# Supplementary material for: Transcriptome profiling in Rift Valley fever virus infected cells reveals modified transcriptional and alternative splicing programs
Source: PLoS One. 2019 May 28;14(5):e0217497. doi: 10.1371/journal.pone.0217497 (PMC6538246; doi:10.1371/journal.pone.0217497)
Supplement: S1 Table — (XLSX) [file pone.0217497.s001.xlsx]

## Sheet: Sheet1
Sample name	Raw reads	Clean reads	clean bases	Error rate(%)	Q20(%)	Q30(%)	GC content(%)
Mock1	128158258	122798812	18.42G	0.02	96.49	91.47	47.34
Mock2	157008936	150400208	22.56G	0.02	96.21	90.92	47.36
Mock3	150333572	145337826	21.8G	0.02	96.48	91.29	47.46
MP12_1	138688212	132454766	19.87G	0.03	94.65	87.19	48.14
MP12_2	129602512	125517574	18.83G	0.02	96.52	91.35	47.82
MP12_3	112742344	109910292	16.49G	0.02	96.19	90.75	47.72
