# Supplementary material for: Transcriptome profiling in Rift Valley fever virus infected cells reveals modified transcriptional and alternative splicing programs
Source: PLoS One. 2019 May 28;14(5):e0217497. doi: 10.1371/journal.pone.0217497 (PMC6538246; doi:10.1371/journal.pone.0217497)
Supplement: S2 Table — (XLSX) [file pone.0217497.s002.xlsx]

## Sheet: Sheet1
Sample name	Mock1	Mock2	Mock3	MP12_1	MP12_2	MP12_3
Total reads	122798812	150400208	145337826	132454766	125517574	109910292
Total mapped	109437289 (89.12%)	133184441 (88.55%)	132144227 (90.92%)	112274040 (84.76%)	113845703 (90.7%)	97949404 (89.12%)
Multiple mapped	2004246 (1.63%)	2552571 (1.7%)	2494926 (1.72%)	2366419 (1.79%)	2373597 (1.89%)	1982510 (1.8%)
Uniquely mapped	107433043 (87.49%)	130631870 (86.86%)	129649301 (89.21%)	109907621 (82.98%)	111472106 (88.81%)	95966894 (87.31%)
Reads map to '+'	53717442 (43.74%)	65301904 (43.42%)	64796267 (44.58%)	54678068 (41.28%)	55653238 (44.34%)	47912732 (43.59%)
Reads map to '-'	53715601 (43.74%)	65329966 (43.44%)	64853034 (44.62%)	55229553 (41.7%)	55818868 (44.47%)	48054162 (43.72%)
Non-splice reads	59174733 (48.19%)	71878083 (47.79%)	72481378 (49.87%)	59695543 (45.07%)	61349796 (48.88%)	51844802 (47.17%)
Splice reads	48258310 (39.3%)	58753787 (39.06%)	57167923 (39.33%)	50212078 (37.91%)	50122310 (39.93%)	44122092 (40.14%)
