# Supplementary material for: Transcriptome profiling in Rift Valley fever virus infected cells reveals modified transcriptional and alternative splicing programs
Source: PLoS One. 2019 May 28;14(5):e0217497. doi: 10.1371/journal.pone.0217497 (PMC6538246; doi:10.1371/journal.pone.0217497)
Supplement: S3 Table — (XLSX) [file pone.0217497.s003.xlsx]

## Sheet: Sheet1
geneID	Mock1	Mock2	Mock3	MP12_1	MP12_2	MP12_3
ENSG00000233988	0	0	0	0	0	0
ENSG00000113722	0	0	0	0	0	0
ENSG00000147202	13.7701	14.3313	14.1401	6.84888	7.61337	7.44816
ENSG00000237667	0	0	0	0	0	0
ENSG00000242276	0	0	0	0.0208491	0	0
ENSG00000259636	0	0	0	0	0	0
ENSG00000234698	0	0	0.043249	0	0	0.233683
ENSG00000228802	0	0	0	0	0	0
ENSG00000259603	0	0	0	0	0	0
ENSG00000266915	0	0	0	0	0	0
ENSG00000186615	4.49415	4.46836	4.61572	2.38988	2.32782	2.51641
ENSG00000254623	0	0	0	0	0	0
ENSG00000233621	0.252189	0.320214	0.332475	0.172726	0.266628	0.112277
ENSG00000135406	0.684854	0.90303	1.01202	2.56457	2.37446	3.13614
ENSG00000243072	0	0	0	0	0	0
ENSG00000052802	124.859	117.724	113.127	48.8311	50.3472	49.4204
ENSG00000225093	0	0	0	0.244684	0.226127	0.147691
ENSG00000248590	0	0	0	0	0.01462	0
ENSG00000132561	1.50435	1.42286	1.76066	4.30253	3.34839	3.3761
ENSG00000257210	0	0	0	0.231204	0	0.046518
ENSG00000224116	0	0.0133391	0.0346245	0.0154973	0.04092	0.0187083
ENSG00000257191	0.191079	0.0891259	0.115673	0.362413	0.164046	0.0312503
ENSG00000109016	14.0967	14.008	14.804	25.219	25.3739	25.2403
ENSG00000225689	0.1219	0.0331674	0.103312	0.385339	0	0
ENSG00000257557	0.262785	0.214501	0.278393	0.498416	0.378362	0.658094
ENSG00000254770	0	0	0	0	0	0
ENSG00000187550	0	0	0	0	0.0183641	0.0419797
ENSG00000112312	71.961	72.8155	72.8793	128.498	130.641	138.952
ENSG00000108516	0	0	0	0	0	0
ENSG00000255359	0	0	0	0	0	0
ENSG00000178107	0	0.0891259	0	0.362413	0.328092	0.187502
ENSG00000227016	0	0	0	0	0	0
ENSG00000249541	0	0	0	0	0	0
ENSG00000225487	0	0	0	0.0594065	0	0
ENSG00000211455	92.6933	89.8882	88.6579	87.4464	83.6029	83.721
ENSG00000158022	0	0	0	0.118207	0.137333	0.142699
ENSG00000206557	1.76385	1.74472	1.80291	2.15958	2.19945	2.16478
ENSG00000239345	0	0	0	0	0	0
ENSG00000105647	0	0.119299	0.090085	0.126002	0.0266161	0.0608435
ENSG00000166523	0	0	0	0.129163	0.090946	0.0779623
ENSG00000233261	0	0	0	0	0	0
ENSG00000087258	4.07817	4.41288	4.56193	2.39626	2.21306	2.35457
ENSG00000145700	0.643259	0.662963	0.831523	1.81158	2.26479	2.31339
ENSG00000253628	0	0	0	0	0.033636	0
ENSG00000144010	0	0	0	0.049262	0.156089	0.0594689
ENSG00000271396	0	0	0	0	0	0
ENSG00000220548	0	0	0	0	0	0
ENSG00000255838	0	0	0	0	0	0
ENSG00000213533	0.176802	0.41983	0.231574	0.228637	0.305877	0.257609
ENSG00000259090	0	0	0	0	0.016368	0
ENSG00000232014	0	0	0	0	0	0
ENSG00000233492	0	0	0.0368917	0.0412802	0	0
ENSG00000253354	0	0	0.0350198	0	0	0
ENSG00000128596	18.834	18.792	21.9532	16.3323	16.144	15.5319
ENSG00000250504	0	0	0	0	0	0
ENSG00000249484	0.0164379	0	0.0139313	0.0311772	0.0164644	0
ENSG00000138166	4.87459	4.60271	5.31866	8.1035	7.58459	7.76769
ENSG00000106443	76.5236	74.3438	76.2621	102.472	101.001	104.436
ENSG00000237786	0.0588695	0.288317	0.199571	0.0558278	0.0589643	0.26958
ENSG00000255517	0.690828	0.704869	0.951415	1.06459	1.09557	1.74652
ENSG00000197872	6.02495	5.24218	5.68979	2.47382	2.51996	2.8348
ENSG00000186193	31.4251	31.1017	30.3702	33.5103	30.8746	29.8802
ENSG00000135775	43.2333	42.1279	41.5668	74.6752	75.6902	74.7859
ENSG00000172673	0.0119102	0	0	0.214602	0.19087	0.279519
ENSG00000257108	0.253218	0.244968	0.230502	0.124514	0.197264	0.139576
ENSG00000261253	0	0.0541409	0	0.041934	0.17716	0.253113
ENSG00000172340	35.1894	35.6302	32.3594	20.3841	21.3609	22.8242
ENSG00000266538	0.554896	0.251633	0.261268	0.409286	0.802807	0.84701
ENSG00000187513	0	0	0	0	0	0
ENSG00000236394	0	0	0	0.198446	0.209595	0.0479126
ENSG00000258580	0	0	0	0	0	0
ENSG00000219200	0.0843655	0.183638	0.26217	0.133344	0.19717	0.0965835
ENSG00000241522	0	0	0	0	0	0
ENSG00000253405	0.436752	0.267378	0.185077	0.103547	0.182273	0.166668
ENSG00000240498	2.58971	2.7356	1.96242	5.59079	6.80511	5.73767
ENSG00000217874	0	0	0	0	0	0
ENSG00000227660	0	0	0	0	0	0
ENSG00000122218	217.107	209.096	210.636	201.846	194.788	204.997
ENSG00000204822	5.80565	5.38401	5.30678	7.26404	8.73771	7.96877
ENSG00000257813	0	0	0	0	0	0.00985691
ENSG00000237914	0	0	0	0	0	0
ENSG00000228363	0.0706221	0.187349	0.13467	0.184176	0.141472	0.262762
ENSG00000101441	0	0	0	0	0	0
ENSG00000235321	0.0636634	0	0	0	0	0
ENSG00000162300	19.915	18.5582	21.3936	21.2367	20.3181	18.0045
ENSG00000225275	0	0	0	0	0	0
ENSG00000110075	78.0878	75.9925	76.3224	114.311	116.092	115.829
ENSG00000271240	0	0	0	0	0	0
ENSG00000233832	0	0	0	0	0	0
ENSG00000231080	0	0	0	0.0645813	0.0227365	0
ENSG00000152672	0.566133	0.646957	0.922704	0.132156	0.13958	0.169509
ENSG00000164334	0	0	0	0	0.0691736	0.0395321
ENSG00000185798	10.8132	11.1361	10.0894	23.595	23.1998	23.8561
ENSG00000254355	0	0	0	0	0	0
ENSG00000130813	1.59643	1.3031	1.2085	7.12878	7.24985	5.1635
ENSG00000254305	0	0	0	0	0.159675	0.109503
ENSG00000132768	25.3562	26.2	25.6725	64.4056	63.8329	64.2186
ENSG00000069696	0.517889	0.735186	0.935086	0.726019	1.01489	1.44356
ENSG00000183324	0	0	0	0	0	0
ENSG00000235544	0	0	0	0	0	0
ENSG00000234467	0	0	0	0	0	0
ENSG00000170356	0	0	0	0	0	0
ENSG00000166741	0	0.0192908	0.0400589	0.0448242	0.0946851	0.0270558
ENSG00000237494	0	0	0	0	0	0
ENSG00000263846	0	0	0	0.039817	0	0.0240335
ENSG00000213362	0	0	0	0	0	0
ENSG00000211958	0	0	0	0	0	0
ENSG00000213439	0	0	0	0	0	0
ENSG00000111269	17.3966	17.8296	16.9315	14.2008	14.3877	14.1679
ENSG00000169131	22.697	23.9115	21.3995	14.437	14.8477	14.8405
ENSG00000223995	0	0	0	0	0	0
ENSG00000236072	0	0	0	0	0	0
ENSG00000257138	0	0	0	0	0.017127	0
ENSG00000225609	0	0	0	0	0	0
ENSG00000184682	0	0	0	0	0	0
ENSG00000136718	61.8983	62.1108	59.7088	82.8385	77.1871	80.4418
ENSG00000260620	0	0.0312202	0	0	0	0
ENSG00000269574	0	0	0.267887	0.349714	0.685956	0.603105
ENSG00000133256	0.0168634	0.0137649	0.0571678	0.0639683	0.118234	0.135139
ENSG00000125746	41.9363	46.5775	48.7753	34.2704	31.8571	30.1735
ENSG00000113460	68.6331	66.8796	65.686	101.727	103.354	107.976
ENSG00000228839	0.320404	0.228842	0.678868	1.25338	0.922646	1.19212
ENSG00000247867	0	0	0.0110135	0.0369711	0	0
ENSG00000181135	9.63976	10.3111	9.48599	20.4745	16.8635	17.6703
ENSG00000270385	0	0	0	0	0	0
ENSG00000131469	560.066	589.09	572.196	553.066	602.872	691.383
ENSG00000229572	0	0	0	0.0416513	0	0
ENSG00000116455	44.9797	42.5979	41.4968	48.2738	47.8415	49.0206
ENSG00000136153	25.8884	23.7953	25.4587	18.2873	18.138	19.2072
ENSG00000168827	42.1602	41.7246	43.7018	36.0383	35.9163	35.0215
ENSG00000168621	5.68691	6.2747	6.59251	14.7535	15.4121	13.3802
ENSG00000224763	0.179474	0.336943	0.304213	0.10212	0.0898812	0.226012
ENSG00000243861	0	0	0	0	0	0
ENSG00000248138	0	0	0	0.137976	0.048576	0.0555215
ENSG00000228430	0.0617525	0	0	0	0	0
ENSG00000118454	33.511	32.9868	31.0691	51.5591	53.5622	54.0127
ENSG00000100505	12.5489	12.9112	13.8861	8.99066	8.39335	8.3716
ENSG00000258876	0.0336977	0.0550122	0	0	0	0.0385779
ENSG00000211808	0	0	0	0	0	0
ENSG00000186141	44.3669	42.2316	44.4599	63.9627	63.0278	65.3331
ENSG00000145715	15.7023	16.1857	16.031	11.0061	11.5033	10.7512
ENSG00000237630	0	0	0	0	0	0
ENSG00000162409	6.55322	6.26398	6.36028	5.82795	6.29151	5.96544
ENSG00000166226	381.741	379.158	378.477	419.052	432.455	444.287
ENSG00000227555	0	0	0	0.0817713	0.10076	0.0740355
ENSG00000255804	0	0	0	0	0	0.0428643
ENSG00000244491	0	0	0	0.0402057	0.169858	0.194145
ENSG00000259781	47.7422	44.7489	45.6161	31.4174	35.3037	40.1091
ENSG00000258721	0	0	0	0.0188746	0	0
ENSG00000164588	0	0	0	0.0068584	0	0.00413972
ENSG00000112685	42.9672	43.6458	41.8196	31.229	31.2595	30.8267
ENSG00000230401	0	0	0.0599073	0	0.0353999	0
ENSG00000240021	0.0297937	0	0	0.0565086	0.0298417	0.0170543
ENSG00000118579	72.8991	73.2481	72.2952	49.7792	49.3386	47.0557
ENSG00000231622	0	0	0	0	0	0
ENSG00000196622	0.135164	0.10757	0.120281	0.201883	0.25384	0.139265
ENSG00000175893	6.84177	6.74839	6.96842	5.02179	4.92614	4.97418
ENSG00000270761	0.888394	0.48344	0.803121	0.842492	0.35593	0.135607
ENSG00000146678	0.0126831	0	0.0107491	0.721668	1.14332	0.798595
ENSG00000231668	0	0	0	0	0	0
ENSG00000162511	0.0283461	0.0231378	0.0240237	0.0134408	0.255526	0.194708
ENSG00000270523	0	0	0	0	0	0
ENSG00000175643	31.143	34.6672	29.6754	13.1796	11.9895	12.6199
ENSG00000173988	0.28001	0.281891	0.300595	0.141622	0.205671	0.160281
ENSG00000259798	0	0	0	0	0	0
ENSG00000160994	0	0	0	0.0107014	0	0
ENSG00000205777	0	0	0	0	0	0
ENSG00000121774	161.438	165.653	157.958	137.705	138.61	140.318
ENSG00000138771	21.3359	21.0385	21.4983	16.4209	16.3666	15.813
ENSG00000267029	0	0.167932	0.0871809	0	0.0515161	0
ENSG00000170613	0	0	0	0.0147394	0	0.00889669
ENSG00000255107	0	0	0	0	0	0
ENSG00000171953	11.1474	11.2754	12.6323	10.9298	10.5345	10.6228
ENSG00000241746	0	0	0	0	0	0
ENSG00000161204	35.2245	33.3461	35.3843	62.4686	60.9016	58.0047
ENSG00000232346	0	0	0	0.0455401	0	0.0549759
ENSG00000271270	8.00522	7.11363	9.57534	1.95174	2.54476	2.63237
ENSG00000256340	1.48042	1.33696	1.56167	1.56822	0.993792	1.42437
ENSG00000204620	0.326834	0.160069	0.110798	0.227294	0.261888	0.286861
ENSG00000230864	0	0	0	0	0	0
ENSG00000270589	0.106672	0.116096	0.130586	0.348441	0.854749	0.556326
ENSG00000168268	158.612	160.512	168.098	122.327	114.243	115.251
ENSG00000267713	0	0	0	0	0	0
ENSG00000269316	0	0	0	0	0	0
ENSG00000227356	0.0935152	0	0	0.221708	0.0936657	0.0535291
ENSG00000179799	0	0	0	0	0	0.071183
ENSG00000167103	1.38765	1.26707	1.43518	5.64297	4.92348	4.71198
ENSG00000270093	0.0508645	0.0622779	0.107771	0.349714	0.445781	0.291154
ENSG00000218233	0	0	0.0724918	0.135192	0.0428362	0.114242
ENSG00000111305	0	0	0	0	0	0
ENSG00000229692	3.27627	3.4858	3.65757	1.34994	0.633678	1.73311
ENSG00000143340	1.51171	1.34363	1.51465	0.917503	1.04307	0.94608
ENSG00000225026	0	0	0	0	0	0
ENSG00000203804	0.0398871	0	0.0338048	0.605219	0.559318	0.456636
ENSG00000233539	0	0	0.0135774	0	0	0
ENSG00000236562	0	0	0	0.0472827	0	0
ENSG00000197617	0	0	0	0.0518699	0.0365226	0
ENSG00000228225	0	0	0	0	0.0160592	0
ENSG00000136839	0	0	0	0	0	0
ENSG00000108018	6.13348	6.12594	6.19649	4.46017	3.71635	3.68906
ENSG00000235425	0	0	0	0	0	0
ENSG00000187847	0	0	0	0	0	0.0245881
ENSG00000232050	0	0	0	0	0	0
ENSG00000104805	101.263	101.638	102.013	82.7	74.8439	71.0034
ENSG00000234480	0	0	0	0	0	0
ENSG00000244752	0.0661783	0.0180062	0	2.09197	1.06056	1.89406
ENSG00000247775	0.158715	0.0740303	0.278635	0.0537553	0.0681304	0.142765
ENSG00000147894	20.7238	20.7036	21.0362	9.95925	12.0142	10.9739
ENSG00000239659	0	0	0	0	0	0
ENSG00000169919	75.4673	77.2514	77.4326	79.4044	75.217	78.1746
ENSG00000255320	0	0.0401852	0	0.186749	0.197241	0.169082
ENSG00000226397	0	0	0	0.113611	0.0685679	0.019593
ENSG00000143476	91.388	88.6695	89.8916	159.281	155.102	159.912
ENSG00000230698	0	0	0	0	0.0359855	0
ENSG00000165861	9.40542	8.99337	9.49539	12.7421	13.1267	12.2939
ENSG00000121769	0.151509	0.0989366	0.179768	0.37357	0.667713	0.208141
ENSG00000166068	7.96997	7.21719	7.35205	7.98035	7.61741	7.96333
ENSG00000179342	0	0	0.0459483	0.154243	0.40727	0.682738
ENSG00000250597	0	0	0	0	0	0
ENSG00000269811	0	0	0	0.135952	0	0
ENSG00000251667	0.863171	0.872328	1.13216	1.38378	1.85263	1.57638
ENSG00000235963	0.119175	0	0	0.169526	0	0.068217
ENSG00000211820	0	0.189923	0	0.110326	0.174787	0
ENSG00000268729	0	0.0444388	0.0461403	0	0.0545296	0
ENSG00000233460	0.057996	0	0	0	0	0
ENSG00000254358	0	0	0	0	0	0
ENSG00000256433	0.0269954	0.0220353	0.022879	0.128003	0.108155	0.0927148
ENSG00000250476	0.155859	0.0763327	0.237766	0.236489	0.15611	0.392547
ENSG00000225287	0	0	0	0	0	0
ENSG00000196934	0.0405491	0.0220657	0.0343659	0.057681	0.0236917	0.0618954
ENSG00000254837	1.30925	1.20947	1.60129	1.38286	1.10719	1.1578
ENSG00000150471	10.6587	9.96329	9.84271	4.15891	4.06046	3.92236
ENSG00000237070	0	0	0	0	0	0
ENSG00000187908	0.00593342	0.0024216	0.00502865	0.0112537	0.00594297	0.0169818
ENSG00000248738	0	0	0	0	0	0.0133823
ENSG00000024048	14.5728	14.5884	14.2811	26.412	26.6447	25.4755
ENSG00000186212	0.0535287	0.169312	0.0680495	0.590119	0.516043	0.428966
ENSG00000232112	103.559	96.4126	92.4999	69.9147	78.6816	83.6825
ENSG00000237268	0.071007	0	0	0.0168345	0.0177803	0
ENSG00000253942	0	0	0	0	0	0
ENSG00000198711	0.133216	0.108739	0.0161289	0.776044	0.895889	0.78433
ENSG00000270533	0	0	0	0	0	0
ENSG00000121766	37.76	38.7988	38.8228	35.3661	33.8084	34.0152
ENSG00000145431	22.7085	23.7493	22.0274	12.45	13.4901	12.2708
ENSG00000268206	0	0	0	0	0.138838	0
ENSG00000271234	0.429983	0.54242	0.629446	0.630184	0.35237	0.805506
ENSG00000251007	0	0	0	0	0	0
ENSG00000030304	0	0	0.0175843	0.00983802	0.0207815	0.0475057
ENSG00000270691	0	0	0	0	0.0311722	0
ENSG00000176225	15.8784	16.1516	15.1082	12.5504	13.7033	13.5421
ENSG00000144893	9.79305	9.6905	9.45281	11.9134	11.8149	10.903
ENSG00000259742	0	0	0	0	0	0
ENSG00000226281	0	0	0	0	0	0.157572
ENSG00000260441	0.157196	0	0.0444085	0.0496912	0.104966	0.179961
ENSG00000217653	0	0	0	0	0	0
ENSG00000254303	0	0	0	0	0	0
ENSG00000253695	0	0.290725	0.0377321	0.928852	0.445926	1.52906
ENSG00000226906	0	0	0	0	0	0
ENSG00000111300	52.74	51.5609	52.1537	63.7678	66.0676	66.8173
ENSG00000233710	0	0	0	0	0	0
ENSG00000271546	0	0	0.0313126	0	0	0
ENSG00000237263	0	0	0	0.017146	0	0.0206986
ENSG00000237437	0	0	0	0	0	0
ENSG00000052850	4.31342	4.21728	4.06187	2.60455	2.53979	2.30367
ENSG00000262495	0	0.0383498	0	0.178219	0.047058	0.0537865
ENSG00000259136	0	0	0	0	0	0.0710323
ENSG00000137098	0.780486	0.570717	0.468543	0.27756	0.179149	0.14892
ENSG00000237970	0	0	0	0	0	0
ENSG00000221869	1.77679	1.83854	1.65796	2.92745	2.63352	2.9587
ENSG00000258360	0	0	0	0	0	0.0383794
ENSG00000185013	0	0	0	0	0	0
ENSG00000128908	14.2143	13.6113	13.9743	43.0935	42.2756	39.7159
ENSG00000262048	0	0	0	0	0.0365909	0
ENSG00000248831	0	0	0	0.0428056	0	0
ENSG00000232192	0	0	0	0	0	0.0276237
ENSG00000261448	0	0	0	0	0	0
ENSG00000224289	0	0	0	0	0	0.056219
ENSG00000215474	0	0	0.0594924	0.0950992	0.0401768	0.264048
ENSG00000151475	0	0.0260821	0.0361076	0.404029	0.373387	0.414581
ENSG00000236555	0	0	0.133584	0	0	0
ENSG00000164051	14.4306	16.4454	15.674	24.2638	23.6461	23.9671
ENSG00000251308	0	0	0	0	0	0
ENSG00000180176	0	0	0.0430243	0.0641899	0.016949	0
ENSG00000170234	20.3078	21.8539	20.93	18.0222	19.0878	18.8199
ENSG00000243265	0	0	0	0	0	0
ENSG00000260521	0	0	0	0	0.0135851	0
ENSG00000261295	0	0.0244686	0	0	0.0600495	0
ENSG00000269323	0	0	0	0	0	0
ENSG00000226803	0.344399	0.351399	0.291883	1.60581	1.58104	2.29995
ENSG00000258816	0	0	0	0	0	0
ENSG00000188314	0	0	0	0	0	0
ENSG00000237266	0	0	0	0	0	0
ENSG00000111011	122.618	130.673	126.513	189.661	198.173	189.667
ENSG00000254144	1.4776	1.26093	1.36613	1.59234	0.807263	1.76849
ENSG00000211856	0	0	0	0	0	0
ENSG00000242943	0	0	0	0	0	0
ENSG00000197233	0	0	0	0	0	0
ENSG00000234248	0	0	0	0	0	0
ENSG00000225944	0	0	0	0	0	0
ENSG00000237415	0.203355	0.0368868	0	0.449978	0.452627	0.336274
ENSG00000129816	0	0	0	0	0	0
ENSG00000256528	0	0	0	0	0	0
ENSG00000269148	0	0.0626448	0.0433622	0.315383	0.153739	0.263582
ENSG00000243497	0	0.0339437	0.0704867	0.118307	0.0416513	0
ENSG00000226338	0	0	0	0	0	0
ENSG00000231231	0	0	0	0	0	0
ENSG00000198553	0	0.0101292	0.0105171	0.082377	0	0
ENSG00000269804	0.502577	0	0	0	0	0.0639291
ENSG00000253736	0.333148	0.135968	0.470579	0	0.83421	0.317829
ENSG00000133103	23.415	23.7519	21.9478	13.6694	13.42	13.0865
ENSG00000253104	0	0	0	0	0	0
ENSG00000225380	0	0	0	0	0	0
ENSG00000241123	0	0	0	0	0	0.05837
ENSG00000181359	0	0	0	0	0	0
ENSG00000225886	0	0	0	0.113711	0	0.091514
ENSG00000104848	0.0447042	0.0328412	0.0378874	0.0593521	0.232836	0.168889
ENSG00000153956	42.7906	42.1008	43.0358	56.8039	55.8613	58.8949
ENSG00000131591	10.1811	9.66596	10.9996	7.82582	7.7153	7.18053
ENSG00000226481	0	0	0	0.0273375	0.0288734	0.0165009
ENSG00000261564	0	0	0	0.112332	0	0
ENSG00000230447	0.129435	0	0	0.429615	0.0648216	0.51863
ENSG00000262952	0.428611	0.0349858	0.290603	0.12194	0.257581	0
ENSG00000214024	0	0	0	0	0	0
ENSG00000111981	21.9416	21.8699	22.0951	36.6415	37.8203	37.2606
ENSG00000231768	0	0	0	0.101117	0.0213597	0.0122069
ENSG00000155970	8.05878	7.78289	8.19591	6.95056	7.9528	8.41012
ENSG00000228445	0	0	0	0	0	0
ENSG00000234645	0	0	0	0	0.0802301	0
ENSG00000235070	0	0	0	0	0	0
ENSG00000237951	0	0	0	0	0	0
ENSG00000101695	10.019	9.6354	9.63601	3.27478	3.67053	3.5768
ENSG00000228617	0	0	0	0	0	0
ENSG00000224623	0	0	0	0	0	0
ENSG00000166289	4.33215	4.24339	4.20817	4.89838	4.23899	4.48267
ENSG00000261005	0.178762	0.409956	0.483368	0.452069	0.494519	0.282613
ENSG00000259130	0	0.0837456	0	0.0486478	0.308286	0.117455
ENSG00000163491	0.667433	0.708239	0.782495	1.48743	1.42615	1.42631
ENSG00000188811	6.81547	6.57883	7.38762	3.88462	4.2709	3.62516
ENSG00000261597	0.319857	0.323435	0.303451	0.339549	0.54511	0.344318
ENSG00000243721	0	0	0	0.236112	0.0415629	0
ENSG00000197162	0	0.0193259	0	0.572548	0.450571	0.569205
ENSG00000236494	0	0	0	0	0	0
ENSG00000234119	0	0	0	0	0	0
ENSG00000234191	0	0	0	0	0.049812	0
ENSG00000254736	0	0	0	0.0330979	0.13983	0.0399557
ENSG00000229780	0.452423	0.184647	0.0383435	0.986808	0.18126	0.258972
ENSG00000233231	0	0	0	0	0	0
ENSG00000149547	173.187	172.387	173.633	213.494	222.407	216.406
ENSG00000211842	0	0	0	0	0	0
ENSG00000228767	0	0	0	0	0	0
ENSG00000153066	17.2169	16.9731	16.9854	36.4236	37.4321	37.9257
ENSG00000236894	0	0	0	0	0.0453151	0
ENSG00000177556	13.727	12.5964	11.8274	5.70046	6.81292	6.61999
ENSG00000118160	0.2233	0.278203	0.169329	1.76098	1.42436	1.61457
ENSG00000164161	13.871	13.7098	13.0078	7.8017	7.93627	7.21202
ENSG00000253821	0	0.264423	0	0.0512012	0	0
ENSG00000237453	0	0	0	0.594411	0.0570733	0
ENSG00000254367	0	0	0	0	0	0
ENSG00000014138	48.4742	49.5607	49.4776	54.9614	53.0278	52.7356
ENSG00000168397	46.7658	49.2347	52.5609	52.3477	46.4364	48.8939
ENSG00000267166	0	0.081813	0	0	0.10039	0.0382482
ENSG00000168763	18.6598	20.2795	19.23	23.8526	22.264	19.6774
ENSG00000138768	84.5238	85.4707	83.4951	74.0814	72.092	78.4939
ENSG00000166337	19.2578	20.7054	22.7545	29.1796	28.8673	27.3429
ENSG00000135346	3.13816	3.48281	2.98625	382.313	393.315	554.652
ENSG00000142606	0.0294126	0.0240083	0.0997103	0.0139464	0.22095	0.151525
ENSG00000144712	9.70107	10.4418	9.86766	8.09315	7.58419	7.45499
ENSG00000249264	0	0	0	0	0.0424645	0.0323575
ENSG00000267447	0	0	0	0	0	0
ENSG00000223728	0	0	0	0	0.014003	0
ENSG00000256542	0.859965	0.829584	0.960734	0.148279	0.195761	0.156626
ENSG00000211584	12.5911	12.1215	12.7354	8.75514	7.08282	6.58887
ENSG00000263424	0	0	0.0086183	0	0.0203706	0
ENSG00000241563	0.037914	0.123791	0.112464	0.0719101	0.284813	0.108512
ENSG00000127870	33.6139	33.2181	36.028	41.1445	39.9775	39.7834
ENSG00000198730	76.248	79.1332	75.0231	116.297	119.629	124.176
ENSG00000231772	0	0.0198427	0	0.0230533	0.0243484	0.139149
ENSG00000173276	25.4595	25.3632	26.2206	39.1903	42.204	40.6158
ENSG00000257308	0	0	0	0	0	0
ENSG00000258012	0	0	0	0	0	0
ENSG00000204471	0	0	0	0	0	0
ENSG00000160181	0	0	0.0258818	0	0.0305877	0.139845
ENSG00000187446	59.5277	60.4997	59.9676	37.4934	37.1869	36.3652
ENSG00000132819	23.5389	23.9477	22.5637	56.5481	56.9488	54.8558
ENSG00000100079	0	0	0.0332618	0	0.235857	0.17972
ENSG00000250763	2.86234	2.1429	3.22953	2.23151	2.11063	2.09076
ENSG00000249160	0	0	0	0	0	0
ENSG00000232081	0	0	0	0	0	0
ENSG00000228753	0	0	0	0	0	0
ENSG00000237404	0	0	0.0820018	0	0	0.221536
ENSG00000172428	22.4963	22.2481	18.1194	18.787	18.7505	21.3097
ENSG00000178233	0.288595	0.260629	0.307037	0.529899	0.498167	0.414746
ENSG00000159714	5.70661	5.58076	7.06149	5.56736	5.64275	5.65641
ENSG00000154144	24.1264	23.694	23.1884	24.7352	24.9651	26.112
ENSG00000131484	0.755135	0.435096	0.527048	0.294872	0.845333	0.661085
ENSG00000268581	0	0	0	0.0815614	0.236895	0.0246152
ENSG00000173673	0	0.0457777	0.0712957	0.239331	0.22469	0.321021
ENSG00000251038	0	0	0	0	0	0.063747
ENSG00000248174	1.11742	0.696516	1.23975	1.54136	1.48551	1.5351
ENSG00000239671	0	0	0	0	0.113485	0
ENSG00000226394	0	0	0	0	0	0
ENSG00000211855	0	0	0	0	0	0
ENSG00000124702	79.0374	79.7055	76.6678	59.0372	56.2787	57.0331
ENSG00000216844	0	0	0	0	0	0
ENSG00000234455	0	0	0	0.0684784	0	0
ENSG00000270445	0	0	0	0	0	0
ENSG00000267587	0.0314729	0	0	0	0	0
ENSG00000152359	18.3336	17.7329	17.0697	32.9528	30.5679	33.2322
ENSG00000235351	0	0	0	0.0634754	0	0.153255
ENSG00000106635	22.5399	24.1856	24.8225	57.5101	53.6967	54.6901
ENSG00000258431	0	0	0	0	0	0
ENSG00000269529	0.0529666	0.129703	0.0448899	0	0	0
ENSG00000221878	0	0	0.010431	0	0	0
ENSG00000131724	60.3628	61.1608	59.6247	82.6901	83.6133	80.6478
ENSG00000134986	62.9077	62.7486	66.5606	22.3334	24.4836	21.802
ENSG00000270204	0	0	0	0	0.0385357	0
ENSG00000021852	0	0.0360125	0.0249276	0.516019	0.1473	0.38723
ENSG00000204164	2.28812	2.23445	3.02517	3.13254	2.75016	3.63871
ENSG00000139146	120.993	127.727	120.532	85.6777	85.3549	84.0731
ENSG00000268533	0.187569	0.0918629	0.222554	0.924963	0.676335	0.429466
ENSG00000270033	0	0	0	0	0	0
ENSG00000198923	0	0	0	0	0	0
ENSG00000259036	0	0	0	0	0.205344	0
ENSG00000157796	37.8662	36.639	39.856	25.3253	23.864	24.0818
ENSG00000227304	0.0306583	0.087588	0.07795	0	0.0307077	0.0526475
ENSG00000271148	0	0	0	0	0	0
ENSG00000176593	1.14047	1.05883	1.45353	1.2219	1.58702	1.39533
ENSG00000213643	0	0	0	0	0	0
ENSG00000238077	0.0440195	0	0.0186536	0	0	0
ENSG00000176320	0	0	0.0165727	0	0	0
ENSG00000231467	0	0.0687652	0	0.119837	0	0.0964447
ENSG00000258091	0	0	0	0	0	0
ENSG00000231232	0	0	0	0	0	0
ENSG00000227073	0	0	0	0	0	0
ENSG00000019186	0.0698523	0.0798247	0.0355205	0.225227	0.307845	0.399842
ENSG00000123268	26.7587	28.2747	28.6761	50.4177	51.758	56.9366
ENSG00000250565	7.51832	7.17788	7.22649	5.49857	5.06484	5.44949
ENSG00000063244	214.974	207.003	207.565	257.22	240.273	243.468
ENSG00000255980	0	0	0	0	0	0.00941716
ENSG00000270538	0	0	0	0.408856	0.431826	0
ENSG00000266642	0	0	0	0.0441831	0.0233327	0
ENSG00000253231	0	0	0	0	0	0
ENSG00000253120	0	0	0	0	0	0
ENSG00000057294	15.5443	18.0433	16.8356	16.573	15.3862	17.1805
ENSG00000162385	73.0889	74.3786	74.3671	104.065	114.718	112.908
ENSG00000158481	0	0	0	0.0647505	0.153874	0.0195416
ENSG00000170577	5.88556	5.11526	5.43882	3.16899	2.76996	2.95291
ENSG00000141376	25.9245	25.3656	25.2288	22.7873	21.5272	21.4772
ENSG00000159455	0	0	0	0.0911549	0.064184	0.0366806
ENSG00000145965	0	0	0	0	0.0267434	0
ENSG00000253487	0	0	0	0	0	0
ENSG00000168772	8.49248	9.13862	8.69782	4.2348	4.26506	3.87983
ENSG00000242545	0	0	0	0	0.028046	0
ENSG00000172007	6.14717	6.84344	6.44779	6.45003	7.01815	6.34936
ENSG00000141027	82.8459	83.3568	86.7774	95.4393	96.7236	95.5691
ENSG00000256482	0.216681	0.318363	0.183641	0.369875	0.130218	0.396899
ENSG00000239525	0	0	0	0	0.174787	0.133186
ENSG00000213551	58.5195	59.5954	58.107	72.6813	71.7355	73.7726
ENSG00000255104	0	0	0	0	0	0
ENSG00000229420	0	0	0	0	0	0
ENSG00000166479	73.4872	77.101	71.0546	92.7642	91.108	96.9809
ENSG00000168398	0.173376	0.168294	0.115168	0.355499	0.337924	0.321868
ENSG00000170485	11.3502	11.9007	11.1083	11.5917	10.9997	11.6573
ENSG00000260912	1.83014	1.6806	1.7028	5.75381	5.92763	5.88701
ENSG00000140525	220.161	215.631	222.187	245.719	249.467	256.296
ENSG00000269487	0.243439	0.141935	0.265266	0.329801	0.034833	0.358321
ENSG00000258193	0	0	0	0	0	0
ENSG00000249099	0	0	0	0.0380592	0.16079	0.0918899
ENSG00000248931	0	0	0	0	0.0172477	0.0591414
ENSG00000232075	0	0	0	0	0	0
ENSG00000229310	0	0	0	0	0	0
ENSG00000119121	0.139096	0.110769	0.146638	3.11434	3.18737	2.95177
ENSG00000268292	0	0.0273645	0	0	0	0.0767588
ENSG00000228137	4.00916	2.57711	4.41717	1.61586	1.65644	1.37693
ENSG00000188529	139.978	141.478	144.763	169.448	175.609	172.111
ENSG00000267651	0.0736146	0.0300443	0.0311947	0	0.0460832	0.0421378
ENSG00000176124	8.93341	7.93975	7.57119	6.1066	6.08632	7.00847
ENSG00000110244	0	0	0	0.290001	0.359562	0.243539
ENSG00000214413	21.6559	21.6456	22.6913	16.0928	18.2465	18.4202
ENSG00000205274	0.375859	0.460198	0.119455	0.490104	0.564696	0.753011
ENSG00000251018	0.156566	0.0851991	0.0442306	0.0989844	0.0261364	0
ENSG00000184750	0	0	0	0	0	0
ENSG00000076706	18.8895	19.0602	18.3623	12.1593	10.8583	10.8751
ENSG00000269169	0	0	0	0.617828	2.28388	1.11876
ENSG00000119421	48.8193	47.8779	47.6091	33.9939	37.1777	34.9218
ENSG00000253307	0.246155	0.281297	0.208619	0.233436	0.542412	0.0563607
ENSG00000241825	0	0	0	0.136486	0.0864925	0.329531
ENSG00000259005	0.23228	0.162515	0.0843686	0	0.0332362	0.0379884
ENSG00000254609	0	0	0	0	0	0
ENSG00000260779	0	0.00894758	0	0	0	0
ENSG00000250332	0	0	0	0	0	0
ENSG00000228302	0.196007	0.182848	0.177984	0.464698	0.266437	0.192337
ENSG00000146267	22.3767	22.3035	22.1056	24.7518	25.3369	26.9783
ENSG00000112159	18.1807	16.8983	19.32	27.2887	28.7449	32.2418
ENSG00000006015	15.9374	17.045	17.3155	8.37532	7.58439	7.6008
ENSG00000232723	0	0	0	0	0	0
ENSG00000233058	0.0378284	0.0926334	0.0854935	0.215243	0.126298	0.12992
ENSG00000253381	0	0	0	0	0	0
ENSG00000109182	0.012087	0.00986613	0.0307317	0.0802373	0.0726387	0.138375
ENSG00000204663	0	0	0	0	0	0
ENSG00000228509	0	0	0	0.140415	0.0593216	0.271214
ENSG00000136895	10.6607	9.62592	9.59374	12.2569	12.5149	11.6633
ENSG00000205923	0.0314223	0.0128244	0.0133154	0.0446981	0.0472093	0.0179865
ENSG00000138303	36.2872	36.496	34.7867	33.7437	32.5504	33.9966
ENSG00000197880	0	0	0	0.013192	0.069666	0
ENSG00000260249	0.0370867	0.0151362	0.0104771	0.0644792	0.0681017	0.0283051
ENSG00000259203	0	0	0	0	0	0
ENSG00000258369	0	0	0	0	0	0
ENSG00000267027	0	0	0	0.0772284	0	0
ENSG00000271026	0	0	0	0.0247792	0	0
ENSG00000104938	0.0128668	0	0	0.073212	0.025775	0.0294604
ENSG00000260563	3.19197	3.51405	3.8012	1.73861	1.26245	1.51791
ENSG00000270648	0	0	0	0	0	0
ENSG00000262251	2.09156	1.99419	1.74283	2.51687	2.35899	2.37434
ENSG00000261024	0	0	0	0	0	0.0408306
ENSG00000271075	0	0	0	0	0.0772742	0.0588821
ENSG00000213896	0	0	0	0	0	0
ENSG00000162614	9.00055	9.29883	9.13896	8.38088	7.74117	9.12181
ENSG00000224309	0	0	0	0.0107635	0.0227365	0
ENSG00000254449	0	0	0	0	0	0
ENSG00000162086	11.9862	10.8325	11.2473	35.9815	34.8048	36.2972
ENSG00000251569	0	0	0	0	0	0
ENSG00000261437	0.152203	0.160778	0.159346	0.0424527	0.134513	0.0922477
ENSG00000268549	0	0	0	0.131187	0.217733	0.384609
ENSG00000243609	0	0	0	0.0438176	0.0694189	0
ENSG00000120669	0.200116	0.264466	0.218059	0.135555	0.238617	0.305463
ENSG00000076864	2.46232	2.60658	2.95909	3.89487	3.60309	3.5677
ENSG00000173848	81.8626	83.36	82.6123	125.582	130.409	133.303
ENSG00000268509	0.0517055	0.0211026	0	0.196136	0.103577	0.236774
ENSG00000170340	7.14884	7.14227	7.00163	10.4151	10.285	10.2237
ENSG00000255304	0	0	0	0.119195	0	0
ENSG00000255642	0	0	0	0	0.0104406	0
ENSG00000107643	32.5916	31.5782	33.2523	34.704	36.2845	38.6659
ENSG00000225254	0	0	0	0.0143792	0	0.156227
ENSG00000261602	0	0	0	0	0	0
ENSG00000238154	0	0	0	0	0	0
ENSG00000198646	27.3331	27.4286	28.0156	37.1893	39.5681	35.5332
ENSG00000129422	13.8513	14.2539	13.0861	17.3043	15.0927	15.0627
ENSG00000158406	0.518643	0.6016	0.55523	3.96065	3.14421	3.25003
ENSG00000267456	0	0	0	0	0	0
ENSG00000262905	0	0	0	0	0.132271	0
ENSG00000165862	0.0707499	0.101063	0.0899423	0.117415	0.141728	0.101245
ENSG00000124568	0	0	0	0	0	0
ENSG00000230663	0	0	0	0	0	0
ENSG00000160801	4.79462	4.45541	4.65509	1.62777	1.3983	1.15282
ENSG00000183186	2.06133	2.52387	2.15964	1.18129	1.16532	0.955524
ENSG00000267553	0	0	0	0.0337611	0.0713156	0.285294
ENSG00000119878	12.7216	11.9543	11.2951	8.50647	8.40954	10.2446
ENSG00000231015	0.0242791	0	0	0	0	0
ENSG00000236834	0	0	0	0	0	0
ENSG00000243844	0	0	0.0298996	0.0334564	0	0
ENSG00000116874	17.3744	16.015	16.1604	9.02948	10.743	9.59347
ENSG00000230294	0	0	0	0	0	0
ENSG00000104047	11.7304	11.8394	13.5527	6.63677	5.28447	5.33434
ENSG00000151748	47.0979	48.7611	44.9489	45.1165	46.819	44.766
ENSG00000150776	41.4447	43.0737	41.1217	40.3974	38.6804	38.9502
ENSG00000235586	0	0	0	0	0	0
ENSG00000271629	0	0	0	0	0	0
ENSG00000214546	0.475925	0.492073	0.215122	3.30979	3.08261	3.01484
ENSG00000166188	3.17632	2.91595	2.90174	5.08554	4.94981	3.95745
ENSG00000224346	0	0	0	0.0758381	0.0480592	0.0732412
ENSG00000163687	0.355358	0.232051	0.286112	0.202198	0.266947	0.264434
ENSG00000236104	7.39285	6.39281	6.70523	2.92356	3.1078	2.51278
ENSG00000230847	0.201491	0.37593	0.243952	1.31027	0.980248	1.02155
ENSG00000232056	0	0	0	0	0	0
ENSG00000080618	0	0	0	0.0111656	0	0.013479
ENSG00000261466	0	0	0	0	0	0
ENSG00000134115	0	0	0.0192236	0	0	0.00865578
ENSG00000234427	0	0	0	0	0	0
ENSG00000196331	0.334812	0.102485	0.283758	0.91285	1.08989	0.766601
ENSG00000154380	238.577	241.948	232.774	203.182	212.507	221.121
ENSG00000230468	0.0252515	0	0	0.0239468	0.227629	0.0289085
ENSG00000256663	0.590598	0.728728	0.779911	2.78739	1.23813	0.817645
ENSG00000211886	0	0	0	0	0	0
ENSG00000226946	0	0	0	0	0	0
ENSG00000261209	0	0	0	0	0	0
ENSG00000236483	0	0	0	0.0661171	0	0.0266054
ENSG00000150244	0	0	0	0	0	0.0154846
ENSG00000176547	0	0	0	0	0.0755835	0.129586
ENSG00000204687	0	0	0	0	0	0
ENSG00000168824	10.3066	9.78471	9.64054	3.75763	3.35559	2.98166
ENSG00000250345	0	0	0	0	0	0
ENSG00000271353	0	0	0	0.0431042	0.273155	0
ENSG00000184384	3.06603	3.41548	3.22465	1.28024	1.24789	1.09185
ENSG00000253345	0	0	0	0	0	0
ENSG00000087191	116.482	108.824	107.056	137.043	135.605	146.391
ENSG00000254661	0	0	0	0	0.037076	0
ENSG00000186191	0	0	0	0.219247	0.195939	0.183236
ENSG00000113212	0.10522	0.0257661	0.14714	0.00997837	0.0368864	0.0301146
ENSG00000229336	0	0	0	0	0	0
ENSG00000234625	0	0	0	0	0	0
ENSG00000223604	0	0	0	0	0	0
ENSG00000230936	0	0	0	0.0070128	0.0148136	0
ENSG00000226092	0	0	0	0	0	0
ENSG00000136104	28.2335	28.8532	28.104	29.5278	32.0672	32.3223
ENSG00000271351	0	0	0	0	0	0
ENSG00000235924	0	0	0	0	0	0
ENSG00000206418	41.0275	40.1314	40.0379	55.4922	57.0687	60.7568
ENSG00000203572	0	0	0	0	0	0
ENSG00000167800	0	0	0	0	0.0252922	0.057817
ENSG00000258452	0	0	0	0	0	0
ENSG00000260198	0.0109987	0	0.00932154	0	0	0
ENSG00000243403	0	0	0	0.053261	0	0
ENSG00000227517	0	0	0	0.0926741	0.0783045	0.201377
ENSG00000141076	44.8577	45.0632	44.4592	77.2284	77.5229	80.5273
ENSG00000251301	0	0	0	0.0315755	0	0.228707
ENSG00000228314	0	0	0.021155	0.378745	0.17501	0.22861
ENSG00000245017	0.109904	0.194373	0.155242	0.225823	0.220163	0.0838807
ENSG00000118960	21.2838	19.5447	20.7811	12.5823	11.8472	9.36145
ENSG00000251691	0	0	0	0	0	0
ENSG00000270961	0	0	0	0	0	0
ENSG00000248591	0	0	0	0	0	0
ENSG00000238210	0	0	0	0	0.0412999	0.047205
ENSG00000241732	8.53292	10.0235	8.82356	3.23681	3.30407	3.70009
ENSG00000189164	5.86452	5.36031	5.04585	6.34392	6.7115	6.42026
ENSG00000235072	0.23323	0.0761505	0.0790662	0.884717	0.186884	0.213606
ENSG00000178234	36.6527	37.1015	35.9078	30.3096	29.7796	27.0936
ENSG00000250571	5.14013	5.47262	6.21594	3.73779	3.378	3.53537
ENSG00000235065	0	0	0.0348724	0	0	0.141317
ENSG00000204160	21.0767	19.7416	20.6235	27.7599	27.7403	24.9975
ENSG00000223732	0	0	0	0.470726	0.435025	0.0710323
ENSG00000066926	52.3809	53.0653	56.4807	38.355	37.3937	40.4129
ENSG00000188686	0.156514	0.239542	0.0663238	0.371068	0.235149	0.492747
ENSG00000101230	1.19392	1.04416	1.03815	1.82334	1.8093	1.7751
ENSG00000205664	15.141	12.8028	11.4269	14.4876	14.757	12.7591
ENSG00000135956	13.109	13.6788	14.4986	16.625	14.9017	14.8374
ENSG00000241981	0	0	0	0	0	0
ENSG00000228330	0	0	0	0	0	0
ENSG00000111788	11.6233	10.901	12.8478	8.07202	8.51887	7.83055
ENSG00000269763	0	0	0	0	0	0
ENSG00000054282	34.6257	32.5232	34.45	46.5472	47.4364	49.1841
ENSG00000178053	46.3144	46.8651	42.5885	32.78	32.2249	33.2093
ENSG00000146215	8.71472	9.66881	9.84779	2.70132	1.77965	2.22783
ENSG00000267662	0.244308	0.341861	0.177475	0.0661958	0.0699148	0.159823
ENSG00000255681	0	0	0	0.561661	0.35593	0.135607
ENSG00000232969	0.461685	0.376855	0.521713	0.875661	2.158	1.93801
ENSG00000226020	0	0	0	0.149474	0.052624	0
ENSG00000262879	17.5629	18.6032	18.5625	24.1082	25.5653	26.4043
ENSG00000163346	13.8643	14.5882	15.3275	10.3054	11.4691	9.67749
ENSG00000161610	0	0	0	0.0642455	0.237492	0.077557
ENSG00000214305	0	0	0	0	0	0
ENSG00000006283	2.45832	2.59381	2.64274	1.54198	1.34874	1.4463
ENSG00000171962	0.552109	0.373408	0.280752	1.49595	1.2798	1.08354
ENSG00000050426	49.966	51.7846	53.4842	23.7274	25.4508	25.435
ENSG00000256537	19.1576	17.1382	20.6645	16.2409	17.1533	13.5137
ENSG00000182584	0.0192748	0.0471998	0.0326713	0.0365578	0.0579176	0.0330994
ENSG00000155393	35.9806	37.938	38.469	38.0347	39.264	38.9411
ENSG00000115556	0.143711	0.0902349	0.0468449	2.12815	2.22557	1.61992
ENSG00000215859	0	0	0	0.00529869	0	0
ENSG00000081014	7.47119	7.25364	7.71733	13.3796	13.3401	12.7921
ENSG00000254182	0	0	0	0	0	0
ENSG00000114349	0.0408457	0.0333407	0.0173086	0.542294	0.838685	0.958602
ENSG00000226701	0	0	0	0	0	0
ENSG00000240590	0	0	0	0	0	0
ENSG00000240995	0	0	0	0	0	0
ENSG00000240296	0	0	0	0	0.0603271	0
ENSG00000232542	0	0.238706	0	0	0	0
ENSG00000203663	0	0	0	0.0326893	0	0
ENSG00000260891	0	0	0	0.0402931	0	0
ENSG00000240361	0	0	0	0	0	0
ENSG00000233820	0	0	0	0.0185163	0.136896	0.0223528
ENSG00000233183	0.0386695	0.0135276	0.0374548	0.0838206	0.154927	0.139133
ENSG00000255778	0	0	0	0	0	0
ENSG00000261037	0.0180135	0	0	0.563732	0.709672	0.60492
ENSG00000242372	34.5089	35.7911	32.8461	34.6869	33.0723	37.1647
ENSG00000241473	0	0	0	0.0346769	0	0
ENSG00000255260	0	0.112349	0.0388835	0.043509	0.13786	0.157572
ENSG00000135604	0.294286	0.33133	0.344016	0.971972	1.09773	1.25468
ENSG00000236276	0	0	0	0	0	0
ENSG00000268171	0	0.212714	0	0	0.087005	0.0497226
ENSG00000261095	0	0	0	0	0	0
ENSG00000168032	0.33459	0.273112	0.185787	0.196946	0.242679	0.250961
ENSG00000261409	241.065	239.779	244.431	27.038	27.2992	23.889
ENSG00000262703	0	0.0145694	0	0.0677071	0.0536332	0.0408679
ENSG00000213399	0	0.038212	0	0	0.0234445	0
ENSG00000150967	3.7318	4.20421	3.97166	5.32479	5.20193	5.05976
ENSG00000254760	0.119175	0	0.0673349	0.376724	0.159156	0.090956
ENSG00000108590	9.81716	8.81835	10.7516	9.07611	9.85542	10.1099
ENSG00000230394	0	0.0901329	0	0.523583	0	0
ENSG00000177200	24.6517	21.8613	24.0775	62.7219	63.9294	66.482
ENSG00000212933	0	0	0	0	0	0
ENSG00000185044	0.480922	0.392557	0.179339	0.820932	0.481696	0.616639
ENSG00000205644	0	0	0	0.0213044	0	0.0514372
ENSG00000073910	2.96822	2.95881	2.77114	0.997589	0.818748	0.974168
ENSG00000165895	9.39324	9.81623	9.29961	8.64825	8.97591	8.93319
ENSG00000255920	0.0789684	0.0644587	0.0669268	0	0.0395477	0.0452024
ENSG00000155974	10.9033	12.6352	12.2444	9.5788	9.75152	10.7162
ENSG00000168502	17.7033	17.8471	18.6472	19.4286	19.5108	18.6073
ENSG00000170876	29.5331	29.6698	30.4239	37.7587	38.3508	34.5473
ENSG00000187848	0.140357	0.400986	0.163562	0.149743	0.0878642	0
ENSG00000214322	0	0	0	0	0	0
ENSG00000231887	0	0	0	0	0	0
ENSG00000271199	0	0	0	0	0.112831	0
ENSG00000227081	0.608658	1.10405	0.401213	0.513075	0.745112	0.929073
ENSG00000250428	0	0	0	0	0	0
ENSG00000029363	141.23	138.126	139.094	227.914	228.181	229.063
ENSG00000271079	0	0	0	0	0	0
ENSG00000256734	0	0	0	0	0.0258602	0.0295577
ENSG00000239887	5.33581	5.09763	5.16578	6.35832	8.23679	6.10856
ENSG00000243920	0	0	0	0	0	0
ENSG00000259317	0	0	0	0	0.053196	0.0608021
ENSG00000237510	0	0	0	0.0114342	0	0
ENSG00000063245	74.1929	74.7308	72.5757	95.0349	85.6787	90.2587
ENSG00000204428	0.688013	0.873596	0.41033	4.03561	3.59874	2.80054
ENSG00000241778	0	0	0	0	0	0
ENSG00000075891	2.00893	1.97506	2.37607	2.06601	1.37722	1.24704
ENSG00000254746	0	0	0	0	0	0
ENSG00000234006	0	0	0.10246	0.382161	0.565084	1.19949
ENSG00000228882	0	0	0	0.00968888	0.0102332	0
ENSG00000213956	0	0	0	0.193474	0.204344	0.233561
ENSG00000186376	15.0756	15.7157	15.1784	11.1071	12.4009	11.3392
ENSG00000234497	0	0	0	0	0	0
ENSG00000256176	0	0	0	0	0	0
ENSG00000229791	0	0	0	0.0175022	0	0
ENSG00000203281	0	0.0656524	0	0	0	0
ENSG00000249092	0	0	0	0	0	0
ENSG00000254076	0	0	0	0	0	0
ENSG00000253164	0	0	0	0.0923662	0	0.0371681
ENSG00000139330	0	0	0	0	0	0
ENSG00000134569	21.1497	20.0469	20.6257	20.0497	20.6915	19.975
ENSG00000132646	177.449	174.616	170.74	348.172	361.753	376.803
ENSG00000232374	0	0	0	0	0	0
ENSG00000158077	0.0484846	0.136317	0.109577	0.822521	0.901107	1.28281
ENSG00000114268	13.9605	14.6988	14.1449	5.44442	6.03309	4.8306
ENSG00000223543	0	0	0	0	0	0
ENSG00000256769	0	0	0	0	0.0881808	0
ENSG00000179869	0.0724816	0.0680384	0.0583577	0.0721734	0.0399291	0.124468
ENSG00000121933	0.0410602	0.0502737	0	0.0389387	0.205632	0.0940134
ENSG00000184206	3.52156	3.06957	3.81599	2.93408	2.55724	3.29724
ENSG00000205867	0	0	0	0.0332165	0.0877067	0.0200494
ENSG00000236030	0	0	0	0	0.022816	0
ENSG00000198518	0.0277426	0.0905807	0.15283	0.815585	0.597426	0.365244
ENSG00000148965	0	0	0	0.0764848	0.0269273	0.215442
ENSG00000130589	7.96967	7.2392	7.19474	67.901	62.5341	49.7985
ENSG00000229156	0.0517055	0.337641	0.262927	0	0.207155	0.177581
ENSG00000264791	0	0	0	0	0	0
ENSG00000204697	0	0	0	0	0	0
ENSG00000106123	2.78994	2.4316	2.82588	1.1759	1.22682	1.28105
ENSG00000269848	0	0	0	0	0	0
ENSG00000130538	0	0	0	0	0	0
ENSG00000255551	0	0	0	0	0	0
ENSG00000127483	130.739	129.767	132.502	100.382	101.697	100.237
ENSG00000115239	1.1982	0.800217	0.857233	2.0955	2.02619	2.1912
ENSG00000232710	0.175814	0.191347	0.347678	0.083365	0.117398	0.301914
ENSG00000213950	0	0	0	0	0	0.0905878
ENSG00000231084	0	0	0	0	0	0.297542
ENSG00000235893	0.397396	0.383357	0.336799	0	0.0361851	0
ENSG00000253544	0	0	0	0	0	0
ENSG00000118520	0	0	0	0	0.0698316	0
ENSG00000236837	0	0	0	0	0	0
ENSG00000271671	0	0	0	0	0	0
ENSG00000113761	20.0165	20.4436	20.395	19.6888	19.8746	18.5796
ENSG00000170486	0	0	0	0.0233583	0.0123353	0.0281981
ENSG00000260048	0	0	0	0	0	0
ENSG00000176014	73.5896	70.6872	71.0497	83.3679	77.6069	73.1767
ENSG00000146006	3.17734	2.3429	2.91913	2.74731	2.86154	2.09385
ENSG00000226057	0	0	0.0415929	0	0.0245777	0.0140459
ENSG00000267047	0	0	0	0	0	0
ENSG00000260412	0.653288	0.776694	0.816062	0.107745	0.241821	0.146328
ENSG00000249378	0	0	0	0.904704	1.15154	1.17617
ENSG00000215533	0	0	0	0	0.0856099	0
ENSG00000101203	0.0186852	0.0305039	0.0263932	1.8015	2.02125	2.18903
ENSG00000237977	0.0694304	0.34004	0.529589	0.0987646	0	0.0397428
ENSG00000241685	123.154	122.271	117.386	96.482	94.4242	91.3099
ENSG00000260504	0	0.0680321	0	0	0	0
ENSG00000271086	0	0.11123	0.115489	0.0923049	0.253476	0.267432
ENSG00000261987	0	0	0	0.0263653	0.0139233	0.0159141
ENSG00000241211	0.107094	0	0.0453818	0.304682	0.107266	0.0613019
ENSG00000101890	0.115773	0.0687282	0.0535198	0.0948201	0.0896054	0.0783192
ENSG00000198967	0	0	0	0	0	0
ENSG00000248421	0	0	0	0	0	0
ENSG00000225506	0.403202	0.155898	0.323734	0.140873	0.340085	0.413006
ENSG00000228546	0	0	0	0.247792	0.157028	0
ENSG00000035928	191.861	192.853	182.885	237.134	247.828	244
ENSG00000227590	0.148441	0	0	0	0.0991197	0
ENSG00000170425	9.66947	9.05065	9.3513	4.15878	3.90438	4.00398
ENSG00000268510	0	0	0	0	0.0390741	0
ENSG00000102802	0.0138418	0	0	0.0656332	0	0
ENSG00000073111	189.912	187.951	186.919	239.901	227.56	236.072
ENSG00000254474	1.24375	0.290064	0.30117	0	0	0
ENSG00000246223	0	0	0	0	0	0
ENSG00000215910	0.758722	0.83401	0.891664	0.316589	0.486364	0.393766
ENSG00000264695	0.085162	0	0	0.646094	0.426495	0.82871
ENSG00000215454	0	0	0	0.0134116	0	0
ENSG00000241784	0	0.127221	0.0792554	0.26605	0.187331	0.214117
ENSG00000117519	192.441	195.554	183.261	121.384	116.969	123.794
ENSG00000220517	0	0	0	0	0	0.0180883
ENSG00000132671	0	0	0	0	0	0
ENSG00000254216	0	0	0	0	0	0
ENSG00000105810	81.533	78.943	78.983	44.0578	46.037	45.1208
ENSG00000183020	70.419	67.3516	66.6495	80.2147	78.3217	79.6564
ENSG00000248490	0	0	0	0.301993	0.11961	0.227853
ENSG00000160131	81.8787	84.2898	78.7503	38.3336	40.0788	37.0187
ENSG00000225366	0	0	0	0	0.011944	0
ENSG00000164035	0.017592	0.0430788	0.0298189	0	0.0528608	0.0402794
ENSG00000111339	0	0	0	0.125621	0.0482468	0.0137863
ENSG00000172922	67.8008	63.2924	69.2225	52.7493	49.6311	49.8916
ENSG00000179097	0.0635806	0.103797	0.0377198	0.00602955	0.0318415	0.0145577
ENSG00000218350	0	0	0	0	0	0
ENSG00000204872	0	0	0	0	0	0.0329531
ENSG00000246225	0.066422	0	0.0140734	0.0944851	0	0.057031
ENSG00000241553	17.9347	18.6583	18.4366	16.4932	15.4134	16.5028
ENSG00000265881	0	0	0	0.0610703	0.0322506	0
ENSG00000257195	0	0	0	0	0	0
ENSG00000100342	0	0	0	0.935427	1.3126	0.613019
ENSG00000205850	0	0	0	0	0	0
ENSG00000242737	0.108884	0.133316	0.0922806	0	0.0545296	0.0623264
ENSG00000231409	0	0	0	0	0	0
ENSG00000136717	2.93982	2.74844	2.54948	1.84781	1.53219	1.63387
ENSG00000235929	0	0	0	0	0	0
ENSG00000177212	0	0.0149658	0	0	0.0367282	0.0629696
ENSG00000167004	187.542	187.37	184.389	211.868	209.006	222.906
ENSG00000254946	0.0684577	0	0	0.551825	0.788531	0.783719
ENSG00000227758	0	0	0	0	0	0
ENSG00000162188	0	0.144703	0.0563414	0.630436	0.799026	0.913273
ENSG00000227337	0	0	0	0	0	0
ENSG00000240992	0	0	0	0	0.0925586	0
ENSG00000224981	0.0221344	0	0.0375184	0.0944583	0.02217	0.0760199
ENSG00000267811	0.160531	0.0982764	0.102039	0.875361	0.361777	0.597284
ENSG00000179010	348.528	350.699	337.817	282.797	281.846	279.118
ENSG00000258943	0	0	0	0	0	0
ENSG00000267384	0	0	0	0.207093	0.218728	0.125001
ENSG00000204816	0.173801	0.16766	0.374941	0.209772	0.31651	0.325589
ENSG00000254648	0	0	0.0293175	0	0	0
ENSG00000118804	0.159418	0.12362	0.141865	0.0302363	0.0399187	0.0182506
ENSG00000261178	0	0	0	0	0	0
ENSG00000234548	0	0	0	0	0	0
ENSG00000267303	0	0	0	0	0	0
ENSG00000102057	0.295367	0.282259	0.433494	3.5594	3.69443	3.47215
ENSG00000259058	0	0	0	0	0.0776831	0
ENSG00000169193	14.7332	14.9514	13.4005	10.9038	10.0373	10.2949
ENSG00000242294	0.52496	0.131847	0.752926	0.15318	0.161786	0.323608
ENSG00000107798	89.2603	89.2759	86.1164	61.0702	60.9321	60.6046
ENSG00000234115	0	0	0	0	0	0
ENSG00000227306	0	0	0	0	0	0.0762357
ENSG00000237532	0	0	0	0	0	0
ENSG00000227252	0.701304	0.572446	0.884471	0.15835	0.250869	0.229391
ENSG00000229520	0	0	0.0387018	0	0	0
ENSG00000255919	0	0	0	0	0	0
ENSG00000234389	0	0.0360668	0.112343	0.11174	0	0
ENSG00000184254	12.3356	13.0004	12.4007	11.9134	12.7298	13.2203
ENSG00000159479	27.0762	25.4291	26.3632	25.3821	25.9353	25.0652
ENSG00000225921	63.2378	63.7445	61.3442	50.5109	53.0285	50.7285
ENSG00000121542	11.4377	9.91867	10.9809	7.68814	7.60683	7.03938
ENSG00000234089	0	0	0	0	0	0
ENSG00000158786	0	0	0.0193396	0.0378703	0.0628539	0.0522479
ENSG00000214161	0	0	0	0	0	0
ENSG00000269082	0	0	0	0	0	0
ENSG00000233292	0	0	0	0.0446622	0	0.107832
ENSG00000243008	0	0	0	0.018406	0	0.0222196
ENSG00000259437	0	0	0	0	0	0
ENSG00000217159	0	0.109271	0	0	0.0670416	0.153255
ENSG00000112308	71.6739	70.8662	69.6199	106.482	109.499	104.786
ENSG00000218213	0	0	0	0	0	0
ENSG00000196782	5.34982	5.74482	4.99752	3.54762	3.74693	3.37533
ENSG00000259734	0	0	0	0	0	0
ENSG00000232617	0	0	0	0	0	0
ENSG00000105851	0.0124727	0	0.0317123	0.118282	0.0437246	0.014279
ENSG00000170584	98.4761	101.684	96.7161	52.9075	57.4438	60.7737
ENSG00000164128	1.86588	2.10765	1.93278	2.41292	1.88777	2.22241
ENSG00000254564	0	0	0	0	0	0
ENSG00000147649	173.954	176.48	172.627	185.078	179.035	189.938
ENSG00000243733	0	0	0	0	0.053196	0.182406
ENSG00000226085	0.926175	0.639692	0.44279	0.337816	0.404367	0.244686
ENSG00000162585	9.5984	10.1064	11.0611	14.5029	13.8207	11.431
ENSG00000023697	26.9022	26.304	25.6042	23.8556	22.1904	26.3279
ENSG00000103061	6.4195	7.38114	6.69366	9.70613	9.23871	8.97628
ENSG00000179172	0	0	0	0	0	0
ENSG00000240159	0	0	0	0.112742	0.142891	0.108882
ENSG00000263051	0	0	0	0	0	0
ENSG00000244582	0	0	0	0	0	0.0445721
ENSG00000206062	0	0	0	0	0	0
ENSG00000228397	0.12712	0	0.0808018	0	0	0.0363824
ENSG00000228189	0	0	0	0	0	0
ENSG00000228927	0	0	0	0	0	0
ENSG00000156026	30.1835	31.4293	28.5573	24.7276	24.7604	24.3985
ENSG00000144857	6.22143	6.19617	6.62409	5.58457	4.70298	5.19624
ENSG00000255073	0	0	0	0	0	0
ENSG00000179603	10.2014	11.0507	10.2439	9.64414	9.45384	8.91369
ENSG00000260415	0.677969	0.698736	0.679058	1.11053	1.09061	0.964312
ENSG00000120664	0.287951	0.235043	0.488085	1.43363	2.05495	1.73068
ENSG00000257735	0.208662	0.198709	0.0589479	0.13192	0.034833	0.159254
ENSG00000124003	0	0	0	0.0353718	0.224154	0.128102
ENSG00000250562	0	0	0	0.0866113	0	0
ENSG00000069966	15.2394	16.1543	16.9003	10.3691	10.3904	9.73242
ENSG00000271043	0.0942366	0.0769216	0.0319467	0.107241	0.169899	0.151038
ENSG00000219274	0	0	0	0.0476474	0	0.0575197
ENSG00000176095	36.3276	35.1379	34.1237	94.1692	93.009	87.299
ENSG00000243794	0	0	0	0	0	0.213097
ENSG00000231341	0	0	0	0	0	0
ENSG00000136158	6.66625	6.98706	6.85338	6.77075	6.9189	6.86851
ENSG00000198277	0	0	0	0	0	0
ENSG00000250444	0	0	0.0102376	0	0	0
ENSG00000145390	17.529	17.5034	17.5322	21.1118	21.7122	22.1468
ENSG00000254289	0	0	0.050811	0	0	0
ENSG00000255621	0	0.013278	0.00689321	0.0539924	0.00814654	0
ENSG00000256237	0	0	0	0	0	0
ENSG00000197992	0	0	0.0131777	0	0.0622948	0.106803
ENSG00000232815	0.0546704	0	0	0.0777685	0.109517	0
ENSG00000227284	0	0	0	0	0	0
ENSG00000158169	20.1495	17.9593	19.0421	20.0406	19.4499	20.1391
ENSG00000254330	0	0	0	0	0	0
ENSG00000251033	0	0	0	0	0	0
ENSG00000238267	0	0	0.0347991	0	0.164505	0.0470067
ENSG00000267111	0	0	0	0.0498248	0.026312	0
ENSG00000003137	3.8846	4.64631	4.38967	4.17013	4.34348	4.16861
ENSG00000259405	0.583423	0.595281	1.48338	1.65984	1.31481	2.83864
ENSG00000090530	7.64345	7.49523	8.13002	6.42151	6.76516	8.51549
ENSG00000253434	0	0	0	0.0317377	0	0
ENSG00000259144	0	0	0	0	0.0186085	0.0425384
ENSG00000261598	0	0	0	0	0	0
ENSG00000117461	13.2285	13.3734	13.2917	17.8321	17.7902	18.4449
ENSG00000227406	0	0	0	0	0.0109732	0.0125421
ENSG00000238004	0	0	0.0324156	0	0	0
ENSG00000178150	1.31978	1.70671	1.42016	3.40321	3.23793	2.63138
ENSG00000197851	0	0	0	0	0	0
ENSG00000184164	19.7207	19.8733	20.7021	41.2897	40.8518	42.4047
ENSG00000236269	0.604203	0.578959	0.489807	0.398598	0.447304	0.330816
ENSG00000138031	58.1859	58.7873	57.669	60.0463	57.1646	57.8743
ENSG00000116883	1.22287	1.00686	1.478	0.978171	1.16094	0.803461
ENSG00000105520	26.7904	25.8388	26.7556	16.8779	18.2894	17.2962
ENSG00000250410	0.432846	0.244603	0.395062	0.0947265	0.200097	0.0762357
ENSG00000233446	0	0	0	0	0	0
ENSG00000164096	49.8996	51.4413	51.718	22.1749	22.5577	23.0029
ENSG00000227661	0	0	0	0	0	0
ENSG00000261129	0	0	0	0	0.00631081	0
ENSG00000226122	0	0	0	0	0	0.0251973
ENSG00000171552	16.5308	15.7846	17.847	18.7679	18.9802	17.5181
ENSG00000138495	27.6589	27.3283	26.9993	17.598	19.8588	21.3251
ENSG00000213714	0.0281623	0.114939	0.190944	2.9378	2.84898	3.25633
ENSG00000269066	0	0	0.0543094	0	0	0
ENSG00000232455	0	0	0	0.0322345	0.102136	0.11674
ENSG00000233680	0.102328	0.0501158	0.208139	1.14508	0.676453	0.93718
ENSG00000263798	0	0	0	0	0	0
ENSG00000136040	2.71588	3.28571	2.82581	1.78219	2.3195	2.42907
ENSG00000236446	0	0	0	0	0	0.0168997
ENSG00000118971	80.2954	81.455	83.5428	58.3997	57.5098	52.2691
ENSG00000227584	0	0	0	0	0	0
ENSG00000231630	0	0	0	0	0	0
ENSG00000107537	19.7438	21.6009	20.9797	16.1904	17.0003	18.0825
ENSG00000244038	118.598	121.644	120.13	137.927	126.912	139.989
ENSG00000178279	0	0	0	0	0.0811614	0.0371064
ENSG00000171501	0	0	0	0	0.0177481	0
ENSG00000270987	0.0531105	0	0	0.352565	0.957528	0.486417
ENSG00000242393	0	0	0	0	0	0
ENSG00000157950	0	0	0	0	0	0
ENSG00000111817	21.0502	21.4997	21.2841	26.6272	26.8955	26.7297
ENSG00000226416	0	0	0	0	0	0
ENSG00000237926	0	0	0	0	0	0
ENSG00000214324	0	0	0	0	0	0
ENSG00000229231	0	0	0	0.0836158	0.0294378	0.0112156
ENSG00000248979	0	0	0	0	0	0
ENSG00000259545	0	0	0	0	0	0
ENSG00000167701	0.127847	0.0260892	0.121896	0.37888	0.368153	0.530564
ENSG00000254205	0	0	0	0	0	0
ENSG00000071082	521.132	517.791	519.134	346.917	351.404	389.977
ENSG00000157429	0.986964	0.919087	1.23703	0.580037	0.793627	0.907102
ENSG00000179284	0.238879	0.327934	0.285275	0.278022	0.228388	0.211321
ENSG00000231244	0	0	0	0	0	0
ENSG00000203870	0	0	0.0289082	0.194082	0.170821	0.0390492
ENSG00000234580	0	0	0	0.0253208	0	0
ENSG00000263337	0	0	0	0	0	0
ENSG00000085982	15.5064	15.5054	16.4713	17.4588	17.4865	17.2772
ENSG00000266771	0	0	0	0	0	0
ENSG00000082781	28.8529	29.7515	29.1289	26.6554	26.9483	25.5032
ENSG00000236468	0	0	0	0	0	0
ENSG00000226375	0.198279	0.0924842	0.240063	0	0	0.0324278
ENSG00000262995	0	0	0	0	0	0
ENSG00000266909	0.141372	0.144245	0.089861	0.134067	0	0.0809229
ENSG00000181867	0	0	0	0	0	0
ENSG00000154864	10.2421	10.1657	9.85256	10.532	10.0248	10.309
ENSG00000254789	0	0	0	0	0	0
ENSG00000269742	0	0	0	0	0	0
ENSG00000138759	11.2319	10.9043	11.7204	6.76624	6.49709	6.81975
ENSG00000124762	18.3627	17.8131	18.8291	108.269	107.986	102.306
ENSG00000125386	10.7053	9.7586	11.6833	31.1088	32.4252	31.1116
ENSG00000131899	20.4587	22.0247	21.6383	21.258	19.5037	19.9511
ENSG00000219302	0	0	0	0	0	0
ENSG00000245864	0.0422131	0	0	0.360288	0.422811	0.676571
ENSG00000259953	2.11709	2.38585	2.73796	2.77883	2.99365	2.94366
ENSG00000229770	0	0	0	0	0	0
ENSG00000230246	0	0	0.00517637	0.0115843	0	0.00699224
ENSG00000185359	98.2946	101.666	108.464	113.473	108.833	110.778
ENSG00000254885	0	0	0	0	0	0
ENSG00000130695	21.9079	21.8225	22.1554	24.4535	24.0909	24.0047
ENSG00000228471	0	0	0	0	0	0
ENSG00000242551	0	0	0.0501951	0.0748882	0.0197739	0.0678036
ENSG00000229492	0	0	0.0731642	0.032747	0	0.0197661
ENSG00000203667	8.10964	8.25696	9.70043	7.74149	6.71519	8.15429
ENSG00000226212	0	0	0	0	0	0
ENSG00000254691	0	0.0289538	0	0	0.0710567	0.0812166
ENSG00000215307	0	0	0	0	0	0
ENSG00000237469	0	0	0	0	0	0
ENSG00000232812	0	0	0	0	0	0
ENSG00000270294	0	0	0	0	0	0
ENSG00000259593	0	0	0	0	0	0
ENSG00000258561	0.33332	0.420481	0.256812	0.890821	1.30508	1.14478
ENSG00000249166	0	0	0	0	0	0
ENSG00000223972	0	0	0	0	0	0
ENSG00000260974	0	0	0	0	0	0
ENSG00000187824	2.49585	2.59151	3.28177	2.38429	3.29026	3.2985
ENSG00000237671	0	0	0	0	0	0
ENSG00000105507	0	0	0	1.40741	2.09114	1.29586
ENSG00000109762	33.0238	35.1257	35.763	28.3984	28.6841	32.0024
ENSG00000032444	12.4254	12.4276	12.8131	12.9719	11.4172	12.1949
ENSG00000268413	0	0	0	0	0	0
ENSG00000152154	1.88156	1.47825	1.97337	0.869866	0.989407	0.834694
ENSG00000236870	0	0	0	0	0	0
ENSG00000189127	3.18473	3.17646	3.21674	1.44803	1.50317	1.42842
ENSG00000116685	12.6526	12.3361	12.3444	15.1353	13.6016	14.3178
ENSG00000196422	28.2589	29.4376	28.9121	24.384	22.0287	20.5903
ENSG00000233945	0	0	0	0	0	0
ENSG00000260208	0	0	0	0	0	0
ENSG00000132466	63.9391	61.3869	61.9041	83.722	84.8132	88.286
ENSG00000236981	0	0	0	0	0	0
ENSG00000253239	0	0	0	0	0	0
ENSG00000174791	0.142523	0.0465344	0.265739	3.77545	3.31186	3.40468
ENSG00000229022	0	0	0	0	0	0
ENSG00000270567	4.75119	4.59593	5.36022	2.45766	3.27556	3.07283
ENSG00000253871	0	0	0	0.0154328	0	0
ENSG00000250866	0	0	0	0	0	0
ENSG00000006071	3.22678	3.28081	4.72582	2.56347	1.85697	2.59235
ENSG00000228055	0	0	0	0	0	0
ENSG00000180233	21.4007	21.5788	20.7636	23.4785	22.5182	21.5622
ENSG00000267300	0	0	0	0	0	0
ENSG00000165794	0.0732696	0	0	1.02489	0.843957	1.17433
ENSG00000259065	0.527284	0.918189	0.566049	0.233352	0.140835	0.0402431
ENSG00000241451	0	0	0	0	0	0
ENSG00000261173	0.265141	0.587436	0.353116	0.898005	1.02433	0.997343
ENSG00000232328	0	0	0	0	0	0
ENSG00000186638	2.96864	2.5673	2.87895	7.71406	7.52198	7.59813
ENSG00000262628	0	0	0	0	0	0
ENSG00000258853	0.748121	1.14499	0.237766	0	0	0
ENSG00000260800	0	0	0	0	0	0.0160396
ENSG00000169991	5.56359	5.30958	5.85382	6.91007	6.80413	6.97758
ENSG00000213885	0.063976	0.156663	0.108441	0.121341	0	0.0732412
ENSG00000211732	0	0	0	0	0	0
ENSG00000179241	22.2533	22.1402	22.4509	20.7029	20.7833	19.1178
ENSG00000167920	12.3703	13.6141	11.8004	8.18899	7.66747	8.65795
ENSG00000153283	0.0440394	0.0359476	0.0447888	0.0334111	0.0441103	0.0806676
ENSG00000223709	0.018266	0.0372746	0.0232211	0.0433057	0.109773	0.0941012
ENSG00000261196	0	0	0	0	0	0
ENSG00000258771	0	0	0	0	0	0
ENSG00000143643	45.0359	45.9258	44.8178	63.0447	61.3386	62.8727
ENSG00000143850	1.83254	1.70441	2.10999	5.31743	5.45528	5.9929
ENSG00000236306	0	0	0	0	0	0
ENSG00000100296	34.2501	33.0707	32.9804	51.6437	50.3118	53.0677
ENSG00000232378	0	0	0.035094	0	0	0
ENSG00000125347	3.36317	3.65378	4.00669	20.3849	21.3264	18.1002
ENSG00000261077	0	0	0	0	0	0
ENSG00000235539	0	0	0	0	0	0
ENSG00000126562	1.13193	1.16154	1.41615	12.9529	13.7238	12.3539
ENSG00000258829	0	0	0	0	0	0
ENSG00000169894	0.596112	0.51849	0.463802	0.528243	0.274066	0.514629
ENSG00000244073	0	0	0	0.0232557	0.0982491	0
ENSG00000267364	0	0	0	0	0	0
ENSG00000235683	0	0	0	0	0	0
ENSG00000248733	0	0	0	0	0	0
ENSG00000213073	2.89316	3.43893	3.39162	3.03406	3.46892	3.31216
ENSG00000249754	0	0	0	0	0	0
ENSG00000146535	27.9783	27.2337	27.9888	32.5622	30.0327	30.2281
ENSG00000128563	20.0084	19.8653	20.3826	33.5721	33.5891	31.8435
ENSG00000236082	0	0	0	0	0	0
ENSG00000261193	0	0	0	0	0	0
ENSG00000229798	0.0610294	0.012454	0.0129308	0	0	0.017467
ENSG00000235872	0.025154	0.0410644	0.0426367	0	0.0755835	0
ENSG00000234568	0	0	0	0	0.0127949	0
ENSG00000177600	675.023	685.849	655.453	486.779	490.117	542.459
ENSG00000077458	32.8681	33.4125	33.712	41.8208	44.5977	47.2558
ENSG00000229164	0.0200664	0.0982764	0.153059	0.095148	0.120592	0.252697
ENSG00000230843	0	0	0	0	0	0
ENSG00000135931	12.2586	11.5513	12.4901	16.5118	15.5285	15.599
ENSG00000164938	7.60922	7.63978	7.76049	8.06474	8.4584	7.3867
ENSG00000224539	0	0	0.019597	0.0274103	0.00579004	0.0595613
ENSG00000220725	0	0	0	0	0	0
ENSG00000263450	0	0	0	0	0	0.0400989
ENSG00000228296	0	0	0	0	0	0
ENSG00000253581	0	0	0	0	0	0
ENSG00000163104	32.1702	31.653	30.837	39.837	38.8535	39.524
ENSG00000173928	1.83376	1.67683	2.02628	1.97015	1.56935	1.31541
ENSG00000259797	0.547981	0.260922	0.387018	0	0.182955	0.0522785
ENSG00000198951	18.1379	19.5016	19.3709	16.2564	14.3991	14.956
ENSG00000253490	0	0	0.00614634	0	0.00726387	0
ENSG00000260228	0	0	0	0.0367755	0	0
ENSG00000197084	0	0	0	0	0	0
ENSG00000249838	0	0	0	0	0	0
ENSG00000142327	18.278	18.4867	19.9889	18.0784	16.4424	15.3132
ENSG00000205497	0	0	0.0330626	0	0	0
ENSG00000158793	26.2625	22.0003	23.6339	11.3365	10.5097	10.8972
ENSG00000125903	0	0	0	0	0	0
ENSG00000253873	2.24593	2.11649	2.02109	1.19657	1.22588	0.989477
ENSG00000128626	26.0791	25.4234	23.1636	24.8059	26.1995	23.5175
ENSG00000153165	0.181596	0.186013	0.15994	0.378193	0.292447	0.334262
ENSG00000267652	0	0	0	0	0	0
ENSG00000167987	13.9301	13.0675	12.8348	11.3828	11.3232	10.7707
ENSG00000225267	0	0	0	0	0	0
ENSG00000197852	5.32262	5.21357	5.1696	8.72227	8.34865	7.22684
ENSG00000165509	0	0	0	0	0.0147411	0
ENSG00000131748	25.2762	26.442	24.646	34.2317	33.0051	30.3884
ENSG00000159337	0	0.0127833	0.00663637	0	0.039215	0.0268932
ENSG00000174502	0.0180802	0	0	0.034292	0.0301821	0.0689953
ENSG00000236799	0	0	0.0963045	0.592683	0.398352	0.130088
ENSG00000175911	0.380458	0.30168	0.350081	0.855612	1.00167	0.72178
ENSG00000261819	0.0205517	0.0335511	0.0348357	0.194898	0.0926315	0.129404
ENSG00000270491	0	0	0	0	0	0
ENSG00000216471	0.0938144	0.0510513	0.026503	0	0	0.179001
ENSG00000213455	0	0	0	0	0	0
ENSG00000203801	0.141335	0.0988855	0.102672	0.651017	0.343796	0.462297
ENSG00000223443	0.0102328	0	0.0173449	0.436684	0.28698	0.22258
ENSG00000261199	0	0	0	0	0	0
ENSG00000107560	37.8226	38.7169	36.6717	25.5455	25.6937	25.1203
ENSG00000228890	0	0	0	0	0	0
ENSG00000258517	0	0	0	0	0.162908	0.0310335
ENSG00000215018	0.0336397	0.118988	0.0855303	0.489158	0.685109	0.654695
ENSG00000164841	4.48823	4.16411	3.93653	2.66021	3.21477	3.13671
ENSG00000254644	0	0	0	0	0	0
ENSG00000169026	0.0286159	0	0.0121262	0	0.042993	0.0327601
ENSG00000241231	0	0	0	0	0	0
ENSG00000257545	0.137156	0.0839659	0.0290603	0	0.103032	0
ENSG00000147873	0	0	0	0.211827	0.587284	0.223752
ENSG00000268049	2.04931	2.12898	1.55022	2.58588	2.32403	2.05526
ENSG00000118990	0	0	0	0	0	0
ENSG00000183807	0.964935	0.401541	0.641408	0.19737	0.473769	0.368227
ENSG00000240825	0	0	0	0	0	0
ENSG00000230079	0	0	0	0	0	0
ENSG00000234743	0	0	0.0356223	0	0.0420992	0
ENSG00000106809	0.0333907	0	0.0471651	0	0.0222963	0.0509685
ENSG00000250031	0	0	0	0	0.011004	0
ENSG00000226646	0	0	0	0	0	0
ENSG00000226196	0	0	0	0	0	0
ENSG00000244345	0.0677067	0	0	0.0214028	0.0678157	0
ENSG00000180422	0.191614	0.0184008	0.0191054	0.673411	0.937035	0.64519
ENSG00000249502	0.364834	0.319071	0.242944	0.815532	0.495929	0.507171
ENSG00000223561	0.0470201	0	0.0929837	0.0148635	0.0470958	0.0717728
ENSG00000160161	8.10405	8.45192	7.15493	6.10015	5.35494	5.03348
ENSG00000257101	0	0	0	0	0	0
ENSG00000160336	13.2595	12.1675	12.0494	24.5431	24.1293	25.0975
ENSG00000198824	32.0711	31.6211	31.0096	46.2225	44.2701	43.1324
ENSG00000141971	45.0662	44.5488	43.2227	28.5883	23.5744	22.6998
ENSG00000269895	0.0163965	0	0.0277926	0.0155494	0	0.150169
ENSG00000236932	0	0	0	0	0	0
ENSG00000114638	0.213937	0.36173	0.284923	0	0.18367	0.0524828
ENSG00000234062	2.69324	2.54951	3.47139	1.64951	1.47992	1.6487
ENSG00000244199	0	0	0	0	0	0
ENSG00000267200	0.967558	0	1.31203	0.550539	0.969116	0.886146
ENSG00000257235	0	0	0	0	0	0.0418228
ENSG00000176396	16.131	16.9763	15.0258	13.1737	10.8504	10.6285
ENSG00000231549	0	0	0	0	0	0
ENSG00000167483	0.0480922	0.0314046	0.122276	0.99424	0.992294	0.792821
ENSG00000233858	0	0.0179809	0	0	0.00551596	0.0189139
ENSG00000185049	30.2115	32.1816	30.1647	29.0205	28.0236	27.8881
ENSG00000233837	0	0	0	0	0	0
ENSG00000203585	0	0	0	0.844665	1.14461	1.61609
ENSG00000145632	15.27	14.7517	13.4045	271.649	271.592	258.144
ENSG00000232798	0	0.0461085	0	0	0	0
ENSG00000267225	0	0	0	0	0	0.0396021
ENSG00000240834	0	0	0	0	0	0
ENSG00000240056	0	0	0	0.064357	0	0
ENSG00000218823	0.00917159	0.0224592	0.0233192	0.0260931	0.0183727	0.0209997
ENSG00000258514	0	0	0	0	0	0
ENSG00000259687	0.223623	0.292055	0.341143	0.254483	0.313577	0.204807
ENSG00000258178	0	0	0	0	0	0
ENSG00000166762	2.70484	2.3096	3.1692	1.30027	1.11115	1.52688
ENSG00000089006	93.0392	101.133	96.5766	155.239	159.632	165.369
ENSG00000256164	0.105647	0.229961	0.238766	0.16698	0.141089	0.483788
ENSG00000135116	6.01374	5.11051	5.96946	3.76946	3.54805	3.56022
ENSG00000089199	0.564875	0.435935	0.522261	2.03562	1.72821	2.44563
ENSG00000120875	54.3506	55.2027	49.3812	19.5515	18.1706	18.1456
ENSG00000225071	0	0.0458435	0.0475988	0	0	0
ENSG00000235770	0.248325	0.274239	0.160939	0.332463	0.175571	0.284289
ENSG00000256786	0	0	0	0	0	0
ENSG00000251163	0	0	0	0	0	0.039186
ENSG00000232821	0	0	0	0	0	0
ENSG00000270124	0	0	0.0275614	0	0.0325726	0.14892
ENSG00000235606	0	0	0	0.245727	0	0
ENSG00000149016	5.96428	6.48434	6.62575	14.4093	11.9604	12.6312
ENSG00000129691	28.9546	27.9663	29.9845	36.0678	37.7988	35.2293
ENSG00000224794	0	0	0	0	0	0.0125845
ENSG00000260524	0	0	0	0	0	0
ENSG00000243531	0	0	0	0	0	0
ENSG00000182774	0	0	0.0317021	0.0354734	0.0374663	0
ENSG00000173436	2.92196	3.21544	2.86162	2.17574	1.99447	2.27964
ENSG00000268536	0.327303	0.305331	0.118883	0.709467	1.21765	1.12411
ENSG00000100842	0	0	0	0	0.00780237	0.0178359
ENSG00000152229	17.8653	18.2634	20.5205	16.8419	17.3112	14.7452
ENSG00000269032	0	0	0	0	0	0
ENSG00000227454	0	0	0	0	0	0
ENSG00000231397	0	0	0	0	0	0
ENSG00000261747	0	0	0	0	0.206065	0
ENSG00000203492	0	0	0	0	0	0
ENSG00000228054	0	0	0	0	0	0
ENSG00000254473	1.40161	1.29238	1.40786	5.24292	3.92563	4.75435
ENSG00000227615	0	0	0.0415147	0.185813	0	0.336469
ENSG00000242534	0	0	0	0	0	0
ENSG00000198305	0	0	0	0	0	0
ENSG00000266946	0	0	0	0	0	0
ENSG00000260062	0	0	0	0.0098016	0	0.0118325
ENSG00000204022	0	0	0	0	0.0638352	0.0121604
ENSG00000223427	0	0	0	0	0.0829497	0
ENSG00000180644	0.863294	0.857034	0.883257	1.51937	1.67484	1.75404
ENSG00000260570	0.331266	0.0540798	0.112301	0.25132	0.0663598	0.303392
ENSG00000267895	0	0	0	0	0	0
ENSG00000173409	45.592	44.6997	45.8849	25.585	25.9978	25.9092
ENSG00000227733	0.069554	0	0	0.153907	0.023222	0.159254
ENSG00000166342	0	0	0.022324	0	0	0
ENSG00000228365	0	0	0	0.0382951	0.0808931	0
ENSG00000242628	0.389595	0.318011	0.385218	0	0.390222	0.297345
ENSG00000258451	0	0	0.0362063	0.0607699	0.0213947	0
ENSG00000056291	0.504379	0.47346	0.438154	0.693561	0.606229	0.750651
ENSG00000181924	52.0672	52.7123	52.2449	26.3131	27.9213	26.565
ENSG00000271475	0	0	0	0.535302	0.671384	0.323107
ENSG00000228174	0	0	0	0	0	0
ENSG00000241609	0	0	0	0	0	0.108093
ENSG00000260647	0.104377	0.0212998	0.0442306	0.0247461	0.0522727	0.0597468
ENSG00000242109	0	0	0	0	0	0
ENSG00000182319	1.0144	1.24705	1.2043	2.38355	1.78114	1.93708
ENSG00000141699	36.8109	36.3393	35.4736	48.2102	47.5547	45.682
ENSG00000159723	0	0	0	0.097041	0.0768696	0.351443
ENSG00000138594	73.0748	72.8004	73.3291	58.7101	57.6467	59.6871
ENSG00000188283	5.9085	7.01955	7.03349	11.791	11.324	12.5129
ENSG00000261521	0.141117	0.403158	0.0597992	0.501845	0.318024	0.24233
ENSG00000234107	0	0	0	0.0357815	0	0
ENSG00000131264	0	0	0	0	0	0
ENSG00000154127	16.1156	15.9023	14.8611	13.9488	13.6882	13.8191
ENSG00000255482	0	0	0	0	0	0
ENSG00000142684	5.41285	5.15893	5.49789	7.25964	7.59437	6.88926
ENSG00000151239	77.1737	77.3066	72.1301	73.6879	74.6754	79.0247
ENSG00000153207	39.6853	39.6406	41.1026	59.7753	62.796	62.8858
ENSG00000258301	6.28989	6.43651	6.21489	8.51089	7.14514	8.39508
ENSG00000198597	10.1738	10.3536	10.9152	7.49674	6.41085	7.76482
ENSG00000215612	16.5023	16.2169	16.369	14.28	13.3124	11.8912
ENSG00000220370	0	0	0	0	0	0
ENSG00000170385	11.6468	12.0919	11.3264	49.9804	50.1384	46.2096
ENSG00000253347	0.495284	0.310985	0.355181	0.289042	0.534241	0.47978
ENSG00000074266	19.6584	21.206	20.7751	31.9264	32.2639	31.7681
ENSG00000132881	2.8455	3.18732	3.37977	3.03333	3.28696	3.35271
ENSG00000229915	0.0432404	0	0.109941	0.123019	0.0866201	0.0990052
ENSG00000103196	0.155425	0.126867	0.109771	6.53448	7.75781	7.50288
ENSG00000234730	0	0	0	0	0	0
ENSG00000139116	27.0489	27.0935	27.6036	22.2897	21.5688	22.39
ENSG00000143575	87.6203	91.0742	91.6562	93.1684	93.7847	93.6086
ENSG00000179837	18.8754	19.079	18.8307	19.0993	19.1312	18.49
ENSG00000110048	45.9333	46.4691	46.5462	53.8358	51.8565	53.9478
ENSG00000214691	0	0	0	0.0180651	0	0
ENSG00000237038	0	0	0	0	0	0
ENSG00000269752	0	0	0	0	0	0
ENSG00000258914	0	0	0	0	0	0
ENSG00000116815	6.77776	6.69805	5.94294	4.58823	4.58982	5.51449
ENSG00000090539	7.92792	8.47583	9.3099	4.49358	3.18444	3.13812
ENSG00000205334	0.034169	0.0446253	0.023167	0	0.0547584	0.031294
ENSG00000267717	0	0	0	0	0.0512464	0.0878607
ENSG00000253454	0	0	0.0481522	0	0	0
ENSG00000170633	32.8468	33.1609	34.7215	34.5126	37.6955	37.1548
ENSG00000232773	0	0	0	0	0	0.09441
ENSG00000233118	0	0	0	0	0	0.253304
ENSG00000231412	0	0	0	0	0	0
ENSG00000213410	0	0	0	0	0	0
ENSG00000166013	0	0	0	0	0	0
ENSG00000196850	17.3663	17.4733	17.0575	18.6849	19.1192	17.7818
ENSG00000188676	0	0.0135429	0	0.0708037	0	0.0284913
ENSG00000213862	0	0	0.0209146	0.0936102	0.0247173	0
ENSG00000231992	0	0	0	0	0	0.159823
ENSG00000228013	0.0222604	0	0.018866	0.0316654	0	0
ENSG00000229639	0	0	0	0	0.0854853	0
ENSG00000182636	0	0	0	0	0	0
ENSG00000259043	0	0	0	0.0483938	0.132893	0.070105
ENSG00000179813	0	0	0	0	0.0119695	0
ENSG00000247345	0	0	0.022722	0	0	0.0920789
ENSG00000005020	76.3522	74.7572	76.8855	59.8364	58.5964	60.8958
ENSG00000214369	0	0	0.0626647	0.257104	0.32092	0.225727
ENSG00000223758	0	0	0	0	0	0
ENSG00000215186	0.0616551	0.0125816	0.182887	0.950129	1.09614	1.48227
ENSG00000143321	425.093	458.661	538.94	412.735	394.365	414.849
ENSG00000261275	0	0	0	0	0	0
ENSG00000204671	0	0	0	0.594591	0.238205	0.495026
ENSG00000166007	0	0	0	0	0	0
ENSG00000099910	25.2307	25.126	26.6108	22.3003	25.31	24.648
ENSG00000110367	73.1258	73.6957	75.0129	80.7899	81.7	80.7456
ENSG00000116044	40.0861	41.399	41.7843	56.5771	53.1869	53.0852
ENSG00000224051	6.678	6.68451	6.79408	7.17917	6.70317	7.23321
ENSG00000255103	3.41478	3.20984	3.33274	2.51597	2.16498	2.53789
ENSG00000101247	16.1118	16.4579	16.8165	30.5369	33.1006	27.6939
ENSG00000253742	0	0	0	0	0	0
ENSG00000147402	2.08932	2.13437	2.00146	1.41698	1.36342	1.23944
ENSG00000228182	0	0	0	0	0	0
ENSG00000161202	81.2131	78.0416	83.7129	78.6031	75.8276	72.5552
ENSG00000183092	1.49879	2.08175	1.89512	2.17787	1.84018	2.06178
ENSG00000159307	4.16974	4.06066	3.17916	0.992392	0.903018	0.497636
ENSG00000164292	260.852	251.629	256.829	132.243	133.102	137.026
ENSG00000139168	56.364	56.1616	55.9649	34.4649	34.1275	37.4999
ENSG00000226131	0	0	0	0	0	0
ENSG00000233301	0	0	0	0	0	0
ENSG00000157870	8.43544	9.00042	8.52283	8.78497	9.17187	9.00696
ENSG00000151914	27.8634	26.2827	28.9637	17.1176	18.8293	20.2212
ENSG00000186998	5.55682	5.64369	5.75152	4.55799	4.70211	5.00882
ENSG00000198860	37.8347	39.8406	38.7301	27.1151	23.2931	24.9647
ENSG00000268818	0	0	0	0	0	0
ENSG00000111729	1.11381	0.562811	0.966442	2.33886	1.83277	1.76087
ENSG00000266236	0.584561	0.4979	0.624664	0.747178	0.789155	0.931087
ENSG00000134317	2.63101	2.76119	2.65681	3.35963	3.60444	3.10359
ENSG00000234701	0	0	0	0	0	0
ENSG00000158816	0.00740328	0.006043	0.0188232	0	0.0074152	0.00847545
ENSG00000269155	0	0	0	0	0	0
ENSG00000181315	16.7526	16.208	14.4622	9.10032	9.57086	9.65143
ENSG00000248343	0	0	0	0	0	0
ENSG00000140319	182.987	183.702	181.063	121.849	113.508	124.31
ENSG00000183054	0.0839628	0.106611	0.0237199	0.0176943	0.0373769	0.0640817
ENSG00000183049	11.0592	10.8326	10.8676	5.27387	5.27669	5.47212
ENSG00000225442	0	0	0	0.0175187	0	0
ENSG00000270409	0	0	0	0	0.106248	0.0607196
ENSG00000231864	0.130646	0.234611	0.110724	0.0991167	0.157028	0.26922
ENSG00000237728	0	0	0	0	0	0
ENSG00000225112	0	0	0	0.149074	0.0524829	0
ENSG00000182798	0	0.0125717	0.0130531	0.613446	0.725042	0.634757
ENSG00000172818	0.0109249	0.0178351	0.111108	1.37794	1.88211	1.45082
ENSG00000223512	0	0	0	0	0	0
ENSG00000237757	0.102481	0	0.0248155	0	0	0.0838022
ENSG00000270710	0	0	0	0.0261791	0	0.0316034
ENSG00000233011	0	0	0	0	0	0
ENSG00000197914	0	0.0450665	0.140376	0.942449	1.3272	0.568861
ENSG00000085552	1.21565	1.21504	1.47183	2.18804	2.05254	1.73253
ENSG00000231776	0	0	0	0.359512	0.506279	0.192889
ENSG00000230641	0	0.171543	0.118741	0	0.0701654	0.0801978
ENSG00000254012	0	0	0	0.118433	0.125087	0.0714862
ENSG00000236164	0	0	0	0	0	0
ENSG00000258924	0	0	0	0	0	0
ENSG00000271532	0	0	0	0.332165	0.420992	0.0801978
ENSG00000188554	42.2764	43.6973	41.6426	46.8791	48.6105	48.7475
ENSG00000178796	0	0	0	0.119387	0.0315236	0
ENSG00000185885	3.55358	4.50363	3.88351	21.6092	19.2015	19.4489
ENSG00000270359	0	0	0	0	0	0
ENSG00000266961	0	0	0	0	0	0.216534
ENSG00000134253	7.50578	7.69925	8.0827	2.33132	2.30513	2.05588
ENSG00000076555	6.95706	6.45052	6.41645	12.2651	13.1521	13.1505
ENSG00000269559	0.0257506	0.0630574	0.0654718	0.0488401	0.077376	0.0884394
ENSG00000180537	7.02283	7.31622	6.6819	5.0623	4.8253	5.12516
ENSG00000219201	0.0191991	0.0313429	0.032543	0	0.01923	0.0219795
ENSG00000134313	38.6128	38.4152	38.9875	36.2369	36.535	37.2164
ENSG00000140264	87.0781	87.0474	88.0163	48.0646	47.7049	50.4419
ENSG00000140945	0	0	0.013084	0.204966	0.0618519	0.229761
ENSG00000250320	0.744897	1.30292	1.17243	1.44646	1.20796	0.771558
ENSG00000229068	0.0308519	0.0629579	0.130737	0.248691	0.247212	0.0529799
ENSG00000121388	0	0	0	0.478318	0.673587	0.240593
ENSG00000112769	17.7396	18.2251	18.1853	11.5957	11.3109	12.3869
ENSG00000154978	61.109	57.988	58.6655	50.4408	54.3142	50.3442
ENSG00000268154	0	0	0	0	0	0
ENSG00000237661	0	0	0	0	0	0
ENSG00000226161	0	0	0	0.152341	0.357555	0.20434
ENSG00000238217	0	0	0	0.0175187	0.0555089	0
ENSG00000225171	0.296131	0.24172	0.250975	0.561661	0.847452	0.532742
ENSG00000248916	0	0	0	0.143311	0	0.28834
ENSG00000227689	0	0	0	0	0	0
ENSG00000139574	0.176078	0.255512	0.132648	0.816349	0.529085	0.64953
ENSG00000124067	13.2866	13.3611	12.6702	17.92	16.9597	15.1678
ENSG00000234183	0.332675	0.475212	0.352433	1.1042	2.41578	2.18991
ENSG00000139151	0	0	0	0	0.0183126	0
ENSG00000117139	106.937	105.326	108.491	160.529	159.41	160.924
ENSG00000255162	0	0	0	0	0	0
ENSG00000224260	0	0	0	0.0246474	0.0780963	0.0892627
ENSG00000256812	0	0	0.032607	0.145944	0.0385357	0.0440456
ENSG00000204301	0.225021	0.230906	0.190708	0.475565	0.689028	0.309131
ENSG00000246560	1.01818	0.921438	0.862923	1.65827	1.28586	1.19098
ENSG00000230184	0.0541404	0.0441926	0	0	0	0.185943
ENSG00000215267	0	0	0	0.0497579	0.0525534	0.0300338
ENSG00000267317	8.66981	8.24266	7.2416	6.15451	5.84774	5.24956
ENSG00000268663	0	0	0	0	0	0
ENSG00000257820	0	0	0	0	0	0
ENSG00000213339	37.0018	35.5488	40.084	37.6131	35.688	34.7694
ENSG00000256913	0	0	0	0.0371588	0.00784929	0.0179432
ENSG00000148516	63.9361	64.5614	62.6545	38.255	38.323	38.0697
ENSG00000224228	0	0	0	0	0	0
ENSG00000183251	0	0	0	0	0	0
ENSG00000248927	0.315803	0.143209	0.297386	0.183019	0.24602	0.100427
ENSG00000236377	0.0763464	0	0	0	0.0764693	0
ENSG00000071127	88.766	87.0548	89.4375	99.6938	97.5961	95.8521
ENSG00000268279	1.26655	0.891938	1.36809	0.918498	1.14422	0.625482
ENSG00000261101	1.56117	1.64191	2.16278	0.683312	1.08255	1.61541
ENSG00000149633	0.0912646	0.0630348	0.0832979	0.0332881	0.133601	0.0964447
ENSG00000232227	0	0	0	0	0	0
ENSG00000259971	0	0	0	0	0	0
ENSG00000262529	0	0	0	0	0	0
ENSG00000224930	0.0266276	0	0	0	0	0
ENSG00000266677	0.102405	0.0955301	0.0495939	0.457821	0.26375	0.184227
ENSG00000119242	15.1531	14.625	15.1374	17.6833	18.9859	17.5885
ENSG00000267490	0	0	0	0	0	0.0455243
ENSG00000214900	0.0490896	0.0572427	0.0416041	2.09489	2.25473	2.48881
ENSG00000169255	28.2762	26.3611	27.6032	26.9797	25.5272	24.3446
ENSG00000242314	0	0	0	0	0	0
ENSG00000229749	0	0	0	0	0	0
ENSG00000196482	11.141	11.6728	10.4015	3.96048	4.11893	4.31982
ENSG00000268111	0	0	0	0	0	0
ENSG00000215221	0.358148	0.668211	0.563709	1.16449	1.53739	0.995754
ENSG00000156531	86.5363	86.3624	83.8764	40.518	41.7188	40.2038
ENSG00000255653	0	0	0	0.137295	0.145008	0.0331484
ENSG00000234038	0	0	0.0315512	0.141218	0	0.0426194
ENSG00000269971	0.106221	0	0.0900238	0.100733	0	0.608021
ENSG00000238129	0	0	0	0.118433	0.0312718	0.142972
ENSG00000253959	0	0	0	0	0	0
ENSG00000225793	0.922333	0.752863	0.967806	0.749723	0.923818	1.10619
ENSG00000178921	43.8136	46.0191	47.6675	51.3891	50.3722	45.7221
ENSG00000115665	0	0	0.00546138	0	0.00645438	0
ENSG00000178038	1.77348	1.94006	2.24796	1.01108	1.11477	0.833562
ENSG00000183323	9.81689	9.36482	9.48424	9.49276	8.82116	9.76789
ENSG00000251438	0	0	0	0	0	0
ENSG00000187461	0	0	0	0	0	0
ENSG00000229172	0	0	0	0.0323357	0	0.00780711
ENSG00000258856	0.0562167	0	0	0	0.0187691	0.0214527
ENSG00000120235	0	0	0	0	0	0
ENSG00000126545	0	0	0	0	0.0239904	0
ENSG00000233128	0	0	0	0	0	0
ENSG00000213538	0	0	0	0.0443682	0.0351457	0.0669515
ENSG00000242488	0	0	0	0	0	0
ENSG00000265712	0	0	0.0241816	0	0	0
ENSG00000231401	0	0	0.0176592	0	0.0208701	0.0477083
ENSG00000234618	0.352156	0.323382	0.354418	1.00188	1.30067	1.15907
ENSG00000106459	13.5302	14.7785	13.9596	16.3907	17.055	16.5514
ENSG00000244040	0.163243	0.109022	0.0251547	0.211103	0.505382	0.118927
ENSG00000228337	0	0	0	0	0	0
ENSG00000226470	0	0	0	0	0	0
ENSG00000255027	0	0	0	0.273073	0.0721036	0.0412066
ENSG00000228985	0	0	0	0	0	0
ENSG00000244503	0	0	0	0.0971136	0.0293056	0.0837394
ENSG00000270695	0	0	0	0	0	0
ENSG00000248783	0	0	0	0	0	0
ENSG00000261183	1.08167	0.608913	0.695451	0.282974	0.261513	0.640511
ENSG00000211694	0	0	0	0	0	0
ENSG00000162775	13.6271	13.7552	13.8317	20.5242	22.0641	21.1959
ENSG00000134247	65.9021	64.1337	66.0224	47.7914	50.0433	47.5239
ENSG00000157087	0.0193512	0.0500193	0.0355341	0.107049	0.158289	0.132922
ENSG00000151849	40.737	40.3862	40.2392	48.0972	48.7127	48.7181
ENSG00000255856	1.82034	2.28745	2.65923	1.40828	0.935624	0.795196
ENSG00000233974	0	0	0	0.0069031	0	0.0083334
ENSG00000243279	11.5812	12.2391	12.0328	9.51555	9.41204	8.59582
ENSG00000173451	6.14912	6.90362	6.36079	6.12592	5.14288	5.57009
ENSG00000223342	0	0	0	0	0	0
ENSG00000241484	1.31353	1.03343	1.63632	0.510271	0.792556	0.525409
ENSG00000165192	0.0188746	0.0154066	0.0239947	0.0984467	0.0661675	0.237689
ENSG00000230448	0	0	0	0	0	0
ENSG00000235083	0	0	0	0	0	0
ENSG00000240404	0	0	0	0	0	0
ENSG00000214894	0	0.0551072	0.0715215	0.288106	0.405723	0.541023
ENSG00000142871	18.0867	18.3786	18.1031	80.4785	79.5169	85.8634
ENSG00000151576	47.7916	46.7045	47.8126	104.091	102.499	103.481
ENSG00000251026	0.1362	0.111174	0	0.0322906	0	0
ENSG00000204498	19.6857	20.9165	22.4642	19.1532	17.6168	16.9075
ENSG00000214761	0	0	0	0	0	0.046615
ENSG00000243453	0	0	0	0.151925	0	0
ENSG00000197901	0	0	0.0100147	0	0.0236713	0
ENSG00000250624	0	0	0	0	0	0
ENSG00000253985	0	0	0	0	0	0
ENSG00000259640	0	0.0335864	0	0	0.0412129	0.0471056
ENSG00000229459	0	0	0	0	0.149436	0.0427007
ENSG00000100744	17.3057	17.2006	17.156	20.096	20.3808	19.7969
ENSG00000107831	0.557726	0.356282	0.534335	1.49474	1.28726	1.52684
ENSG00000175354	30.0305	30.6029	30.2497	38.2023	37.9093	37.5583
ENSG00000205534	0.744559	0.788911	0.734172	4.29764	4.88328	4.87664
ENSG00000259497	0	0	0	0	0	0
ENSG00000248605	0	0	0	0	0	0
ENSG00000243089	0	0	0	0	0.0841984	0.0481187
ENSG00000225289	0	0	0	0	0	0
ENSG00000253682	0	0	0	0.0241339	0	0
ENSG00000231199	0	0	0	0.0309947	0	0
ENSG00000258086	0.0357961	0.0584378	0	0	0.0358537	0.368822
ENSG00000242325	0	0	0	0	0	0
ENSG00000260959	0	0	0	0	0	0
ENSG00000211675	0	0	0	0	0	0
ENSG00000255332	0.0619482	0	0.026251	0	0	0
ENSG00000188690	61.8139	63.6084	63.7433	47.992	45.2892	50.1
ENSG00000166979	3.62475	3.08893	3.23177	6.17369	5.98321	6.00877
ENSG00000226079	0	0	0	0	0	0
ENSG00000174282	6.00579	5.68077	5.6411	4.62343	4.92326	4.43991
ENSG00000163755	23.6207	24.526	24.4692	17.6468	16.8636	14.9974
ENSG00000215339	0	0	0	0	0	0
ENSG00000271480	0	0	0	0	0	0
ENSG00000230411	0	0	0	0	0	0
ENSG00000232668	0	0	0	0	0	0
ENSG00000229556	0	0	0	0	0	0
ENSG00000180660	0.820244	0.67502	0.729357	1.14767	0.996652	0.800488
ENSG00000229054	0.114296	0.0932955	0	0.433563	0.343441	0
ENSG00000234665	1.82335	2.52514	2.18775	3.16685	2.60605	2.11087
ENSG00000251383	0	0	0	0	0.017127	0
ENSG00000254337	0	0	0	0	0	0.0868939
ENSG00000211750	0	0	0	0	0	0
ENSG00000136986	36.9774	36.3134	37.102	45.7802	47.4313	49.3984
ENSG00000162006	0	0.0152812	0.00793313	0.106522	0.0843799	0.117877
ENSG00000257323	0	0	0	0.123566	0	0
ENSG00000230256	0	0	0	0	0	0
ENSG00000232905	0	0	0	0	0	0
ENSG00000255071	0	0	0	0	0	0
ENSG00000237835	0	0	0	0	0	0
ENSG00000239696	0	0	0	0	0	0
ENSG00000106125	0.233389	0.25038	0.1978	0.132798	0.020037	0.137412
ENSG00000258509	0	0	0	0.240712	0	0
ENSG00000186075	0	0	0	0.0384009	0.135194	0.0463574
ENSG00000131080	5.70053	5.74902	5.81991	10.0606	9.90932	8.07573
ENSG00000175264	0.752699	0.833083	0.67036	0.496036	0.587795	0.379735
ENSG00000228630	16.3422	13.2761	15.0017	10.5098	8.26202	8.66566
ENSG00000249288	0	0	0	0	0	0
ENSG00000146001	0.225908	0.249832	0.142051	0.145127	0.109486	0.100113
ENSG00000249395	4.23746	3.82807	3.63165	2.25759	2.71825	2.77986
ENSG00000221883	0.51369	0.489188	0.653038	1.03229	1.31079	0.728103
ENSG00000256020	0	0	0	0	0	0
ENSG00000168874	0.890748	1.06526	0.702252	0.736678	0.59133	0.652165
ENSG00000259963	0	0	0	0.105913	0	0
ENSG00000225330	0	0	0	0	0.0359855	0
ENSG00000196260	0	0	0	0	0	0.0415896
ENSG00000227751	0.0628446	0	0	0.23839	0.125892	0.287784
ENSG00000259957	0	0	0	0	0	0
ENSG00000133800	0	0	0	0.0663142	0.280159	0.226821
ENSG00000114867	317.04	307.966	311.206	579.783	563.976	587.911
ENSG00000250838	0.821972	1.45371	1.31586	0.866113	1.09773	1.25468
ENSG00000261094	1.35764	1.86527	1.99365	1.17277	2.14072	1.70815
ENSG00000140479	43.7091	40.3552	42.9171	64.2818	62.701	65.0653
ENSG00000143190	28.7442	29.4132	30.859	22.78	25.5076	24.4173
ENSG00000213816	0	0	0	0	0	0
ENSG00000249309	0	0	0	0	0.0751483	0
ENSG00000234632	0	0	0	0	0	0.0615548
ENSG00000255807	0	0	0	0.163302	0.0431192	0.246423
ENSG00000234239	0	0	0	0	0	0.0471056
ENSG00000144026	19.2559	18.8625	21.4313	9.37944	9.23589	8.88846
ENSG00000259678	0.0349012	0.170931	0.0591585	0.0330979	0.244702	0.0799114
ENSG00000262619	0.547981	0.433741	0.506642	0.173223	0.0498967	0.456248
ENSG00000105605	0.245125	0.200086	0.0969487	0.170471	0.310992	0.205792
ENSG00000213599	0	0	0	0	0	0
ENSG00000173389	0	0	0	0.978227	0.59816	0.310766
ENSG00000230737	0	0	0	0	0	0
ENSG00000152767	75.4319	75.074	72.0518	57.4937	55.7655	55.5146
ENSG00000248761	0	0	0	0	0	0
ENSG00000134258	0.0114766	0.0093679	0.00972658	0.0217673	0.0459804	0.0262774
ENSG00000267162	0	0	0	0	0	0
ENSG00000267293	0	0	0	0	0	0
ENSG00000237189	0	0	0	0	0	0
ENSG00000139438	1.98974	2.03018	1.61735	5.35203	5.79765	5.61191
ENSG00000232935	0	0	0	0	0	0
ENSG00000196979	0	0	0	0.011378	0.0480691	0.00686777
ENSG00000259346	0.0501145	0	0.0424728	0.380202	0.602343	0.688467
ENSG00000204837	1.14786	1.41809	1.56003	2.23595	2.26835	2.15465
ENSG00000259413	0	0	0	0	0	0
ENSG00000130045	0.162722	0.0442744	0.107262	0.360066	0.271639	0.351876
ENSG00000175110	37.029	37.6912	37.1107	33.5088	35.6035	36.5278
ENSG00000266563	0	0	0	0	0	0
ENSG00000153896	1.92968	2.36991	2.58068	1.72925	1.79093	1.99634
ENSG00000251571	0	0	0	0	0	0
ENSG00000197757	8.19389	8.45205	7.64601	10.1123	9.19081	9.02717
ENSG00000234136	0	0.0337284	0	0.235114	0.331097	0.331134
ENSG00000227382	0	0.0149098	0.0619229	0.0692891	0	0.0209114
ENSG00000250768	0	0	0	0	0.00948916	0
ENSG00000164591	0.113549	0.208543	0.18044	1.25181	1.96188	1.31619
ENSG00000231013	0.0155116	0.0253231	0.0262927	0.0735509	0.0466098	0.0177581
ENSG00000226349	0	0	0.0310194	0.937154	0.513232	0.963725
ENSG00000237872	0	0	0	0.0226034	0	0
ENSG00000092607	0.157569	0.0939898	0.0719074	0.994271	1.05013	0.922759
ENSG00000250346	0	0	0	0	0.0157491	0
ENSG00000169764	65.0782	65.515	64.1645	65.4665	60.3517	63.6135
ENSG00000232539	0	0	0.0219978	0.0738439	0.31197	0.237718
ENSG00000255194	0	0.0273645	0.0284123	0.0317922	0.20147	0.115138
ENSG00000170899	39.2939	38.3583	36.7852	15.6603	15.5342	16.2651
ENSG00000235313	1.97643	2.46473	2.09381	1.3016	2.5295	0.628516
ENSG00000234179	0	0	0	0	0	0
ENSG00000106304	0	0	0	0	0.0102493	0.0117148
ENSG00000151631	0	0	0	0.0501619	0.715231	0.0605553
ENSG00000231838	0	0.0179052	0.0371815	0.27043	0.0439419	0.125562
ENSG00000255543	0	0	0	0	0	0
ENSG00000235659	0	0.0363406	0	0.0422206	0	0
ENSG00000268361	0	0	0	0	0	0
ENSG00000172346	0.402292	0.255402	0.511421	0.381506	0.559638	0.383794
ENSG00000164690	0.773254	0.685588	0.870025	0.935592	0.974801	1.06839
ENSG00000182199	237.342	235.953	226.398	163.438	156.641	158.021
ENSG00000184937	3.96042	3.49135	4.16207	4.09381	4.59157	4.09191
ENSG00000064655	9.92617	11.2613	10.6083	10.2579	11.2072	12.0311
ENSG00000232535	0	0	0.017792	0	0	0
ENSG00000088832	224.349	217.149	219.195	154.624	156.307	162.674
ENSG00000165983	12.8927	13.5518	14.3254	11.1539	11.9707	11.6901
ENSG00000259952	2.00092	3.47069	2.99794	4.20168	3.54303	3.76328
ENSG00000111262	0.181932	0.249274	0.280845	0.240312	0.123652	0.238034
ENSG00000168487	5.64779	5.92112	5.8815	7.2434	6.86345	7.29517
ENSG00000229343	0	0	0	0	0	0
ENSG00000172594	6.99508	6.94222	6.55062	5.66159	5.41084	4.66216
ENSG00000038210	38.5121	36.6909	38.0506	31.8149	33.5578	30.3453
ENSG00000254597	0	0	0	0	0	0
ENSG00000211795	0.174195	0.0568753	0.118106	0.0991167	0.13958	0.159538
ENSG00000269172	0	0	0	0	0.1609	0
ENSG00000173401	0	0	0.0456319	0	0.0269644	0.154099
ENSG00000105205	0	0	0	0.321076	0.0616571	0.281892
ENSG00000254350	0	0	0	0	0.0277282	0
ENSG00000184961	0	0	0	0	0.0673877	0
ENSG00000165762	0	0	0	0	0	0
ENSG00000177030	101.545	100.224	100.711	98.111	93.5087	95.8901
ENSG00000234445	0	0	0	0	0	0
ENSG00000165757	33.3867	34.0778	33.6899	16.7199	15.5584	15.49
ENSG00000233424	0	0	0	0.00574902	0	0
ENSG00000078487	3.48195	3.64089	3.46796	4.50717	5.23133	5.89203
ENSG00000235149	0	0	0	0	0.0356578	0
ENSG00000226989	0	0.0803704	0	0	0.0493102	0
ENSG00000097046	88.8158	91.3014	88.3401	70.4838	71.6131	70.1279
ENSG00000254774	1.21312	2.20049	1.78971	0.170435	0.0900052	0.154312
ENSG00000141552	67.8266	73.2781	73.0657	45.8397	45.6776	42.3485
ENSG00000206530	3.1962	2.80425	3.17236	9.76584	10.7853	9.79342
ENSG00000006788	0	0	0	0	0.00951838	0.00362645
ENSG00000166025	33.0141	32.553	33.8499	26.7331	26.2365	26.9194
ENSG00000103194	105.872	102.241	103.591	181.504	181.276	185.213
ENSG00000253831	0	0	0	0	0.0594417	0
ENSG00000255432	0	0	0	0	0	0
ENSG00000177462	0.062443	0.0509697	0.0176404	0.0197389	0	0.0238287
ENSG00000240531	0	0	0	0	0	0
ENSG00000232036	0.0147507	0	0	0.0139885	0.0147744	0
ENSG00000214733	0.131393	0.187689	0.139196	0.186906	0.0329011	0.225632
ENSG00000165806	23.2348	24.4849	24.2426	37.7717	37.1935	37.2878
ENSG00000248883	0	0	0	0	0.127532	0.364417
ENSG00000229832	0.0394046	0.0964931	0.0333959	0.0373686	0.157872	0
ENSG00000140694	46.3813	47.1908	45.5678	62.1836	58.8965	58.7562
ENSG00000102984	7.76108	6.96599	7.80758	8.73635	9.54317	8.57806
ENSG00000271181	0	0	0	0	0.159156	0.090956
ENSG00000248765	0	0	0	0	0	0
ENSG00000236079	0	0	0	0	0.04331	0.0495026
ENSG00000267036	0.0294569	0.0841558	0.0998606	0.0838048	0.0147522	0.0674459
ENSG00000243780	0	0	0	0	0	0
ENSG00000101746	6.00301	6.1535	5.64695	3.21351	3.06354	3.25457
ENSG00000253554	0	0.0276971	0	0	0.0339863	0.0388458
ENSG00000266149	0	0	0.0268902	0	0	0
ENSG00000250983	0	0	0	0.0917566	0.0969116	0.221536
ENSG00000213726	0	0	0	0.0233142	0	0.140724
ENSG00000229816	0.105867	0.17283	0.179447	0.131288	0.163134	0.0839069
ENSG00000270849	0	0	0	0	0	0
ENSG00000266273	0	0	0	0	0	0
ENSG00000259394	0	0	0	0	0.0205632	0
ENSG00000122121	0	0	0	0.0797769	0.0561726	0.0642042
ENSG00000237479	0	0	0	0	0	0
ENSG00000211882	0	0	0	1.2566	0.995397	0
ENSG00000237506	3.11971	2.41158	2.52143	2.56666	2.95918	2.60177
ENSG00000144339	2.99364	3.47579	3.33183	2.6187	2.15406	2.42266
ENSG00000115274	20.6134	21.2714	20.8143	19.4703	17.7029	19.293
ENSG00000255197	0	0	0	0.740406	0.990537	0.804434
ENSG00000205413	3.28336	3.28811	3.22706	30.2593	29.6087	22.8388
ENSG00000251248	0	0	0	0	0	0
ENSG00000081870	35.159	35.639	36.0519	23.6059	23.6735	26.3544
ENSG00000214822	0	0	0.0141093	0	0	0
ENSG00000231637	0	0	0	0	0	0
ENSG00000215041	5.32492	4.8776	5.10789	8.27288	8.00023	8.00724
ENSG00000253263	0	0.0299316	0	0	0	0
ENSG00000156873	20.9054	21.5474	23.0748	29.1161	26.4154	28.0539
ENSG00000217195	0	0	0	0	0	0
ENSG00000228181	0	0	0	0	0	0
ENSG00000271111	0	0	0	0	0	0
ENSG00000129862	0	0	0	0	0	0
ENSG00000254450	0	0	0	0	0	0
ENSG00000189089	0	0	0	0	0	0
ENSG00000250206	0	0	0	0	0	0
ENSG00000232823	0	0	0	0	0	0
ENSG00000203307	0.296131	0.268578	0.167317	0.18722	0.329565	0.376687
ENSG00000257023	0	0.0370152	0.0960811	0.150515	0.249811	0.233616
ENSG00000167524	0.488617	0.485542	0.540143	0.664836	0.234062	0.608021
ENSG00000254079	0	0	0	0	0.0432144	0
ENSG00000231358	0	0	0.0222043	0	0	0
ENSG00000243480	0.0419864	0	0	0.0796341	0	0.120167
ENSG00000204316	3.86038	4.10234	4.54749	4.5819	3.03977	3.25204
ENSG00000254925	0	0	0	0	0	0
ENSG00000224785	0	0	0	0	0	0
ENSG00000170954	0	0	0	0	0	0
ENSG00000228224	0	0	0.015086	0	0	0.0203781
ENSG00000203262	0	0	0	0	0	0
ENSG00000248898	0	0.0807093	0.111733	0.375072	0.0660241	0.301857
ENSG00000259399	0	0	0	0	0	0
ENSG00000186523	4.21883	3.66906	4.8887	4.39366	5.65464	5.88358
ENSG00000242613	0	0	0	0	0	0
ENSG00000203724	2.74778	2.53231	3.00487	2.73189	2.3083	2.33392
ENSG00000225653	0	0	0	0	0	0
ENSG00000261788	0.0892451	0.218542	0.0504243	0.169268	0.0297962	0.20434
ENSG00000267058	0.767878	0.886964	0.920925	0.43967	0.565952	0.232211
ENSG00000267641	0	0	0.0310194	0.0347094	0	0.0419011
ENSG00000235563	0	0	0	0.0891574	0.0523146	0
ENSG00000254031	0.036261	0.0295984	0	0.0343874	0	0.0830248
ENSG00000214787	0.0642917	0.0787181	0.027244	0.152425	0.0321976	0.220808
ENSG00000242686	0	0	0	0.0241339	0.0254898	0.087403
ENSG00000237765	30.2613	30.3117	31.1373	18.9097	18.7183	19.8611
ENSG00000020577	13.3177	12.2564	13.2349	13.1354	11.8796	12.0991
ENSG00000198788	0	0	0.0157456	0.026428	0.0511734	0.0691248
ENSG00000233479	0	0	0	0.0305351	0	0.0368619
ENSG00000251213	0	0	0	0	0.0584362	0
ENSG00000232828	0.126776	0.103482	0.196982	0.060113	0.105817	0.0483788
ENSG00000253299	0	0	0	0	0	0
ENSG00000123562	480.175	498.433	490.421	358.494	357.459	355.896
ENSG00000250715	0	0	0	0	0	0
ENSG00000269396	0.0390113	0.0955301	0.0661252	0.0369957	0	0.044661
ENSG00000235299	0	0	0	0	0	0
ENSG00000146350	10.413	9.76657	10.477	5.33967	5.07931	4.59693
ENSG00000253747	0	0	0	0	0	0
ENSG00000155158	5.28925	4.7668	4.76601	3.38438	3.2791	2.94884
ENSG00000154511	12.3464	13.1459	12.1176	5.83984	5.54429	5.41559
ENSG00000106211	45.9016	41.2905	42.3388	28.5521	27.8209	27.0405
ENSG00000229691	0.129865	0.106004	0.0550311	0.369465	0.065037	0.371681
ENSG00000220139	0	0	0	0	0	0
ENSG00000164485	0	0	0	0	0	0
ENSG00000143373	26.1375	25.6691	24.8412	35.1215	31.9473	32.5062
ENSG00000248488	0	0	0	0	0	0
ENSG00000233318	0	0	0	0	0.0549891	0.0628516
ENSG00000070404	5.45896	5.48047	5.60588	12.5644	13.2503	13.1833
ENSG00000264316	0	0	0	0	0	0
ENSG00000237664	0.0859106	0.0350627	0.0364052	0	0.0430245	0.0491762
ENSG00000231740	0	0	0	0	0	0.169938
ENSG00000177082	26.8408	27.8525	32.2668	51.2713	52.4835	51.2975
ENSG00000163218	0	0	0	0	0.0131032	0
ENSG00000257467	0.0239812	0	0	0.0682264	0.0720594	0.0274542
ENSG00000251593	0	0	0	0	0	0
ENSG00000263433	0	0	0	0	0.0493102	0
ENSG00000225058	0	0	0	0	0	0
ENSG00000143418	223.946	224.46	224.861	212.682	212.029	208.588
ENSG00000254743	0	0	0	0.0766958	0.0270016	0
ENSG00000253688	0.102328	0.187934	0	0.0242602	0.128116	0
ENSG00000233685	0	0	0	0	0	0
ENSG00000179965	10.8816	10.8872	11.651	8.55357	8.51826	8.19415
ENSG00000108244	0	0	0	0	0.0177965	0
ENSG00000256777	0	0	0	0	0	0
ENSG00000172977	26.4439	25.3192	27.0294	22.2206	21.625	21.7578
ENSG00000152127	51.4054	50.8012	51.2032	40.8344	40.8351	42.5406
ENSG00000147224	185.029	187.651	180.992	196.803	195.309	209.832
ENSG00000239593	0	0	0	0.0221179	0	0.0267007
ENSG00000019582	0.0647174	0.0176088	0.201113	0.409157	0.453751	0.617417
ENSG00000166689	8.97761	9.43075	9.40165	10.7591	10.3535	10.7546
ENSG00000250503	0	0	0	0	0	0.0515557
ENSG00000253182	0	0	0	0	0	0
ENSG00000186960	0.0972372	0.0793708	0.0618074	0.207479	0.389575	0.222639
ENSG00000254442	0	0	0	0	0	0
ENSG00000213445	13.3105	14.4146	13.4219	9.13034	7.44019	7.26654
ENSG00000231445	0.198759	0	0	0	0	0
ENSG00000230603	0	0	0	0	0	0
ENSG00000001561	5.95879	6.43149	6.29667	3.86557	4.14167	4.32975
ENSG00000148219	3.15485	3.10664	3.45133	1.23491	1.22129	1.16552
ENSG00000227735	0	0	0	0	0.0659129	0.0753373
ENSG00000232756	0	0.0310078	0	0	0.0570733	0.0652338
ENSG00000232242	0	0	0	0	0	0
ENSG00000205250	43.1458	39.5494	41.5672	65.513	63.4891	63.4667
ENSG00000254921	0	0	0	0	0	0.0316929
ENSG00000227825	0.283256	0.27271	0.387795	0.268621	0.10912	0.257759
ENSG00000253416	0	0	0	0.0284713	0	0.103111
ENSG00000127463	37.3357	38.2565	38.891	43.2108	44.4314	46.7692
ENSG00000033011	10.8728	10.3703	10.6445	18.0849	17.7281	17.5018
ENSG00000227091	0	0	0	0.0759624	0.40115	0.0458508
ENSG00000203952	1.89754	1.64182	1.92983	0.719799	0.760238	0.970315
ENSG00000256659	0	0	0	0	0	0
ENSG00000156261	536.371	540.171	510.526	514.279	532.45	555.587
ENSG00000268810	0.087253	0	0	0.0827448	0.0436967	0.0998892
ENSG00000259340	0	0	0	0	0	0
ENSG00000242009	0	0	0	0	0.0331237	0
ENSG00000237699	0	0	0	0	0	0
ENSG00000072364	110.505	106.71	111.748	177.852	187.907	185.934
ENSG00000265401	0.67834	1.14201	1.18574	1.28658	0.934219	1.2134
ENSG00000198843	58.9241	62.7173	53.4719	64.7416	65.84	71.8803
ENSG00000255466	0	0	0	0	0	0
ENSG00000250835	0	0	0	0	0	0
ENSG00000140297	0.0385496	0	0	0	0.0579176	0
ENSG00000111364	48.3473	49.2473	50.3272	98.8081	100.847	102.08
ENSG00000189292	0.458922	0.242388	0.366063	0.358408	0.459661	0.525384
ENSG00000111911	26.7876	26.4431	26.1998	16.7603	17.2644	16.5905
ENSG00000135916	138.187	136.979	139.251	77.3816	76.5393	72.4924
ENSG00000066056	0	0	0.0510852	0.100034	0.105654	0.189766
ENSG00000101444	199.363	204.978	193.227	150.559	141.216	154.214
ENSG00000144035	0	0	0	0	0.0206717	0
ENSG00000269636	0	0	0	0	0	0
ENSG00000180385	12.9883	12.2446	14.5949	10.8612	14.0275	13.2066
ENSG00000248216	0	0	0.0141576	0	0	0.0382482
ENSG00000164822	0	0	0	0	0	0
ENSG00000261778	0	0	0	0	0	0
ENSG00000113119	22.0923	22.0492	24.9702	13.5922	12.2521	13.1802
ENSG00000227118	0	0	0	0	0	0
ENSG00000240174	0	0	0	0	0	0
ENSG00000121083	44.1162	44.906	44.3064	39.1826	39.8805	39.4519
ENSG00000248191	0	0	0	0	0	0
ENSG00000120896	47.0849	44.3007	47.5199	32.4742	33.9347	31.3206
ENSG00000259863	0.109665	0.0994609	0.165231	0.254218	0.244091	0.418488
ENSG00000237468	0	0	0	0	0	0
ENSG00000101938	0.812876	0.902151	0.719139	0.209624	0.407092	0.351015
ENSG00000129873	0	0	0	0	0	0
ENSG00000242062	0	0	0	0	0.065472	0
ENSG00000198691	0.358618	0.637108	0.402265	0.560146	0.559922	0.59168
ENSG00000188523	0.242289	0.175796	0.11408	0.306361	0.471877	0.508527
ENSG00000230247	0	0	0	0	0	0
ENSG00000242575	0.198346	0.211717	0.31034	0.173628	0.0916915	0.0349339
ENSG00000225407	0.0651489	0	0	0	0.0326269	0
ENSG00000117411	46.194	46.2246	44.3513	49.6272	49.951	51.3332
ENSG00000203518	0	0	0	0	0	0
ENSG00000271090	0	0	0	0	0	0
ENSG00000188010	14.3846	14.024	13.6571	10.3883	10.8564	12.1116
ENSG00000183617	21.6075	20.5769	21.8389	20.5906	19.331	19.3731
ENSG00000224295	0.10579	0.043176	0	0.125405	0.0927151	0.105972
ENSG00000259074	0	0	0	0	0	0
ENSG00000173585	0	0.00986003	0	0	0.0241979	0.0276578
ENSG00000078401	0.153819	0.0706256	0.0896252	0.209691	0.24073	0.33018
ENSG00000268852	0.0200458	0	0	0	0.0803123	0.0573723
ENSG00000186645	0.0106569	0.0347951	0.00903183	0.384037	0.128088	0.305005
ENSG00000129455	0	0.0734058	0.0254055	0	0.0300247	0.0686355
ENSG00000198331	4.66137	4.78353	4.72142	4.01866	3.74752	3.69173
ENSG00000236673	0.0162062	0	0	0	0.0162323	0
ENSG00000264257	0	0	0	0	0	0
ENSG00000267060	0.274632	0.112086	0.206893	0.231504	0.0916915	0.104802
ENSG00000270638	0.260754	0.232192	0.391759	0.202321	0.284916	0.271379
ENSG00000216316	0	0.0822347	0	0.254774	0.033636	0.192227
ENSG00000267478	0	0	0	0	0.0666762	0
ENSG00000136695	0	0	0	0.0385139	0.0101694	0
ENSG00000203795	0	0	0	0.124395	0.197075	0.225253
ENSG00000250782	0.0987104	0.0268578	0.0278861	0.0624068	0.0659129	0.226012
ENSG00000260042	0	0	0	0.0377876	0	0
ENSG00000235350	0	0	0	0.174309	0	0
ENSG00000235907	0	0	0	0.0251832	0.026598	0
ENSG00000261965	0	0	0	0	0	0
ENSG00000182242	0	0	0	0	0	0.0152109
ENSG00000270017	0	0	0	0	0	0
ENSG00000229033	0.96234	0.804223	0.640826	1.62967	1.69828	1.2591
ENSG00000156928	24.2669	22.7908	24.0287	17.9484	17.1925	18.9857
ENSG00000186889	1.77929	1.56466	1.61679	1.04373	1.04725	0.986986
ENSG00000124151	14.4765	14.0379	14.5013	13.6693	13.0285	12.1951
ENSG00000253385	0	0	0	0	0	0
ENSG00000138069	93.2927	94.2565	89.9576	93.8129	94.5212	91.6972
ENSG00000242709	0	0	0	0	0	0
ENSG00000225136	0	0	0	0	0	0
ENSG00000233296	0.214414	0.134629	0.195697	0.344106	0.346919	0.37764
ENSG00000157500	99.9024	101.372	100.895	63.1142	64.3843	66.2281
ENSG00000137177	16.3519	16.1922	16.8527	13.962	13.7362	13.1928
ENSG00000148229	135.337	141.976	139.241	207.19	212.951	206.72
ENSG00000104756	41.6273	42.2981	40.2423	42.3193	42.2548	43.7437
ENSG00000175077	0	0.007196	0	0.0167206	0.02649	0.0201851
ENSG00000137513	37.9215	37.5006	37.2626	35.6364	35.2646	36.1385
ENSG00000269996	25.7205	27.4916	25.721	7.77177	8.66606	7.42465
ENSG00000198373	13.1075	11.4607	14.0145	14.2661	13.2921	15.0058
ENSG00000182327	0.0573157	0.0935691	0.145728	0.0181181	0	0.0218721
ENSG00000225778	0	0	0	0.0410063	0.064965	0.123757
ENSG00000103037	25.4779	23.6454	26.2852	17.5118	18.0031	18.0345
ENSG00000259894	0.0979683	0.0799676	0.207574	0.464532	0.147189	0.504703
ENSG00000179467	0.132957	0.108527	0	0.882611	1.19854	1.11622
ENSG00000166557	47.96	46.9853	45.645	33.9112	35.4584	35.525
ENSG00000188681	6.64542	6.96616	6.25678	6.54235	6.82915	5.92013
ENSG00000261426	0	0	0	0	0	0
ENSG00000230748	0	0	0	0	0	0
ENSG00000137463	7.77992	8.01847	7.70695	4.67869	4.95617	4.94627
ENSG00000258537	0	0	0	0	0	0
ENSG00000253148	0	0	0	0	0	0
ENSG00000084110	0.49962	0.30101	0.413353	1.96291	2.25191	2.75094
ENSG00000267210	0	0	0	0	0	0
ENSG00000255575	0	0	0	0	0	0
ENSG00000254677	0	0	0	0	0	0
ENSG00000180316	0	0.00804515	0.0250596	0.383221	0.345519	0.45134
ENSG00000248687	0	0	0	0	0	0
ENSG00000112941	76.2639	77.6606	78.807	47.7628	51.2275	47.527
ENSG00000231019	0	0	0	0	0	0
ENSG00000231099	0	0	0	0	0	0
ENSG00000265670	0	0	0	0.0478936	0.101169	0.057817
ENSG00000253750	0	0	0	0	0	0
ENSG00000219139	0	0	0	0	0	0
ENSG00000261656	0	0	0.193358	0	0	0
ENSG00000166822	17.323	17.1395	16.5803	11.0498	11.9804	11.7939
ENSG00000233929	0	0.171543	0.178112	0.298949	0.631488	1.08267
ENSG00000259470	0.0134884	0.0330301	0.0342948	0.0767488	0	0.0308836
ENSG00000226772	0	0	0	0	0.108958	0
ENSG00000257142	0	0	0	0	0	0
ENSG00000258981	0	0	0	0	0	0
ENSG00000127980	29.3986	31.2058	31.0391	25.0933	26.7096	26.2208
ENSG00000258548	0	0	0	0	0	0
ENSG00000261336	0	0	0	0	0	0
ENSG00000261781	0	0	0	0	0	0
ENSG00000238275	0	0	0	0	0	0
ENSG00000136731	44.8686	42.9818	44.0704	39.9124	40.9851	41.5607
ENSG00000268223	0.059953	0	0.050811	0.170566	0.120099	0.164725
ENSG00000160193	21.2063	20.9675	20.87	22.3193	22.0999	20.8003
ENSG00000196242	0	0	0	0	0	0
ENSG00000262484	0.120053	0.17639	0.223843	0.683102	1.29866	0.907102
ENSG00000240519	0	0	0	0	0	0
ENSG00000227738	0	0	0	0	0	0
ENSG00000255403	0	0	0	0	0	0
ENSG00000196085	0	0	0	0	0	0
ENSG00000120688	8.47478	7.91032	8.31871	7.80079	7.75948	7.94807
ENSG00000204614	0	0	0.00993068	0.344472	0.258198	0.295116
ENSG00000213613	0.523184	0.244031	0.316718	0.354394	0.486596	0.598953
ENSG00000245954	0	0	0	0	0	0
ENSG00000248406	0	0	0	0	0	0
ENSG00000215347	0	0	0	0.0206401	0	0
ENSG00000226992	0	0	0	0	0	0
ENSG00000183475	16.8945	17.3934	16.9855	32.4674	32.1181	31.5718
ENSG00000099624	69.3612	68.8887	68.2032	51.5777	45.1553	45.6575
ENSG00000125385	0	0	0	0	0	0
ENSG00000157540	37.0644	38.773	38.9235	108.978	107.677	108.553
ENSG00000235574	0	0.0147173	0.0305616	0	0.0361183	0
ENSG00000250865	0	0	0	0	0	0
ENSG00000096746	237.06	243.021	249.845	294.81	309.098	312.949
ENSG00000197062	10.1607	9.53968	9.86667	5.96129	7.06514	6.57607
ENSG00000108312	44.3302	46.9829	46.9209	98.8181	100.532	96.2143
ENSG00000213979	0.0243699	0	0.0206538	0.577769	0.268501	0.892775
ENSG00000117643	3.04447	2.70209	3.15443	1.95189	2.33642	2.14032
ENSG00000244036	0	0	0	0	0.0282892	0.0323341
ENSG00000236683	0	0	0	0	0.0282484	0
ENSG00000166262	0.987887	1.24909	1.59241	2.00228	2.61921	3.08241
ENSG00000242300	0	0	0	0	0	0
ENSG00000196981	2.66348	2.6334	2.79782	1.97889	1.79886	1.65344
ENSG00000258834	0	0	0	0	0	0.018946
ENSG00000260574	0	0	0	0	0	0
ENSG00000231460	0	0	0.0463339	0.0259228	0	0.015647
ENSG00000095209	48.376	48.7058	44.1656	49.4701	47.6306	52.3024
ENSG00000236313	0	0	0	0	0	0
ENSG00000228073	0	0	0	0	0	0
ENSG00000180344	0.188837	0.0385351	0.280074	0.17908	0.0945707	0
ENSG00000085231	73.899	72.3141	81.2507	76.9074	80.7343	86.0462
ENSG00000232970	0	0	0	0	0	0
ENSG00000267510	0	0	0	0.137295	0	0.0552474
ENSG00000236376	0	0	0	0	0	0
ENSG00000251580	0.944187	1.04045	1.32035	0.402931	0.0472853	0.648556
ENSG00000226694	0	0	0	0	0	0
ENSG00000138622	0.0838247	0.0662155	0.0343754	0.143601	0.111043	0.074295
ENSG00000241155	1.06493	1.66183	1.38036	0.683175	0.878416	1.1833
ENSG00000181013	0	0	0.00780234	0.0873049	0.0922098	0.168631
ENSG00000227084	0	0	0	0	0	0
ENSG00000217555	1.3054	1.7759	1.78244	0.722136	1.08958	0.664198
ENSG00000259878	0	0	0	0	0	0
ENSG00000172824	0.0105761	0	0.00896341	0.180534	0.158897	0.0847545
ENSG00000151650	0.14771	0.0438434	0.102425	0.101875	0.0268995	0.0614914
ENSG00000139624	33.6441	34.1771	35.8812	38.0656	37.7303	41.8783
ENSG00000260787	0.70626	0.647083	0.439762	0.369056	0.505284	0.363019
ENSG00000250613	0	0	0	0.338021	0.357012	0.136019
ENSG00000138041	41.1913	41.3012	40.0942	62.538	66.2738	66.2661
ENSG00000237592	0	0	0	0	0	0
ENSG00000258733	0.302081	0.517812	0.358425	1.0886	0.877447	1.07207
ENSG00000009790	0.0864808	0	0.0122156	0.0683438	0.0288734	0
ENSG00000189369	8.07489	8.4648	8.15405	8.2377	8.55595	8.4733
ENSG00000225578	0.104331	0.113548	0.29474	2.73735	2.71697	2.349
ENSG00000112715	43.0006	42.5933	47.6668	57.1344	53.5205	54.1575
ENSG00000261397	0	0	0	0	0	0
ENSG00000237234	0	0	0.10704	0.209602	0.253003	0.253031
ENSG00000258214	0	0	0	0	0	0
ENSG00000146648	15.6534	15.2918	15.9773	9.96631	9.21968	9.39893
ENSG00000254162	0	0	0	0	0.00519812	0
ENSG00000111328	26.2345	24.6932	25.5831	32.5137	29.0029	29.8461
ENSG00000100461	81.8153	81.1487	81.1242	106.635	112.84	110.406
ENSG00000136931	0.287055	0.295436	0.243283	1.25459	1.57509	1.34308
ENSG00000229919	0	0	0	0	0.0572402	0
ENSG00000221926	13.3113	13.3767	13.2413	9.36276	9.24429	8.14899
ENSG00000261319	0	0	0.0129308	0	0	0
ENSG00000255660	0	0	0	0	0	0
ENSG00000227628	0	0	0	0	0	0
ENSG00000254228	0	0	0	0	0	0
ENSG00000250616	0.402739	0.454434	0.542107	1.25812	1.37626	1.451
ENSG00000249784	0.469072	0	0.53006	0	0.469827	0.179001
ENSG00000227439	0	0	0	0	0	0
ENSG00000236546	0	0.020323	0	0.306946	0.249378	0.342041
ENSG00000262678	0	0	0	0	0.144473	0
ENSG00000130779	22.7512	23.6239	23.051	37.3894	37.8842	40.22
ENSG00000102898	6.85778	7.77097	9.14545	8.2632	8.80825	8.45131
ENSG00000267586	0.164241	0.201095	0.104397	0.687917	0.658021	0.548411
ENSG00000005421	0	0.0407671	0	0.0789388	0.0166747	0
ENSG00000156482	491.812	491.495	482.733	494.174	506.773	567.69
ENSG00000214853	0	0	0	0	0	0
ENSG00000259046	0	0	0	0	0.16112	0.0920789
ENSG00000083812	5.24103	5.64278	6.53552	19.8615	18.8721	18.8127
ENSG00000166164	96.6914	94.5504	92.4859	79.1987	78.2735	75.7496
ENSG00000186073	6.61602	7.12432	8.23769	5.7541	6.35786	5.61049
ENSG00000264066	0	0	0.0185077	0.103547	0	0.0250002
ENSG00000068724	8.30469	7.72678	7.91476	6.94019	6.58912	6.47487
ENSG00000143653	25.768	25.7819	26.18	25.1846	25.2464	24.8514
ENSG00000268975	0	0	0	0	0	0
ENSG00000214584	0	0	0.0161132	0.25242	0.114258	0.174126
ENSG00000227247	0	0	0	0	0	0
ENSG00000165300	6.62666	7.02809	6.75291	2.75408	2.8462	2.64807
ENSG00000113595	24.8702	25.6691	25.2189	23.6104	25.7103	24.2499
ENSG00000114315	62.6215	68.2032	67.3968	54.5589	52.3291	51.9955
ENSG00000179611	0.00704059	0.0114939	0.017901	0	0.00705192	0.00806022
ENSG00000164175	0.0573578	0	0.0486115	0.720723	0.560139	0.771558
ENSG00000197619	11.1952	11.7998	12.2432	15.2458	16.1221	16.0631
ENSG00000224403	0	0	0	0	0	0
ENSG00000137441	0	0	0	0	0.0242579	0.110905
ENSG00000260571	0	0	0	0	0.196548	0
ENSG00000187555	134.207	132.735	137.074	173.885	176.185	170.539
ENSG00000227695	0.0155859	0	0.0660461	1.18245	1.04593	1.62372
ENSG00000220030	0	0	0	0	0	0
ENSG00000215241	1.39605	0.759692	1.01415	2.14348	2.86318	2.35929
ENSG00000253126	0	0	0	0.216782	0.457921	0.457972
ENSG00000255350	0	0	0	0	0	0
ENSG00000181499	0	0	0	0	0.0179762	0
ENSG00000127511	41.025	35.9808	40.9587	62.044	60.73	59.0283
ENSG00000171759	0	0	0.0164329	0	0	0.199778
ENSG00000136738	32.2798	33.2165	29.9657	36.3245	34.8239	38.3414
ENSG00000253151	0.022595	0	0	0	0	0
ENSG00000211663	0	0	0	0	0	0
ENSG00000231595	0.241606	0.259491	0.226319	0.783841	0.815142	1.07727
ENSG00000261604	0.254194	0.276651	0.251338	0.200883	0.113157	0.0808352
ENSG00000168509	0	0	0	0.0488723	0	0.0294992
ENSG00000271608	0	0	0.0871809	0	0.103032	0
ENSG00000269050	0	0	0	0	0	0
ENSG00000230036	0.200458	0	0	0.0950504	0.301171	0
ENSG00000136536	70.7746	70.6615	67.3667	104.53	99.8033	104.37
ENSG00000266835	0	0	0	0.069031	0.109364	0.125001
ENSG00000226369	0	0	0	0	0	0
ENSG00000234181	0	0.150151	0	0.174445	0	0
ENSG00000223744	0	0	0	0	0	0
ENSG00000248870	0	0	0	0	0	0.0351811
ENSG00000259402	0.0371572	0	0.220438	0	0.037217	0.0425384
ENSG00000229010	0	0	0	0	0	0
ENSG00000249082	0.624715	0.728472	1.08412	0.507803	0.387351	0.306509
ENSG00000171402	0	0.0324259	0	0	0.0795778	0.181912
ENSG00000237249	0	0	0	0	0	0
ENSG00000225263	0	0	0	0	0.0408688	0
ENSG00000181201	0	0.176868	0.220369	0.452069	0.21703	0.148837
ENSG00000250966	0.285324	0.0388164	0.0403026	0.0901938	0.095261	0.0544408
[truncated: 46,163 more rows]
