# Supplementary material for: Transcriptome profiling in Rift Valley fever virus infected cells reveals modified transcriptional and alternative splicing programs
Source: PLoS One. 2019 May 28;14(5):e0217497. doi: 10.1371/journal.pone.0217497 (PMC6538246; doi:10.1371/journal.pone.0217497)
Supplement: S4 Table — (XLSX) [file pone.0217497.s004.xlsx]

## Sheet: Sheet1
Gene_id	readcount_MP_12	readcount_Mock	log2FoldChange	pval	padj	Associated Gene Name	genetype	Description
ENSG00000000003	6023.32	8606.03	-0.51428	4.7331e-39	3.6649e-38	TSPAN6	protein_coding	tetraspanin 6 [Source:HGNC Symbol;Acc:11858]
ENSG00000000005	3.0847	15.3187	-1.4106	0.0044831	0.0078985	TNMD	protein_coding	tenomodulin [Source:HGNC Symbol;Acc:17757]
ENSG00000001167	2299.52	3898.19	-0.75964	1.118e-61	1.4506e-60	NFYA	protein_coding	nuclear transcription factor Y, alpha [Source:HGNC Symbol;Acc:7804]
ENSG00000001497	5363.51	6387.27	-0.25228	2.7701e-10	8.4728e-10	LAS1L	protein_coding	LAS1-like (S. cerevisiae) [Source:HGNC Symbol;Acc:25726]
ENSG00000001561	1013.95	1553.04	-0.61447	2.7577e-18	1.1772e-17	ENPP4	protein_coding	ectonucleotide pyrophosphatase/phosphodiesterase 4 (putative) [Source:HGNC Symbol;Acc:3359]
ENSG00000001630	77.1765	171.988	-1.0993	6.3743e-07	1.6069e-06	CYP51A1	protein_coding	cytochrome P450, family 51, subfamily A, polypeptide 1 [Source:HGNC Symbol;Acc:2649]
ENSG00000001631	2941.92	4176.03	-0.50483	1.698e-27	9.7157e-27	KRIT1	protein_coding	KRIT1, ankyrin repeat containing [Source:HGNC Symbol;Acc:1573]
ENSG00000002586	5274.07	7485.73	-0.50432	5.7176e-40	4.5357e-39	CD99	protein_coding	CD99 molecule [Source:HGNC Symbol;Acc:7082]
ENSG00000002587	17.5214	62.4797	-1.6137	1.9868e-06	4.8141e-06	HS3ST1	protein_coding	heparan sulfate (glucosamine) 3-O-sulfotransferase 1 [Source:HGNC Symbol;Acc:5194]
ENSG00000002745	60.0534	147.145	-1.233	7.0264e-09	1.9869e-08	WNT16	protein_coding	wingless-type MMTV integration site family, member 16 [Source:HGNC Symbol;Acc:16267]
ENSG00000002746	135.284	245.958	-0.84065	8.7329e-08	2.3261e-07	HECW1	protein_coding	HECT, C2 and WW domain containing E3 ubiquitin protein ligase 1 [Source:HGNC Symbol;Acc:22195]
ENSG00000002834	3401.67	3886.38	-0.19063	0.00014138	0.00029561	LASP1	protein_coding	LIM and SH3 protein 1 [Source:HGNC Symbol;Acc:6513]
ENSG00000003096	3062.4	4438.54	-0.53469	9.6576e-27	5.4098e-26	KLHL13	protein_coding	kelch-like family member 13 [Source:HGNC Symbol;Acc:22931]
ENSG00000003249	947.908	1486.34	-0.6449	1.5237e-20	6.9906e-20	DBNDD1	protein_coding	dysbindin (dystrobrevin binding protein 1) domain containing 1 [Source:HGNC Symbol;Acc:28455]
ENSG00000003509	1283.82	1435.34	-0.16118	0.017559	0.028193	NDUFAF7	protein_coding	NADH dehydrogenase (ubiquinone) complex I, assembly factor 7 [Source:HGNC Symbol;Acc:28816]
ENSG00000003756	6502.1	7233.81	-0.15372	0.00016026	0.00033349	RBM5	protein_coding	RNA binding motif protein 5 [Source:HGNC Symbol;Acc:9902]
ENSG00000003987	257.547	402.679	-0.63239	7.6195e-07	1.9087e-06	MTMR7	protein_coding	myotubularin related protein 7 [Source:HGNC Symbol;Acc:7454]
ENSG00000003989	2973.69	5601.33	-0.91233	6.7702e-100	1.6348e-98	SLC7A2	protein_coding	solute carrier family 7 (cationic amino acid transporter, y+ system), member 2 [Source:HGNC Symbol;Acc:11060]
ENSG00000004059	3704.44	4165.14	-0.16812	0.0010136	0.001935	ARF5	protein_coding	ADP-ribosylation factor 5 [Source:HGNC Symbol;Acc:658]
ENSG00000004399	1683.33	2483.31	-0.55993	4.5289e-21	2.1146e-20	PLXND1	protein_coding	plexin D1 [Source:HGNC Symbol;Acc:9107]
ENSG00000004455	8407.6	9510.9	-0.178	2.6824e-07	6.9282e-07	AK2	protein_coding	adenylate kinase 2 [Source:HGNC Symbol;Acc:362]
ENSG00000004777	565.616	836.202	-0.56098	1.622e-09	4.7637e-09	ARHGAP33	protein_coding	Rho GTPase activating protein 33 [Source:HGNC Symbol;Acc:23085]
ENSG00000004799	695.187	1192.1	-0.77214	5.2204e-23	2.5966e-22	PDK4	protein_coding	pyruvate dehydrogenase kinase, isozyme 4 [Source:HGNC Symbol;Acc:8812]
ENSG00000004846	8.20519	23.5456	-1.1571	0.0085369	0.014443	ABCB5	protein_coding	ATP-binding cassette, sub-family B (MDR/TAP), member 5 [Source:HGNC Symbol;Acc:46]
ENSG00000004848	19.1276	39.5747	-0.90384	0.010597	0.017669	ARX	protein_coding	aristaless related homeobox [Source:HGNC Symbol;Acc:18060]
ENSG00000005020	3288.69	4228.43	-0.36227	9.0408e-18	3.7898e-17	SKAP2	protein_coding	src kinase associated phosphoprotein 2 [Source:HGNC Symbol;Acc:15687]
ENSG00000005022	33704.7	41973.1	-0.31625	5.411e-23	2.6899e-22	SLC25A5	protein_coding	solute carrier family 25 (mitochondrial carrier; adenine nucleotide translocator), member 5 [Source:HGNC Symbol;Acc:10991]
ENSG00000005059	1510.49	1918.39	-0.34455	5.3326e-07	1.3505e-06	CCDC109B	protein_coding	coiled-coil domain containing 109B [Source:HGNC Symbol;Acc:26076]
ENSG00000005073	1167.31	1325.53	-0.18262	0.0090054	0.015167	HOXA11	protein_coding	homeobox A11 [Source:HGNC Symbol;Acc:5101]
ENSG00000005108	92.4496	410.17	-2.0964	2.1454e-43	1.8574e-42	THSD7A	protein_coding	thrombospondin, type I, domain containing 7A [Source:HGNC Symbol;Acc:22207]
ENSG00000005156	2922.21	3759.89	-0.3636	4.9822e-16	1.9528e-15	LIG3	protein_coding	ligase III, DNA, ATP-dependent [Source:HGNC Symbol;Acc:6600]
ENSG00000005187	109.064	159.491	-0.53259	0.0093257	0.015656	ACSM3	protein_coding	acyl-CoA synthetase medium-chain family member 3 [Source:HGNC Symbol;Acc:10522]
ENSG00000005206	2896.97	3555.06	-0.29372	7.7149e-08	2.0605e-07	SPPL2B	processed_transcript	signal peptide peptidase like 2B [Source:HGNC Symbol;Acc:30627]
ENSG00000005249	1957.74	4087.54	-1.0599	4.6586e-106	1.2267e-104	PRKAR2B	protein_coding	protein kinase, cAMP-dependent, regulatory, type II, beta [Source:HGNC Symbol;Acc:9392]
ENSG00000005436	3727.06	4475.6	-0.26302	1.0958e-09	3.2499e-09	GCFC2	protein_coding	GC-rich sequence DNA-binding factor 2 [Source:HGNC Symbol;Acc:1317]
ENSG00000005448	792.603	2179.88	-1.4495	1.381e-82	2.537e-81	WDR54	protein_coding	WD repeat domain 54 [Source:HGNC Symbol;Acc:25770]
ENSG00000005700	5416.6	7007.11	-0.37123	6.6912e-22	3.2116e-21	IBTK	protein_coding	inhibitor of Bruton agammaglobulinemia tyrosine kinase [Source:HGNC Symbol;Acc:17853]
ENSG00000005882	975.119	1616.52	-0.72637	4.1099e-27	2.3264e-26	PDK2	protein_coding	pyruvate dehydrogenase kinase, isozyme 2 [Source:HGNC Symbol;Acc:8810]
ENSG00000005893	7528.27	12663.7	-0.74931	9.6262e-101	2.3529e-99	LAMP2	protein_coding	lysosomal-associated membrane protein 2 [Source:HGNC Symbol;Acc:6501]
ENSG00000005961	475.742	1026.79	-1.1031	8.0788e-33	5.3497e-32	ITGA2B	protein_coding	integrin, alpha 2b (platelet glycoprotein IIb of IIb/IIIa complex, antigen CD41) [Source:HGNC Symbol;Acc:6138]
ENSG00000006015	523.12	1129.59	-1.1028	4.7767e-40	3.7986e-39	C19orf60	protein_coding	chromosome 19 open reading frame 60 [Source:HGNC Symbol;Acc:26098]
ENSG00000006016	77.1295	190.715	-1.2513	1.3177e-10	4.1e-10	CRLF1	protein_coding	cytokine receptor-like factor 1 [Source:HGNC Symbol;Acc:2364]
ENSG00000006047	48.3221	78.7552	-0.65779	0.015354	0.024893	YBX2	protein_coding	Y box binding protein 2 [Source:HGNC Symbol;Acc:17948]
ENSG00000006071	171.074	276.756	-0.67532	0.00014915	0.00031141	ABCC8	protein_coding	ATP-binding cassette, sub-family C (CFTR/MRP), member 8 [Source:HGNC Symbol;Acc:59]
ENSG00000006118	2556.57	3483.81	-0.44598	1.9641e-19	8.7281e-19	TMEM132A	protein_coding	transmembrane protein 132A [Source:HGNC Symbol;Acc:31092]
ENSG00000006125	11712.8	21299.5	-0.8617	1.4474e-171	8.7741e-170	AP2B1	protein_coding	adaptor-related protein complex 2, beta 1 subunit [Source:HGNC Symbol;Acc:563]
ENSG00000006282	1058.61	1240.36	-0.22755	0.0020289	0.0037348	SPATA20	protein_coding	spermatogenesis associated 20 [Source:HGNC Symbol;Acc:26125]
ENSG00000006283	503.712	903.925	-0.83752	3.4731e-21	1.6298e-20	CACNA1G	protein_coding	calcium channel, voltage-dependent, T type, alpha 1G subunit [Source:HGNC Symbol;Acc:1394]
ENSG00000006377	460.49	701.485	-0.60213	7.1205e-11	2.2453e-10	DLX6	protein_coding	distal-less homeobox 6 [Source:HGNC Symbol;Acc:2919]
ENSG00000006459	2621.41	4622.62	-0.81669	1.3442e-73	2.1204e-72	JHDM1D	protein_coding	jumonji C domain containing histone demethylase 1 homolog D (S. cerevisiae) [Source:HGNC Symbol;Acc:22224]
ENSG00000006530	2359.59	3669.41	-0.63455	5.0341e-32	3.2626e-31	AGK	protein_coding	acylglycerol kinase [Source:HGNC Symbol;Acc:21869]
ENSG00000006607	1099.74	1378.55	-0.32193	1.3282e-05	3.0367e-05	FARP2	protein_coding	FERM, RhoGEF and pleckstrin domain protein 2 [Source:HGNC Symbol;Acc:16460]
ENSG00000006611	125.641	393.831	-1.6092	6.3643e-20	2.878e-19	USH1C	protein_coding	Usher syndrome 1C (autosomal recessive, severe) [Source:HGNC Symbol;Acc:12597]
ENSG00000006634	3144.21	3392.9	-0.11026	0.027788	0.042999	DBF4	protein_coding	DBF4 homolog (S. cerevisiae) [Source:HGNC Symbol;Acc:17364]
ENSG00000006638	113.571	249.399	-1.1076	6.6471e-11	2.0993e-10	TBXA2R	protein_coding	thromboxane A2 receptor [Source:HGNC Symbol;Acc:11608]
ENSG00000006715	3451.14	4986.56	-0.53029	4.0442e-34	2.779e-33	VPS41	protein_coding	vacuolar protein sorting 41 homolog (S. cerevisiae) [Source:HGNC Symbol;Acc:12713]
ENSG00000006740	1472.11	1657.11	-0.1707	0.0036417	0.0064926	ARHGAP44	protein_coding	Rho GTPase activating protein 44 [Source:HGNC Symbol;Acc:29096]
ENSG00000006747	140.094	190.795	-0.43177	0.010996	0.018286	SCIN	protein_coding	scinderin [Source:HGNC Symbol;Acc:21695]
ENSG00000006757	571.189	799.009	-0.48259	2.8849e-08	7.8914e-08	PNPLA4	protein_coding	patatin-like phospholipase domain containing 4 [Source:HGNC Symbol;Acc:24887]
ENSG00000007047	3449.89	4095.6	-0.246	1.2481e-07	3.2849e-07	MARK4	protein_coding	MAP/microtubule affinity-regulating kinase 4 [Source:HGNC Symbol;Acc:13538]
ENSG00000007062	294.767	542.951	-0.86879	5.4495e-14	1.9696e-13	PROM1	protein_coding	prominin 1 [Source:HGNC Symbol;Acc:9454]
ENSG00000007237	421.025	691.099	-0.70345	9.3091e-11	2.918e-10	GAS7	protein_coding	growth arrest-specific 7 [Source:HGNC Symbol;Acc:4169]
ENSG00000007255	324.053	745.324	-1.1868	1.2859e-31	8.2368e-31	TRAPPC6A	protein_coding	trafficking protein particle complex 6A [Source:HGNC Symbol;Acc:23069]
ENSG00000007264	604.424	1404.64	-1.208	7.2017e-58	8.6826e-57	MATK	protein_coding	megakaryocyte-associated tyrosine kinase [Source:HGNC Symbol;Acc:6906]
ENSG00000007314	180.116	286.192	-0.64682	6.0269e-05	0.00013045	SCN4A	protein_coding	sodium channel, voltage-gated, type IV, alpha subunit [Source:HGNC Symbol;Acc:10591]
ENSG00000007372	1848.47	2278.62	-0.3003	4.5451e-08	1.2298e-07	PAX6	protein_coding	paired box 6 [Source:HGNC Symbol;Acc:8620]
ENSG00000007384	836.55	1330.1	-0.66514	5.6024e-18	2.3638e-17	RHBDF1	protein_coding	rhomboid 5 homolog 1 (Drosophila) [Source:HGNC Symbol;Acc:20561]
ENSG00000007402	970.915	1120.72	-0.20534	0.0034114	0.0061042	CACNA2D2	protein_coding	calcium channel, voltage-dependent, alpha 2/delta subunit 2 [Source:HGNC Symbol;Acc:1400]
ENSG00000007516	152.367	314.02	-1.0149	6.361e-11	2.0119e-10	BAIAP3	protein_coding	BAI1-associated protein 3 [Source:HGNC Symbol;Acc:948]
ENSG00000007541	1679.35	2257.23	-0.4237	1.2273e-10	3.8239e-10	PIGQ	protein_coding	phosphatidylinositol glycan anchor biosynthesis, class Q [Source:HGNC Symbol;Acc:14135]
ENSG00000007866	447.024	783.953	-0.80447	2.8737e-18	1.2265e-17	TEAD3	protein_coding	TEA domain family member 3 [Source:HGNC Symbol;Acc:11716]
ENSG00000008018	10357.4	13585.4	-0.39093	1.3509e-31	8.6424e-31	PSMB1	protein_coding	proteasome (prosome, macropain) subunit, beta type, 1 [Source:HGNC Symbol;Acc:9537]
ENSG00000008083	2462.98	3880.38	-0.65483	9.6552e-47	9.0161e-46	JARID2	protein_coding	jumonji, AT rich interactive domain 2 [Source:HGNC Symbol;Acc:6196]
ENSG00000008256	2744.07	3683.64	-0.42315	1.0849e-19	4.8644e-19	CYTH3	protein_coding	cytohesin 3 [Source:HGNC Symbol;Acc:9504]
ENSG00000008277	1340.64	3613.97	-1.4263	2.7775e-143	1.2023e-141	ADAM22	protein_coding	ADAM metallopeptidase domain 22 [Source:HGNC Symbol;Acc:201]
ENSG00000008282	3909.57	6141.5	-0.64926	1.8055e-39	1.4115e-38	SYPL1	protein_coding	synaptophysin-like 1 [Source:HGNC Symbol;Acc:11507]
ENSG00000008294	14464.8	18722.3	-0.372	1.7438e-34	1.2121e-33	SPAG9	protein_coding	sperm associated antigen 9 [Source:HGNC Symbol;Acc:14524]
ENSG00000008311	2607.7	4430.7	-0.76386	1.0259e-66	1.4455e-65	AASS	protein_coding	aminoadipate-semialdehyde synthase [Source:HGNC Symbol;Acc:17366]
ENSG00000008324	684.472	854.601	-0.31974	0.0010413	0.0019843	SS18L2	protein_coding	synovial sarcoma translocation gene on chromosome 18-like 2 [Source:HGNC Symbol;Acc:15593]
ENSG00000008382	465.465	1160.71	-1.3073	1.1628e-51	1.2196e-50	MPND	protein_coding	MPN domain containing [Source:HGNC Symbol;Acc:25934]
ENSG00000008441	1666.51	1913.23	-0.19857	0.0021413	0.0039307	NFIX	protein_coding	nuclear factor I/X (CCAAT-binding transcription factor) [Source:HGNC Symbol;Acc:7788]
ENSG00000008513	1016.24	2417.57	-1.2442	1.3112e-86	2.5869e-85	ST3GAL1	protein_coding	ST3 beta-galactoside alpha-2,3-sialyltransferase 1 [Source:HGNC Symbol;Acc:10862]
ENSG00000008853	311.775	585.373	-0.89734	4.1118e-16	1.619e-15	RHOBTB2	protein_coding	Rho-related BTB domain containing 2 [Source:HGNC Symbol;Acc:18756]
ENSG00000008869	3300.64	4064.74	-0.29955	1.6381e-12	5.563e-12	HEATR5B	protein_coding	HEAT repeat containing 5B [Source:HGNC Symbol;Acc:29273]
ENSG00000008952	7972.45	8796.42	-0.14225	0.0015239	0.0028465	SEC62	protein_coding	SEC62 homolog (S. cerevisiae) [Source:HGNC Symbol;Acc:11846]
ENSG00000009307	55048.2	67252.3	-0.28865	3.8086e-18	1.6169e-17	CSDE1	protein_coding	cold shock domain containing E1, RNA-binding [Source:HGNC Symbol;Acc:29905]
ENSG00000009950	424.321	1114.34	-1.381	9.5728e-53	1.0355e-51	MLXIPL	protein_coding	MLX interacting protein-like [Source:HGNC Symbol;Acc:12744]
ENSG00000010244	7296.4	7971.67	-0.1271	0.00022455	0.00046083	ZNF207	protein_coding	zinc finger protein 207 [Source:HGNC Symbol;Acc:12998]
ENSG00000010256	6266.45	7715.71	-0.29999	6.2448e-16	2.4377e-15	UQCRC1	protein_coding	ubiquinol-cytochrome c reductase core protein I [Source:HGNC Symbol;Acc:12585]
ENSG00000010270	2762.38	3853.89	-0.47944	8.7909e-25	4.6383e-24	STARD3NL	protein_coding	STARD3 N-terminal like [Source:HGNC Symbol;Acc:19169]
ENSG00000010278	1511.18	2018.37	-0.41607	4.2072e-13	1.4689e-12	CD9	protein_coding	CD9 molecule [Source:HGNC Symbol;Acc:1709]
ENSG00000010292	14021.8	18704.1	-0.41557	5.5627e-47	5.219e-46	NCAPD2	protein_coding	non-SMC condensin I complex, subunit D2 [Source:HGNC Symbol;Acc:24305]
ENSG00000010310	114.47	454.267	-1.9497	1.5016e-42	1.2806e-41	GIPR	protein_coding	gastric inhibitory polypeptide receptor [Source:HGNC Symbol;Acc:4271]
ENSG00000010318	312.875	709.952	-1.1719	1.3541e-30	8.4256e-30	PHF7	protein_coding	PHD finger protein 7 [Source:HGNC Symbol;Acc:18458]
ENSG00000010361	2328.68	3040.16	-0.38246	2.7806e-13	9.77e-13	FUZ	protein_coding	fuzzy planar cell polarity protein [Source:HGNC Symbol;Acc:26219]
ENSG00000010704	34.1933	72.2373	-0.94981	0.0032501	0.0058288	HFE	protein_coding	hemochromatosis [Source:HGNC Symbol;Acc:4886]
ENSG00000010803	2370.29	3043.44	-0.35893	2.6164e-13	9.2019e-13	SCMH1	protein_coding	sex comb on midleg homolog 1 (Drosophila) [Source:HGNC Symbol;Acc:19003]
ENSG00000011105	892.99	1130.57	-0.3395	2.44e-06	5.8738e-06	TSPAN9	protein_coding	tetraspanin 9 [Source:HGNC Symbol;Acc:21640]
ENSG00000011201	877.578	2155.8	-1.2907	5.1843e-75	8.3715e-74	KAL1	protein_coding	Kallmann syndrome 1 sequence [Source:HGNC Symbol;Acc:6211]
ENSG00000011295	3992.09	4893.98	-0.29308	5.8788e-12	1.9507e-11	TTC19	protein_coding	tetratricopeptide repeat domain 19 [Source:HGNC Symbol;Acc:26006]
ENSG00000011465	1.01839	8.40523	-1.271	0.013364	0.021896	DCN	protein_coding	decorin [Source:HGNC Symbol;Acc:2705]
ENSG00000011478	753.789	1211.74	-0.68291	5.8408e-20	2.6445e-19	QPCTL	protein_coding	glutaminyl-peptide cyclotransferase-like [Source:HGNC Symbol;Acc:25952]
ENSG00000011485	6054.32	6987.92	-0.20676	2.6088e-09	7.5621e-09	PPP5C	protein_coding	protein phosphatase 5, catalytic subunit [Source:HGNC Symbol;Acc:9322]
ENSG00000011523	1583.77	2226.68	-0.49001	7.5822e-18	3.1861e-17	CEP68	protein_coding	centrosomal protein 68kDa [Source:HGNC Symbol;Acc:29076]
ENSG00000011638	240.067	504.683	-1.0573	4.8059e-19	2.1092e-18	TMEM159	protein_coding	transmembrane protein 159 [Source:HGNC Symbol;Acc:30136]
ENSG00000012174	3239.87	5333.26	-0.71666	6.7849e-60	8.5008e-59	MBTPS2	protein_coding	membrane-bound transcription factor peptidase, site 2 [Source:HGNC Symbol;Acc:15455]
ENSG00000012211	574.352	666.907	-0.21193	0.026434	0.041069	PRICKLE3	protein_coding	prickle homolog 3 (Drosophila) [Source:HGNC Symbol;Acc:6645]
ENSG00000012232	2992.76	3498.62	-0.22434	1.1518e-05	2.6472e-05	EXTL3	protein_coding	exostosin-like glycosyltransferase 3 [Source:HGNC Symbol;Acc:3518]
ENSG00000012660	5554.73	11476.7	-1.0451	2.4564e-150	1.1603e-148	ELOVL5	protein_coding	ELOVL fatty acid elongase 5 [Source:HGNC Symbol;Acc:21308]
ENSG00000012779	135.659	255.606	-0.89591	7.5491e-08	2.0183e-07	ALOX5	protein_coding	arachidonate 5-lipoxygenase [Source:HGNC Symbol;Acc:435]
ENSG00000012822	1380.48	2613.87	-0.91583	1.7482e-46	1.6249e-45	CALCOCO1	protein_coding	calcium binding and coiled-coil domain 1 [Source:HGNC Symbol;Acc:29306]
ENSG00000013016	765.22	1145.02	-0.57435	5.1675e-10	1.5603e-09	EHD3	protein_coding	EH-domain containing 3 [Source:HGNC Symbol;Acc:3244]
ENSG00000013288	794.977	994.046	-0.31883	0.00014976	0.00031262	MAN2B2	protein_coding	mannosidase, alpha, class 2B, member 2 [Source:HGNC Symbol;Acc:29623]
ENSG00000013306	5476.19	5980.12	-0.12616	0.00084274	0.0016245	SLC25A39	protein_coding	solute carrier family 25, member 39 [Source:HGNC Symbol;Acc:24279]
ENSG00000013375	5188	7105.77	-0.45294	1.3115e-36	9.6472e-36	PGM3	protein_coding	phosphoglucomutase 3 [Source:HGNC Symbol;Acc:8907]
ENSG00000013392	307.024	688.394	-1.1453	2.7599e-20	1.2593e-19	RWDD2A	protein_coding	RWD domain containing 2A [Source:HGNC Symbol;Acc:21385]
ENSG00000013561	3040.87	3521.78	-0.21052	1.1049e-05	2.5433e-05	RNF14	protein_coding	ring finger protein 14 [Source:HGNC Symbol;Acc:10058]
ENSG00000013573	5099.8	5690.23	-0.15727	0.00019265	0.00039789	DDX11	protein_coding	DEAD/H (Asp-Glu-Ala-Asp/His) box helicase 11 [Source:HGNC Symbol;Acc:2736]
ENSG00000013583	735.89	1798.62	-1.2824	7.3028e-67	1.0313e-65	HEBP1	protein_coding	heme binding protein 1 [Source:HGNC Symbol;Acc:17176]
ENSG00000013619	489.678	723.964	-0.55658	5.4338e-08	1.4635e-07	MAMLD1	protein_coding	mastermind-like domain containing 1 [Source:HGNC Symbol;Acc:2568]
ENSG00000014123	2633.37	4322.1	-0.71308	9.1116e-60	1.1366e-58	UFL1	protein_coding	UFM1-specific ligase 1 [Source:HGNC Symbol;Acc:23039]
ENSG00000014216	3458.77	4939.88	-0.51188	2.3609e-26	1.3069e-25	CAPN1	protein_coding	calpain 1, (mu/I) large subunit [Source:HGNC Symbol;Acc:1476]
ENSG00000014641	6756.75	9305.63	-0.46113	4.7568e-34	3.2591e-33	MDH1	protein_coding	malate dehydrogenase 1, NAD (soluble) [Source:HGNC Symbol;Acc:6970]
ENSG00000014824	6813.85	7883.14	-0.21032	1.293e-09	3.8217e-09	SLC30A9	protein_coding	solute carrier family 30 (zinc transporter), member 9 [Source:HGNC Symbol;Acc:1329]
ENSG00000014914	583.376	731.293	-0.32483	0.00021424	0.00044054	MTMR11	protein_coding	myotubularin related protein 11 [Source:HGNC Symbol;Acc:24307]
ENSG00000014919	3776.61	4843.97	-0.35825	3.9688e-18	1.6839e-17	COX15	protein_coding	cytochrome c oxidase assembly homolog 15 (yeast) [Source:HGNC Symbol;Acc:2263]
ENSG00000015153	1130.01	1498.36	-0.40676	4.4612e-09	1.2745e-08	YAF2	protein_coding	YY1 associated factor 2 [Source:HGNC Symbol;Acc:17363]
ENSG00000015479	40492	42886.2	-0.08283	0.0050983	0.0089131	MATR3	protein_coding	matrin 3 [Source:HGNC Symbol;Acc:6912]
ENSG00000015532	1369.25	2191.8	-0.67531	1.3081e-26	7.2957e-26	XYLT2	protein_coding	xylosyltransferase II [Source:HGNC Symbol;Acc:15517]
ENSG00000016082	368.551	662.758	-0.83879	2.1444e-15	8.2022e-15	ISL1	protein_coding	ISL LIM homeobox 1 [Source:HGNC Symbol;Acc:6132]
ENSG00000016864	1908.34	2599.9	-0.44427	8.9431e-17	3.6108e-16	GLT8D1	protein_coding	glycosyltransferase 8 domain containing 1 [Source:HGNC Symbol;Acc:24870]
ENSG00000017260	5822.57	8523.62	-0.54879	1.7883e-51	1.8688e-50	ATP2C1	protein_coding	ATPase, Ca++ transporting, type 2C, member 1 [Source:HGNC Symbol;Acc:13211]
ENSG00000017373	484.518	675.744	-0.47541	3.1219e-07	8.0225e-07	SRCIN1	protein_coding	SRC kinase signaling inhibitor 1 [Source:HGNC Symbol;Acc:29506]
ENSG00000017797	7366.19	9412.1	-0.35366	1.1211e-20	5.1685e-20	RALBP1	protein_coding	ralA binding protein 1 [Source:HGNC Symbol;Acc:9841]
ENSG00000018236	1148.55	4533.02	-1.9745	1.1267e-280	2.1444e-278	CNTN1	protein_coding	contactin 1 [Source:HGNC Symbol;Acc:2171]
ENSG00000018408	3107	4295.1	-0.46604	7.974e-23	3.9443e-22	WWTR1	protein_coding	WW domain containing transcription regulator 1 [Source:HGNC Symbol;Acc:24042]
ENSG00000018607	0.397045	5.63117	-1.104	0.025642	0.039914	ZNF806	pseudogene	zinc finger protein 806 [Source:HGNC Symbol;Acc:33228]
ENSG00000019144	1281.33	1932.22	-0.58968	2.0552e-23	1.0364e-22	PHLDB1	protein_coding	pleckstrin homology-like domain, family B, member 1 [Source:HGNC Symbol;Acc:23697]
ENSG00000019549	1959.28	3856.67	-0.97337	1.982e-82	3.6206e-81	SNAI2	protein_coding	snail homolog 2 (Drosophila) [Source:HGNC Symbol;Acc:11094]
ENSG00000020181	622.967	1188.7	-0.92514	2.9311e-29	1.7636e-28	GPR124	protein_coding	G protein-coupled receptor 124 [Source:HGNC Symbol;Acc:17849]
ENSG00000020426	1275.45	1565.41	-0.29444	8.4814e-06	1.9691e-05	MNAT1	protein_coding	menage a trois homolog 1, cyclin H assembly factor (Xenopus laevis) [Source:HGNC Symbol;Acc:7181]
ENSG00000020633	322.019	412.597	-0.35209	0.0036558	0.0065158	RUNX3	protein_coding	runt-related transcription factor 3 [Source:HGNC Symbol;Acc:10473]
ENSG00000020922	3287.05	4622.43	-0.49164	7.5621e-31	4.7442e-30	MRE11A	protein_coding	MRE11 meiotic recombination 11 homolog A (S. cerevisiae) [Source:HGNC Symbol;Acc:7230]
ENSG00000021300	109.208	291.838	-1.3796	5.3405e-14	1.931e-13	PLEKHB1	protein_coding	pleckstrin homology domain containing, family B (evectins) member 1 [Source:HGNC Symbol;Acc:19079]
ENSG00000021574	2574.49	2900.16	-0.17222	0.0026168	0.0047455	SPAST	protein_coding	spastin [Source:HGNC Symbol;Acc:11233]
ENSG00000021762	570.582	1132.79	-0.98194	1.2903e-34	9.0024e-34	OSBPL5	protein_coding	oxysterol binding protein-like 5 [Source:HGNC Symbol;Acc:16392]
ENSG00000021826	883.161	1607.56	-0.859	4.9188e-32	3.1919e-31	CPS1	protein_coding	carbamoyl-phosphate synthase 1, mitochondrial [Source:HGNC Symbol;Acc:2323]
ENSG00000022267	13006.7	23124	-0.82949	1.9551e-154	9.8456e-153	FHL1	protein_coding	four and a half LIM domains 1 [Source:HGNC Symbol;Acc:3702]
ENSG00000022976	756.276	1059.49	-0.48102	2.4973e-07	6.4636e-07	ZNF839	protein_coding	zinc finger protein 839 [Source:HGNC Symbol;Acc:20345]
ENSG00000023171	789.354	1292.67	-0.70447	1.5128e-17	6.2806e-17	GRAMD1B	protein_coding	GRAM domain containing 1B [Source:HGNC Symbol;Acc:29214]
ENSG00000023228	6351.85	7379.14	-0.21615	1.3287e-09	3.9239e-09	NDUFS1	protein_coding	NADH dehydrogenase (ubiquinone) Fe-S protein 1, 75kDa (NADH-coenzyme Q reductase) [Source:HGNC Symbol;Acc:7707]
ENSG00000023318	3365.74	3739.7	-0.15191	0.0004253	0.00084978	ERP44	protein_coding	endoplasmic reticulum protein 44 [Source:HGNC Symbol;Acc:18311]
ENSG00000023516	2502.46	3805.8	-0.60378	5.3943e-38	4.0948e-37	AKAP11	protein_coding	A kinase (PRKA) anchor protein 11 [Source:HGNC Symbol;Acc:369]
ENSG00000023734	11918.8	15513.9	-0.38017	9.1203e-24	4.6582e-23	STRAP	protein_coding	serine/threonine kinase receptor associated protein [Source:HGNC Symbol;Acc:30796]
ENSG00000023909	2748.24	2991.56	-0.1214	0.014171	0.023116	GCLM	protein_coding	glutamate-cysteine ligase, modifier subunit [Source:HGNC Symbol;Acc:4312]
ENSG00000024422	146.693	198.658	-0.42329	0.010715	0.017854	EHD2	protein_coding	EH-domain containing 2 [Source:HGNC Symbol;Acc:3243]
ENSG00000024526	5877.47	10558.5	-0.84451	1.9782e-143	8.6059e-142	DEPDC1	protein_coding	DEP domain containing 1 [Source:HGNC Symbol;Acc:22949]
ENSG00000025039	2036.73	4850.19	-1.2496	1.2062e-148	5.5358e-147	RRAGD	protein_coding	Ras-related GTP binding D [Source:HGNC Symbol;Acc:19903]
ENSG00000025156	3478.93	4599.06	-0.40273	1.3236e-19	5.9173e-19	HSF2	protein_coding	heat shock transcription factor 2 [Source:HGNC Symbol;Acc:5225]
ENSG00000025293	7088.93	7548.02	-0.090584	0.014068	0.022958	PHF20	protein_coding	PHD finger protein 20 [Source:HGNC Symbol;Acc:16098]
ENSG00000026025	30012.8	53605	-0.83615	1.7833e-202	1.5285e-200	VIM	protein_coding	vimentin [Source:HGNC Symbol;Acc:12692]
ENSG00000026036	160.821	379.695	-1.2089	1.031e-14	3.8333e-14	RTEL1-TNFRSF6B	protein_coding	RTEL1-TNFRSF6B readthrough (non-protein coding) [Source:HGNC Symbol;Acc:44095]
ENSG00000026297	411.383	1076.88	-1.3702	5.9158e-34	4.0468e-33	RNASET2	protein_coding	ribonuclease T2 [Source:HGNC Symbol;Acc:21686]
ENSG00000026559	419.037	777.034	-0.88606	2.3363e-17	9.6374e-17	KCNG1	protein_coding	potassium voltage-gated channel, subfamily G, member 1 [Source:HGNC Symbol;Acc:6248]
ENSG00000026652	2106.32	3368.91	-0.67351	7.7538e-30	4.7471e-29	AGPAT4	protein_coding	1-acylglycerol-3-phosphate O-acyltransferase 4 [Source:HGNC Symbol;Acc:20885]
ENSG00000027075	603.989	1408.04	-1.2151	2.4075e-52	2.5752e-51	PRKCH	protein_coding	protein kinase C, eta [Source:HGNC Symbol;Acc:9403]
ENSG00000027697	2683.08	3059.63	-0.18961	9.7826e-05	0.00020769	IFNGR1	protein_coding	interferon gamma receptor 1 [Source:HGNC Symbol;Acc:5439]
ENSG00000027869	24.941	73.8381	-1.4234	2.2075e-06	5.3312e-06	SH2D2A	protein_coding	SH2 domain containing 2A [Source:HGNC Symbol;Acc:10821]
ENSG00000028203	3290.5	4738.39	-0.52478	1.3721e-34	9.5681e-34	VEZT	protein_coding	vezatin, adherens junctions transmembrane protein [Source:HGNC Symbol;Acc:18258]
ENSG00000028528	2629.15	3473.3	-0.40029	1.5486e-18	6.6676e-18	SNX1	protein_coding	sorting nexin 1 [Source:HGNC Symbol;Acc:11172]
ENSG00000029364	5308.99	6627.2	-0.31943	8.5755e-17	3.4651e-16	SLC39A9	protein_coding	solute carrier family 39 (zinc transporter), member 9 [Source:HGNC Symbol;Acc:20182]
ENSG00000029639	635.863	1233.28	-0.9519	3.7506e-29	2.2515e-28	TFB1M	protein_coding	transcription factor B1, mitochondrial [Source:HGNC Symbol;Acc:17037]
ENSG00000029993	11364.9	19170.3	-0.75345	1.0872e-84	2.0709e-83	HMGB3	protein_coding	high mobility group box 3 [Source:HGNC Symbol;Acc:5004]
ENSG00000030582	2905.4	3793.64	-0.38308	1.9891e-14	7.323e-14	GRN	protein_coding	granulin [Source:HGNC Symbol;Acc:4601]
ENSG00000032742	669.754	1182.46	-0.81657	1.1122e-26	6.2195e-26	IFT88	protein_coding	intraflagellar transport 88 homolog (Chlamydomonas) [Source:HGNC Symbol;Acc:20606]
ENSG00000033122	138.972	546.429	-1.9329	1.3526e-45	1.2298e-44	LRRC7	protein_coding	leucine rich repeat containing 7 [Source:HGNC Symbol;Acc:18531]
ENSG00000033170	1960.7	2565.7	-0.38797	2.3256e-13	8.198e-13	FUT8	protein_coding	fucosyltransferase 8 (alpha (1,6) fucosyltransferase) [Source:HGNC Symbol;Acc:4019]
ENSG00000033327	680.3	1564.73	-1.1947	3.043e-53	3.3166e-52	GAB2	protein_coding	GRB2-associated binding protein 2 [Source:HGNC Symbol;Acc:14458]
ENSG00000033627	2842.33	3096.67	-0.12249	0.0085037	0.014397	ATP6V0A1	protein_coding	ATPase, H+ transporting, lysosomal V0 subunit a1 [Source:HGNC Symbol;Acc:865]
ENSG00000033867	2198.66	4170.68	-0.92114	3.7292e-77	6.2561e-76	SLC4A7	protein_coding	solute carrier family 4, sodium bicarbonate cotransporter, member 7 [Source:HGNC Symbol;Acc:11033]
ENSG00000034239	9.24054	24.4644	-1.0387	0.020736	0.032853	EFCAB1	protein_coding	EF-hand calcium binding domain 1 [Source:HGNC Symbol;Acc:25678]
ENSG00000034510	5208.51	13021.1	-1.319	1.8823e-163	1.0367e-161	TMSB10	protein_coding	thymosin beta 10 [Source:HGNC Symbol;Acc:11879]
ENSG00000034677	1205.4	2028	-0.74667	2.1555e-33	1.4507e-32	RNF19A	protein_coding	ring finger protein 19A, E3 ubiquitin protein ligase [Source:HGNC Symbol;Acc:13432]
ENSG00000034713	1499.6	2313.26	-0.62357	1.23e-25	6.6693e-25	GABARAPL2	protein_coding	GABA(A) receptor-associated protein-like 2 [Source:HGNC Symbol;Acc:13291]
ENSG00000035403	8270.66	10326.1	-0.31986	1.7878e-24	9.3435e-24	VCL	protein_coding	vinculin [Source:HGNC Symbol;Acc:12665]
ENSG00000035499	2717.5	3287.24	-0.27451	5.7028e-09	1.6202e-08	DEPDC1B	protein_coding	DEP domain containing 1B [Source:HGNC Symbol;Acc:24902]
ENSG00000035687	7278.8	8054.03	-0.14562	5.5527e-05	0.00012042	ADSS	protein_coding	adenylosuccinate synthase [Source:HGNC Symbol;Acc:292]
ENSG00000035862	2028.06	3548.64	-0.80324	5.7447e-51	5.9386e-50	TIMP2	protein_coding	TIMP metallopeptidase inhibitor 2 [Source:HGNC Symbol;Acc:11821]
ENSG00000036448	230.41	351.939	-0.60422	4.9819e-06	1.175e-05	MYOM2	protein_coding	myomesin 2 [Source:HGNC Symbol;Acc:7614]
ENSG00000036672	634.488	790.503	-0.31314	0.00040598	0.00081261	USP2	protein_coding	ubiquitin specific peptidase 2 [Source:HGNC Symbol;Acc:12618]
ENSG00000037042	648.851	1036.15	-0.6686	2.2004e-11	7.1152e-11	TUBG2	protein_coding	tubulin, gamma 2 [Source:HGNC Symbol;Acc:12419]
ENSG00000037749	3170.27	4068.35	-0.35803	7.163e-13	2.4728e-12	MFAP3	protein_coding	microfibrillar-associated protein 3 [Source:HGNC Symbol;Acc:7034]
ENSG00000037757	2029.37	2553.44	-0.32868	4.5387e-08	1.2281e-07	MRI1	protein_coding	methylthioribose-1-phosphate isomerase homolog (S. cerevisiae) [Source:HGNC Symbol;Acc:28469]
ENSG00000038002	810.84	940.195	-0.2131	0.0087327	0.014748	AGA	protein_coding	aspartylglucosaminidase [Source:HGNC Symbol;Acc:318]
ENSG00000038210	3721.94	4453.77	-0.25764	2.2242e-08	6.1255e-08	PI4K2B	protein_coding	phosphatidylinositol 4-kinase type 2 beta [Source:HGNC Symbol;Acc:18215]
ENSG00000038295	275.498	431.811	-0.63879	1.3185e-05	3.0156e-05	TLL1	protein_coding	tolloid-like 1 [Source:HGNC Symbol;Acc:11843]
ENSG00000038427	5921.1	11085.7	-0.9035	9.144e-150	4.2647e-148	VCAN	protein_coding	versican [Source:HGNC Symbol;Acc:2464]
ENSG00000039123	8849.35	12995.7	-0.5539	7.7057e-64	1.0378e-62	SKIV2L2	protein_coding	superkiller viralicidic activity 2-like 2 (S. cerevisiae) [Source:HGNC Symbol;Acc:18734]
ENSG00000039319	3968.63	5392.61	-0.44118	1.4495e-24	7.5999e-24	ZFYVE16	protein_coding	zinc finger, FYVE domain containing 16 [Source:HGNC Symbol;Acc:20756]
ENSG00000039523	1929.51	2241.06	-0.21541	0.00011872	0.00025013	FAM65A	protein_coding	family with sequence similarity 65, member A [Source:HGNC Symbol;Acc:25836]
ENSG00000039560	12356.6	13455.3	-0.12302	0.00013971	0.00029232	RAI14	protein_coding	retinoic acid induced 14 [Source:HGNC Symbol;Acc:14873]
ENSG00000039650	1447.64	2060.3	-0.50631	3.2153e-16	1.2728e-15	PNKP	protein_coding	polynucleotide kinase 3'-phosphatase [Source:HGNC Symbol;Acc:9154]
ENSG00000040341	2354.3	3321.16	-0.49572	4.1829e-20	1.9009e-19	STAU2	protein_coding	staufen, RNA binding protein, homolog 2 (Drosophila) [Source:HGNC Symbol;Acc:11371]
ENSG00000040608	186.365	261.134	-0.47296	0.0040212	0.007123	RTN4R	protein_coding	reticulon 4 receptor [Source:HGNC Symbol;Acc:18601]
ENSG00000040933	3248.65	4981.31	-0.61494	1.5007e-47	1.4361e-46	INPP4A	protein_coding	inositol polyphosphate-4-phosphatase, type I, 107kDa [Source:HGNC Symbol;Acc:6074]
ENSG00000041353	37.4441	174.724	-2.107	9.3474e-21	4.3214e-20	RAB27B	protein_coding	RAB27B, member RAS oncogene family [Source:HGNC Symbol;Acc:9767]
ENSG00000041357	12410.7	15105.2	-0.28327	1.2652e-17	5.2711e-17	PSMA4	protein_coding	proteasome (prosome, macropain) subunit, alpha type, 4 [Source:HGNC Symbol;Acc:9533]
ENSG00000042317	306.932	659.264	-1.0915	1.2078e-24	6.3519e-24	SPATA7	protein_coding	spermatogenesis associated 7 [Source:HGNC Symbol;Acc:20423]
ENSG00000042445	2130.24	2389.86	-0.16312	0.019888	0.031626	RETSAT	protein_coding	retinol saturase (all-trans-retinol 13,14-reductase) [Source:HGNC Symbol;Acc:25991]
ENSG00000042753	2194.83	2419.99	-0.14114	0.0097249	0.016282	AP2S1	protein_coding	adaptor-related protein complex 2, sigma 1 subunit [Source:HGNC Symbol;Acc:565]
ENSG00000043591	38.0868	65.216	-0.70013	0.020983	0.033224	ADRB1	protein_coding	adrenoceptor beta 1 [Source:HGNC Symbol;Acc:285]
ENSG00000044090	2221.06	2545.84	-0.19621	0.00061091	0.0011988	CUL7	protein_coding	cullin 7 [Source:HGNC Symbol;Acc:21024]
ENSG00000044115	12136.3	13081.6	-0.10842	0.00068864	0.0013427	CTNNA1	protein_coding	catenin (cadherin-associated protein), alpha 1, 102kDa [Source:HGNC Symbol;Acc:2509]
ENSG00000044446	1890.99	3475.84	-0.87631	1.4019e-67	1.9993e-66	PHKA2	protein_coding	phosphorylase kinase, alpha 2 (liver) [Source:HGNC Symbol;Acc:8926]
ENSG00000044459	2387.51	2983.68	-0.32112	2.5144e-11	8.1083e-11	CNTLN	protein_coding	centlein, centrosomal protein [Source:HGNC Symbol;Acc:23432]
ENSG00000044524	666.228	1698.12	-1.344	1.5163e-85	2.9269e-84	EPHA3	protein_coding	EPH receptor A3 [Source:HGNC Symbol;Acc:3387]
ENSG00000046604	9488.23	14421.3	-0.60358	8.4977e-56	9.7675e-55	DSG2	protein_coding	desmoglein 2 [Source:HGNC Symbol;Acc:3049]
ENSG00000046647	226.537	488.956	-1.0964	3.3572e-19	1.4797e-18	GEMIN8	protein_coding	gem (nuclear organelle) associated protein 8 [Source:HGNC Symbol;Acc:26044]
ENSG00000046653	2857.33	5162.65	-0.85174	3.5205e-72	5.4146e-71	GPM6B	protein_coding	glycoprotein M6B [Source:HGNC Symbol;Acc:4461]
ENSG00000046889	959.376	2129.62	-1.1471	1.8113e-78	3.0988e-77	PREX2	protein_coding	phosphatidylinositol-3,4,5-trisphosphate-dependent Rac exchange factor 2 [Source:HGNC Symbol;Acc:22950]
ENSG00000047188	5601.76	9737.72	-0.79699	3.7478e-127	1.3326e-125	YTHDC2	protein_coding	YTH domain containing 2 [Source:HGNC Symbol;Acc:24721]
ENSG00000047230	1876.73	2907.05	-0.62995	6.0458e-37	4.4816e-36	CTPS2	protein_coding	CTP synthase 2 [Source:HGNC Symbol;Acc:2520]
ENSG00000047410	29681.9	35381.2	-0.25323	1.0977e-18	4.7522e-18	TPR	protein_coding	translocated promoter region, nuclear basket protein [Source:HGNC Symbol;Acc:12017]
ENSG00000047634	6594.45	10231.5	-0.63322	7.0426e-49	6.9368e-48	SCML1	protein_coding	sex comb on midleg-like 1 (Drosophila) [Source:HGNC Symbol;Acc:10580]
ENSG00000047644	3357.73	3809.45	-0.18126	5.4364e-05	0.00011808	WWC3	protein_coding	WWC family member 3 [Source:HGNC Symbol;Acc:29237]
ENSG00000047849	10872.6	14979.5	-0.46159	2.0037e-44	1.7769e-43	MAP4	protein_coding	microtubule-associated protein 4 [Source:HGNC Symbol;Acc:6862]
ENSG00000048028	3089.62	4596.82	-0.57202	5.4631e-42	4.5973e-41	USP28	protein_coding	ubiquitin specific peptidase 28 [Source:HGNC Symbol;Acc:12625]
ENSG00000048052	440.121	1047.78	-1.2426	2.8998e-40	2.3282e-39	HDAC9	protein_coding	histone deacetylase 9 [Source:HGNC Symbol;Acc:14065]
ENSG00000048540	1.466	23.1511	-2.4028	8.6531e-07	2.1588e-06	LMO3	protein_coding	LIM domain only 3 (rhombotin-like 2) [Source:HGNC Symbol;Acc:6643]
ENSG00000048544	2364.82	2768.56	-0.22808	0.00017675	0.00036627	MRPS10	protein_coding	mitochondrial ribosomal protein S10 [Source:HGNC Symbol;Acc:14502]
ENSG00000048707	2561.43	2807.94	-0.13216	0.018772	0.029999	VPS13D	protein_coding	vacuolar protein sorting 13 homolog D (S. cerevisiae) [Source:HGNC Symbol;Acc:23595]
ENSG00000049089	584.985	977.507	-0.73389	1.2661e-15	4.8914e-15	COL9A2	protein_coding	collagen, type IX, alpha 2 [Source:HGNC Symbol;Acc:2218]
ENSG00000049239	1450.61	2651.41	-0.86505	2.8952e-38	2.2088e-37	H6PD	protein_coding	hexose-6-phosphate dehydrogenase (glucose 1-dehydrogenase) [Source:HGNC Symbol;Acc:4795]
ENSG00000049245	2688.15	3507.64	-0.38287	1.2041e-14	4.4648e-14	VAMP3	protein_coding	vesicle-associated membrane protein 3 [Source:HGNC Symbol;Acc:12644]
ENSG00000049323	2322.31	3556.7	-0.61417	1.952e-38	1.4945e-37	LTBP1	protein_coding	latent transforming growth factor beta binding protein 1 [Source:HGNC Symbol;Acc:6714]
ENSG00000049759	1350.12	1655.6	-0.29513	1.0883e-05	2.5065e-05	NEDD4L	protein_coding	neural precursor cell expressed, developmentally down-regulated 4-like, E3 ubiquitin protein ligase [Source:HGNC Symbol;Acc:7728]
ENSG00000049860	4320.15	5272.89	-0.28775	2.1818e-11	7.0578e-11	HEXB	protein_coding	hexosaminidase B (beta polypeptide) [Source:HGNC Symbol;Acc:4879]
ENSG00000049883	406.745	712.478	-0.79652	1.8962e-12	6.4221e-12	PTCD2	protein_coding	pentatricopeptide repeat domain 2 [Source:HGNC Symbol;Acc:25734]
ENSG00000050130	1204.24	1726.26	-0.5185	2.667e-16	1.0588e-15	JKAMP	protein_coding	JNK1/MAPK8-associated membrane protein [Source:HGNC Symbol;Acc:20184]
ENSG00000050165	92.3406	236.644	-1.3065	7.9104e-12	2.6117e-11	DKK3	protein_coding	dickkopf 3 homolog (Xenopus laevis) [Source:HGNC Symbol;Acc:2893]
ENSG00000050344	2067.83	3057.34	-0.56242	1.9471e-29	1.1782e-28	NFE2L3	protein_coding	nuclear factor (erythroid-derived 2)-like 3 [Source:HGNC Symbol;Acc:7783]
ENSG00000050405	4666.71	5547.52	-0.2487	8.295e-09	2.3377e-08	LIMA1	protein_coding	LIM domain and actin binding 1 [Source:HGNC Symbol;Acc:24636]
ENSG00000050426	1388.28	2920.36	-1.0711	4.2192e-81	7.5633e-80	LETMD1	protein_coding	LETM1 domain containing 1 [Source:HGNC Symbol;Acc:24241]
ENSG00000050748	6338.78	7528.93	-0.24784	2.0689e-11	6.6993e-11	MAPK9	protein_coding	mitogen-activated protein kinase 9 [Source:HGNC Symbol;Acc:6886]
ENSG00000050767	174.413	305.736	-0.79358	2.3668e-08	6.5064e-08	COL23A1	protein_coding	collagen, type XXIII, alpha 1 [Source:HGNC Symbol;Acc:22990]
ENSG00000051128	242.892	314.876	-0.37109	0.0092874	0.015601	HOMER3	protein_coding	homer homolog 3 (Drosophila) [Source:HGNC Symbol;Acc:17514]
ENSG00000051382	1498.77	1824.92	-0.28322	4.2573e-06	1.0082e-05	PIK3CB	protein_coding	phosphatidylinositol-4,5-bisphosphate 3-kinase, catalytic subunit beta [Source:HGNC Symbol;Acc:8976]
ENSG00000051523	1214.73	2359.25	-0.95494	8.4642e-40	6.6736e-39	CYBA	protein_coding	cytochrome b-245, alpha polypeptide [Source:HGNC Symbol;Acc:2577]
ENSG00000051596	2012.39	2986.05	-0.5689	1.2856e-25	6.9664e-25	THOC3	protein_coding	THO complex 3 [Source:HGNC Symbol;Acc:19072]
ENSG00000051620	2326.61	3615.21	-0.63463	2.5418e-40	2.0465e-39	HEBP2	protein_coding	heme binding protein 2 [Source:HGNC Symbol;Acc:15716]
ENSG00000051825	3608.45	4207.2	-0.22213	1.0346e-06	2.566e-06	MPHOSPH9	protein_coding	M-phase phosphoprotein 9 [Source:HGNC Symbol;Acc:7215]
ENSG00000052126	2141.6	2866.36	-0.41888	2.587e-16	1.0279e-15	PLEKHA5	protein_coding	pleckstrin homology domain containing, family A member 5 [Source:HGNC Symbol;Acc:30036]
ENSG00000052723	4700.44	7050.23	-0.58409	7.9199e-56	9.1154e-55	SIKE1	protein_coding	suppressor of IKBKE 1 [Source:HGNC Symbol;Acc:26119]
ENSG00000052795	1856.55	2559.15	-0.46207	1.0943e-17	4.5718e-17	FNIP2	protein_coding	folliculin interacting protein 2 [Source:HGNC Symbol;Acc:29280]
ENSG00000052802	3434.07	8315.72	-1.2732	2.3344e-173	1.4491e-171	MSMO1	protein_coding	methylsterol monooxygenase 1 [Source:HGNC Symbol;Acc:10545]
ENSG00000052850	756.475	1294.07	-0.76803	6.9025e-24	3.5374e-23	ALX4	protein_coding	ALX homeobox 4 [Source:HGNC Symbol;Acc:450]
ENSG00000053108	303.244	589.326	-0.94255	1.1322e-13	4.0379e-13	FSTL4	protein_coding	follistatin-like 4 [Source:HGNC Symbol;Acc:21389]
ENSG00000053254	2982.21	4748.58	-0.66976	2.1768e-53	2.3815e-52	FOXN3	protein_coding	forkhead box N3 [Source:HGNC Symbol;Acc:1928]
ENSG00000053328	61.4	107.594	-0.75411	0.0031497	0.0056586	METTL24	protein_coding	methyltransferase like 24 [Source:HGNC Symbol;Acc:21566]
ENSG00000053371	906.827	1591.27	-0.80622	4.1356e-31	2.611e-30	AKR7A2	protein_coding	aldo-keto reductase family 7, member A2 (aflatoxin aldehyde reductase) [Source:HGNC Symbol;Acc:389]
ENSG00000054116	2523.24	3169.97	-0.32919	6.5771e-12	2.1776e-11	TRAPPC3	protein_coding	trafficking protein particle complex 3 [Source:HGNC Symbol;Acc:19942]
ENSG00000054392	391.717	674.64	-0.77196	9.1991e-13	3.1564e-12	HHAT	protein_coding	hedgehog acyltransferase [Source:HGNC Symbol;Acc:18270]
ENSG00000054523	8540.56	9074.09	-0.087313	0.0066976	0.011503	KIF1B	protein_coding	kinesin family member 1B [Source:HGNC Symbol;Acc:16636]
ENSG00000054598	4539.32	6819.63	-0.58485	1.62e-33	1.0946e-32	FOXC1	protein_coding	forkhead box C1 [Source:HGNC Symbol;Acc:3800]
ENSG00000054654	2624.29	4800.5	-0.8553	8.0778e-10	2.4114e-09	SYNE2	protein_coding	spectrin repeat containing, nuclear envelope 2 [Source:HGNC Symbol;Acc:17084]
ENSG00000054690	1676.18	2610.02	-0.63623	5.5832e-26	3.0503e-25	PLEKHH1	protein_coding	pleckstrin homology domain containing, family H (with MyTH4 domain) member 1 [Source:HGNC Symbol;Acc:17733]
ENSG00000054793	3027.38	5377.78	-0.82737	1.4303e-88	2.9221e-87	ATP9A	protein_coding	ATPase, class II, type 9A [Source:HGNC Symbol;Acc:13540]
ENSG00000054965	4165.99	6402.01	-0.61847	5.2125e-55	5.9049e-54	FAM168A	protein_coding	family with sequence similarity 168, member A [Source:HGNC Symbol;Acc:28999]
ENSG00000055732	877.29	1136.19	-0.37116	2.3933e-06	5.7662e-06	MCOLN3	protein_coding	mucolipin 3 [Source:HGNC Symbol;Acc:13358]
ENSG00000055813	98.9018	329.647	-1.6821	2.5703e-20	1.1738e-19	CCDC85A	protein_coding	coiled-coil domain containing 85A [Source:HGNC Symbol;Acc:29400]
ENSG00000055950	1458.55	2209.33	-0.59722	6.8466e-27	3.8502e-26	MRPL43	protein_coding	mitochondrial ribosomal protein L43 [Source:HGNC Symbol;Acc:14517]
ENSG00000056050	1246.32	2362.05	-0.9188	4.9708e-52	5.2776e-51	C4orf27	protein_coding	chromosome 4 open reading frame 27 [Source:HGNC Symbol;Acc:26051]
ENSG00000056558	308.473	428.497	-0.4667	0.00014069	0.00029429	TRAF1	protein_coding	TNF receptor-associated factor 1 [Source:HGNC Symbol;Acc:12031]
ENSG00000056661	1104.97	1775.56	-0.68012	1.354e-21	6.45e-21	PCGF2	protein_coding	polycomb group ring finger 2 [Source:HGNC Symbol;Acc:12929]
ENSG00000056972	423.836	595.254	-0.48499	2.0681e-06	5.0041e-06	TRAF3IP2	protein_coding	TRAF3 interacting protein 2 [Source:HGNC Symbol;Acc:1343]
ENSG00000056998	789.899	2125.2	-1.421	2.8794e-103	7.3e-102	GYG2	protein_coding	glycogenin 2 [Source:HGNC Symbol;Acc:4700]
ENSG00000057704	722.169	1178	-0.70175	6.409e-21	2.98e-20	TMCC3	protein_coding	transmembrane and coiled-coil domain family 3 [Source:HGNC Symbol;Acc:29199]
ENSG00000057935	2151.8	3548.3	-0.71844	1.5141e-36	1.1106e-35	MTA3	protein_coding	metastasis associated 1 family, member 3 [Source:HGNC Symbol;Acc:23784]
ENSG00000058056	1990.55	3641.1	-0.86916	6.3881e-72	9.7498e-71	USP13	protein_coding	ubiquitin specific peptidase 13 (isopeptidase T-3) [Source:HGNC Symbol;Acc:12611]
ENSG00000058063	6481.76	8923.83	-0.46134	4.6471e-38	3.5348e-37	ATP11B	protein_coding	ATPase, class VI, type 11B [Source:HGNC Symbol;Acc:13553]
ENSG00000058091	2332.9	3329.78	-0.51158	2.6314e-27	1.497e-26	CDK14	protein_coding	cyclin-dependent kinase 14 [Source:HGNC Symbol;Acc:8883]
ENSG00000058600	2546.28	3807.83	-0.57947	7.543e-32	4.8643e-31	POLR3E	protein_coding	polymerase (RNA) III (DNA directed) polypeptide E (80kD) [Source:HGNC Symbol;Acc:30347]
ENSG00000058668	1489.12	3406.36	-1.1901	4.1064e-115	1.2417e-113	ATP2B4	protein_coding	ATPase, Ca++ transporting, plasma membrane 4 [Source:HGNC Symbol;Acc:817]
ENSG00000058804	8286.58	9601.27	-0.21194	7.0362e-09	1.9894e-08	TMEM48	protein_coding	transmembrane protein 48 [Source:HGNC Symbol;Acc:25525]
ENSG00000059145	1347.92	1794.75	-0.41023	6.619e-11	2.0909e-10	UNKL	protein_coding	unkempt homolog (Drosophila)-like [Source:HGNC Symbol;Acc:14184]
ENSG00000059588	7555.47	14264.9	-0.91557	7.8066e-138	3.1476e-136	TARBP1	protein_coding	TAR (HIV-1) RNA binding protein 1 [Source:HGNC Symbol;Acc:11568]
ENSG00000059804	1222.7	3397.83	-1.468	1.7892e-127	6.3792e-126	SLC2A3	protein_coding	solute carrier family 2 (facilitated glucose transporter), member 3 [Source:HGNC Symbol;Acc:11007]
ENSG00000060642	146.097	528.868	-1.8198	1.4024e-41	1.1702e-40	PIGV	protein_coding	phosphatidylinositol glycan anchor biosynthesis, class V [Source:HGNC Symbol;Acc:26031]
ENSG00000060656	2708.39	5228.14	-0.94547	5.297e-80	9.3338e-79	PTPRU	protein_coding	protein tyrosine phosphatase, receptor type, U [Source:HGNC Symbol;Acc:9683]
ENSG00000060762	1966.36	2536.32	-0.3673	2.2714e-12	7.6665e-12	MPC1	protein_coding	mitochondrial pyruvate carrier 1 [Source:HGNC Symbol;Acc:21606]
ENSG00000060971	880.971	1096.01	-0.31231	6.0415e-05	0.00013071	ACAA1	protein_coding	acetyl-CoA acyltransferase 1 [Source:HGNC Symbol;Acc:82]
ENSG00000060982	7837.73	10695.5	-0.44823	4.7734e-30	2.9356e-29	BCAT1	protein_coding	branched chain amino-acid transaminase 1, cytosolic [Source:HGNC Symbol;Acc:976]
ENSG00000061273	1608.34	2586.38	-0.68161	2.7192e-31	1.7252e-30	HDAC7	protein_coding	histone deacetylase 7 [Source:HGNC Symbol;Acc:14067]
ENSG00000061337	124.507	213.005	-0.75002	8.1868e-06	1.9033e-05	LZTS1	protein_coding	leucine zipper, putative tumor suppressor 1 [Source:HGNC Symbol;Acc:13861]
ENSG00000061656	128.617	243.735	-0.90217	4.451e-08	1.205e-07	SPAG4	protein_coding	sperm associated antigen 4 [Source:HGNC Symbol;Acc:11214]
ENSG00000061676	12532.7	13873.4	-0.14635	5.6411e-06	1.3249e-05	NCKAP1	protein_coding	NCK-associated protein 1 [Source:HGNC Symbol;Acc:7666]
ENSG00000061794	3136.95	3652.06	-0.21947	3.6018e-06	8.5857e-06	MRPS35	protein_coding	mitochondrial ribosomal protein S35 [Source:HGNC Symbol;Acc:16635]
ENSG00000061918	1208.35	2530.38	-1.0611	4.6208e-50	4.6759e-49	GUCY1B3	protein_coding	guanylate cyclase 1, soluble, beta 3 [Source:HGNC Symbol;Acc:4687]
ENSG00000061938	2392.65	3079.64	-0.36222	8.0315e-12	2.6507e-11	TNK2	protein_coding	tyrosine kinase, non-receptor, 2 [Source:HGNC Symbol;Acc:19297]
ENSG00000061987	2966.86	4682.73	-0.65651	6.0851e-53	6.6016e-52	MON2	protein_coding	MON2 homolog (S. cerevisiae) [Source:HGNC Symbol;Acc:29177]
ENSG00000062485	13336.9	18543.5	-0.47511	1.6232e-50	1.6582e-49	CS	protein_coding	citrate synthase [Source:HGNC Symbol;Acc:2422]
ENSG00000062524	169.168	539.028	-1.6318	2.6208e-30	1.6191e-29	LTK	protein_coding	leukocyte receptor tyrosine kinase [Source:HGNC Symbol;Acc:6721]
ENSG00000062822	4787.09	6344.52	-0.4053	6.6211e-20	2.9911e-19	POLD1	protein_coding	polymerase (DNA directed), delta 1, catalytic subunit [Source:HGNC Symbol;Acc:9175]
ENSG00000063046	31758.5	52242.9	-0.71767	3.9277e-158	2.0498e-156	EIF4B	protein_coding	eukaryotic translation initiation factor 4B [Source:HGNC Symbol;Acc:3285]
ENSG00000063177	27820.4	35580.9	-0.35482	1.7152e-31	1.0941e-30	RPL18	protein_coding	ribosomal protein L18 [Source:HGNC Symbol;Acc:10310]
ENSG00000063180	932.593	1080.7	-0.21018	0.0053247	0.0092802	CA11	protein_coding	carbonic anhydrase XI [Source:HGNC Symbol;Acc:1370]
ENSG00000063241	1026.85	1382.29	-0.42755	1.8035e-10	5.5663e-10	ISOC2	protein_coding	isochorismatase domain containing 2 [Source:HGNC Symbol;Acc:26278]
ENSG00000063587	3411.73	4589.61	-0.42562	1.3171e-14	4.8773e-14	ZNF275	protein_coding	zinc finger protein 275 [Source:HGNC Symbol;Acc:13069]
ENSG00000063854	1580.73	1822.6	-0.20498	0.0011982	0.0022677	HAGH	protein_coding	hydroxyacylglutathione hydrolase [Source:HGNC Symbol;Acc:4805]
ENSG00000064042	856.655	3399.62	-1.9805	9.2528e-208	8.2589e-206	LIMCH1	protein_coding	LIM and calponin homology domains 1 [Source:HGNC Symbol;Acc:29191]
ENSG00000064102	3709.36	4516.43	-0.28417	9.8352e-12	3.2328e-11	ASUN	protein_coding	asunder, spermatogenesis regulator [Source:HGNC Symbol;Acc:20174]
ENSG00000064195	100.639	139.794	-0.45985	0.026258	0.040807	DLX3	protein_coding	distal-less homeobox 3 [Source:HGNC Symbol;Acc:2916]
ENSG00000064218	120.131	179.672	-0.56577	0.0036738	0.0065452	DMRT3	protein_coding	doublesex and mab-3 related transcription factor 3 [Source:HGNC Symbol;Acc:13909]
ENSG00000064225	385.452	962.75	-1.309	1.244e-47	1.1935e-46	ST3GAL6	protein_coding	ST3 beta-galactoside alpha-2,3-sialyltransferase 6 [Source:HGNC Symbol;Acc:18080]
ENSG00000064309	1528.33	3314.54	-1.1108	3.9058e-69	5.6894e-68	CDON	protein_coding	cell adhesion associated, oncogene regulated [Source:HGNC Symbol;Acc:17104]
ENSG00000064490	1428.23	1852.36	-0.37253	2.7537e-09	7.973e-09	RFXANK	protein_coding	regulatory factor X-associated ankyrin-containing protein [Source:HGNC Symbol;Acc:9987]
ENSG00000064545	2129.62	3958.46	-0.89302	4.3326e-80	7.6448e-79	TMEM161A	protein_coding	transmembrane protein 161A [Source:HGNC Symbol;Acc:26020]
ENSG00000064547	333.032	676.017	-1.0097	2.4492e-17	1.0098e-16	LPAR2	protein_coding	lysophosphatidic acid receptor 2 [Source:HGNC Symbol;Acc:3168]
ENSG00000064607	8141.28	12229.1	-0.58634	1.2423e-59	1.5483e-58	SUGP2	protein_coding	SURP and G patch domain containing 2 [Source:HGNC Symbol;Acc:18641]
ENSG00000064652	534.306	958.004	-0.83542	2.3175e-19	1.0272e-18	SNX24	protein_coding	sorting nexin 24 [Source:HGNC Symbol;Acc:21533]
ENSG00000064666	1354.69	2350.62	-0.79331	1.1115e-42	9.5141e-42	CNN2	protein_coding	calponin 2 [Source:HGNC Symbol;Acc:2156]
ENSG00000064687	1317.87	1571.19	-0.25153	8.2043e-05	0.00017535	ABCA7	protein_coding	ATP-binding cassette, sub-family A (ABC1), member 7 [Source:HGNC Symbol;Acc:37]
ENSG00000064692	248.065	464.497	-0.89157	3.5974e-12	1.2046e-11	SNCAIP	protein_coding	synuclein, alpha interacting protein [Source:HGNC Symbol;Acc:11139]
ENSG00000064763	1083.55	1704.5	-0.6498	5.3461e-22	2.5717e-21	FAR2	protein_coding	fatty acyl CoA reductase 2 [Source:HGNC Symbol;Acc:25531]
ENSG00000064933	1581.44	2639.26	-0.73646	1.0283e-42	8.8077e-42	PMS1	protein_coding	PMS1 postmeiotic segregation increased 1 (S. cerevisiae) [Source:HGNC Symbol;Acc:9121]
ENSG00000064961	3016.64	6663.51	-1.1392	1.3845e-104	3.5661e-103	HMG20B	protein_coding	high mobility group 20B [Source:HGNC Symbol;Acc:5002]
ENSG00000064989	39.3238	64.3461	-0.64827	0.025767	0.040092	CALCRL	protein_coding	calcitonin receptor-like [Source:HGNC Symbol;Acc:16709]
ENSG00000064995	1525.83	2044.31	-0.42068	3.7188e-13	1.301e-12	TAF11	protein_coding	TAF11 RNA polymerase II, TATA box binding protein (TBP)-associated factor, 28kDa [Source:HGNC Symbol;Acc:11544]
ENSG00000065029	1042.79	1558.34	-0.57603	2.1404e-16	8.5275e-16	ZNF76	protein_coding	zinc finger protein 76 [Source:HGNC Symbol;Acc:13149]
ENSG00000065054	854.035	1199.96	-0.48746	3.5635e-10	1.0853e-09	SLC9A3R2	protein_coding	solute carrier family 9, subfamily A (NHE3, cation proton antiporter 3), member 3 regulator 2 [Source:HGNC Symbol;Acc:11076]
ENSG00000065057	750.09	1116.23	-0.57211	1.8347e-13	6.4922e-13	NTHL1	protein_coding	nth endonuclease III-like 1 (E. coli) [Source:HGNC Symbol;Acc:8028]
ENSG00000065150	27109.2	33523.4	-0.30623	2.7566e-25	1.4798e-24	IPO5	protein_coding	importin 5 [Source:HGNC Symbol;Acc:6402]
ENSG00000065268	2451.48	3097.32	-0.33672	2.6156e-12	8.8055e-12	WDR18	protein_coding	WD repeat domain 18 [Source:HGNC Symbol;Acc:17956]
ENSG00000065308	1152.29	1312.35	-0.18708	0.0049302	0.0086339	TRAM2	protein_coding	translocation associated membrane protein 2 [Source:HGNC Symbol;Acc:16855]
ENSG00000065357	732.123	1034.42	-0.49299	4.3753e-09	1.2507e-08	DGKA	protein_coding	diacylglycerol kinase, alpha 80kDa [Source:HGNC Symbol;Acc:2849]
ENSG00000065518	2127.92	3144.18	-0.56259	2.4935e-30	1.5419e-29	NDUFB4	protein_coding	NADH dehydrogenase (ubiquinone) 1 beta subcomplex, 4, 15kDa [Source:HGNC Symbol;Acc:7699]
ENSG00000065526	14254.3	18866	-0.40401	5.5874e-32	3.6175e-31	SPEN	protein_coding	spen homolog, transcriptional regulator (Drosophila) [Source:HGNC Symbol;Acc:17575]
ENSG00000065534	504.091	1525.55	-1.5877	1.9019e-91	4.0619e-90	MYLK	protein_coding	myosin light chain kinase [Source:HGNC Symbol;Acc:7590]
ENSG00000065600	1693.04	2003.74	-0.24227	3.7432e-05	8.2582e-05	TMEM206	protein_coding	transmembrane protein 206 [Source:HGNC Symbol;Acc:25593]
ENSG00000065609	367.372	799.309	-1.1115	3.5248e-30	2.1734e-29	SNAP91	protein_coding	synaptosomal-associated protein, 91kDa [Source:HGNC Symbol;Acc:14986]
ENSG00000065613	9921.47	13127.4	-0.40382	1.3412e-36	9.8569e-36	SLK	protein_coding	STE20-like kinase [Source:HGNC Symbol;Acc:11088]
ENSG00000065802	1624.13	2216.73	-0.4464	2.4705e-15	9.4292e-15	ASB1	protein_coding	ankyrin repeat and SOCS box containing 1 [Source:HGNC Symbol;Acc:16011]
ENSG00000065809	2744.56	3627.05	-0.40163	1.1842e-18	5.1208e-18	FAM107B	protein_coding	family with sequence similarity 107, member B [Source:HGNC Symbol;Acc:23726]
ENSG00000065833	3837.5	4505.77	-0.23157	5.2121e-06	1.2274e-05	ME1	protein_coding	malic enzyme 1, NADP(+)-dependent, cytosolic [Source:HGNC Symbol;Acc:6983]
ENSG00000065882	3298.75	5028.83	-0.60733	3.9142e-46	3.6043e-45	TBC1D1	protein_coding	TBC1 (tre-2/USP6, BUB2, cdc16) domain family, member 1 [Source:HGNC Symbol;Acc:11578]
ENSG00000065911	13762.8	15087.7	-0.13264	0.00017331	0.00035944	MTHFD2	protein_coding	methylenetetrahydrofolate dehydrogenase (NADP+ dependent) 2, methenyltetrahydrofolate cyclohydrolase [Source:HGNC Symbol;Acc:7434]
ENSG00000065923	469.723	583.617	-0.31198	0.0025164	0.0045738	SLC9A7	protein_coding	solute carrier family 9, subfamily A (NHE7, cation proton antiporter 7), member 7 [Source:HGNC Symbol;Acc:17123]
ENSG00000065970	1254.1	1442.7	-0.20075	0.0027678	0.0050055	FOXJ2	protein_coding	forkhead box J2 [Source:HGNC Symbol;Acc:24818]
ENSG00000066248	608.728	821.831	-0.42994	1.381e-06	3.3893e-06	NGEF	protein_coding	neuronal guanine nucleotide exchange factor [Source:HGNC Symbol;Acc:7807]
ENSG00000066279	12415.8	18049.6	-0.53936	7.6385e-48	7.3639e-47	ASPM	protein_coding	asp (abnormal spindle) homolog, microcephaly associated (Drosophila) [Source:HGNC Symbol;Acc:19048]
ENSG00000066322	1747.52	2195.94	-0.32814	3.5699e-08	9.7097e-08	ELOVL1	protein_coding	ELOVL fatty acid elongase 1 [Source:HGNC Symbol;Acc:14418]
ENSG00000066382	217.068	616.129	-1.4727	2.4226e-22	1.177e-21	MPPED2	protein_coding	metallophosphoesterase domain containing 2 [Source:HGNC Symbol;Acc:1180]
ENSG00000066468	1314.71	3339.1	-1.3404	1.8201e-134	7.0848e-133	FGFR2	protein_coding	fibroblast growth factor receptor 2 [Source:HGNC Symbol;Acc:3689]
ENSG00000066557	4387.91	5244.84	-0.25682	1.2712e-07	3.3438e-07	LRRC40	protein_coding	leucine rich repeat containing 40 [Source:HGNC Symbol;Acc:26004]
ENSG00000066583	2123.6	3254.64	-0.61424	1.4564e-33	9.8485e-33	ISOC1	protein_coding	isochorismatase domain containing 1 [Source:HGNC Symbol;Acc:24254]
ENSG00000066629	1842.38	2691.05	-0.54507	1.8583e-25	1.0013e-24	EML1	protein_coding	echinoderm microtubule associated protein like 1 [Source:HGNC Symbol;Acc:3330]
ENSG00000066651	1479.66	2662.13	-0.84381	1.749e-45	1.5852e-44	TRMT11	protein_coding	tRNA methyltransferase 11 homolog (S. cerevisiae) [Source:HGNC Symbol;Acc:21080]
ENSG00000066697	890.942	1078.14	-0.27554	0.0011984	0.002268	MSANTD3	protein_coding	Myb/SANT-like DNA-binding domain containing 3 [Source:HGNC Symbol;Acc:23370]
ENSG00000066735	1695.25	2385	-0.48921	2.5236e-17	1.0402e-16	KIF26A	protein_coding	kinesin family member 26A [Source:HGNC Symbol;Acc:20226]
ENSG00000066777	3226.21	4860.83	-0.5905	5.8307e-42	4.905e-41	ARFGEF1	protein_coding	ADP-ribosylation factor guanine nucleotide-exchange factor 1 (brefeldin A-inhibited) [Source:HGNC Symbol;Acc:15772]
ENSG00000066855	1910.08	3631.55	-0.9257	8.3625e-81	1.497e-79	MTFR1	protein_coding	mitochondrial fission regulator 1 [Source:HGNC Symbol;Acc:29510]
ENSG00000066926	2604.48	3670.76	-0.49511	8.0696e-24	4.1265e-23	FECH	protein_coding	ferrochelatase [Source:HGNC Symbol;Acc:3647]
ENSG00000066933	3695.01	5615.47	-0.60289	2.8368e-40	2.2783e-39	MYO9A	protein_coding	myosin IXA [Source:HGNC Symbol;Acc:7608]
ENSG00000067057	3974	9651.32	-1.2775	7.5682e-177	4.8252e-175	PFKP	protein_coding	phosphofructokinase, platelet [Source:HGNC Symbol;Acc:8878]
ENSG00000067064	6233.91	16529.7	-1.4049	7.949e-266	1.2701e-263	IDI1	protein_coding	isopentenyl-diphosphate delta isomerase 1 [Source:HGNC Symbol;Acc:5387]
ENSG00000067113	374.733	574.801	-0.61076	7.2719e-08	1.946e-07	PPAP2A	protein_coding	phosphatidic acid phosphatase type 2A [Source:HGNC Symbol;Acc:9228]
ENSG00000067141	8137.85	8808.5	-0.1144	0.0021513	0.0039482	NEO1	protein_coding	neogenin 1 [Source:HGNC Symbol;Acc:7754]
ENSG00000067208	2086.07	2899.98	-0.47362	4.2868e-21	2.0044e-20	EVI5	protein_coding	ecotropic viral integration site 5 [Source:HGNC Symbol;Acc:3501]
ENSG00000067225	48638.6	64350.8	-0.40355	1.2329e-52	1.3286e-51	PKM	protein_coding	pyruvate kinase, muscle [Source:HGNC Symbol;Acc:9021]
ENSG00000067445	3113.81	4457.91	-0.51531	8.921e-25	4.705e-24	TRO	protein_coding	trophinin [Source:HGNC Symbol;Acc:12326]
ENSG00000067560	14938.1	22351.3	-0.5809	1.2931e-85	2.4998e-84	RHOA	protein_coding	ras homolog family member A [Source:HGNC Symbol;Acc:667]
ENSG00000067704	17436.9	25327.2	-0.53817	6.1186e-78	1.0386e-76	IARS2	protein_coding	isoleucyl-tRNA synthetase 2, mitochondrial [Source:HGNC Symbol;Acc:29685]
ENSG00000067715	610.743	876.467	-0.51534	7.8208e-07	1.9575e-06	SYT1	protein_coding	synaptotagmin I [Source:HGNC Symbol;Acc:11509]
ENSG00000067829	2111.26	2994.07	-0.50294	5.9061e-25	3.1328e-24	IDH3G	protein_coding	isocitrate dehydrogenase 3 (NAD+) gamma [Source:HGNC Symbol;Acc:5386]
ENSG00000067836	326.916	652.25	-0.98367	2.7042e-18	1.1551e-17	ROGDI	protein_coding	rogdi homolog (Drosophila) [Source:HGNC Symbol;Acc:29478]
ENSG00000067840	1501.92	2364.09	-0.65227	2.4265e-32	1.5857e-31	PDZD4	protein_coding	PDZ domain containing 4 [Source:HGNC Symbol;Acc:21167]
ENSG00000067842	136.108	209.041	-0.60145	0.00042861	0.00085606	ATP2B3	protein_coding	ATPase, Ca++ transporting, plasma membrane 3 [Source:HGNC Symbol;Acc:816]
ENSG00000067992	1478.49	2754.29	-0.89517	7.5183e-62	9.809e-61	PDK3	protein_coding	pyruvate dehydrogenase kinase, isozyme 3 [Source:HGNC Symbol;Acc:8811]
ENSG00000068078	2391.83	5872.09	-1.2918	1.8213e-169	1.0764e-167	FGFR3	protein_coding	fibroblast growth factor receptor 3 [Source:HGNC Symbol;Acc:3690]
ENSG00000068097	2166.87	3092.55	-0.51171	1.02e-26	5.7101e-26	HEATR6	protein_coding	HEAT repeat containing 6 [Source:HGNC Symbol;Acc:24076]
ENSG00000068137	837.663	1251.16	-0.57416	5.6853e-13	1.9722e-12	PLEKHH3	protein_coding	pleckstrin homology domain containing, family H (with MyTH4 domain) member 3 [Source:HGNC Symbol;Acc:26105]
ENSG00000068354	640.061	1006.84	-0.6464	1.1131e-13	3.9703e-13	TBC1D25	protein_coding	TBC1 domain family, member 25 [Source:HGNC Symbol;Acc:8092]
ENSG00000068366	7125.49	11817.2	-0.72876	1.5685e-66	2.1994e-65	ACSL4	protein_coding	acyl-CoA synthetase long-chain family member 4 [Source:HGNC Symbol;Acc:3571]
ENSG00000068383	2214.77	2453.22	-0.1473	0.0052585	0.0091734	INPP5A	protein_coding	inositol polyphosphate-5-phosphatase, 40kDa [Source:HGNC Symbol;Acc:6076]
ENSG00000068489	1969.63	4534.83	-1.2017	1.8933e-131	7.1442e-130	PRR11	protein_coding	proline rich 11 [Source:HGNC Symbol;Acc:25619]
ENSG00000068615	477.54	941.155	-0.97102	1.1648e-26	6.5081e-26	REEP1	protein_coding	receptor accessory protein 1 [Source:HGNC Symbol;Acc:25786]
ENSG00000068650	5636.3	6333.53	-0.16844	2.832e-06	6.7933e-06	ATP11A	protein_coding	ATPase, class VI, type 11A [Source:HGNC Symbol;Acc:13552]
ENSG00000068697	9673.62	10649.4	-0.13824	0.00023154	0.0004745	LAPTM4A	protein_coding	lysosomal protein transmembrane 4 alpha [Source:HGNC Symbol;Acc:6924]
ENSG00000068724	868.237	1051.31	-0.27289	0.00027154	0.00055279	TTC7A	protein_coding	tetratricopeptide repeat domain 7A [Source:HGNC Symbol;Acc:19750]
ENSG00000068793	4782.28	5536.57	-0.21134	3.6312e-07	9.2925e-07	CYFIP1	protein_coding	cytoplasmic FMR1 interacting protein 1 [Source:HGNC Symbol;Acc:13759]
ENSG00000068831	138.738	200.994	-0.5163	0.0021671	0.0039748	RASGRP2	protein_coding	RAS guanyl releasing protein 2 (calcium and DAG-regulated) [Source:HGNC Symbol;Acc:9879]
ENSG00000068878	7434.12	9931.21	-0.41664	5.0135e-28	2.9124e-27	PSME4	protein_coding	proteasome (prosome, macropain) activator subunit 4 [Source:HGNC Symbol;Acc:20635]
ENSG00000068885	659.2	1405	-1.0869	8.9852e-44	7.8522e-43	IFT80	protein_coding	intraflagellar transport 80 homolog (Chlamydomonas) [Source:HGNC Symbol;Acc:29262]
ENSG00000068903	1655.82	2298.78	-0.47	1.6652e-13	5.9039e-13	SIRT2	protein_coding	sirtuin 2 [Source:HGNC Symbol;Acc:10886]
ENSG00000069188	1429.52	2645.13	-0.88427	9.7606e-55	1.1004e-53	SDK2	protein_coding	sidekick cell adhesion molecule 2 [Source:HGNC Symbol;Acc:19308]
ENSG00000069275	57072.7	106023	-0.89292	3.5916e-225	3.8102e-223	NUCKS1	protein_coding	nuclear casein kinase and cyclin-dependent kinase substrate 1 [Source:HGNC Symbol;Acc:29923]
ENSG00000069329	8826.03	11339.8	-0.36149	2.0437e-31	1.3017e-30	VPS35	protein_coding	vacuolar protein sorting 35 homolog (S. cerevisiae) [Source:HGNC Symbol;Acc:13487]
ENSG00000069424	409.519	545.666	-0.40818	0.0001563	0.00032562	KCNAB2	protein_coding	potassium voltage-gated channel, shaker-related subfamily, beta member 2 [Source:HGNC Symbol;Acc:6229]
ENSG00000069535	89.5767	168.617	-0.88327	4.4672e-06	1.0565e-05	MAOB	protein_coding	monoamine oxidase B [Source:HGNC Symbol;Acc:6834]
ENSG00000069667	726.514	1068.83	-0.55298	1.9537e-12	6.6106e-12	RORA	protein_coding	RAR-related orphan receptor A [Source:HGNC Symbol;Acc:10258]
ENSG00000069702	1243.59	2328.44	-0.90283	6.1707e-47	5.7831e-46	TGFBR3	protein_coding	transforming growth factor, beta receptor III [Source:HGNC Symbol;Acc:11774]
ENSG00000069712	374.967	508.041	-0.43245	0.00034453	0.00069462	KIAA1107	protein_coding	KIAA1107 [Source:HGNC Symbol;Acc:29192]
ENSG00000069869	1326.38	1909.4	-0.52403	1.3297e-18	5.7384e-18	NEDD4	protein_coding	neural precursor cell expressed, developmentally down-regulated 4, E3 ubiquitin protein ligase [Source:HGNC Symbol;Acc:7727]
ENSG00000069943	274.296	357.61	-0.37842	0.0039635	0.0070232	PIGB	protein_coding	phosphatidylinositol glycan anchor biosynthesis, class B [Source:HGNC Symbol;Acc:8959]
ENSG00000069956	2512.71	3307.77	-0.39541	1.1032e-14	4.099e-14	MAPK6	protein_coding	mitogen-activated protein kinase 6 [Source:HGNC Symbol;Acc:6879]
ENSG00000069966	770.287	1233.71	-0.67588	2.1952e-19	9.7351e-19	GNB5	protein_coding	guanine nucleotide binding protein (G protein), beta 5 [Source:HGNC Symbol;Acc:4401]
ENSG00000069998	2253.65	2587.52	-0.19825	0.00021162	0.00043537	CECR5	protein_coding	cat eye syndrome chromosome region, candidate 5 [Source:HGNC Symbol;Acc:1843]
ENSG00000070018	4870.99	6021.21	-0.30551	3.0957e-16	1.226e-15	LRP6	protein_coding	low density lipoprotein receptor-related protein 6 [Source:HGNC Symbol;Acc:6698]
ENSG00000070081	3973.61	4481.21	-0.17402	0.00024978	0.00051021	NUCB2	protein_coding	nucleobindin 2 [Source:HGNC Symbol;Acc:8044]
ENSG00000070087	1471.46	4554.02	-1.6241	1.8553e-221	1.8833e-219	PFN2	protein_coding	profilin 2 [Source:HGNC Symbol;Acc:8882]
ENSG00000070159	2196.06	3042.91	-0.47015	2.0836e-22	1.0148e-21	PTPN3	protein_coding	protein tyrosine phosphatase, non-receptor type 3 [Source:HGNC Symbol;Acc:9655]
ENSG00000070182	703.225	1267.68	-0.84517	5.2236e-29	3.1198e-28	SPTB	protein_coding	spectrin, beta, erythrocytic [Source:HGNC Symbol;Acc:11274]
ENSG00000070214	3144.61	5644.34	-0.8423	1.582e-84	3.0044e-83	SLC44A1	protein_coding	solute carrier family 44, member 1 [Source:HGNC Symbol;Acc:18798]
ENSG00000070367	5930.47	8022.67	-0.43491	1.6946e-31	1.0815e-30	EXOC5	protein_coding	exocyst complex component 5 [Source:HGNC Symbol;Acc:10696]
ENSG00000070371	1333.24	1540.81	-0.20704	0.0033692	0.0060329	CLTCL1	protein_coding	clathrin, heavy chain-like 1 [Source:HGNC Symbol;Acc:2093]
ENSG00000070476	1833.08	2038.96	-0.15235	0.0058009	0.010059	ZXDC	protein_coding	ZXD family zinc finger C [Source:HGNC Symbol;Acc:28160]
ENSG00000070501	1011.22	1187.46	-0.22969	0.002159	0.0039613	POLB	protein_coding	polymerase (DNA directed), beta [Source:HGNC Symbol;Acc:9174]
ENSG00000070540	264.484	706.796	-1.4048	7.1002e-36	5.1266e-35	WIPI1	protein_coding	WD repeat domain, phosphoinositide interacting 1 [Source:HGNC Symbol;Acc:25471]
ENSG00000070601	86.5668	173.771	-0.95521	3.8671e-06	9.1876e-06	FRMPD1	protein_coding	FERM and PDZ domain containing 1 [Source:HGNC Symbol;Acc:29159]
ENSG00000070614	5281.44	5799.43	-0.134	0.0013586	0.002553	NDST1	protein_coding	N-deacetylase/N-sulfotransferase (heparan glucosaminyl) 1 [Source:HGNC Symbol;Acc:7680]
ENSG00000070718	1813.04	2596.76	-0.51472	1.0217e-17	4.272e-17	AP3M2	protein_coding	adaptor-related protein complex 3, mu 2 subunit [Source:HGNC Symbol;Acc:570]
ENSG00000070770	4653.04	5111.6	-0.13579	0.00047146	0.00093775	CSNK2A2	protein_coding	casein kinase 2, alpha prime polypeptide [Source:HGNC Symbol;Acc:2459]
ENSG00000070831	9023.41	9746.64	-0.11145	0.008715	0.01472	CDC42	protein_coding	cell division cycle 42 [Source:HGNC Symbol;Acc:1736]
ENSG00000070882	2553.59	3027.74	-0.2458	8.059e-07	2.0155e-06	OSBPL3	protein_coding	oxysterol binding protein-like 3 [Source:HGNC Symbol;Acc:16370]
ENSG00000070950	3039.82	3736.73	-0.29621	2.7242e-10	8.3361e-10	RAD18	protein_coding	RAD18 homolog (S. cerevisiae) [Source:HGNC Symbol;Acc:18278]
ENSG00000070961	5884.23	7906.13	-0.42581	1.2321e-33	8.349e-33	ATP2B1	protein_coding	ATPase, Ca++ transporting, plasma membrane 1 [Source:HGNC Symbol;Acc:814]
ENSG00000071051	2507.71	2905.27	-0.21175	2.4146e-05	5.4059e-05	NCK2	protein_coding	NCK adaptor protein 2 [Source:HGNC Symbol;Acc:7665]
ENSG00000071054	11997.7	14095.5	-0.23233	2.5227e-15	9.6243e-15	MAP4K4	protein_coding	mitogen-activated protein kinase kinase kinase kinase 4 [Source:HGNC Symbol;Acc:6866]
ENSG00000071073	1858.59	2485.62	-0.41857	8.2562e-16	3.2089e-15	MGAT4A	protein_coding	mannosyl (alpha-1,3-)-glycoprotein beta-1,4-N-acetylglucosaminyltransferase, isozyme A [Source:HGNC Symbol;Acc:7047]
ENSG00000071082	19096.2	27645.7	-0.53327	1.831e-40	1.4807e-39	RPL31	protein_coding	ribosomal protein L31 [Source:HGNC Symbol;Acc:10334]
ENSG00000071189	2665.11	4050.13	-0.60343	4.4385e-42	3.7461e-41	SNX13	protein_coding	sorting nexin 13 [Source:HGNC Symbol;Acc:21335]
ENSG00000071242	2934.8	3897.88	-0.40779	6.0779e-20	2.749e-19	RPS6KA2	protein_coding	ribosomal protein S6 kinase, 90kDa, polypeptide 2 [Source:HGNC Symbol;Acc:10431]
ENSG00000071246	1445.88	3873	-1.4136	3.4599e-98	8.1418e-97	VASH1	protein_coding	vasohibin 1 [Source:HGNC Symbol;Acc:19964]
ENSG00000071282	338.143	611.177	-0.84026	4.3676e-13	1.5235e-12	LMCD1	protein_coding	LIM and cysteine-rich domains 1 [Source:HGNC Symbol;Acc:6633]
ENSG00000071537	4457.72	5511.24	-0.30554	3.5909e-14	1.3075e-13	SEL1L	protein_coding	sel-1 suppressor of lin-12-like (C. elegans) [Source:HGNC Symbol;Acc:10717]
ENSG00000071539	6590.63	9502.63	-0.5274	1.2231e-56	1.4378e-55	TRIP13	protein_coding	thyroid hormone receptor interactor 13 [Source:HGNC Symbol;Acc:12307]
ENSG00000071564	9031.78	9912.37	-0.13393	9.7318e-05	0.00020664	TCF3	protein_coding	transcription factor 3 [Source:HGNC Symbol;Acc:11633]
ENSG00000071575	1694.35	3299.12	-0.95857	1.0894e-70	1.6273e-69	TRIB2	protein_coding	tribbles homolog 2 (Drosophila) [Source:HGNC Symbol;Acc:30809]
ENSG00000071794	9900.28	15822.9	-0.67614	4.045e-109	1.1115e-107	HLTF	protein_coding	helicase-like transcription factor [Source:HGNC Symbol;Acc:11099]
ENSG00000071889	1774.05	2429.01	-0.45078	3.9619e-15	1.4987e-14	FAM3A	protein_coding	family with sequence similarity 3, member A [Source:HGNC Symbol;Acc:13749]
ENSG00000071967	1256.02	1439.72	-0.19807	0.0047504	0.0083383	CYBRD1	protein_coding	cytochrome b reductase 1 [Source:HGNC Symbol;Acc:20797]
ENSG00000071994	7354.8	8524.25	-0.21262	1.0254e-08	2.8764e-08	PDCD2	protein_coding	programmed cell death 2 [Source:HGNC Symbol;Acc:8762]
ENSG00000072041	7475.02	8511.29	-0.18714	8.8573e-07	2.2077e-06	SLC6A15	protein_coding	solute carrier family 6 (neutral amino acid transporter), member 15 [Source:HGNC Symbol;Acc:13621]
ENSG00000072042	3075.24	4168.02	-0.43768	3.4894e-15	1.3222e-14	RDH11	protein_coding	retinol dehydrogenase 11 (all-trans/9-cis/11-cis) [Source:HGNC Symbol;Acc:17964]
ENSG00000072071	4186.93	5770.65	-0.46155	6.0535e-29	3.6096e-28	LPHN1	protein_coding	latrophilin 1 [Source:HGNC Symbol;Acc:20973]
ENSG00000072110	3532.6	4570.06	-0.36967	8.5185e-14	3.0515e-13	ACTN1	protein_coding	actinin, alpha 1 [Source:HGNC Symbol;Acc:163]
ENSG00000072133	1143.36	1397.47	-0.28832	8.1737e-05	0.00017471	RPS6KA6	protein_coding	ribosomal protein S6 kinase, 90kDa, polypeptide 6 [Source:HGNC Symbol;Acc:10435]
ENSG00000072134	1575.71	2322.68	-0.55852	1.9539e-23	9.865e-23	EPN2	protein_coding	epsin 2 [Source:HGNC Symbol;Acc:18639]
ENSG00000072135	1197.65	2790.26	-1.217	4.4049e-104	1.1267e-102	PTPN18	protein_coding	protein tyrosine phosphatase, non-receptor type 18 (brain-derived) [Source:HGNC Symbol;Acc:9649]
ENSG00000072195	498.457	1352.11	-1.4251	1.0783e-53	1.1879e-52	SPEG	protein_coding	SPEG complex locus [Source:HGNC Symbol;Acc:16901]
ENSG00000072210	2575.37	3932.9	-0.60964	2.272e-42	1.9301e-41	ALDH3A2	protein_coding	aldehyde dehydrogenase 3 family, member A2 [Source:HGNC Symbol;Acc:403]
ENSG00000072274	25112.1	38200.7	-0.60492	3.0772e-86	6.0025e-85	TFRC	protein_coding	transferrin receptor (p90, CD71) [Source:HGNC Symbol;Acc:11763]
ENSG00000072415	1772.65	2365.31	-0.41588	7.9656e-13	2.7444e-12	MPP5	protein_coding	membrane protein, palmitoylated 5 (MAGUK p55 subfamily member 5) [Source:HGNC Symbol;Acc:18669]
ENSG00000072422	1515.22	2400.97	-0.66349	3.1261e-26	1.725e-25	RHOBTB1	protein_coding	Rho-related BTB domain containing 1 [Source:HGNC Symbol;Acc:18738]
ENSG00000072501	35492	39794	-0.16493	1.5936e-11	5.1928e-11	SMC1A	protein_coding	structural maintenance of chromosomes 1A [Source:HGNC Symbol;Acc:11111]
ENSG00000072506	2070.5	2991.97	-0.53033	4.0943e-27	2.318e-26	HSD17B10	protein_coding	hydroxysteroid (17-beta) dehydrogenase 10 [Source:HGNC Symbol;Acc:4800]
ENSG00000072571	6689.85	9423.6	-0.49376	3.1467e-28	1.8366e-27	HMMR	protein_coding	hyaluronan-mediated motility receptor (RHAMM) [Source:HGNC Symbol;Acc:5012]
ENSG00000072682	981.278	1771.34	-0.84825	1.0767e-36	7.9401e-36	P4HA2	protein_coding	prolyl 4-hydroxylase, alpha polypeptide II [Source:HGNC Symbol;Acc:8547]
ENSG00000072840	1703.59	2083.67	-0.28859	1.02e-06	2.5315e-06	EVC	protein_coding	Ellis van Creveld syndrome [Source:HGNC Symbol;Acc:3497]
ENSG00000072864	1352.93	1969.52	-0.54005	4.8508e-21	2.262e-20	NDE1	protein_coding	nudE nuclear distribution E homolog 1 (A. nidulans) [Source:HGNC Symbol;Acc:17619]
ENSG00000073009	740.217	1014.13	-0.44926	4.3319e-08	1.1733e-07	IKBKG	protein_coding	inhibitor of kappa light polypeptide gene enhancer in B-cells, kinase gamma [Source:HGNC Symbol;Acc:5961]
ENSG00000073060	3156.42	4102.9	-0.37792	6.9762e-15	2.6137e-14	SCARB1	protein_coding	scavenger receptor class B, member 1 [Source:HGNC Symbol;Acc:1664]
ENSG00000073331	765.9	973.986	-0.34316	1.4148e-05	3.2276e-05	ALPK1	protein_coding	alpha-kinase 1 [Source:HGNC Symbol;Acc:20917]
ENSG00000073464	731.892	1758.08	-1.2546	1.6652e-62	2.188e-61	CLCN4	protein_coding	chloride channel, voltage-sensitive 4 [Source:HGNC Symbol;Acc:2022]
ENSG00000073578	16802.3	21905.1	-0.38241	2.2015e-44	1.9496e-43	SDHA	protein_coding	succinate dehydrogenase complex, subunit A, flavoprotein (Fp) [Source:HGNC Symbol;Acc:10680]
ENSG00000073584	2235.83	3110.69	-0.47456	2.0481e-17	8.4634e-17	SMARCE1	protein_coding	SWI/SNF related, matrix associated, actin dependent regulator of chromatin, subfamily e, member 1 [Source:HGNC Symbol;Acc:11109]
ENSG00000073670	1474.24	2397.05	-0.69852	3.566e-33	2.3833e-32	ADAM11	protein_coding	ADAM metallopeptidase domain 11 [Source:HGNC Symbol;Acc:189]
ENSG00000073711	769.827	1368.4	-0.82395	5.6851e-27	3.2061e-26	PPP2R3A	protein_coding	protein phosphatase 2, regulatory subunit B'', alpha [Source:HGNC Symbol;Acc:9307]
ENSG00000073712	2712.27	4035.29	-0.57123	6.8063e-35	4.7876e-34	FERMT2	protein_coding	fermitin family member 2 [Source:HGNC Symbol;Acc:15767]
ENSG00000073792	4180.96	5500.63	-0.39504	1.322e-20	6.0793e-20	IGF2BP2	protein_coding	insulin-like growth factor 2 mRNA binding protein 2 [Source:HGNC Symbol;Acc:28867]
ENSG00000073849	1377.53	2599.67	-0.91341	1.6334e-56	1.9123e-55	ST6GAL1	protein_coding	ST6 beta-galactosamide alpha-2,6-sialyltranferase 1 [Source:HGNC Symbol;Acc:10860]
ENSG00000073910	143.788	453.502	-1.6275	1.5472e-32	1.016e-31	FRY	protein_coding	furry homolog (Drosophila) [Source:HGNC Symbol;Acc:20367]
ENSG00000074047	699.361	1354.6	-0.94858	6.742e-38	5.0998e-37	GLI2	protein_coding	GLI family zinc finger 2 [Source:HGNC Symbol;Acc:4318]
ENSG00000074071	4076.83	5858.24	-0.52231	6.6018e-34	4.5077e-33	MRPS34	protein_coding	mitochondrial ribosomal protein S34 [Source:HGNC Symbol;Acc:16618]
ENSG00000074181	3128.19	7138.13	-1.1872	1.3527e-164	7.5462e-163	NOTCH3	protein_coding	notch 3 [Source:HGNC Symbol;Acc:7883]
ENSG00000074201	6066.23	8203.14	-0.43553	1.0201e-24	5.3724e-24	CLNS1A	protein_coding	chloride channel, nucleotide-sensitive, 1A [Source:HGNC Symbol;Acc:2080]
ENSG00000074219	1484.68	2378.19	-0.67777	5.7712e-30	3.5425e-29	TEAD2	protein_coding	TEA domain family member 2 [Source:HGNC Symbol;Acc:11715]
ENSG00000074317	56.3473	273.496	-2.2023	2.0096e-32	1.3159e-31	SNCB	protein_coding	synuclein, beta [Source:HGNC Symbol;Acc:11140]
ENSG00000074356	2970.13	4122.63	-0.47274	1.8679e-26	1.0378e-25	C17orf85	protein_coding	chromosome 17 open reading frame 85 [Source:HGNC Symbol;Acc:24612]
ENSG00000074370	333.758	466.402	-0.47416	5.9601e-05	0.00012902	ATP2A3	protein_coding	ATPase, Ca++ transporting, ubiquitous [Source:HGNC Symbol;Acc:813]
ENSG00000074410	726.619	936.486	-0.36449	8.4634e-06	1.9653e-05	CA12	protein_coding	carbonic anhydrase XII [Source:HGNC Symbol;Acc:1371]
ENSG00000074527	514.157	803.317	-0.63623	7.0461e-12	2.3306e-11	NTN4	protein_coding	netrin 4 [Source:HGNC Symbol;Acc:13658]
ENSG00000074621	734.676	1124.37	-0.60991	2.5825e-13	9.0862e-13	SLC24A1	protein_coding	solute carrier family 24 (sodium/potassium/calcium exchanger), member 1 [Source:HGNC Symbol;Acc:10975]
ENSG00000074695	9220.5	14442	-0.64679	4.524e-82	8.2177e-81	LMAN1	protein_coding	lectin, mannose-binding, 1 [Source:HGNC Symbol;Acc:6631]
ENSG00000074855	912.979	1650.89	-0.85152	2.5041e-38	1.9149e-37	ANO8	protein_coding	anoctamin 8 [Source:HGNC Symbol;Acc:29329]
ENSG00000074935	1700.4	2552.22	-0.58584	5.1751e-23	2.5746e-22	TUBE1	protein_coding	tubulin, epsilon 1 [Source:HGNC Symbol;Acc:20775]
ENSG00000075043	780.487	1691.5	-1.1065	1.2563e-42	1.0736e-41	KCNQ2	protein_coding	potassium voltage-gated channel, KQT-like subfamily, member 2 [Source:HGNC Symbol;Acc:6296]
ENSG00000075089	2705.86	3319.7	-0.29481	6.0263e-10	1.8134e-09	ACTR6	protein_coding	ARP6 actin-related protein 6 homolog (yeast) [Source:HGNC Symbol;Acc:24025]
ENSG00000075142	2234.11	5262.38	-1.2332	1.5802e-140	6.6402e-139	SRI	protein_coding	sorcin [Source:HGNC Symbol;Acc:11292]
ENSG00000075213	415.107	669.874	-0.68485	6.772e-13	2.3397e-12	SEMA3A	protein_coding	sema domain, immunoglobulin domain (Ig), short basic domain, secreted, (semaphorin) 3A [Source:HGNC Symbol;Acc:10723]
ENSG00000075223	760.18	1417.06	-0.89326	9.3574e-32	6.0148e-31	SEMA3C	protein_coding	sema domain, immunoglobulin domain (Ig), short basic domain, secreted, (semaphorin) 3C [Source:HGNC Symbol;Acc:10725]
ENSG00000075239	4744.28	7912.23	-0.73676	5.1963e-59	6.4234e-58	ACAT1	protein_coding	acetyl-CoA acetyltransferase 1 [Source:HGNC Symbol;Acc:93]
ENSG00000075275	1995.09	2243.68	-0.16993	0.0014097	0.0026437	CELSR1	protein_coding	cadherin, EGF LAG seven-pass G-type receptor 1 [Source:HGNC Symbol;Acc:1850]
ENSG00000075290	25.6886	163.172	-2.5056	6.2717e-24	3.2185e-23	WNT8B	protein_coding	wingless-type MMTV integration site family, member 8B [Source:HGNC Symbol;Acc:12789]
ENSG00000075303	1152.07	2483.49	-1.1034	1.3166e-74	2.1115e-73	SLC25A40	protein_coding	solute carrier family 25, member 40 [Source:HGNC Symbol;Acc:29680]
ENSG00000075340	2162.36	3350.48	-0.62962	1.1542e-37	8.6773e-37	ADD2	protein_coding	adducin 2 (beta) [Source:HGNC Symbol;Acc:244]
ENSG00000075391	3143.86	4733.17	-0.58929	4.1867e-47	3.9422e-46	RASAL2	protein_coding	RAS protein activator like 2 [Source:HGNC Symbol;Acc:9874]
ENSG00000075415	20004	22701.5	-0.18254	1.1195e-09	3.3178e-09	SLC25A3	protein_coding	solute carrier family 25 (mitochondrial carrier; phosphate carrier), member 3 [Source:HGNC Symbol;Acc:10989]
ENSG00000075618	5630.17	9720.72	-0.78687	2.5913e-106	6.8445e-105	FSCN1	protein_coding	fascin homolog 1, actin-bundling protein (Strongylocentrotus purpuratus) [Source:HGNC Symbol;Acc:11148]
ENSG00000075624	62511.6	67678.9	-0.11445	7.6933e-06	1.7925e-05	ACTB	protein_coding	actin, beta [Source:HGNC Symbol;Acc:132]
ENSG00000075651	496.111	1069.57	-1.0968	4.0793e-31	2.5773e-30	PLD1	protein_coding	phospholipase D1, phosphatidylcholine-specific [Source:HGNC Symbol;Acc:9067]
ENSG00000075711	3862.85	4206.42	-0.12193	0.0043605	0.0076962	DLG1	protein_coding	discs, large homolog 1 (Drosophila) [Source:HGNC Symbol;Acc:2900]
ENSG00000075785	8391.68	9289.98	-0.14659	0.00011841	0.0002495	RAB7A	protein_coding	RAB7A, member RAS oncogene family [Source:HGNC Symbol;Acc:9788]
ENSG00000075790	2727.53	3178.69	-0.22009	3.5571e-06	8.4818e-06	BCAP29	protein_coding	B-cell receptor-associated protein 29 [Source:HGNC Symbol;Acc:24131]
ENSG00000075891	181.203	248.582	-0.43759	0.01425	0.023233	PAX2	protein_coding	paired box 2 [Source:HGNC Symbol;Acc:8616]
ENSG00000075914	781.25	1030.54	-0.398	7.7246e-07	1.9338e-06	EXOSC7	protein_coding	exosome component 7 [Source:HGNC Symbol;Acc:28112]
ENSG00000075945	3218.97	3465.61	-0.10616	0.02059	0.032642	KIFAP3	protein_coding	kinesin-associated protein 3 [Source:HGNC Symbol;Acc:17060]
ENSG00000075975	2557.33	3352.64	-0.38924	4.8309e-16	1.8949e-15	MKRN2	protein_coding	makorin ring finger protein 2 [Source:HGNC Symbol;Acc:7113]
ENSG00000076043	786.22	974.988	-0.30869	4.2205e-05	9.2692e-05	REXO2	protein_coding	REX2, RNA exonuclease 2 homolog (S. cerevisiae) [Source:HGNC Symbol;Acc:17851]
ENSG00000076053	1117.63	1392.2	-0.31619	3.5143e-05	7.7709e-05	RBM7	protein_coding	RNA binding motif protein 7 [Source:HGNC Symbol;Acc:9904]
ENSG00000076067	539.36	780.824	-0.52862	1.8121e-08	5.0077e-08	RBMS2	protein_coding	RNA binding motif, single stranded interacting protein 2 [Source:HGNC Symbol;Acc:9909]
ENSG00000076108	10386.6	13587.1	-0.38687	1.5242e-34	1.0608e-33	BAZ2A	protein_coding	bromodomain adjacent to zinc finger domain, 2A [Source:HGNC Symbol;Acc:962]
ENSG00000076356	609.521	814.394	-0.41243	9.9749e-05	0.00021171	PLXNA2	protein_coding	plexin A2 [Source:HGNC Symbol;Acc:9100]
ENSG00000076554	2373.48	5714.61	-1.2652	1.8534e-154	9.3519e-153	TPD52	protein_coding	tumor protein D52 [Source:HGNC Symbol;Acc:12005]
ENSG00000076641	499.46	1263.57	-1.3247	2.6309e-46	2.4339e-45	PAG1	protein_coding	phosphoprotein associated with glycosphingolipid microdomains 1 [Source:HGNC Symbol;Acc:30043]
ENSG00000076706	750.111	1260.99	-0.74381	1.603e-22	7.8365e-22	MCAM	protein_coding	melanoma cell adhesion molecule [Source:HGNC Symbol;Acc:6934]
ENSG00000076716	3580.67	8201.63	-1.1923	8.9574e-156	4.5732e-154	GPC4	protein_coding	glypican 4 [Source:HGNC Symbol;Acc:4452]
ENSG00000076770	3620.24	7448.32	-1.0392	3.8813e-139	1.5972e-137	MBNL3	protein_coding	muscleblind-like splicing regulator 3 [Source:HGNC Symbol;Acc:20564]
ENSG00000076928	3461.01	4915.08	-0.5045	1.4129e-27	8.1096e-27	ARHGEF1	protein_coding	Rho guanine nucleotide exchange factor (GEF) 1 [Source:HGNC Symbol;Acc:681]
ENSG00000076984	2290.69	2918.61	-0.34906	1.4655e-10	4.5446e-10	MAP2K7	protein_coding	mitogen-activated protein kinase kinase 7 [Source:HGNC Symbol;Acc:6847]
ENSG00000077092	445.953	796.044	-0.8252	4.1461e-16	1.6323e-15	RARB	protein_coding	retinoic acid receptor, beta [Source:HGNC Symbol;Acc:9865]
ENSG00000077097	15673.6	23827.1	-0.60389	1.7345e-92	3.757e-91	TOP2B	protein_coding	topoisomerase (DNA) II beta 180kDa [Source:HGNC Symbol;Acc:11990]
ENSG00000077152	3316.13	3816.96	-0.20328	7.2266e-05	0.00015508	UBE2T	protein_coding	ubiquitin-conjugating enzyme E2T (putative) [Source:HGNC Symbol;Acc:25009]
ENSG00000077157	2055.45	2903.37	-0.4965	4.8088e-23	2.3956e-22	PPP1R12B	protein_coding	protein phosphatase 1, regulatory subunit 12B [Source:HGNC Symbol;Acc:7619]
ENSG00000077312	2095.12	4746.01	-1.1559	2.0622e-15	7.8942e-15	SNRPA	protein_coding	small nuclear ribonucleoprotein polypeptide A [Source:HGNC Symbol;Acc:11151]
ENSG00000077380	4548.2	6423.8	-0.49763	4.8887e-37	3.6322e-36	DYNC1I2	protein_coding	dynein, cytoplasmic 1, intermediate chain 2 [Source:HGNC Symbol;Acc:2964]
ENSG00000077585	891.129	1260.87	-0.49864	1.4146e-12	4.8138e-12	GPR137B	protein_coding	G protein-coupled receptor 137B [Source:HGNC Symbol;Acc:11862]
ENSG00000077616	367.977	1156.96	-1.6419	2.0469e-77	3.4518e-76	NAALAD2	protein_coding	N-acetylated alpha-linked acidic dipeptidase 2 [Source:HGNC Symbol;Acc:14526]
ENSG00000077713	2209.7	3510.4	-0.66578	6.6164e-33	4.3937e-32	SLC25A43	protein_coding	solute carrier family 25, member 43 [Source:HGNC Symbol;Acc:30557]
ENSG00000077782	3605.37	4973.16	-0.46336	2.0668e-27	1.1786e-26	FGFR1	protein_coding	fibroblast growth factor receptor 1 [Source:HGNC Symbol;Acc:3688]
ENSG00000077809	13179.4	18969.3	-0.52485	9.592e-77	1.5988e-75	GTF2I	protein_coding	general transcription factor IIi [Source:HGNC Symbol;Acc:4659]
ENSG00000077942	4165.85	5643.39	-0.43636	3.2881e-19	1.4497e-18	FBLN1	protein_coding	fibulin 1 [Source:HGNC Symbol;Acc:3600]
ENSG00000077943	146.464	549.527	-1.8754	5.8121e-48	5.6241e-47	ITGA8	protein_coding	integrin, alpha 8 [Source:HGNC Symbol;Acc:6144]
ENSG00000078018	372.189	444.172	-0.25332	0.019157	0.030556	MAP2	protein_coding	microtubule-associated protein 2 [Source:HGNC Symbol;Acc:6839]
ENSG00000078053	658.743	1678.24	-1.3401	1.2785e-63	1.7165e-62	AMPH	protein_coding	amphiphysin [Source:HGNC Symbol;Acc:471]
ENSG00000078070	1289.71	2012.79	-0.6393	2.2659e-25	1.2191e-24	MCCC1	protein_coding	methylcrotonoyl-CoA carboxylase 1 (alpha) [Source:HGNC Symbol;Acc:6936]
ENSG00000078114	800.48	2195.41	-1.4493	6.9279e-118	2.1816e-116	NEBL	protein_coding	nebulette [Source:HGNC Symbol;Acc:16932]
ENSG00000078124	2529.06	2773.28	-0.13307	0.0081367	0.013819	ACER3	protein_coding	alkaline ceramidase 3 [Source:HGNC Symbol;Acc:16066]
ENSG00000078140	8319.25	11160.7	-0.42364	1.1546e-37	8.6782e-37	UBE2K	protein_coding	ubiquitin-conjugating enzyme E2K [Source:HGNC Symbol;Acc:4914]
ENSG00000078142	3417.15	4343.16	-0.34422	3.3469e-14	1.2211e-13	PIK3C3	protein_coding	phosphatidylinositol 3-kinase, catalytic subunit type 3 [Source:HGNC Symbol;Acc:8974]
ENSG00000078304	8626.48	9649.17	-0.16181	8.2289e-06	1.9126e-05	PPP2R5C	protein_coding	protein phosphatase 2, regulatory subunit B', gamma [Source:HGNC Symbol;Acc:9311]
ENSG00000078319	337.545	539.68	-0.66668	1.8151e-09	5.3124e-09	PMS2P1	pseudogene	postmeiotic segregation increased 2 pseudogene 1 [Source:HGNC Symbol;Acc:9123]
ENSG00000078549	470.692	1004.6	-1.0854	9.981e-37	7.369e-36	ADCYAP1R1	protein_coding	adenylate cyclase activating polypeptide 1 (pituitary) receptor type I [Source:HGNC Symbol;Acc:242]
ENSG00000078668	5923.55	7887.56	-0.41188	7.9403e-27	4.4585e-26	VDAC3	protein_coding	voltage-dependent anion channel 3 [Source:HGNC Symbol;Acc:12674]
ENSG00000078699	2118.67	2436.63	-0.20052	0.00018035	0.00037338	CBFA2T2	protein_coding	core-binding factor, runt domain, alpha subunit 2; translocated to, 2 [Source:HGNC Symbol;Acc:1536]
ENSG00000078804	1168.73	1371.02	-0.22856	0.00042697	0.00085293	TP53INP2	protein_coding	tumor protein p53 inducible nuclear protein 2 [Source:HGNC Symbol;Acc:16104]
ENSG00000079101	46.9174	215.329	-2.106	5.0053e-25	2.661e-24	CLUL1	protein_coding	clusterin-like 1 (retinal) [Source:HGNC Symbol;Acc:2096]
ENSG00000079102	1056.79	1223.5	-0.20975	0.0023128	0.0042282	RUNX1T1	protein_coding	runt-related transcription factor 1; translocated to, 1 (cyclin D-related) [Source:HGNC Symbol;Acc:1535]
ENSG00000079150	654.197	755.675	-0.20827	0.03019	0.04637	FKBP7	protein_coding	FK506 binding protein 7 [Source:HGNC Symbol;Acc:3723]
ENSG00000079156	1455.09	2259.45	-0.63266	1.4819e-29	8.9896e-29	OSBPL6	protein_coding	oxysterol binding protein-like 6 [Source:HGNC Symbol;Acc:16388]
ENSG00000079246	28895	32780.9	-0.18188	5.0441e-09	1.4364e-08	XRCC5	protein_coding	X-ray repair complementing defective repair in Chinese hamster cells 5 (double-strand-break rejoining) [Source:HGNC Symbol;Acc:12833]
ENSG00000079257	318.446	583.8	-0.86358	4.4961e-16	1.7671e-15	LXN	protein_coding	latexin [Source:HGNC Symbol;Acc:13347]
ENSG00000079308	379.929	549.208	-0.5234	9.7935e-07	2.4347e-06	TNS1	protein_coding	tensin 1 [Source:HGNC Symbol;Acc:11973]
ENSG00000079337	96.456	134.66	-0.46609	0.020314	0.032259	RAPGEF3	protein_coding	Rap guanine nucleotide exchange factor (GEF) 3 [Source:HGNC Symbol;Acc:16629]
ENSG00000079459	4392.33	8117.9	-0.88497	4.7995e-110	1.346e-108	FDFT1	protein_coding	farnesyl-diphosphate farnesyltransferase 1 [Source:HGNC Symbol;Acc:3629]
ENSG00000079462	853.399	1797.05	-1.0688	2.2671e-57	2.7031e-56	PAFAH1B3	protein_coding	platelet-activating factor acetylhydrolase 1b, catalytic subunit 3 (29kDa) [Source:HGNC Symbol;Acc:8576]
ENSG00000079482	322.124	619.15	-0.92694	3.2253e-16	1.2762e-15	OPHN1	protein_coding	oligophrenin 1 [Source:HGNC Symbol;Acc:8148]
ENSG00000079691	904.501	1172.67	-0.37156	1.7359e-06	4.2248e-06	LRRC16A	protein_coding	leucine rich repeat containing 16A [Source:HGNC Symbol;Acc:21581]
ENSG00000079739	3161.56	4622.65	-0.54682	5.9252e-40	4.6917e-39	PGM1	protein_coding	phosphoglucomutase 1 [Source:HGNC Symbol;Acc:8905]
ENSG00000079819	7825.11	13522.8	-0.78855	4.7326e-113	1.3858e-111	EPB41L2	protein_coding	erythrocyte membrane protein band 4.1-like 2 [Source:HGNC Symbol;Acc:3379]
ENSG00000079950	3294.07	5981.52	-0.859	1.8236e-91	3.898e-90	STX7	protein_coding	syntaxin 7 [Source:HGNC Symbol;Acc:11442]
ENSG00000080189	1406.61	2090.38	-0.57074	7.3615e-23	3.6455e-22	SLC35C2	protein_coding	solute carrier family 35, member C2 [Source:HGNC Symbol;Acc:17117]
ENSG00000080200	830.905	1849.82	-1.1471	1.912e-52	2.0485e-51	CRYBG3	protein_coding	beta-gamma crystallin domain containing 3 [Source:HGNC Symbol;Acc:34427]
ENSG00000080224	293.647	959.444	-1.6933	7.1479e-57	8.4524e-56	EPHA6	protein_coding	EPH receptor A6 [Source:HGNC Symbol;Acc:19296]
ENSG00000080493	798.557	1079.21	-0.43365	1.417e-07	3.7193e-07	SLC4A4	protein_coding	solute carrier family 4, sodium bicarbonate cotransporter, member 4 [Source:HGNC Symbol;Acc:11030]
ENSG00000080503	3637.34	4325.05	-0.2482	3.5338e-08	9.6155e-08	SMARCA2	protein_coding	SWI/SNF related, matrix associated, actin dependent regulator of chromatin, subfamily a, member 2 [Source:HGNC Symbol;Acc:11098]
ENSG00000080561	643.418	1255.6	-0.95477	5.6667e-29	3.3814e-28	MID2	protein_coding	midline 2 [Source:HGNC Symbol;Acc:7096]
ENSG00000080644	96.0284	161.254	-0.71753	0.00023097	0.00047352	CHRNA3	protein_coding	cholinergic receptor, nicotinic, alpha 3 (neuronal) [Source:HGNC Symbol;Acc:1957]
ENSG00000080815	3253.18	3684.68	-0.17972	0.00086427	0.0016636	PSEN1	protein_coding	presenilin 1 [Source:HGNC Symbol;Acc:9508]
ENSG00000080819	2064.77	3881.82	-0.90823	1.117e-68	1.6153e-67	CPOX	protein_coding	coproporphyrinogen oxidase [Source:HGNC Symbol;Acc:2321]
ENSG00000080822	2429.71	3649.72	-0.58553	5.0178e-32	3.2529e-31	CLDND1	protein_coding	claudin domain containing 1 [Source:HGNC Symbol;Acc:1322]
ENSG00000080845	1305.32	1740.3	-0.41213	1.8048e-11	5.864e-11	DLGAP4	protein_coding	discs, large (Drosophila) homolog-associated protein 4 [Source:HGNC Symbol;Acc:24476]
ENSG00000080854	165.099	289.824	-0.79274	3.0458e-07	7.8361e-07	IGSF9B	protein_coding	immunoglobulin superfamily, member 9B [Source:HGNC Symbol;Acc:32326]
ENSG00000080947	164.644	298.994	-0.84457	8.0681e-09	2.2755e-08	CROCCP3	pseudogene	ciliary rootlet coiled-coil, rootletin pseudogene 3 [Source:HGNC Symbol;Acc:29405]
ENSG00000080986	3323.74	3943.27	-0.24639	7.1959e-09	2.0342e-08	NDC80	protein_coding	NDC80 kinetochore complex component [Source:HGNC Symbol;Acc:16909]
ENSG00000081019	2775.85	3359.3	-0.27393	7.896e-09	2.2286e-08	RSBN1	protein_coding	round spermatid basic protein 1 [Source:HGNC Symbol;Acc:25642]
ENSG00000081026	3006.82	4084.64	-0.44088	6.7222e-25	3.5598e-24	MAGI3	protein_coding	membrane associated guanylate kinase, WW and PDZ domain containing 3 [Source:HGNC Symbol;Acc:29647]
ENSG00000081052	185.376	473.949	-1.3291	9.0196e-24	4.6077e-23	COL4A4	protein_coding	collagen, type IV, alpha 4 [Source:HGNC Symbol;Acc:2206]
ENSG00000081059	1031.89	1387.68	-0.42496	1.9916e-10	6.1305e-10	TCF7	protein_coding	transcription factor 7 (T-cell specific, HMG-box) [Source:HGNC Symbol;Acc:11639]
ENSG00000081138	191.324	428.475	-1.1425	1.8272e-17	7.5665e-17	CDH7	protein_coding	cadherin 7, type 2 [Source:HGNC Symbol;Acc:1766]
ENSG00000081154	9989.52	12620.6	-0.33703	1.7858e-19	7.9467e-19	PCNP	protein_coding	PEST proteolytic signal containing nuclear protein [Source:HGNC Symbol;Acc:30023]
ENSG00000081177	1665.92	2101.5	-0.33405	6.0724e-07	1.5323e-06	EXD2	protein_coding	exonuclease 3'-5' domain containing 2 [Source:HGNC Symbol;Acc:20217]
ENSG00000081181	1615.6	2215.91	-0.45536	3.9955e-12	1.3355e-11	ARG2	protein_coding	arginase, type II [Source:HGNC Symbol;Acc:664]
ENSG00000081189	1182.14	1331.48	-0.17109	0.0095731	0.016044	MEF2C	protein_coding	myocyte enhancer factor 2C [Source:HGNC Symbol;Acc:6996]
ENSG00000081320	1778.65	2102.01	-0.2409	1.8692e-05	4.2264e-05	STK17B	protein_coding	serine/threonine kinase 17b [Source:HGNC Symbol;Acc:11396]
ENSG00000081377	1758.2	3931.25	-1.1588	7.9066e-116	2.4163e-114	CDC14B	protein_coding	cell division cycle 14B [Source:HGNC Symbol;Acc:1719]
ENSG00000081479	1165.48	2871.21	-1.2966	4.3445e-87	8.6706e-86	LRP2	protein_coding	low density lipoprotein receptor-related protein 2 [Source:HGNC Symbol;Acc:6694]
ENSG00000081692	2038.66	2459.22	-0.26907	1.0707e-06	2.6512e-06	JMJD4	protein_coding	jumonji domain containing 4 [Source:HGNC Symbol;Acc:25724]
ENSG00000081721	1269.01	1566.69	-0.30358	1.1257e-06	2.7818e-06	DUSP12	protein_coding	dual specificity phosphatase 12 [Source:HGNC Symbol;Acc:3067]
ENSG00000081791	1051.47	2066.92	-0.96852	2.7102e-46	2.5055e-45	KIAA0141	protein_coding	KIAA0141 [Source:HGNC Symbol;Acc:28969]
ENSG00000081803	1994.88	3564.75	-0.83563	2.3833e-65	3.278e-64	CADPS2	protein_coding	Ca++-dependent secretion activator 2 [Source:HGNC Symbol;Acc:16018]
ENSG00000081870	951.123	1395.6	-0.55256	8.4007e-15	3.1383e-14	HSPB11	protein_coding	heat shock protein family B (small), member 11 [Source:HGNC Symbol;Acc:25019]
ENSG00000081923	165.208	210.84	-0.34252	0.031074	0.047611	ATP8B1	protein_coding	ATPase, aminophospholipid transporter, class I, type 8B, member 1 [Source:HGNC Symbol;Acc:3706]
ENSG00000082014	1616.54	2164.61	-0.41792	2.0619e-11	6.6784e-11	SMARCD3	protein_coding	SWI/SNF related, matrix associated, actin dependent regulator of chromatin, subfamily d, member 3 [Source:HGNC Symbol;Acc:11108]
ENSG00000082146	2157.44	4265.18	-0.9812	9.2541e-105	2.3906e-103	STRADB	protein_coding	STE20-related kinase adaptor beta [Source:HGNC Symbol;Acc:13205]
ENSG00000082175	936.504	2185.38	-1.2177	9.5763e-81	1.7119e-79	PGR	protein_coding	progesterone receptor [Source:HGNC Symbol;Acc:8910]
ENSG00000082212	4423.84	4911.95	-0.15153	0.00024216	0.00049521	ME2	protein_coding	malic enzyme 2, NAD(+)-dependent, mitochondrial [Source:HGNC Symbol;Acc:6984]
ENSG00000082293	188.437	291.44	-0.61816	2.7795e-05	6.1912e-05	COL19A1	protein_coding	collagen, type XIX, alpha 1 [Source:HGNC Symbol;Acc:2196]
ENSG00000082397	7121.47	8636.37	-0.27853	4.3754e-14	1.5878e-13	EPB41L3	protein_coding	erythrocyte membrane protein band 4.1-like 3 [Source:HGNC Symbol;Acc:3380]
ENSG00000082438	1217.39	1443.17	-0.24426	0.00030695	0.00062224	COBLL1	protein_coding	cordon-bleu WH2 repeat protein-like 1 [Source:HGNC Symbol;Acc:23571]
ENSG00000082458	2795.91	4209.79	-0.58816	1.188e-33	8.0542e-33	DLG3	protein_coding	discs, large homolog 3 (Drosophila) [Source:HGNC Symbol;Acc:2902]
ENSG00000082482	1036.23	1750.76	-0.75337	3.1046e-32	2.0232e-31	KCNK2	protein_coding	potassium channel, subfamily K, member 2 [Source:HGNC Symbol;Acc:6277]
ENSG00000082497	2669.02	4503.69	-0.7532	9.5279e-65	1.3001e-63	SERTAD4	protein_coding	SERTA domain containing 4 [Source:HGNC Symbol;Acc:25236]
ENSG00000082512	948.113	2607.11	-1.4521	1.5237e-106	4.0453e-105	TRAF5	protein_coding	TNF receptor-associated factor 5 [Source:HGNC Symbol;Acc:12035]
ENSG00000082684	112.59	425.636	-1.8775	1.235e-37	9.2769e-37	SEMA5B	protein_coding	sema domain, seven thrombospondin repeats (type 1 and type 1-like), transmembrane domain (TM) and short cytoplasmic domain, (semaphorin) 5B [Source:HGNC Symbol;Acc:10737]
ENSG00000082781	2089.3	2343.82	-0.16513	0.0016379	0.0030489	ITGB5	protein_coding	integrin, beta 5 [Source:HGNC Symbol;Acc:6160]
ENSG00000082898	27660.2	29094.9	-0.072764	0.02458	0.038382	XPO1	protein_coding	exportin 1 (CRM1 homolog, yeast) [Source:HGNC Symbol;Acc:12825]
ENSG00000082996	2425.63	2859.48	-0.23725	7.9943e-06	1.8599e-05	RNF13	protein_coding	ring finger protein 13 [Source:HGNC Symbol;Acc:10057]
ENSG00000083099	2560.37	3924.68	-0.61552	4.0372e-37	3.0012e-36	LYRM2	protein_coding	LYR motif containing 2 [Source:HGNC Symbol;Acc:25229]
ENSG00000083123	817.401	2254.38	-1.4578	9.1083e-104	2.3251e-102	BCKDHB	protein_coding	branched chain keto acid dehydrogenase E1, beta polypeptide [Source:HGNC Symbol;Acc:987]
ENSG00000083290	3100.03	4067.34	-0.39102	1.3179e-19	5.893e-19	ULK2	protein_coding	unc-51-like kinase 2 (C. elegans) [Source:HGNC Symbol;Acc:13480]
ENSG00000083312	19625.1	22374.9	-0.18909	3.9834e-08	1.0804e-07	TNPO1	protein_coding	transportin 1 [Source:HGNC Symbol;Acc:6401]
ENSG00000083444	2204.3	2856.94	-0.37276	4.3399e-13	1.514e-12	PLOD1	protein_coding	procollagen-lysine, 2-oxoglutarate 5-dioxygenase 1 [Source:HGNC Symbol;Acc:9081]
ENSG00000083544	830.879	1031.6	-0.3097	7.3992e-05	0.00015866	TDRD3	protein_coding	tudor domain containing 3 [Source:HGNC Symbol;Acc:20612]
ENSG00000083828	173.442	239.192	-0.45155	0.0042882	0.0075747	ZNF586	protein_coding	zinc finger protein 586 [Source:HGNC Symbol;Acc:25949]
ENSG00000083845	21119.2	26158.2	-0.30852	6.7024e-18	2.8196e-17	RPS5	protein_coding	ribosomal protein S5 [Source:HGNC Symbol;Acc:10426]
ENSG00000084070	2470.94	3127.33	-0.33849	3.8556e-10	1.1714e-09	SMAP2	protein_coding	small ArfGAP2 [Source:HGNC Symbol;Acc:25082]
ENSG00000084092	1816.07	2345.5	-0.36864	9.6696e-12	3.1788e-11	NOA1	protein_coding	nitric oxide associated 1 [Source:HGNC Symbol;Acc:28473]
ENSG00000084207	7056.55	11566.8	-0.71163	6.6029e-79	1.141e-77	GSTP1	protein_coding	glutathione S-transferase pi 1 [Source:HGNC Symbol;Acc:4638]
ENSG00000084234	19274.9	23449.6	-0.28278	5.0123e-24	2.5768e-23	APLP2	protein_coding	amyloid beta (A4) precursor-like protein 2 [Source:HGNC Symbol;Acc:598]
ENSG00000084444	1594.01	3649.86	-1.1906	7.7589e-108	2.0943e-106	KIAA1467	protein_coding	KIAA1467 [Source:HGNC Symbol;Acc:29288]
ENSG00000084623	10961	12881.8	-0.23302	1.8525e-10	5.7133e-10	EIF3I	protein_coding	eukaryotic translation initiation factor 3, subunit I [Source:HGNC Symbol;Acc:3272]
ENSG00000084710	284.615	439.513	-0.61722	2.0644e-07	5.3652e-07	EFR3B	protein_coding	EFR3 homolog B (S. cerevisiae) [Source:HGNC Symbol;Acc:29155]
ENSG00000084731	1114.96	2237.12	-0.99993	4.657e-63	6.1882e-62	KIF3C	protein_coding	kinesin family member 3C [Source:HGNC Symbol;Acc:6321]
ENSG00000084733	6346.22	7908.6	-0.31658	4.732e-14	1.7148e-13	RAB10	protein_coding	RAB10, member RAS oncogene family [Source:HGNC Symbol;Acc:9759]
ENSG00000084754	10016.1	11392.1	-0.18578	1.9626e-08	5.4166e-08	HADHA	protein_coding	hydroxyacyl-CoA dehydrogenase/3-ketoacyl-CoA thiolase/enoyl-CoA hydratase (trifunctional protein), alpha subunit [Source:HGNC Symbol;Acc:4801]
ENSG00000084764	848.372	1016.35	-0.26045	0.0047161	0.0082842	MAPRE3	protein_coding	microtubule-associated protein, RP/EB family, member 3 [Source:HGNC Symbol;Acc:6892]
ENSG00000085063	3007.14	3528.15	-0.22973	3.059e-07	7.8686e-07	CD59	protein_coding	CD59 molecule, complement regulatory protein [Source:HGNC Symbol;Acc:1689]
ENSG00000085117	96.8928	193.164	-0.96052	2.7358e-07	7.0648e-07	CD82	protein_coding	CD82 molecule [Source:HGNC Symbol;Acc:6210]
ENSG00000085365	3907.1	7340.6	-0.90797	1.1706e-111	3.3557e-110	SCAMP1	processed_transcript	secretory carrier membrane protein 1 [Source:HGNC Symbol;Acc:10563]
ENSG00000085377	3825.37	4785.77	-0.32323	1.7287e-14	6.3823e-14	PREP	protein_coding	prolyl endopeptidase [Source:HGNC Symbol;Acc:9358]
ENSG00000085382	2321.25	2558.54	-0.14081	0.0088351	0.014906	HACE1	protein_coding	HECT domain and ankyrin repeat containing E3 ubiquitin protein ligase 1 [Source:HGNC Symbol;Acc:21033]
ENSG00000085415	4165.7	5586.2	-0.42277	1.1333e-27	6.5144e-27	SEH1L	protein_coding	SEH1-like (S. cerevisiae) [Source:HGNC Symbol;Acc:30379]
ENSG00000085449	2466.48	4088.57	-0.72686	3.3837e-47	3.1978e-46	WDFY1	protein_coding	WD repeat and FYVE domain containing 1 [Source:HGNC Symbol;Acc:20451]
ENSG00000085491	5535.65	6498.01	-0.23107	1.1388e-09	3.3742e-09	SLC25A24	protein_coding	solute carrier family 25 (mitochondrial carrier; phosphate carrier), member 24 [Source:HGNC Symbol;Acc:20662]
ENSG00000085662	5244.98	7728.62	-0.55902	6.1234e-45	5.4827e-44	AKR1B1	protein_coding	aldo-keto reductase family 1, member B1 (aldose reductase) [Source:HGNC Symbol;Acc:381]
ENSG00000085719	7626.12	11325.8	-0.57019	1.904e-45	1.7245e-44	CPNE3	protein_coding	copine III [Source:HGNC Symbol;Acc:2316]
ENSG00000085733	8184.81	9126.31	-0.1572	6.8998e-06	1.6116e-05	CTTN	protein_coding	cortactin [Source:HGNC Symbol;Acc:3338]
ENSG00000085788	3664.31	5694.56	-0.63524	1.6743e-57	2.0036e-56	DDHD2	protein_coding	DDHD domain containing 2 [Source:HGNC Symbol;Acc:29106]
ENSG00000085832	5596.47	6529.09	-0.22186	1.1585e-09	3.4312e-09	EPS15	protein_coding	epidermal growth factor receptor pathway substrate 15 [Source:HGNC Symbol;Acc:3419]
ENSG00000085871	646.514	999.115	-0.62466	1.5881e-15	6.1081e-15	MGST2	protein_coding	microsomal glutathione S-transferase 2 [Source:HGNC Symbol;Acc:7063]
ENSG00000085999	3787.77	4356.64	-0.20057	7.4177e-06	1.7295e-05	RAD54L	protein_coding	RAD54-like (S. cerevisiae) [Source:HGNC Symbol;Acc:9826]
ENSG00000086159	8.06197	35.8988	-1.7247	2.0474e-05	4.6105e-05	AQP6	protein_coding	aquaporin 6, kidney specific [Source:HGNC Symbol;Acc:639]
ENSG00000086189	1790.18	2019.77	-0.1748	0.0028963	0.0052267	DIMT1	protein_coding	DIM1 dimethyladenosine transferase 1 homolog (S. cerevisiae) [Source:HGNC Symbol;Acc:30217]
ENSG00000086232	13302.9	15683.8	-0.23728	8.7765e-15	3.2749e-14	EIF2AK1	protein_coding	eukaryotic translation initiation factor 2-alpha kinase 1 [Source:HGNC Symbol;Acc:24921]
ENSG00000086300	908.166	1519.06	-0.73927	5.145e-28	2.9874e-27	SNX10	protein_coding	sorting nexin 10 [Source:HGNC Symbol;Acc:14974]
ENSG00000086475	6314.22	6735.4	-0.092801	0.021788	0.034347	SEPHS1	protein_coding	selenophosphate synthetase 1 [Source:HGNC Symbol;Acc:19685]
ENSG00000086506	45.9202	150.441	-1.5972	2.9122e-09	8.4142e-09	HBQ1	protein_coding	hemoglobin, theta 1 [Source:HGNC Symbol;Acc:4833]
ENSG00000086666	3368.77	3923.43	-0.21982	9.495e-07	2.3623e-06	ZFAND6	protein_coding	zinc finger, AN1-type domain 6 [Source:HGNC Symbol;Acc:30164]
ENSG00000086848	386.917	543.957	-0.4898	1.0641e-05	2.4523e-05	ALG9	protein_coding	ALG9, alpha-1,2-mannosyltransferase [Source:HGNC Symbol;Acc:15672]
ENSG00000087053	4229.35	5283.6	-0.32074	5.2369e-15	1.9718e-14	MTMR2	protein_coding	myotubularin related protein 2 [Source:HGNC Symbol;Acc:7450]
ENSG00000087095	1051.36	1536	-0.54251	9.6405e-15	3.5906e-14	NLK	protein_coding	nemo-like kinase [Source:HGNC Symbol;Acc:29858]
ENSG00000087111	4464.6	5438.2	-0.28419	1.8323e-12	6.2122e-12	PIGS	protein_coding	phosphatidylinositol glycan anchor biosynthesis, class S [Source:HGNC Symbol;Acc:14937]
ENSG00000087116	296.217	653.08	-1.1279	7.3893e-21	3.4278e-20	ADAMTS2	protein_coding	ADAM metallopeptidase with thrombospondin type 1 motif, 2 [Source:HGNC Symbol;Acc:218]
ENSG00000087157	1386.69	1643.05	-0.24158	0.00055795	0.0010999	PGS1	protein_coding	phosphatidylglycerophosphate synthase 1 [Source:HGNC Symbol;Acc:30029]
ENSG00000087253	1117	1563.81	-0.4812	3.4457e-11	1.1043e-10	LPCAT2	protein_coding	lysophosphatidylcholine acyltransferase 2 [Source:HGNC Symbol;Acc:26032]
ENSG00000087258	204.589	387.791	-0.90904	2.2396e-12	7.5632e-12	GNAO1	protein_coding	guanine nucleotide binding protein (G protein), alpha activating activity polypeptide O [Source:HGNC Symbol;Acc:4389]
ENSG00000087266	1252.62	1491.69	-0.24927	0.00015978	0.00033256	SH3BP2	protein_coding	SH3-domain binding protein 2 [Source:HGNC Symbol;Acc:10825]
ENSG00000087299	1132.03	1867.96	-0.71779	2.3827e-27	1.357e-26	L2HGDH	protein_coding	L-2-hydroxyglutarate dehydrogenase [Source:HGNC Symbol;Acc:20499]
ENSG00000087301	2699.31	3343.75	-0.30868	3.1801e-09	9.1626e-09	TXNDC16	protein_coding	thioredoxin domain containing 16 [Source:HGNC Symbol;Acc:19965]
ENSG00000087302	4912.85	6496.25	-0.4022	9.0151e-18	3.7797e-17	C14orf166	protein_coding	chromosome 14 open reading frame 166 [Source:HGNC Symbol;Acc:23169]
ENSG00000087303	1156.87	3216.5	-1.4698	1.1924e-142	5.1184e-141	NID2	protein_coding	nidogen 2 (osteonidogen) [Source:HGNC Symbol;Acc:13389]
ENSG00000087338	3648.68	4845.91	-0.40927	4.3926e-21	2.052e-20	GMCL1	protein_coding	germ cell-less, spermatogenesis associated 1 [Source:HGNC Symbol;Acc:23843]
ENSG00000087470	8511.49	10761.3	-0.33794	3.1845e-21	1.4963e-20	DNM1L	protein_coding	dynamin 1-like [Source:HGNC Symbol;Acc:2973]
ENSG00000087495	62.2367	233.283	-1.8195	1.1924e-19	5.3374e-19	PHACTR3	protein_coding	phosphatase and actin regulator 3 [Source:HGNC Symbol;Acc:15833]
ENSG00000087502	2858.2	3198.87	-0.16124	0.0036678	0.0065356	ERGIC2	protein_coding	ERGIC and golgi 2 [Source:HGNC Symbol;Acc:30208]
ENSG00000087510	743.7	1123.99	-0.59083	1.0931e-13	3.9012e-13	TFAP2C	protein_coding	transcription factor AP-2 gamma (activating enhancer binding protein 2 gamma) [Source:HGNC Symbol;Acc:11744]
ENSG00000087586	4710.33	7714.84	-0.71104	7.2695e-77	1.2156e-75	AURKA	protein_coding	aurora kinase A [Source:HGNC Symbol;Acc:11393]
ENSG00000087842	197.815	596.801	-1.573	4.1716e-41	3.4313e-40	PIR	protein_coding	pirin (iron-binding nuclear protein) [Source:HGNC Symbol;Acc:30048]
ENSG00000087884	335.992	420.488	-0.32095	0.0047452	0.0083302	AAMDC	protein_coding	adipogenesis associated, Mth938 domain containing [Source:HGNC Symbol;Acc:30205]
ENSG00000087903	912.684	1041.38	-0.18865	0.01016	0.016976	RFX2	protein_coding	regulatory factor X, 2 (influences HLA class II expression) [Source:HGNC Symbol;Acc:9983]
ENSG00000088002	27.1295	70.8115	-1.2493	5.4855e-05	0.00011906	SULT2B1	protein_coding	sulfotransferase family, cytosolic, 2B, member 1 [Source:HGNC Symbol;Acc:11459]
ENSG00000088035	1332.85	1618.2	-0.27988	1.9504e-05	4.4e-05	ALG6	protein_coding	ALG6, alpha-1,3-glucosyltransferase [Source:HGNC Symbol;Acc:23157]
ENSG00000088280	696.211	939.227	-0.42903	1.1881e-07	3.131e-07	ASAP3	protein_coding	ArfGAP with SH3 domain, ankyrin repeat and PH domain 3 [Source:HGNC Symbol;Acc:14987]
ENSG00000088305	1548.9	2407.97	-0.63592	4.1244e-31	2.6046e-30	DNMT3B	protein_coding	DNA (cytosine-5-)-methyltransferase 3 beta [Source:HGNC Symbol;Acc:2979]
ENSG00000088325	17531.1	20764.9	-0.24409	6.7875e-15	2.5445e-14	TPX2	protein_coding	TPX2, microtubule-associated, homolog (Xenopus laevis) [Source:HGNC Symbol;Acc:1249]
ENSG00000088367	1949.32	3942.94	-1.0127	5.9983e-88	1.2121e-86	EPB41L1	protein_coding	erythrocyte membrane protein band 4.1-like 1 [Source:HGNC Symbol;Acc:3378]
ENSG00000088387	1997.24	2389.2	-0.25696	7.0776e-07	1.7773e-06	DOCK9	protein_coding	dedicator of cytokinesis 9 [Source:HGNC Symbol;Acc:14132]
ENSG00000088543	193.227	380.658	-0.96321	3.7368e-12	1.251e-11	C3orf18	protein_coding	chromosome 3 open reading frame 18 [Source:HGNC Symbol;Acc:24837]
ENSG00000088756	722.864	1530.52	-1.0753	1.387e-50	1.4185e-49	ARHGAP28	protein_coding	Rho GTPase activating protein 28 [Source:HGNC Symbol;Acc:25509]
ENSG00000088812	3103.89	4577.08	-0.55968	1.1578e-36	8.5239e-36	ATRN	protein_coding	attractin [Source:HGNC Symbol;Acc:885]
ENSG00000088826	380.59	458.338	-0.26245	0.020702	0.032803	SMOX	protein_coding	spermine oxidase [Source:HGNC Symbol;Acc:15862]
ENSG00000088832	6501.93	9173.11	-0.49621	5.9158e-42	4.975e-41	FKBP1A	protein_coding	FK506 binding protein 1A, 12kDa [Source:HGNC Symbol;Acc:3711]
ENSG00000088833	858.027	1133.23	-0.39748	1.6289e-07	4.258e-07	NSFL1C	protein_coding	NSFL1 (p97) cofactor (p47) [Source:HGNC Symbol;Acc:15912]
ENSG00000088876	665.298	864.992	-0.37439	7.7442e-06	1.804e-05	ZNF343	protein_coding	zinc finger protein 343 [Source:HGNC Symbol;Acc:16017]
ENSG00000088881	924.062	1068.13	-0.20618	0.0091287	0.015361	EBF4	protein_coding	early B-cell factor 4 [Source:HGNC Symbol;Acc:29278]
ENSG00000088882	749.151	1472.26	-0.97187	2.6455e-40	2.1274e-39	CPXM1	protein_coding	carboxypeptidase X (M14 family), member 1 [Source:HGNC Symbol;Acc:15771]
ENSG00000088888	1154.06	2288.61	-0.98337	9.7225e-63	1.282e-61	MAVS	protein_coding	mitochondrial antiviral signaling protein [Source:HGNC Symbol;Acc:29233]
ENSG00000088899	977.45	1147.96	-0.22926	0.0027997	0.0050611	PROSAPIP1	protein_coding	ProSAP-interacting protein 1 [Source:UniProtKB/Swiss-Prot;Acc:O60299]
ENSG00000088970	1276.28	1560.57	-0.28998	5.9227e-05	0.00012823	PLK1S1	processed_transcript	polo-like kinase 1 substrate 1 [Source:HGNC Symbol;Acc:15865]
ENSG00000088992	120.624	246.311	-1.0052	1.077e-09	3.1944e-09	TESC	protein_coding	tescalcin [Source:HGNC Symbol;Acc:26065]
ENSG00000089009	43965.3	69799.4	-0.66635	2.2233e-98	5.2606e-97	RPL6	protein_coding	ribosomal protein L6 [Source:HGNC Symbol;Acc:10362]
ENSG00000089050	1011.59	2353.93	-1.2108	2.4518e-71	3.7071e-70	RBBP9	protein_coding	retinoblastoma binding protein 9 [Source:HGNC Symbol;Acc:9892]
ENSG00000089053	8308.57	9892.08	-0.25158	1.2208e-14	4.5246e-14	ANAPC5	protein_coding	anaphase promoting complex subunit 5 [Source:HGNC Symbol;Acc:15713]
ENSG00000089060	350.297	434.353	-0.30858	0.0054193	0.0094381	SLC24A6	protein_coding	solute carrier family 24 (sodium/lithium/calcium exchanger), member 6 [Source:HGNC Symbol;Acc:26175]
ENSG00000089063	2769.43	4938.46	-0.83282	3.2689e-86	6.3717e-85	TMEM230	protein_coding	transmembrane protein 230 [Source:HGNC Symbol;Acc:15876]
ENSG00000089157	54189	81854.4	-0.59475	1.2873e-117	4.0488e-116	RPLP0	protein_coding	ribosomal protein, large, P0 [Source:HGNC Symbol;Acc:10371]
ENSG00000089159	2433.17	3021.89	-0.31036	6.2498e-09	1.7709e-08	PXN	protein_coding	paxillin [Source:HGNC Symbol;Acc:9718]
ENSG00000089220	5642.38	10615.9	-0.91052	5.5907e-152	2.7151e-150	PEBP1	protein_coding	phosphatidylethanolamine binding protein 1 [Source:HGNC Symbol;Acc:8630]
ENSG00000089248	2574	4416.09	-0.77684	5.9159e-58	7.1557e-57	ERP29	protein_coding	endoplasmic reticulum protein 29 [Source:HGNC Symbol;Acc:13799]
ENSG00000089327	1061.08	1266.68	-0.25367	0.00072827	0.0014147	FXYD5	protein_coding	FXYD domain containing ion transport regulator 5 [Source:HGNC Symbol;Acc:4029]
ENSG00000089335	2676.47	3275.94	-0.29087	2.5941e-10	7.9457e-10	ZNF302	protein_coding	zinc finger protein 302 [Source:HGNC Symbol;Acc:13848]
ENSG00000089351	3618.9	5563.77	-0.61916	1.2722e-45	1.1592e-44	GRAMD1A	protein_coding	GRAM domain containing 1A [Source:HGNC Symbol;Acc:29305]
ENSG00000089597	22257.5	30130.7	-0.43639	1.1965e-54	1.3466e-53	GANAB	protein_coding	glucosidase, alpha; neutral AB [Source:HGNC Symbol;Acc:4138]
ENSG00000089639	734.134	1079.34	-0.55212	3.008e-12	1.0115e-11	GMIP	protein_coding	GEM interacting protein [Source:HGNC Symbol;Acc:24852]
ENSG00000089682	2503.58	3167.49	-0.33849	9.936e-13	3.4043e-12	RBM41	protein_coding	RNA binding motif protein 41 [Source:HGNC Symbol;Acc:25617]
ENSG00000089723	211.456	790.909	-1.8826	1.2243e-70	1.8256e-69	OTUB2	protein_coding	OTU domain, ubiquitin aldehyde binding 2 [Source:HGNC Symbol;Acc:20351]
ENSG00000089775	252.829	530.811	-1.055	8.804e-19	3.8263e-18	ZBTB25	protein_coding	zinc finger and BTB domain containing 25 [Source:HGNC Symbol;Acc:13112]
ENSG00000089818	1584.32	2046.03	-0.36685	2.2297e-10	6.848e-10	NECAP1	protein_coding	NECAP endocytosis associated 1 [Source:HGNC Symbol;Acc:24539]
ENSG00000089876	2949.03	3882.7	-0.39655	2.5236e-19	1.1167e-18	DHX32	protein_coding	DEAH (Asp-Glu-Ala-His) box polypeptide 32 [Source:HGNC Symbol;Acc:16717]
ENSG00000089916	3086.06	4682.75	-0.60007	6.9536e-44	6.0974e-43	GPATCH2L	protein_coding	G patch domain containing 2-like [Source:HGNC Symbol;Acc:20210]
ENSG00000090013	487.717	721.396	-0.55819	6.5097e-09	1.8436e-08	BLVRB	protein_coding	biliverdin reductase B (flavin reductase (NADPH)) [Source:HGNC Symbol;Acc:1063]
ENSG00000090060	12514.6	16979.4	-0.43965	3.1173e-44	2.7474e-43	PAPOLA	protein_coding	poly(A) polymerase alpha [Source:HGNC Symbol;Acc:14981]
ENSG00000090238	1092.25	1308.36	-0.25929	0.00019663	0.00040572	YPEL3	protein_coding	yippee-like 3 (Drosophila) [Source:HGNC Symbol;Acc:18327]
ENSG00000090470	1411.05	1631.52	-0.20791	0.0043954	0.0077535	PDCD7	protein_coding	programmed cell death 7 [Source:HGNC Symbol;Acc:8767]
ENSG00000090487	1632.18	2586.05	-0.66086	3.4801e-23	1.7427e-22	SPG21	protein_coding	spastic paraplegia 21 (autosomal recessive, Mast syndrome) [Source:HGNC Symbol;Acc:20373]
ENSG00000090539	366.234	880.848	-1.2458	1.4502e-25	7.8399e-25	CHRD	protein_coding	chordin [Source:HGNC Symbol;Acc:1949]
ENSG00000090661	652.758	884.314	-0.43396	4.9676e-07	1.2609e-06	CERS4	protein_coding	ceramide synthase 4 [Source:HGNC Symbol;Acc:23747]
ENSG00000090861	6148.46	7499.25	-0.28626	2.7823e-15	1.0583e-14	AARS	protein_coding	alanyl-tRNA synthetase [Source:HGNC Symbol;Acc:20]
ENSG00000090863	3649.27	4998.69	-0.45204	2.3707e-23	1.193e-22	GLG1	protein_coding	golgi glycoprotein 1 [Source:HGNC Symbol;Acc:4316]
ENSG00000090924	1963.63	2959.88	-0.58882	8.4195e-23	4.1615e-22	PLEKHG2	protein_coding	pleckstrin homology domain containing, family G (with RhoGef domain) member 2 [Source:HGNC Symbol;Acc:29515]
ENSG00000090932	411.548	600.548	-0.54261	7.9269e-08	2.1155e-07	DLL3	protein_coding	delta-like 3 (Drosophila) [Source:HGNC Symbol;Acc:2909]
ENSG00000090971	1112.64	2030.28	-0.86089	1.9285e-33	1.2993e-32	NAT14	protein_coding	N-acetyltransferase 14 (GCN5-related, putative) [Source:HGNC Symbol;Acc:28918]
ENSG00000091039	8943.94	11246.3	-0.33013	7.723e-17	3.129e-16	OSBPL8	protein_coding	oxysterol binding protein-like 8 [Source:HGNC Symbol;Acc:16396]
ENSG00000091129	1665.97	5163.67	-1.628	1.7001e-245	2.1363e-243	NRCAM	protein_coding	neuronal cell adhesion molecule [Source:HGNC Symbol;Acc:7994]
ENSG00000091136	8698.76	16699	-0.94034	3.138e-192	2.4393e-190	LAMB1	protein_coding	laminin, beta 1 [Source:HGNC Symbol;Acc:6486]
ENSG00000091140	10737.3	12443.6	-0.21277	1.3291e-10	4.1342e-10	DLD	protein_coding	dihydrolipoamide dehydrogenase [Source:HGNC Symbol;Acc:2898]
ENSG00000091157	1128.48	1283.17	-0.1833	0.0086967	0.014692	WDR7	protein_coding	WD repeat domain 7 [Source:HGNC Symbol;Acc:13490]
ENSG00000091317	5167.85	6123.59	-0.2447	1.5107e-09	4.4458e-09	CMTM6	protein_coding	CKLF-like MARVEL transmembrane domain containing 6 [Source:HGNC Symbol;Acc:19177]
ENSG00000091428	765.137	1003.51	-0.38956	3.7711e-07	9.6411e-07	RAPGEF4	protein_coding	Rap guanine nucleotide exchange factor (GEF) 4 [Source:HGNC Symbol;Acc:16626]
ENSG00000091436	3234.97	3835.67	-0.24596	1.1496e-08	3.2146e-08	MLTK	protein_coding	Mitogen-activated protein kinase kinase kinase MLT [Source:UniProtKB/Swiss-Prot;Acc:Q9NYL2]
ENSG00000091483	3657.74	5405.64	-0.56194	2.2618e-31	1.4388e-30	FH	protein_coding	fumarate hydratase [Source:HGNC Symbol;Acc:3700]
ENSG00000091490	2743.82	3423.36	-0.31849	5.7203e-11	1.8137e-10	SEL1L3	protein_coding	sel-1 suppressor of lin-12-like 3 (C. elegans) [Source:HGNC Symbol;Acc:29108]
ENSG00000091542	6564.6	7695.84	-0.2285	1.6949e-09	4.9714e-09	ALKBH5	protein_coding	alkB, alkylation repair homolog 5 (E. coli) [Source:HGNC Symbol;Acc:25996]
ENSG00000091592	372.214	535.168	-0.51717	1.2674e-06	3.1194e-06	NLRP1	protein_coding	NLR family, pyrin domain containing 1 [Source:HGNC Symbol;Acc:14374]
ENSG00000091640	828.276	1254.42	-0.59449	1.1748e-16	4.7244e-16	SPAG7	protein_coding	sperm associated antigen 7 [Source:HGNC Symbol;Acc:11216]
ENSG00000091844	274.735	542.449	-0.97161	1.2781e-17	5.3233e-17	RGS17	protein_coding	regulator of G-protein signaling 17 [Source:HGNC Symbol;Acc:14088]
ENSG00000091947	811.631	1632.37	-1.0052	1.7729e-45	1.6063e-44	TMEM101	protein_coding	transmembrane protein 101 [Source:HGNC Symbol;Acc:28653]
ENSG00000091986	560.661	972.842	-0.78967	5.7249e-22	2.7514e-21	CCDC80	protein_coding	coiled-coil domain containing 80 [Source:HGNC Symbol;Acc:30649]
ENSG00000092036	448.055	1038.12	-1.198	7.5086e-34	5.1208e-33	HAUS4	protein_coding	HAUS augmin-like complex, subunit 4 [Source:HGNC Symbol;Acc:20163]
ENSG00000092096	575.82	1101.27	-0.9275	1.3456e-26	7.5032e-26	SLC22A17	protein_coding	solute carrier family 22, member 17 [Source:HGNC Symbol;Acc:23095]
ENSG00000092140	2759.82	4652.35	-0.75262	5.502e-51	5.6922e-50	G2E3	protein_coding	G2/M-phase specific E3 ubiquitin protein ligase [Source:HGNC Symbol;Acc:20338]
ENSG00000092199	41971.6	51378.9	-0.29159	6.6162e-21	3.073e-20	HNRNPC	protein_coding	heterogeneous nuclear ribonucleoprotein C (C1/C2) [Source:HGNC Symbol;Acc:5035]
ENSG00000092330	809.845	969.108	-0.25585	0.00093779	0.0017972	TINF2	protein_coding	TERF1 (TRF1)-interacting nuclear factor 2 [Source:HGNC Symbol;Acc:11824]
ENSG00000092421	519.078	1729.47	-1.729	4.4583e-119	1.4247e-117	SEMA6A	protein_coding	sema domain, transmembrane domain (TM), and cytoplasmic domain, (semaphorin) 6A [Source:HGNC Symbol;Acc:10738]
ENSG00000092439	3772.94	4411.74	-0.22583	1.9158e-06	4.6485e-06	TRPM7	protein_coding	transient receptor potential cation channel, subfamily M, member 7 [Source:HGNC Symbol;Acc:17994]
ENSG00000092470	2245.62	2783.87	-0.31047	1.2955e-08	3.61e-08	WDR76	protein_coding	WD repeat domain 76 [Source:HGNC Symbol;Acc:25773]
ENSG00000092531	2305.55	3018.65	-0.38883	4.5532e-15	1.7186e-14	SNAP23	protein_coding	synaptosomal-associated protein, 23kDa [Source:HGNC Symbol;Acc:11131]
ENSG00000092621	13050.3	22840	-0.80646	1.0247e-149	4.7704e-148	PHGDH	protein_coding	phosphoglycerate dehydrogenase [Source:HGNC Symbol;Acc:8923]
ENSG00000092758	244.884	341.016	-0.46762	0.00097179	0.0018588	COL9A3	protein_coding	collagen, type IX, alpha 3 [Source:HGNC Symbol;Acc:2219]
ENSG00000092841	3075.79	3589.98	-0.22191	7.3508e-05	0.00015766	MYL6	protein_coding	myosin, light chain 6, alkali, smooth muscle and non-muscle [Source:HGNC Symbol;Acc:7587]
ENSG00000092847	4999.13	6881.38	-0.46004	1.9775e-30	1.2266e-29	AGO1	protein_coding	argonaute RISC catalytic component 1 [Source:HGNC Symbol;Acc:3262]
ENSG00000092871	626.027	736.77	-0.23374	0.008755	0.014782	RFFL	protein_coding	ring finger and FYVE-like domain containing E3 ubiquitin protein ligase [Source:HGNC Symbol;Acc:24821]
ENSG00000092964	2058.85	2930.45	-0.50615	1.1716e-18	5.0682e-18	DPYSL2	protein_coding	dihydropyrimidinase-like 2 [Source:HGNC Symbol;Acc:3014]
ENSG00000093009	2996.04	3699.19	-0.30324	2.1322e-09	6.2154e-09	CDC45	protein_coding	cell division cycle 45 [Source:HGNC Symbol;Acc:1739]
ENSG00000093144	3029.44	3667.97	-0.27509	5.7634e-09	1.6371e-08	ECHDC1	protein_coding	enoyl CoA hydratase domain containing 1 [Source:HGNC Symbol;Acc:21489]
ENSG00000093183	2515.99	4177.17	-0.73063	1.6515e-56	1.9326e-55	SEC22C	protein_coding	SEC22 vesicle trafficking protein homolog C (S. cerevisiae) [Source:HGNC Symbol;Acc:16828]
ENSG00000093217	544.298	655.304	-0.26695	0.0033215	0.0059496	XYLB	protein_coding	xylulokinase homolog (H. influenzae) [Source:HGNC Symbol;Acc:12839]
ENSG00000094631	1878.72	3312.36	-0.81544	2.564e-58	3.1262e-57	HDAC6	protein_coding	histone deacetylase 6 [Source:HGNC Symbol;Acc:14064]
ENSG00000094841	719.307	893.839	-0.31112	0.00021585	0.00044365	UPRT	protein_coding	uracil phosphoribosyltransferase (FUR1) homolog (S. cerevisiae) [Source:HGNC Symbol;Acc:28334]
ENSG00000094880	5188.13	6145.87	-0.24347	2.1369e-07	5.5497e-07	CDC23	protein_coding	cell division cycle 23 [Source:HGNC Symbol;Acc:1724]
ENSG00000094914	2150.64	2957.3	-0.45687	6.7469e-18	2.8379e-17	AAAS	protein_coding	achalasia, adrenocortical insufficiency, alacrimia [Source:HGNC Symbol;Acc:13666]
ENSG00000094916	10649.7	21686.9	-1.0253	7.1934e-225	7.6001e-223	CBX5	protein_coding	chromobox homolog 5 [Source:HGNC Symbol;Acc:1555]
ENSG00000095002	8159.39	8732.95	-0.097895	0.015597	0.02525	MSH2	protein_coding	mutS homolog 2, colon cancer, nonpolyposis type 1 (E. coli) [Source:HGNC Symbol;Acc:7325]
ENSG00000095059	2575.12	4155.11	-0.6887	1.7043e-45	1.5458e-44	DHPS	protein_coding	deoxyhypusine synthase [Source:HGNC Symbol;Acc:2869]
ENSG00000095321	1980.38	3249.08	-0.71247	2.3291e-45	2.1058e-44	CRAT	protein_coding	carnitine O-acetyltransferase [Source:HGNC Symbol;Acc:2342]
ENSG00000095539	653.225	2121.43	-1.6862	3.3903e-110	9.5285e-109	SEMA4G	protein_coding	sema domain, immunoglobulin domain (Ig), transmembrane domain (TM) and short cytoplasmic domain, (semaphorin) 4G [Source:HGNC Symbol;Acc:10735]
ENSG00000095564	7079.32	10197.1	-0.52602	5.2137e-44	4.5841e-43	BTAF1	protein_coding	BTAF1 RNA polymerase II, B-TFIID transcription factor-associated, 170kDa (Mot1 homolog, S. cerevisiae) [Source:HGNC Symbol;Acc:17307]
ENSG00000096063	13903.8	14737.9	-0.084065	0.0051068	0.0089268	SRPK1	protein_coding	SRSF protein kinase 1 [Source:HGNC Symbol;Acc:11305]
ENSG00000096080	918.087	1107.98	-0.26681	0.00083763	0.0016154	MRPS18A	protein_coding	mitochondrial ribosomal protein S18A [Source:HGNC Symbol;Acc:14515]
ENSG00000096092	577.308	759.082	-0.38868	5.3759e-05	0.00011685	TMEM14A	protein_coding	transmembrane protein 14A [Source:HGNC Symbol;Acc:21076]
ENSG00000096093	839.759	1172.17	-0.48014	6.2698e-10	1.8843e-09	EFHC1	protein_coding	EF-hand domain (C-terminal) containing 1 [Source:HGNC Symbol;Acc:16406]
ENSG00000096384	70389.3	82026.8	-0.22061	1.3012e-15	5.0241e-15	HSP90AB1	protein_coding	heat shock protein 90kDa alpha (cytosolic), class B member 1 [Source:HGNC Symbol;Acc:5258]
ENSG00000096696	12380.8	13465.4	-0.12139	6.8585e-05	0.0001476	DSP	protein_coding	desmoplakin [Source:HGNC Symbol;Acc:3052]
ENSG00000097033	6688.65	8792.4	-0.39345	2.9272e-26	1.6163e-25	SH3GLB1	protein_coding	SH3-domain GRB2-like endophilin B1 [Source:HGNC Symbol;Acc:10833]
ENSG00000097046	6482.8	8294.93	-0.35525	4.5654e-23	2.2766e-22	CDC7	protein_coding	cell division cycle 7 [Source:HGNC Symbol;Acc:1745]
ENSG00000099194	23268.5	53375.9	-1.1965	0	0	SCD	protein_coding	stearoyl-CoA desaturase (delta-9-desaturase) [Source:HGNC Symbol;Acc:10571]
ENSG00000099204	6254.71	9585.02	-0.61503	3.9257e-61	5.0605e-60	ABLIM1	protein_coding	actin binding LIM protein 1 [Source:HGNC Symbol;Acc:78]
ENSG00000099219	2486.05	4285.82	-0.78491	1.0252e-66	1.4454e-65	ERMP1	protein_coding	endoplasmic reticulum metallopeptidase 1 [Source:HGNC Symbol;Acc:23703]
ENSG00000099246	2183.44	3707.13	-0.76146	7.1085e-59	8.7621e-58	RAB18	protein_coding	RAB18, member RAS oncogene family [Source:HGNC Symbol;Acc:14244]
ENSG00000099260	75.1407	210.443	-1.4277	4.6026e-13	1.6035e-12	PALMD	protein_coding	palmdelphin [Source:HGNC Symbol;Acc:15846]
ENSG00000099282	699.442	1165.16	-0.7319	1.317e-19	5.8897e-19	TSPAN15	protein_coding	tetraspanin 15 [Source:HGNC Symbol;Acc:23298]
ENSG00000099308	737.375	1387.46	-0.90518	8.3612e-32	5.3865e-31	MAST3	protein_coding	microtubule associated serine/threonine kinase 3 [Source:HGNC Symbol;Acc:19036]
ENSG00000099326	932.315	1333.34	-0.51125	1.6891e-10	5.2194e-10	MZF1	protein_coding	myeloid zinc finger 1 [Source:HGNC Symbol;Acc:13108]
ENSG00000099330	268.493	501.732	-0.89149	3.1485e-12	1.0575e-11	OCEL1	protein_coding	occludin/ELL domain containing 1 [Source:HGNC Symbol;Acc:26221]
ENSG00000099337	57.0542	172.129	-1.5157	4.938e-12	1.6436e-11	KCNK6	protein_coding	potassium channel, subfamily K, member 6 [Source:HGNC Symbol;Acc:6281]
ENSG00000099364	4516.23	5999.39	-0.40796	5.3758e-21	2.505e-20	FBXL19	protein_coding	F-box and leucine-rich repeat protein 19 [Source:HGNC Symbol;Acc:25300]
ENSG00000099365	168.091	445.286	-1.382	1.0498e-22	5.1664e-22	STX1B	protein_coding	syntaxin 1B [Source:HGNC Symbol;Acc:18539]
ENSG00000099622	9593.36	13625.9	-0.50526	1.8053e-36	1.3215e-35	CIRBP	protein_coding	cold inducible RNA binding protein [Source:HGNC Symbol;Acc:1982]
ENSG00000099624	2419.43	3549.07	-0.55022	1.3376e-24	7.0201e-24	ATP5D	protein_coding	ATP synthase, H+ transporting, mitochondrial F1 complex, delta subunit [Source:HGNC Symbol;Acc:837]
ENSG00000099795	1561.9	2328.89	-0.57569	3.6393e-19	1.6024e-18	NDUFB7	protein_coding	NADH dehydrogenase (ubiquinone) 1 beta subcomplex, 7, 18kDa [Source:HGNC Symbol;Acc:7702]
ENSG00000099797	2975.58	5316.37	-0.83412	1.6465e-69	2.416e-68	TECR	protein_coding	trans-2,3-enoyl-CoA reductase [Source:HGNC Symbol;Acc:4551]
ENSG00000099800	2609.33	3565.72	-0.44858	4.7469e-20	2.1549e-19	TIMM13	protein_coding	translocase of inner mitochondrial membrane 13 homolog (yeast) [Source:HGNC Symbol;Acc:11816]
ENSG00000099810	3493.74	4021.37	-0.20307	1.5199e-06	3.7171e-06	MTAP	protein_coding	methylthioadenosine phosphorylase [Source:HGNC Symbol;Acc:7413]
ENSG00000099817	6259.35	6638.85	-0.084381	0.025731	0.040041	POLR2E	protein_coding	polymerase (RNA) II (DNA directed) polypeptide E, 25kDa [Source:HGNC Symbol;Acc:9192]
ENSG00000099840	46.8621	82.0117	-0.73546	0.010745	0.017898	IZUMO4	protein_coding	IZUMO family member 4 [Source:HGNC Symbol;Acc:26950]
ENSG00000099864	1682.37	2989.89	-0.82566	2.4562e-48	2.3929e-47	PALM	protein_coding	paralemmin [Source:HGNC Symbol;Acc:8594]
ENSG00000099889	906.348	1229.21	-0.43445	1.1079e-07	2.9268e-07	ARVCF	protein_coding	armadillo repeat gene deleted in velocardiofacial syndrome [Source:HGNC Symbol;Acc:728]
ENSG00000099899	1839.12	2707.74	-0.55451	4.9144e-17	2.0052e-16	TRMT2A	protein_coding	tRNA methyltransferase 2 homolog A (S. cerevisiae) [Source:HGNC Symbol;Acc:24974]
ENSG00000099904	1551.17	2576.38	-0.72735	3.9419e-33	2.6312e-32	ZDHHC8	protein_coding	zinc finger, DHHC-type containing 8 [Source:HGNC Symbol;Acc:18474]
ENSG00000099942	9228.31	10157.3	-0.1379	0.0010875	0.0020689	CRKL	protein_coding	v-crk sarcoma virus CT10 oncogene homolog (avian)-like [Source:HGNC Symbol;Acc:2363]
ENSG00000099949	3069.09	3522.38	-0.19788	1.3704e-05	3.1298e-05	LZTR1	protein_coding	leucine-zipper-like transcription regulator 1 [Source:HGNC Symbol;Acc:6742]
ENSG00000099953	498.449	602.447	-0.26838	0.01377	0.022506	MMP11	protein_coding	matrix metallopeptidase 11 (stromelysin 3) [Source:HGNC Symbol;Acc:7157]
ENSG00000099958	332.092	469.854	-0.49319	3.8071e-05	8.3933e-05	DERL3	protein_coding	derlin 3 [Source:HGNC Symbol;Acc:14236]
ENSG00000099977	854.146	1844.61	-1.105	8.0633e-61	1.0282e-59	DDT	protein_coding	D-dopachrome tautomerase [Source:HGNC Symbol;Acc:2732]
ENSG00000099984	106.7	167.845	-0.63082	0.00049651	0.00098477	GSTT2	protein_coding	glutathione S-transferase theta 2 [Source:HGNC Symbol;Acc:4642]
ENSG00000099999	550.721	867.262	-0.64645	3.6833e-09	1.0575e-08	RNF215	protein_coding	ring finger protein 215 [Source:HGNC Symbol;Acc:33434]
ENSG00000100023	1458.29	2401.26	-0.71542	4.7746e-30	2.9356e-29	PPIL2	protein_coding	peptidylprolyl isomerase (cyclophilin)-like 2 [Source:HGNC Symbol;Acc:9261]
ENSG00000100027	342.901	422.491	-0.29907	0.008863	0.01495	YPEL1	protein_coding	yippee-like 1 (Drosophila) [Source:HGNC Symbol;Acc:12845]
ENSG00000100028	4056.13	5706.92	-0.49187	2.1827e-36	1.5933e-35	SNRPD3	protein_coding	small nuclear ribonucleoprotein D3 polypeptide 18kDa [Source:HGNC Symbol;Acc:11160]
ENSG00000100034	2807.86	3869.78	-0.46165	3.8604e-23	1.9306e-22	PPM1F	protein_coding	protein phosphatase, Mg2+/Mn2+ dependent, 1F [Source:HGNC Symbol;Acc:19388]
ENSG00000100058	543.1	796.449	-0.54971	1.8795e-09	5.4935e-09	CRYBB2P1	pseudogene	crystallin, beta B2 pseudogene 1 [Source:HGNC Symbol;Acc:2399]
ENSG00000100075	2878.06	5944.3	-1.0428	2.2737e-110	6.4111e-109	SLC25A1	protein_coding	solute carrier family 25 (mitochondrial carrier; citrate transporter), member 1 [Source:HGNC Symbol;Acc:10979]
ENSG00000100083	2672.91	2987.36	-0.16095	0.00084281	0.0016245	GGA1	protein_coding	golgi-associated, gamma adaptin ear containing, ARF binding protein 1 [Source:HGNC Symbol;Acc:17842]
ENSG00000100092	922.814	1154.34	-0.32018	1.4364e-05	3.2753e-05	SH3BP1	protein_coding	SH3-domain binding protein 1 [Source:HGNC Symbol;Acc:10824]
ENSG00000100099	1785.31	2632.75	-0.55859	3.9125e-27	2.2165e-26	HPS4	protein_coding	Hermansky-Pudlak syndrome 4 [Source:HGNC Symbol;Acc:15844]
ENSG00000100116	547.009	840.649	-0.61599	4.1311e-12	1.3801e-11	GCAT	protein_coding	glycine C-acetyltransferase [Source:HGNC Symbol;Acc:4188]
ENSG00000100138	3814.17	4828.45	-0.33933	3.479e-17	1.4285e-16	NHP2L1	protein_coding	NHP2 non-histone chromosome protein 2-like 1 (S. cerevisiae) [Source:HGNC Symbol;Acc:7819]
ENSG00000100147	302.518	374.446	-0.30393	0.011951	0.019751	CCDC134	protein_coding	coiled-coil domain containing 134 [Source:HGNC Symbol;Acc:26185]
ENSG00000100162	901.562	1228.7	-0.4431	6.7767e-09	1.9182e-08	CENPM	protein_coding	centromere protein M [Source:HGNC Symbol;Acc:18352]
ENSG00000100167	1856.39	3956.55	-1.089	9.1862e-115	2.7617e-113	2019-09-03	protein_coding	septin 3 [Source:HGNC Symbol;Acc:10750]
ENSG00000100196	516.787	877.999	-0.75738	2.3639e-16	9.4023e-16	KDELR3	protein_coding	KDEL (Lys-Asp-Glu-Leu) endoplasmic reticulum protein retention receptor 3 [Source:HGNC Symbol;Acc:6306]
ENSG00000100201	21970.9	41942.8	-0.93113	2.6743e-109	7.3563e-108	DDX17	protein_coding	DEAD (Asp-Glu-Ala-Asp) box helicase 17 [Source:HGNC Symbol;Acc:2740]
ENSG00000100211	896.515	1029.23	-0.19987	0.0083382	0.014135	CBY1	protein_coding	chibby homolog 1 (Drosophila) [Source:HGNC Symbol;Acc:1307]
ENSG00000100216	2463.49	3254.26	-0.40038	6.1518e-14	2.2184e-13	TOMM22	protein_coding	translocase of outer mitochondrial membrane 22 homolog (yeast) [Source:HGNC Symbol;Acc:18002]
ENSG00000100218	18.6579	38.3481	-0.88122	0.017743	0.028474	RTDR1	protein_coding	rhabdoid tumor deletion region gene 1 [Source:HGNC Symbol;Acc:13437]
ENSG00000100220	4636.61	5231.7	-0.17379	4.7389e-06	1.1192e-05	C22orf28	protein_coding	chromosome 22 open reading frame 28 [Source:HGNC Symbol;Acc:26935]
ENSG00000100221	4126.22	4492.46	-0.12162	0.0043479	0.007675	JOSD1	protein_coding	Josephin domain containing 1 [Source:HGNC Symbol;Acc:28953]
ENSG00000100234	2318.42	3687.75	-0.66757	1.1025e-36	8.1283e-36	TIMP3	protein_coding	TIMP metallopeptidase inhibitor 3 [Source:HGNC Symbol;Acc:11822]
ENSG00000100239	3743.13	4791.11	-0.35586	2.1056e-18	9.0251e-18	PPP6R2	protein_coding	protein phosphatase 6, regulatory subunit 2 [Source:HGNC Symbol;Acc:19253]
ENSG00000100242	2342.16	3115.49	-0.41068	2.7144e-15	1.033e-14	SUN2	protein_coding	Sad1 and UNC84 domain containing 2 [Source:HGNC Symbol;Acc:14210]
ENSG00000100243	5630.51	6677.75	-0.24544	1.4248e-09	4.1993e-09	CYB5R3	protein_coding	cytochrome b5 reductase 3 [Source:HGNC Symbol;Acc:2873]
ENSG00000100246	326.968	439.875	-0.4166	0.0013976	0.0026223	DNAL4	protein_coding	dynein, axonemal, light chain 4 [Source:HGNC Symbol;Acc:2955]
ENSG00000100266	2554.27	3497.61	-0.45173	6.1372e-17	2.4959e-16	PACSIN2	protein_coding	protein kinase C and casein kinase substrate in neurons 2 [Source:HGNC Symbol;Acc:8571]
ENSG00000100271	170.944	300.182	-0.79753	7.2746e-08	1.9465e-07	TTLL1	protein_coding	tubulin tyrosine ligase-like family, member 1 [Source:HGNC Symbol;Acc:1312]
ENSG00000100281	1978.71	4199.89	-1.0828	1.0595e-97	2.4752e-96	HMGXB4	protein_coding	HMG box domain containing 4 [Source:HGNC Symbol;Acc:5003]
ENSG00000100284	592.466	715.758	-0.26862	0.0025441	0.0046219	TOM1	protein_coding	target of myb1 (chicken) [Source:HGNC Symbol;Acc:11982]
ENSG00000100288	17.4002	40.2785	-1.0219	0.0054466	0.0094812	CHKB	protein_coding	choline kinase beta [Source:HGNC Symbol;Acc:1938]
ENSG00000100299	405.514	680.689	-0.73587	9.1567e-11	2.8712e-10	ARSA	protein_coding	arylsulfatase A [Source:HGNC Symbol;Acc:713]
ENSG00000100300	921.355	1641.92	-0.83005	3.7797e-30	2.3278e-29	TSPO	protein_coding	translocator protein (18kDa) [Source:HGNC Symbol;Acc:1158]
ENSG00000100307	229.479	561.851	-1.2678	1.5778e-23	7.9956e-23	CBX7	protein_coding	chromobox homolog 7 [Source:HGNC Symbol;Acc:1557]
ENSG00000100316	86528.5	119696	-0.46776	4.608e-54	5.1192e-53	RPL3	protein_coding	ribosomal protein L3 [Source:HGNC Symbol;Acc:10332]
ENSG00000100320	6151.49	12013.3	-0.96458	1.7144e-189	1.29e-187	RBFOX2	protein_coding	RNA binding protein, fox-1 homolog (C. elegans) 2 [Source:HGNC Symbol;Acc:9906]
ENSG00000100321	1155.34	2381.08	-1.0409	2.804e-73	4.3989e-72	SYNGR1	protein_coding	synaptogyrin 1 [Source:HGNC Symbol;Acc:11498]
ENSG00000100324	1391.94	2019.85	-0.53639	5.0804e-20	2.3031e-19	TAB1	protein_coding	TGF-beta activated kinase 1/MAP3K7 binding protein 1 [Source:HGNC Symbol;Acc:18157]
ENSG00000100330	3196.73	3522.01	-0.13932	0.0020945	0.0038486	MTMR3	protein_coding	myotubularin related protein 3 [Source:HGNC Symbol;Acc:7451]
ENSG00000100344	310.236	544.135	-0.79939	3.8885e-13	1.3594e-12	PNPLA3	protein_coding	patatin-like phospholipase domain containing 3 [Source:HGNC Symbol;Acc:18590]
ENSG00000100345	14878.4	18295.4	-0.29782	5.428e-21	2.528e-20	MYH9	protein_coding	myosin, heavy chain 9, non-muscle [Source:HGNC Symbol;Acc:7579]
ENSG00000100348	1817.96	2387.82	-0.39009	4.3086e-09	1.2324e-08	TXN2	protein_coding	thioredoxin 2 [Source:HGNC Symbol;Acc:17772]
ENSG00000100350	3055.7	4558.89	-0.5748	6.269e-35	4.4144e-34	FOXRED2	protein_coding	FAD-dependent oxidoreductase domain containing 2 [Source:HGNC Symbol;Acc:26264]
ENSG00000100359	2457.98	3335.14	-0.43806	4.4129e-16	1.7347e-15	SGSM3	protein_coding	small G protein signaling modulator 3 [Source:HGNC Symbol;Acc:25228]
ENSG00000100360	844.854	2050.94	-1.2712	7.884e-64	1.0612e-62	IFT27	protein_coding	intraflagellar transport 27 homolog (Chlamydomonas) [Source:HGNC Symbol;Acc:18626]
ENSG00000100364	2657.42	2904.75	-0.12773	0.0096213	0.016121	KIAA0930	protein_coding	KIAA0930 [Source:HGNC Symbol;Acc:1314]
ENSG00000100376	1995.56	4017.83	-1.0057	1.2058e-65	1.6674e-64	FAM118A	protein_coding	family with sequence similarity 118, member A [Source:HGNC Symbol;Acc:1313]
ENSG00000100379	865.548	1070.53	-0.30238	0.00022452	0.00046081	KCTD17	protein_coding	potassium channel tetramerisation domain containing 17 [Source:HGNC Symbol;Acc:25705]
ENSG00000100380	17065.6	23990.2	-0.49117	1.1783e-52	1.2703e-51	ST13	protein_coding	suppression of tumorigenicity 13 (colon carcinoma) (Hsp70 interacting protein) [Source:HGNC Symbol;Acc:11343]
ENSG00000100417	861.526	1031.08	-0.25839	0.00069935	0.0013616	PMM1	protein_coding	phosphomannomutase 1 [Source:HGNC Symbol;Acc:9114]
ENSG00000100418	2913.42	4585.51	-0.65248	3.5382e-35	2.5071e-34	DESI1	protein_coding	desumoylating isopeptidase 1 [Source:HGNC Symbol;Acc:24577]
ENSG00000100422	3930.32	4742.9	-0.27057	2.3118e-11	7.4688e-11	CERK	protein_coding	ceramide kinase [Source:HGNC Symbol;Acc:19256]
ENSG00000100426	3348.44	3905.41	-0.22181	2.9253e-06	7.0081e-06	ZBED4	protein_coding	zinc finger, BED-type containing 4 [Source:HGNC Symbol;Acc:20721]
ENSG00000100429	61.707	109.46	-0.77408	0.0010388	0.0019798	HDAC10	protein_coding	histone deacetylase 10 [Source:HGNC Symbol;Acc:18128]
ENSG00000100441	3442.74	4394.79	-0.35107	9.1436e-13	3.1398e-12	KHNYN	protein_coding	KH and NYN domain containing [Source:HGNC Symbol;Acc:20166]
ENSG00000100442	4789.9	7051.12	-0.55769	5.1395e-50	5.1907e-49	FKBP3	protein_coding	FK506 binding protein 3, 25kDa [Source:HGNC Symbol;Acc:3719]
ENSG00000100445	1278.49	1734.74	-0.43727	3.5063e-08	9.5457e-08	SDR39U1	protein_coding	short chain dehydrogenase/reductase family 39U, member 1 [Source:HGNC Symbol;Acc:20275]
ENSG00000100473	4823.34	5188.27	-0.1059	0.010156	0.016971	COCH	protein_coding	coagulation factor C homolog, cochlin (Limulus polyphemus) [Source:HGNC Symbol;Acc:2180]
ENSG00000100485	1666.45	2212.24	-0.40915	2.1821e-11	7.0578e-11	SOS2	protein_coding	son of sevenless homolog 2 (Drosophila) [Source:HGNC Symbol;Acc:11188]
ENSG00000100503	6270.18	9369.68	-0.57928	7.3661e-60	9.2156e-59	NIN	protein_coding	ninein (GSK3B interacting protein) [Source:HGNC Symbol;Acc:14906]
ENSG00000100505	1066.44	1647.44	-0.6247	6.1071e-21	2.8432e-20	TRIM9	protein_coding	tripartite motif containing 9 [Source:HGNC Symbol;Acc:16288]
ENSG00000100519	3921.48	4835.61	-0.3017	1.9179e-14	7.066e-14	PSMC6	protein_coding	proteasome (prosome, macropain) 26S subunit, ATPase, 6 [Source:HGNC Symbol;Acc:9553]
ENSG00000100522	3719.15	5252.78	-0.49763	5.9172e-33	3.9344e-32	GNPNAT1	protein_coding	glucosamine-phosphate N-acetyltransferase 1 [Source:HGNC Symbol;Acc:19980]
ENSG00000100523	2101.44	2642.62	-0.33071	6.5784e-11	2.0786e-10	DDHD1	protein_coding	DDHD domain containing 1 [Source:HGNC Symbol;Acc:19714]
ENSG00000100526	906.031	1294.72	-0.51452	6.6103e-11	2.0885e-10	CDKN3	protein_coding	cyclin-dependent kinase inhibitor 3 [Source:HGNC Symbol;Acc:1791]
ENSG00000100528	4668.45	6028.56	-0.36881	2.7796e-14	1.0168e-13	CNIH	protein_coding	cornichon homolog (Drosophila) [Source:HGNC Symbol;Acc:19431]
ENSG00000100554	2317.47	2646.48	-0.19022	0.00015612	0.00032527	ATP6V1D	protein_coding	ATPase, H+ transporting, lysosomal 34kDa, V1 subunit D [Source:HGNC Symbol;Acc:13527]
ENSG00000100564	1382.72	1706.77	-0.30256	1.1509e-05	2.6454e-05	PIGH	protein_coding	phosphatidylinositol glycan anchor biosynthesis, class H [Source:HGNC Symbol;Acc:8964]
ENSG00000100568	2085.62	2679.59	-0.36079	2.1575e-11	6.9801e-11	VTI1B	protein_coding	vesicle transport through interaction with t-SNAREs 1B [Source:HGNC Symbol;Acc:17793]
ENSG00000100577	463.607	698.279	-0.58682	7.2458e-10	2.1703e-09	GSTZ1	protein_coding	glutathione S-transferase zeta 1 [Source:HGNC Symbol;Acc:4643]
ENSG00000100580	3226.67	6249.83	-0.95116	1.9676e-98	4.6598e-97	TMED8	protein_coding	transmembrane emp24 protein transport domain containing 8 [Source:HGNC Symbol;Acc:18633]
ENSG00000100592	1869.2	2277.47	-0.28514	1.5494e-07	4.0555e-07	DAAM1	protein_coding	dishevelled associated activator of morphogenesis 1 [Source:HGNC Symbol;Acc:18142]
ENSG00000100596	3655.31	5439.05	-0.57202	4.7184e-41	3.8748e-40	SPTLC2	protein_coding	serine palmitoyltransferase, long chain base subunit 2 [Source:HGNC Symbol;Acc:11278]
ENSG00000100612	2167.91	2592	-0.25846	1.4937e-05	3.4005e-05	DHRS7	protein_coding	dehydrogenase/reductase (SDR family) member 7 [Source:HGNC Symbol;Acc:21524]
ENSG00000100614	2963.63	5032.9	-0.76278	7.6826e-63	1.0162e-61	PPM1A	protein_coding	protein phosphatase, Mg2+/Mn2+ dependent, 1A [Source:HGNC Symbol;Acc:9275]
ENSG00000100626	553.661	973.971	-0.80813	2.5843e-19	1.1427e-18	GALNT16	protein_coding	UDP-N-acetyl-alpha-D-galactosamine:polypeptide N-acetylgalactosaminyltransferase 16 [Source:HGNC Symbol;Acc:23233]
ENSG00000100629	1451.71	1677.81	-0.20835	0.00068907	0.0013433	CEP128	protein_coding	centrosomal protein 128kDa [Source:HGNC Symbol;Acc:20359]
ENSG00000100632	5110.55	6175.23	-0.27288	3.6112e-08	9.819e-08	ERH	protein_coding	enhancer of rudimentary homolog (Drosophila) [Source:HGNC Symbol;Acc:3447]
ENSG00000100650	9002.11	12123.8	-0.42872	8.0654e-27	4.5277e-26	SRSF5	protein_coding	serine/arginine-rich splicing factor 5 [Source:HGNC Symbol;Acc:10787]
ENSG00000100711	1187.44	1396.13	-0.23382	0.00056176	0.0011069	ZFYVE21	protein_coding	zinc finger, FYVE domain containing 21 [Source:HGNC Symbol;Acc:20760]
ENSG00000100726	4099.33	4651.36	-0.18215	1.0044e-05	2.3196e-05	TELO2	protein_coding	TEL2, telomere maintenance 2, homolog (S. cerevisiae) [Source:HGNC Symbol;Acc:29099]
ENSG00000100731	6189.97	7272.38	-0.23166	2.2143e-10	6.8017e-10	PCNX	protein_coding	pecanex homolog (Drosophila) [Source:HGNC Symbol;Acc:19740]
ENSG00000100767	630.061	2014.6	-1.6655	2.2148e-112	6.4271e-111	PAPLN	protein_coding	papilin, proteoglycan-like sulfated glycoprotein [Source:HGNC Symbol;Acc:19262]
ENSG00000100804	4183.01	5199.13	-0.31306	1.2174e-15	4.7061e-15	PSMB5	protein_coding	proteasome (prosome, macropain) subunit, beta type, 5 [Source:HGNC Symbol;Acc:9542]
ENSG00000100823	6962.71	7374.64	-0.082823	0.022074	0.034758	APEX1	protein_coding	APEX nuclease (multifunctional DNA repair enzyme) 1 [Source:HGNC Symbol;Acc:587]
ENSG00000100836	2509.6	2994.57	-0.2544	1.9465e-05	4.3917e-05	PABPN1	protein_coding	poly(A) binding protein, nuclear 1 [Source:HGNC Symbol;Acc:8565]
ENSG00000100852	5742.05	7776.33	-0.43653	1.7244e-34	1.1989e-33	ARHGAP5	protein_coding	Rho GTPase activating protein 5 [Source:HGNC Symbol;Acc:675]
ENSG00000100865	1196.34	1477.87	-0.30539	3.042e-05	6.7533e-05	CINP	protein_coding	cyclin-dependent kinase 2 interacting protein [Source:HGNC Symbol;Acc:23789]
ENSG00000100883	4778.73	5120.85	-0.10044	0.020523	0.032547	SRP54	protein_coding	signal recognition particle 54kDa [Source:HGNC Symbol;Acc:11301]
ENSG00000100889	1471.84	2146.48	-0.54171	1.3986e-21	6.6585e-21	PCK2	protein_coding	phosphoenolpyruvate carboxykinase 2 (mitochondrial) [Source:HGNC Symbol;Acc:8725]
ENSG00000100918	496.279	688.259	-0.46292	7.3388e-06	1.7115e-05	REC8	protein_coding	REC8 homolog (yeast) [Source:HGNC Symbol;Acc:16879]
ENSG00000100938	1600.67	3066.66	-0.93496	7.0829e-72	1.0804e-70	GMPR2	protein_coding	guanosine monophosphate reductase 2 [Source:HGNC Symbol;Acc:4377]
ENSG00000100941	11445.5	19533.8	-0.76983	2.5501e-99	6.1119e-98	PNN	protein_coding	pinin, desmosome associated protein [Source:HGNC Symbol;Acc:9162]
ENSG00000100968	1209.74	3310.97	-1.4451	2.2706e-124	7.8054e-123	NFATC4	protein_coding	nuclear factor of activated T-cells, cytoplasmic, calcineurin-dependent 4 [Source:HGNC Symbol;Acc:7778]
ENSG00000100982	1134.24	1859.72	-0.70976	2.4719e-25	1.3291e-24	PCIF1	protein_coding	PDX1 C-terminal inhibiting factor 1 [Source:HGNC Symbol;Acc:16200]
ENSG00000100983	2348.91	3318.07	-0.49721	4.5753e-24	2.3564e-23	GSS	protein_coding	glutathione synthetase [Source:HGNC Symbol;Acc:4624]
ENSG00000101000	512.514	799.462	-0.63549	2.0542e-12	6.947e-12	PROCR	protein_coding	protein C receptor, endothelial [Source:HGNC Symbol;Acc:9452]
ENSG00000101004	1445.61	2020.2	-0.47944	3.1227e-12	1.0491e-11	NINL	protein_coding	ninein-like [Source:HGNC Symbol;Acc:29163]
ENSG00000101017	50.4812	102.844	-0.95171	0.00026829	0.00054636	CD40	protein_coding	CD40 molecule, TNF receptor superfamily member 5 [Source:HGNC Symbol;Acc:11919]
ENSG00000101079	1714.7	4655.83	-1.4383	6.7189e-181	4.601e-179	NDRG3	protein_coding	NDRG family member 3 [Source:HGNC Symbol;Acc:14462]
ENSG00000101104	1119.69	1821.82	-0.69823	4.8927e-20	2.2192e-19	PABPC1L	protein_coding	poly(A) binding protein, cytoplasmic 1-like [Source:HGNC Symbol;Acc:15797]
ENSG00000101109	6129.65	6885.33	-0.16809	4.8144e-06	1.1362e-05	STK4	protein_coding	serine/threonine kinase 4 [Source:HGNC Symbol;Acc:11408]
ENSG00000101132	1318.71	1955.99	-0.56781	4.0764e-17	1.6696e-16	PFDN4	protein_coding	prefoldin subunit 4 [Source:HGNC Symbol;Acc:8868]
ENSG00000101144	1385.09	2841.69	-1.0304	2.0692e-56	2.4171e-55	BMP7	protein_coding	bone morphogenetic protein 7 [Source:HGNC Symbol;Acc:1074]
ENSG00000101150	2933.7	3241.5	-0.14275	0.0045626	0.0080305	TPD52L2	protein_coding	tumor protein D52-like 2 [Source:HGNC Symbol;Acc:12007]
ENSG00000101166	9809.9	12381.7	-0.33586	2.7039e-21	1.2735e-20	SLMO2	protein_coding	slowmo homolog 2 (Drosophila) [Source:HGNC Symbol;Acc:15892]
ENSG00000101199	6133.6	8242.14	-0.42526	1.1172e-27	6.4278e-27	ARFGAP1	protein_coding	ADP-ribosylation factor GTPase activating protein 1 [Source:HGNC Symbol;Acc:15852]
ENSG00000101216	1887.32	2195.53	-0.21681	4.7582e-05	0.00010391	GMEB2	protein_coding	glucocorticoid modulatory element binding protein 2 [Source:HGNC Symbol;Acc:4371]
ENSG00000101220	1631.59	2268.49	-0.47427	3.3319e-18	1.4183e-17	C20orf27	protein_coding	chromosome 20 open reading frame 27 [Source:HGNC Symbol;Acc:15873]
ENSG00000101224	2415.44	2946.72	-0.28582	9.5368e-09	2.6801e-08	CDC25B	protein_coding	cell division cycle 25B [Source:HGNC Symbol;Acc:1726]
ENSG00000101236	438.626	650.581	-0.56438	9.3127e-09	2.6182e-08	RNF24	protein_coding	ring finger protein 24 [Source:HGNC Symbol;Acc:13779]
ENSG00000101246	1442.07	1801.26	-0.31806	1.6863e-06	4.1083e-06	ARFRP1	protein_coding	ADP-ribosylation factor related protein 1 [Source:HGNC Symbol;Acc:662]
ENSG00000101255	1234.43	1467.25	-0.24633	0.0010836	0.002062	TRIB3	protein_coding	tribbles homolog 3 (Drosophila) [Source:HGNC Symbol;Acc:16228]
ENSG00000101266	9121.98	11673.5	-0.35558	1.7845e-18	7.6628e-18	CSNK2A1	protein_coding	casein kinase 2, alpha 1 polypeptide [Source:HGNC Symbol;Acc:2457]
ENSG00000101290	2665.64	4309.8	-0.69129	1.1408e-54	1.2845e-53	CDS2	protein_coding	CDP-diacylglycerol synthase (phosphatidate cytidylyltransferase) 2 [Source:HGNC Symbol;Acc:1801]
ENSG00000101311	640.444	812.064	-0.34158	4.9503e-05	0.00010792	FERMT1	protein_coding	fermitin family member 1 [Source:HGNC Symbol;Acc:15889]
ENSG00000101349	49.2545	124.322	-1.2545	2.2559e-07	5.851e-07	PAK7	protein_coding	p21 protein (Cdc42/Rac)-activated kinase 7 [Source:HGNC Symbol;Acc:15916]
ENSG00000101363	1235.68	1561.14	-0.33613	3.6196e-07	9.2638e-07	MANBAL	protein_coding	mannosidase, beta A, lysosomal-like [Source:HGNC Symbol;Acc:15799]
ENSG00000101384	1519.59	1784.07	-0.23152	9.219e-05	0.00019615	JAG1	protein_coding	jagged 1 [Source:HGNC Symbol;Acc:6188]
ENSG00000101400	1122	2245.62	-0.99703	4.5613e-56	5.2827e-55	SNTA1	protein_coding	syntrophin, alpha 1 [Source:HGNC Symbol;Acc:11167]
ENSG00000101417	164.64	313.516	-0.91363	5.6741e-09	1.6124e-08	PXMP4	protein_coding	peroxisomal membrane protein 4, 24kDa [Source:HGNC Symbol;Acc:15920]
ENSG00000101444	12425.8	16842.5	-0.43833	4.0742e-29	2.4412e-28	AHCY	protein_coding	adenosylhomocysteinase [Source:HGNC Symbol;Acc:343]
ENSG00000101445	360.61	844.706	-1.215	1.9526e-35	1.3966e-34	PPP1R16B	protein_coding	protein phosphatase 1, regulatory subunit 16B [Source:HGNC Symbol;Acc:15850]
ENSG00000101452	1082.35	1271.63	-0.23244	0.0010954	0.0020827	DHX35	protein_coding	DEAH (Asp-Glu-Ala-His) box polypeptide 35 [Source:HGNC Symbol;Acc:15861]
ENSG00000101463	129.022	204.269	-0.63982	0.0012831	0.0024185	SYNDIG1	protein_coding	synapse differentiation inducing 1 [Source:HGNC Symbol;Acc:15885]
ENSG00000101464	626.229	1120.44	-0.83314	1.3555e-25	7.3356e-25	PIGU	protein_coding	phosphatidylinositol glycan anchor biosynthesis, class U [Source:HGNC Symbol;Acc:15791]
ENSG00000101473	695.645	940.37	-0.43336	3.1782e-07	8.1656e-07	ACOT8	protein_coding	acyl-CoA thioesterase 8 [Source:HGNC Symbol;Acc:15919]
ENSG00000101489	30.6408	90.4505	-1.4233	1.3171e-06	3.237e-06	CELF4	protein_coding	CUGBP, Elav-like family member 4 [Source:HGNC Symbol;Acc:14015]
ENSG00000101493	1114.8	2883.83	-1.3633	4.7219e-88	9.5789e-87	ZNF516	protein_coding	zinc finger protein 516 [Source:HGNC Symbol;Acc:28990]
ENSG00000101544	3346.33	4337.38	-0.37229	1.0265e-14	3.8173e-14	ADNP2	protein_coding	ADNP homeobox 2 [Source:HGNC Symbol;Acc:23803]
ENSG00000101546	171.712	459.296	-1.3911	3.7972e-25	2.0262e-24	RBFA	protein_coding	ribosome binding factor A (putative) [Source:HGNC Symbol;Acc:26120]
ENSG00000101557	8053.09	9209.47	-0.19376	1.969e-08	5.4333e-08	USP14	protein_coding	ubiquitin specific peptidase 14 (tRNA-guanine transglycosylase) [Source:HGNC Symbol;Acc:12612]
ENSG00000101558	5723.84	6655.67	-0.2181	1.6906e-07	4.415e-07	VAPA	protein_coding	VAMP (vesicle-associated membrane protein)-associated protein A, 33kDa [Source:HGNC Symbol;Acc:12648]
ENSG00000101574	507.23	967.439	-0.9256	1.6377e-26	9.1105e-26	METTL4	protein_coding	methyltransferase like 4 [Source:HGNC Symbol;Acc:24726]
ENSG00000101577	1792.64	2475.31	-0.46428	5.4419e-18	2.2968e-17	LPIN2	protein_coding	lipin 2 [Source:HGNC Symbol;Acc:14450]
ENSG00000101639	3252.19	4148.39	-0.3509	1.4086e-13	5.0063e-13	CEP192	protein_coding	centrosomal protein 192kDa [Source:HGNC Symbol;Acc:25515]
ENSG00000101680	3885.1	6964.77	-0.84125	6.0193e-109	1.6488e-107	LAMA1	protein_coding	laminin, alpha 1 [Source:HGNC Symbol;Acc:6481]
ENSG00000101695	309.393	870.952	-1.4806	7.1585e-52	7.5632e-51	RNF125	protein_coding	ring finger protein 125, E3 ubiquitin protein ligase [Source:HGNC Symbol;Acc:21150]
ENSG00000101746	259.331	490.075	-0.9067	7.569e-15	2.8313e-14	NOL4	protein_coding	nucleolar protein 4 [Source:HGNC Symbol;Acc:7870]
ENSG00000101751	1171.09	1424.96	-0.28041	3.7975e-05	8.3736e-05	POLI	protein_coding	polymerase (DNA directed) iota [Source:HGNC Symbol;Acc:9182]
ENSG00000101752	11472.3	17528.9	-0.61097	1.0692e-67	1.5265e-66	MIB1	protein_coding	mindbomb E3 ubiquitin protein ligase 1 [Source:HGNC Symbol;Acc:21086]
ENSG00000101843	5112.5	6183.94	-0.27472	8.4249e-13	2.898e-12	PSMD10	protein_coding	proteasome (prosome, macropain) 26S subunit, non-ATPase, 10 [Source:HGNC Symbol;Acc:9555]
ENSG00000101849	2000.17	3038.86	-0.60212	3.143e-34	2.1666e-33	TBL1X	protein_coding	transducin (beta)-like 1X-linked [Source:HGNC Symbol;Acc:11585]
ENSG00000101856	15135.6	31808.2	-1.0703	1.0485e-220	1.052e-218	PGRMC1	protein_coding	progesterone receptor membrane component 1 [Source:HGNC Symbol;Acc:16090]
ENSG00000101871	3133.51	4479	-0.51301	4.0399e-27	2.2877e-26	MID1	protein_coding	midline 1 (Opitz/BBB syndrome) [Source:HGNC Symbol;Acc:7095]
ENSG00000101888	1056.09	1394.56	-0.39969	4.9944e-09	1.4225e-08	NXT2	protein_coding	nuclear transport factor 2-like export factor 2 [Source:HGNC Symbol;Acc:18151]
ENSG00000101898	135.393	179.057	-0.39047	0.02425	0.037902	RP3-324O17.4	pseudogene	-
ENSG00000101901	3081.91	4450.9	-0.53002	1.4234e-29	8.6448e-29	ALG13	protein_coding	ALG13, UDP-N-acetylglucosaminyltransferase subunit [Source:HGNC Symbol;Acc:30881]
ENSG00000101911	4458.66	7243.09	-0.69906	7.6061e-68	1.0884e-66	PRPS2	protein_coding	phosphoribosyl pyrophosphate synthetase 2 [Source:HGNC Symbol;Acc:9465]
ENSG00000101935	2614.96	4160.76	-0.66752	1.0373e-38	7.9816e-38	AMMECR1	protein_coding	Alport syndrome, mental retardation, midface hypoplasia and elliptocytosis chromosomal region gene 1 [Source:HGNC Symbol;Acc:467]
ENSG00000101938	46.9107	119.319	-1.262	9.2827e-07	2.3111e-06	CHRDL1	protein_coding	chordin-like 1 [Source:HGNC Symbol;Acc:29861]
ENSG00000101940	1325.61	1978.4	-0.5746	7.0505e-16	2.746e-15	WDR13	protein_coding	WD repeat domain 13 [Source:HGNC Symbol;Acc:14352]
ENSG00000101955	447.069	837.352	-0.89958	4.7956e-22	2.3116e-21	SRPX	protein_coding	sushi-repeat containing protein, X-linked [Source:HGNC Symbol;Acc:11309]
ENSG00000101966	5846.39	8886.12	-0.60318	8.3681e-51	8.6298e-50	XIAP	protein_coding	X-linked inhibitor of apoptosis [Source:HGNC Symbol;Acc:592]
ENSG00000101972	32604.3	39149.8	-0.26376	2.0875e-21	9.8837e-21	STAG2	protein_coding	stromal antigen 2 [Source:HGNC Symbol;Acc:11355]
ENSG00000101974	5861.63	13052.9	-1.1534	1.2113e-200	1.0147e-198	ATP11C	protein_coding	ATPase, class VI, type 11C [Source:HGNC Symbol;Acc:13554]
ENSG00000102024	49567.2	72521.2	-0.54843	1.5561e-54	1.7437e-53	PLS3	protein_coding	plastin 3 [Source:HGNC Symbol;Acc:9091]
ENSG00000102030	1789.91	2466.69	-0.45918	1.8663e-10	5.7539e-10	NAA10	protein_coding	N(alpha)-acetyltransferase 10, NatA catalytic subunit [Source:HGNC Symbol;Acc:18704]
ENSG00000102032	92.1337	207.584	-1.1389	1.9754e-10	6.0828e-10	RENBP	protein_coding	renin binding protein [Source:HGNC Symbol;Acc:9959]
ENSG00000102038	6867.13	14046.8	-1.0313	7.7501e-221	7.8059e-219	SMARCA1	protein_coding	SWI/SNF related, matrix associated, actin dependent regulator of chromatin, subfamily a, member 1 [Source:HGNC Symbol;Acc:11097]
ENSG00000102053	273.663	588.146	-1.0915	2.5399e-22	1.2331e-21	ZC3H12B	protein_coding	zinc finger CCCH-type containing 12B [Source:HGNC Symbol;Acc:17407]
ENSG00000102054	11137.8	21880.4	-0.97339	1.5839e-232	1.8061e-230	RBBP7	protein_coding	retinoblastoma binding protein 7 [Source:HGNC Symbol;Acc:9890]
ENSG00000102096	1129.57	1265.75	-0.1628	0.023847	0.037323	PIM2	protein_coding	pim-2 oncogene [Source:HGNC Symbol;Acc:8987]
ENSG00000102098	2184.02	3534.64	-0.69234	2.2274e-42	1.8928e-41	SCML2	protein_coding	sex comb on midleg-like 2 (Drosophila) [Source:HGNC Symbol;Acc:10581]
ENSG00000102109	823.736	1181.69	-0.51854	8.1475e-12	2.6883e-11	PCSK1N	protein_coding	proprotein convertase subtilisin/kexin type 1 inhibitor [Source:HGNC Symbol;Acc:17301]
ENSG00000102119	5481.65	7810.76	-0.51035	1.3418e-43	1.1686e-42	EMD	protein_coding	emerin [Source:HGNC Symbol;Acc:3331]
ENSG00000102125	1692.49	3278	-0.95057	1.5102e-73	2.3807e-72	TAZ	protein_coding	tafazzin [Source:HGNC Symbol;Acc:11577]
ENSG00000102144	12764.7	39885.6	-1.6405	0	0	PGK1	protein_coding	phosphoglycerate kinase 1 [Source:HGNC Symbol;Acc:8896]
ENSG00000102158	9589.93	12094.6	-0.33455	5.5828e-19	2.4427e-18	MAGT1	protein_coding	magnesium transporter 1 [Source:HGNC Symbol;Acc:28880]
ENSG00000102172	9496.2	12922.9	-0.44393	1.1328e-43	9.8792e-43	SMS	protein_coding	spermine synthase [Source:HGNC Symbol;Acc:11123]
ENSG00000102178	7754.18	8568.88	-0.14351	4.33e-05	9.4962e-05	UBL4A	protein_coding	ubiquitin-like 4A [Source:HGNC Symbol;Acc:12505]
ENSG00000102181	4409.95	5503.18	-0.31876	8.1033e-17	3.2774e-16	CD99L2	protein_coding	CD99 molecule-like 2 [Source:HGNC Symbol;Acc:18237]
ENSG00000102218	1931.84	2374.51	-0.29686	3.8646e-07	9.8752e-07	RP2	protein_coding	retinitis pigmentosa 2 (X-linked recessive) [Source:HGNC Symbol;Acc:10274]
ENSG00000102221	2628.14	3153.41	-0.26321	1.8604e-07	4.8457e-07	PHF16	protein_coding	PHD finger protein 16 [Source:HGNC Symbol;Acc:22982]
ENSG00000102230	395.443	763.525	-0.94256	3.5475e-22	1.7141e-21	PCYT1B	protein_coding	phosphate cytidylyltransferase 1, choline, beta [Source:HGNC Symbol;Acc:8755]
ENSG00000102287	2458.73	3722	-0.59458	2.6997e-17	1.1117e-16	GABRE	protein_coding	gamma-aminobutyric acid (GABA) A receptor, epsilon [Source:HGNC Symbol;Acc:4085]
ENSG00000102302	2128.24	2706.45	-0.34502	3.3685e-10	1.0272e-09	FGD1	protein_coding	FYVE, RhoGEF and PH domain containing 1 [Source:HGNC Symbol;Acc:3663]
ENSG00000102309	1557.86	2080.65	-0.41701	3.1052e-09	8.9508e-09	PIN4	protein_coding	protein (peptidylprolyl cis/trans isomerase) NIMA-interacting, 4 (parvulin) [Source:HGNC Symbol;Acc:8992]
ENSG00000102316	5800.1	8627.94	-0.57138	1.9814e-35	1.4168e-34	MAGED2	protein_coding	melanoma antigen family D, 2 [Source:HGNC Symbol;Acc:16353]
ENSG00000102317	11686.2	16452.6	-0.49283	1.0453e-29	6.3772e-29	RBM3	protein_coding	RNA binding motif (RNP1, RRM) protein 3 [Source:HGNC Symbol;Acc:9900]
ENSG00000102362	1046.89	1845.47	-0.81477	1.7041e-36	1.2492e-35	SYTL4	protein_coding	synaptotagmin-like 4 [Source:HGNC Symbol;Acc:15588]
ENSG00000102384	1481.88	2965.12	-0.9951	5.2889e-61	6.7807e-60	CENPI	protein_coding	centromere protein I [Source:HGNC Symbol;Acc:3968]
ENSG00000102393	4257.53	6875.82	-0.69063	3.6931e-51	3.8361e-50	GLA	protein_coding	galactosidase, alpha [Source:HGNC Symbol;Acc:4296]
ENSG00000102401	6531.04	10063.3	-0.62246	1.2113e-68	1.7507e-67	ARMCX3	protein_coding	armadillo repeat containing, X-linked 3 [Source:HGNC Symbol;Acc:24065]
ENSG00000102409	2462.6	4437.19	-0.84647	4.069e-66	5.6566e-65	BEX4	protein_coding	brain expressed, X-linked 4 [Source:HGNC Symbol;Acc:25475]
ENSG00000102572	7091.19	7560.45	-0.092144	0.0089969	0.015157	STK24	protein_coding	serine/threonine kinase 24 [Source:HGNC Symbol;Acc:11403]
ENSG00000102699	3368.28	4083.12	-0.27697	4.3904e-11	1.4004e-10	PARP4	protein_coding	poly (ADP-ribose) polymerase family, member 4 [Source:HGNC Symbol;Acc:271]
ENSG00000102743	968.805	1275.31	-0.39465	1.2965e-08	3.6126e-08	SLC25A15	protein_coding	solute carrier family 25 (mitochondrial carrier; ornithine transporter) member 15 [Source:HGNC Symbol;Acc:10985]
ENSG00000102753	4816.3	5231.3	-0.11933	0.0042977	0.0075894	KPNA3	protein_coding	karyopherin alpha 3 (importin alpha 4) [Source:HGNC Symbol;Acc:6396]
ENSG00000102755	804.549	1112.59	-0.46385	5.2595e-10	1.5877e-09	FLT1	protein_coding	fms-related tyrosine kinase 1 [Source:HGNC Symbol;Acc:3763]
ENSG00000102763	1622.77	1780.56	-0.13266	0.02405	0.037611	VWA8	protein_coding	von Willebrand factor A domain containing 8 [Source:HGNC Symbol;Acc:29071]
ENSG00000102781	2397.1	2714.08	-0.17754	0.00088689	0.0017047	KATNAL1	protein_coding	katanin p60 subunit A-like 1 [Source:HGNC Symbol;Acc:28361]
ENSG00000102804	1732.61	2970.02	-0.77456	8.7194e-46	7.9725e-45	TSC22D1	protein_coding	TSC22 domain family, member 1 [Source:HGNC Symbol;Acc:16826]
ENSG00000102805	1043.38	1867.61	-0.83661	6.8683e-37	5.0868e-36	CLN5	protein_coding	ceroid-lipofuscinosis, neuronal 5 [Source:HGNC Symbol;Acc:2076]
ENSG00000102871	120.973	211.078	-0.77338	2.1095e-05	4.7442e-05	TRADD	protein_coding	TNFRSF1A-associated via death domain [Source:HGNC Symbol;Acc:12030]
ENSG00000102878	75.2149	234.21	-1.5791	2.4934e-17	1.0279e-16	HSF4	protein_coding	heat shock transcription factor 4 [Source:HGNC Symbol;Acc:5227]
ENSG00000102879	298.081	414.569	-0.47057	5.89e-05	0.00012754	CORO1A	protein_coding	coronin, actin binding protein, 1A [Source:HGNC Symbol;Acc:2252]
ENSG00000102893	3162.63	4927.9	-0.63904	6.7824e-53	7.3519e-52	PHKB	protein_coding	phosphorylase kinase, beta [Source:HGNC Symbol;Acc:8927]
ENSG00000102910	3761.02	4548.75	-0.27298	3.1176e-10	9.5199e-10	LONP2	protein_coding	lon peptidase 2, peroxisomal [Source:HGNC Symbol;Acc:20598]
ENSG00000102934	42.8543	91.4619	-1.0081	0.00015973	0.00033248	PLLP	protein_coding	plasmolipin [Source:HGNC Symbol;Acc:18553]
ENSG00000102996	133.274	329.898	-1.2825	3.4762e-17	1.4276e-16	MMP15	protein_coding	matrix metallopeptidase 15 (membrane-inserted) [Source:HGNC Symbol;Acc:7161]
ENSG00000103005	1442.4	1718.18	-0.25248	4.3062e-05	9.4471e-05	USB1	protein_coding	U6 snRNA biogenesis 1 [Source:HGNC Symbol;Acc:25792]
ENSG00000103018	2656.24	3240.9	-0.28608	7.7442e-10	2.3145e-09	CYB5B	protein_coding	cytochrome b5 type B (outer mitochondrial membrane) [Source:HGNC Symbol;Acc:24374]
ENSG00000103021	414.216	614.795	-0.56323	2.0549e-08	5.6633e-08	CCDC113	protein_coding	coiled-coil domain containing 113 [Source:HGNC Symbol;Acc:25002]
ENSG00000103024	905.057	2726.21	-1.5833	1.26e-130	4.7133e-129	NME3	protein_coding	NME/NM23 nucleoside diphosphate kinase 3 [Source:HGNC Symbol;Acc:7851]
ENSG00000103034	673.386	1206.39	-0.83592	5.6276e-22	2.7051e-21	NDRG4	protein_coding	NDRG family member 4 [Source:HGNC Symbol;Acc:14466]
ENSG00000103037	1165.63	1659.49	-0.50771	4.6171e-15	1.7417e-14	SETD6	protein_coding	SET domain containing 6 [Source:HGNC Symbol;Acc:26116]
ENSG00000103051	2140.07	2354.55	-0.1364	0.012776	0.020997	COG4	protein_coding	component of oligomeric golgi complex 4 [Source:HGNC Symbol;Acc:18620]
ENSG00000103145	232.354	594.358	-1.3348	9.1446e-29	5.4253e-28	HCFC1R1	protein_coding	host cell factor C1 regulator 1 (XPO1 dependent) [Source:HGNC Symbol;Acc:21198]
ENSG00000103148	1566.92	1880.87	-0.26133	1.3412e-05	3.0659e-05	NPRL3	protein_coding	nitrogen permease regulator-like 3 (S. cerevisiae) [Source:HGNC Symbol;Acc:14124]
ENSG00000103152	1205.48	2005.17	-0.73276	1.2651e-31	8.1059e-31	MPG	protein_coding	N-methylpurine-DNA glycosylase [Source:HGNC Symbol;Acc:7211]
ENSG00000103160	1661.56	2992.13	-0.84505	7.3669e-45	6.5824e-44	HSDL1	protein_coding	hydroxysteroid dehydrogenase like 1 [Source:HGNC Symbol;Acc:16475]
ENSG00000103202	3375.56	5787.63	-0.77681	3.7522e-88	7.6177e-87	NME4	protein_coding	NME/NM23 nucleoside diphosphate kinase 4 [Source:HGNC Symbol;Acc:7852]
ENSG00000103227	382.953	465.353	-0.27748	0.011052	0.018368	LMF1	protein_coding	lipase maturation factor 1 [Source:HGNC Symbol;Acc:14154]
ENSG00000103245	1036.47	1665.37	-0.68033	1.6796e-22	8.2031e-22	NARFL	protein_coding	nuclear prelamin A recognition factor-like [Source:HGNC Symbol;Acc:14179]
ENSG00000103253	312.489	570.051	-0.85858	1.6299e-15	6.266e-15	HAGHL	protein_coding	hydroxyacylglutathione hydrolase-like [Source:HGNC Symbol;Acc:14177]
ENSG00000103254	307.187	477.373	-0.62721	5.9675e-08	1.6024e-07	FAM173A	protein_coding	family with sequence similarity 173, member A [Source:HGNC Symbol;Acc:14152]
ENSG00000103260	499.228	926.005	-0.88519	6.465e-24	3.3151e-23	METRN	protein_coding	meteorin, glial cell differentiation regulator [Source:HGNC Symbol;Acc:14151]
ENSG00000103264	792.558	990.514	-0.31849	3.3891e-05	7.5025e-05	FBXO31	protein_coding	F-box protein 31 [Source:HGNC Symbol;Acc:16510]
ENSG00000103266	2537.57	3441.31	-0.43723	1.3642e-16	5.4709e-16	STUB1	protein_coding	STIP1 homology and U-box containing protein 1, E3 ubiquitin protein ligase [Source:HGNC Symbol;Acc:11427]
ENSG00000103319	1980.06	2983.01	-0.58879	2.7536e-31	1.7465e-30	EEF2K	protein_coding	eukaryotic elongation factor-2 kinase [Source:HGNC Symbol;Acc:24615]
ENSG00000103351	799.023	915.574	-0.19699	0.012466	0.020525	CLUAP1	protein_coding	clusterin associated protein 1 [Source:HGNC Symbol;Acc:19009]
ENSG00000103356	1467	1957.18	-0.4143	2.2631e-12	7.6416e-12	EARS2	protein_coding	glutamyl-tRNA synthetase 2, mitochondrial [Source:HGNC Symbol;Acc:29419]
ENSG00000103363	2720.13	3157.15	-0.21512	8.3145e-05	0.00017759	TCEB2	protein_coding	transcription elongation factor B (SIII), polypeptide 2 (18kDa, elongin B) [Source:HGNC Symbol;Acc:11619]
ENSG00000103365	5945.32	7534.16	-0.34079	1.5582e-21	7.4063e-21	GGA2	protein_coding	golgi-associated, gamma adaptin ear containing, ARF binding protein 2 [Source:HGNC Symbol;Acc:16064]
ENSG00000103415	1295.55	1471.38	-0.18317	0.0078935	0.01343	HMOX2	protein_coding	heme oxygenase (decycling) 2 [Source:HGNC Symbol;Acc:5014]
ENSG00000103423	4387.23	4848.88	-0.14363	0.00070249	0.0013672	DNAJA3	protein_coding	DnaJ (Hsp40) homolog, subfamily A, member 3 [Source:HGNC Symbol;Acc:11808]
ENSG00000103460	441.765	1020.52	-1.1978	1.126e-41	9.4021e-41	TOX3	protein_coding	TOX high mobility group box family member 3 [Source:HGNC Symbol;Acc:11972]
ENSG00000103479	3111.7	7949.1	-1.3512	5.1574e-249	6.5763e-247	RBL2	protein_coding	retinoblastoma-like 2 (p130) [Source:HGNC Symbol;Acc:9894]
ENSG00000103485	306.994	1147.63	-1.8813	1.3844e-79	2.4181e-78	QPRT	protein_coding	quinolinate phosphoribosyltransferase [Source:HGNC Symbol;Acc:9755]
ENSG00000103495	33000.8	40441.8	-0.29301	6.8536e-25	3.6272e-24	MAZ	protein_coding	MYC-associated zinc finger protein (purine-binding transcription factor) [Source:HGNC Symbol;Acc:6914]
ENSG00000103507	2324.86	3267.48	-0.4892	2.0622e-24	1.0751e-23	BCKDK	protein_coding	branched chain ketoacid dehydrogenase kinase [Source:HGNC Symbol;Acc:16902]
ENSG00000103510	1328.98	1464.09	-0.13954	0.031637	0.048359	KAT8	protein_coding	K(lysine) acetyltransferase 8 [Source:HGNC Symbol;Acc:17933]
ENSG00000103534	48.059	82.9822	-0.72974	0.006987	0.011963	TMC5	protein_coding	transmembrane channel-like 5 [Source:HGNC Symbol;Acc:22999]
ENSG00000103642	387.058	728.341	-0.9019	2.1353e-17	8.8211e-17	LACTB	protein_coding	lactamase, beta [Source:HGNC Symbol;Acc:16468]
ENSG00000103769	4007.54	7961.34	-0.988	2.642e-116	8.1029e-115	RAB11A	protein_coding	RAB11A, member RAS oncogene family [Source:HGNC Symbol;Acc:9760]
ENSG00000103811	938.13	1979.24	-1.0745	6.8836e-60	8.6203e-59	CTSH	protein_coding	cathepsin H [Source:HGNC Symbol;Acc:2535]
ENSG00000103852	1361.11	1595.79	-0.22845	0.00013355	0.00028	TTC23	protein_coding	tetratricopeptide repeat domain 23 [Source:HGNC Symbol;Acc:25730]
ENSG00000103876	701.352	1283.02	-0.86673	9.4272e-30	5.7593e-29	FAH	protein_coding	fumarylacetoacetate hydrolase (fumarylacetoacetase) [Source:HGNC Symbol;Acc:3579]
ENSG00000103942	3476.46	5369.83	-0.6258	1.3231e-53	1.4549e-52	HOMER2	protein_coding	homer homolog 2 (Drosophila) [Source:HGNC Symbol;Acc:17513]
ENSG00000103994	4427.92	6449.07	-0.54209	1.337e-36	9.8289e-36	ZNF106	protein_coding	zinc finger protein 106 [Source:HGNC Symbol;Acc:12886]
ENSG00000104044	107.199	419.283	-1.9296	2.6294e-37	1.9609e-36	OCA2	protein_coding	oculocutaneous albinism II [Source:HGNC Symbol;Acc:8101]
ENSG00000104047	328.484	714.656	-1.1059	4.2428e-23	2.1185e-22	DTWD1	protein_coding	DTW domain containing 1 [Source:HGNC Symbol;Acc:30926]
ENSG00000104059	515.484	643.381	-0.31532	0.00075857	0.0014702	FAM189A1	protein_coding	family with sequence similarity 189, member A1 [Source:HGNC Symbol;Acc:29075]
ENSG00000104081	794.523	1483.9	-0.89439	3.3172e-34	2.2843e-33	BMF	protein_coding	Bcl2 modifying factor [Source:HGNC Symbol;Acc:24132]
ENSG00000104093	1869.06	3848.26	-1.04	4.5156e-104	1.1539e-102	DMXL2	protein_coding	Dmx-like 2 [Source:HGNC Symbol;Acc:2938]
ENSG00000104129	409.197	501.59	-0.28772	0.025346	0.03949	DNAJC17	protein_coding	DnaJ (Hsp40) homolog, subfamily C, member 17 [Source:HGNC Symbol;Acc:25556]
ENSG00000104133	2070.7	3227.85	-0.63982	1.1657e-36	8.5798e-36	SPG11	protein_coding	spastic paraplegia 11 (autosomal recessive) [Source:HGNC Symbol;Acc:11226]
ENSG00000104147	570.764	722.332	-0.33659	0.00039138	0.00078485	OIP5	protein_coding	Opa interacting protein 5 [Source:HGNC Symbol;Acc:20300]
ENSG00000104154	609.781	1101.1	-0.84564	3.0779e-24	1.5957e-23	SLC30A4	protein_coding	solute carrier family 30 (zinc transporter), member 4 [Source:HGNC Symbol;Acc:11015]
ENSG00000104164	2447.82	3955.66	-0.69075	5.8378e-44	5.1259e-43	BLOC1S6	protein_coding	biogenesis of lysosomal organelles complex-1, subunit 6, pallidin [Source:HGNC Symbol;Acc:8549]
ENSG00000104205	432.076	510.94	-0.24022	0.019043	0.030394	SGK3	protein_coding	serum/glucocorticoid regulated kinase family, member 3 [Source:HGNC Symbol;Acc:10812]
ENSG00000104231	2278.54	3980.36	-0.80416	1.9689e-58	2.4074e-57	ZFAND1	protein_coding	zinc finger, AN1-type domain 1 [Source:HGNC Symbol;Acc:25858]
ENSG00000104267	10746.8	19549.9	-0.86206	8.2652e-105	2.1416e-103	CA2	protein_coding	carbonic anhydrase II [Source:HGNC Symbol;Acc:1373]
ENSG00000104290	1734.77	2559.42	-0.56056	5.3293e-24	2.7382e-23	FZD3	protein_coding	frizzled family receptor 3 [Source:HGNC Symbol;Acc:4041]
ENSG00000104312	1613.51	1812.36	-0.16803	0.0050973	0.0089121	RIPK2	protein_coding	receptor-interacting serine-threonine kinase 2 [Source:HGNC Symbol;Acc:10020]
ENSG00000104313	463.915	670.186	-0.52682	1.7299e-08	4.7881e-08	EYA1	protein_coding	eyes absent homolog 1 (Drosophila) [Source:HGNC Symbol;Acc:3519]
ENSG00000104320	4104.34	4437.65	-0.1129	0.010687	0.017812	NBN	protein_coding	nibrin [Source:HGNC Symbol;Acc:7652]
ENSG00000104321	65.897	277.139	-1.9941	1.7548e-25	9.4611e-25	TRPA1	protein_coding	transient receptor potential cation channel, subfamily A, member 1 [Source:HGNC Symbol;Acc:497]
ENSG00000104324	239.501	346.326	-0.52489	7.2977e-05	0.00015655	CPQ	protein_coding	carboxypeptidase Q [Source:HGNC Symbol;Acc:16910]
ENSG00000104325	953.928	1781.35	-0.89534	2.7954e-40	2.2465e-39	DECR1	protein_coding	2,4-dienoyl CoA reductase 1, mitochondrial [Source:HGNC Symbol;Acc:2753]
ENSG00000104331	8302.53	12545.2	-0.59521	5.5343e-62	7.2351e-61	IMPAD1	protein_coding	inositol monophosphatase domain containing 1 [Source:HGNC Symbol;Acc:26019]
ENSG00000104332	675.147	1889.88	-1.4739	7.2102e-76	1.1835e-74	SFRP1	protein_coding	secreted frizzled-related protein 1 [Source:HGNC Symbol;Acc:10776]
ENSG00000104343	1327.46	2252.71	-0.76045	2.1709e-29	1.312e-28	UBE2W	protein_coding	ubiquitin-conjugating enzyme E2W (putative) [Source:HGNC Symbol;Acc:25616]
ENSG00000104365	2002.1	2295.5	-0.19583	0.00049205	0.00097656	IKBKB	protein_coding	inhibitor of kappa light polypeptide gene enhancer in B-cells, kinase beta [Source:HGNC Symbol;Acc:5960]
ENSG00000104368	1136.61	1491.76	-0.38832	4.6006e-08	1.2444e-07	PLAT	protein_coding	plasminogen activator, tissue [Source:HGNC Symbol;Acc:9051]
ENSG00000104369	1697.01	2234.51	-0.39547	3.0876e-12	1.0378e-11	JPH1	protein_coding	junctophilin 1 [Source:HGNC Symbol;Acc:14201]
ENSG00000104375	1853.65	2061.41	-0.15304	0.012604	0.020736	STK3	protein_coding	serine/threonine kinase 3 [Source:HGNC Symbol;Acc:11406]
ENSG00000104388	3192.38	4744.92	-0.57084	2.3842e-41	1.9748e-40	RAB2A	protein_coding	RAB2A, member RAS oncogene family [Source:HGNC Symbol;Acc:9763]
ENSG00000104408	17043.2	30815.1	-0.85331	1.9272e-112	5.6051e-111	EIF3E	protein_coding	eukaryotic translation initiation factor 3, subunit E [Source:HGNC Symbol;Acc:3277]
ENSG00000104412	1333.82	3002.34	-1.1669	4.3503e-78	7.4132e-77	EMC2	protein_coding	ER membrane protein complex subunit 2 [Source:HGNC Symbol;Acc:28963]
ENSG00000104413	523.142	736.069	-0.48665	1.6657e-07	4.3516e-07	ESRP1	protein_coding	epithelial splicing regulatory protein 1 [Source:HGNC Symbol;Acc:25966]
ENSG00000104419	4220.45	7031.6	-0.73551	1.771e-78	3.0318e-77	NDRG1	protein_coding	N-myc downstream regulated 1 [Source:HGNC Symbol;Acc:7679]
ENSG00000104427	253.396	602.419	-1.2309	5.3687e-26	2.9349e-25	ZC2HC1A	protein_coding	zinc finger, C2HC-type containing 1A [Source:HGNC Symbol;Acc:24277]
ENSG00000104472	1453	1758.32	-0.2746	9.1222e-06	2.1126e-05	CHRAC1	protein_coding	chromatin accessibility complex 1 [Source:HGNC Symbol;Acc:13544]
ENSG00000104490	227.445	511.988	-1.1513	5.0865e-19	2.2301e-18	NCALD	protein_coding	neurocalcin delta [Source:HGNC Symbol;Acc:7655]
ENSG00000104524	793.201	1031.17	-0.37758	8.9321e-07	2.2259e-06	PYCRL	protein_coding	pyrroline-5-carboxylate reductase-like [Source:HGNC Symbol;Acc:25846]
ENSG00000104529	14331.3	15306.3	-0.094584	0.0011989	0.0022688	EEF1D	protein_coding	eukaryotic translation elongation factor 1 delta (guanine nucleotide exchange protein) [Source:HGNC Symbol;Acc:3211]
ENSG00000104549	5873.29	10849.2	-0.88388	5.8305e-119	1.8586e-117	SQLE	protein_coding	squalene epoxidase [Source:HGNC Symbol;Acc:11279]
ENSG00000104660	2050.69	2527.19	-0.29958	7.4433e-08	1.9906e-07	LEPROTL1	protein_coding	leptin receptor overlapping transcript-like 1 [Source:HGNC Symbol;Acc:6555]
ENSG00000104671	453.177	601.157	-0.40622	6.7564e-05	0.00014552	DCTN6	protein_coding	dynactin 6 [Source:HGNC Symbol;Acc:16964]
ENSG00000104687	7167.47	7886.49	-0.1379	0.00017363	0.00036005	GSR	protein_coding	glutathione reductase [Source:HGNC Symbol;Acc:4623]
ENSG00000104695	3064.16	3363.44	-0.1351	0.013036	0.021386	PPP2CB	protein_coding	protein phosphatase 2, catalytic subunit, beta isozyme [Source:HGNC Symbol;Acc:9300]
ENSG00000104723	2598.81	3400.38	-0.38684	5.3146e-15	2.0004e-14	TUSC3	protein_coding	tumor suppressor candidate 3 [Source:HGNC Symbol;Acc:30242]
ENSG00000104725	3884.44	7276.88	-0.90445	9.1871e-122	3.0333e-120	NEFL	processed_transcript	neurofilament, light polypeptide [Source:HGNC Symbol;Acc:7739]
ENSG00000104763	1319.01	2316.28	-0.80986	5.3786e-46	4.9406e-45	ASAH1	protein_coding	N-acylsphingosine amidohydrolase (acid ceramidase) 1 [Source:HGNC Symbol;Acc:735]
ENSG00000104765	1566.82	5889.65	-1.9051	0	0	BNIP3L	protein_coding	BCL2/adenovirus E1B 19kDa interacting protein 3-like [Source:HGNC Symbol;Acc:1085]
ENSG00000104774	2589.32	2953.5	-0.18873	0.00073943	0.0014359	MAN2B1	protein_coding	mannosidase, alpha, class 2B, member 1 [Source:HGNC Symbol;Acc:6826]
ENSG00000104805	4658.31	6287.4	-0.43084	1.1078e-19	4.9655e-19	NUCB1	protein_coding	nucleobindin 1 [Source:HGNC Symbol;Acc:8043]
ENSG00000104812	4102.42	6302.05	-0.61765	2.3314e-54	2.6057e-53	GYS1	protein_coding	glycogen synthase 1 (muscle) [Source:HGNC Symbol;Acc:4706]
ENSG00000104823	1038.69	1355.09	-0.38078	3.835e-08	1.0414e-07	ECH1	protein_coding	enoyl CoA hydratase 1, peroxisomal [Source:HGNC Symbol;Acc:3149]
ENSG00000104824	12034.2	13626	-0.17913	1.0617e-09	3.1504e-09	HNRNPL	protein_coding	heterogeneous nuclear ribonucleoprotein L [Source:HGNC Symbol;Acc:5045]
ENSG00000104833	1271.21	3710.21	-1.5374	3.7077e-140	1.5433e-138	TUBB4A	protein_coding	tubulin, beta 4A class IVa [Source:HGNC Symbol;Acc:20774]
ENSG00000104852	16064.7	18706.8	-0.21904	2.1298e-10	6.5451e-10	SNRNP70	protein_coding	small nuclear ribonucleoprotein 70kDa (U1) [Source:HGNC Symbol;Acc:11150]
ENSG00000104863	192.288	286.187	-0.5646	9.4814e-05	0.0002015	LIN7B	protein_coding	lin-7 homolog B (C. elegans) [Source:HGNC Symbol;Acc:17788]
ENSG00000104870	882.9	1274.21	-0.52676	6.1342e-13	2.1222e-12	FCGRT	protein_coding	Fc fragment of IgG, receptor, transporter, alpha [Source:HGNC Symbol;Acc:3621]
ENSG00000104883	36.033	131.524	-1.7494	3.2965e-12	1.1055e-11	PEX11G	protein_coding	peroxisomal biogenesis factor 11 gamma [Source:HGNC Symbol;Acc:20208]
ENSG00000104884	3568.53	5311.1	-0.57196	2.8642e-36	2.0885e-35	ERCC2	protein_coding	excision repair cross-complementing rodent repair deficiency, complementation group 2 [Source:HGNC Symbol;Acc:3434]
ENSG00000104892	533.321	627.193	-0.2331	0.013551	0.022183	KLC3	protein_coding	kinesin light chain 3 [Source:HGNC Symbol;Acc:20717]
ENSG00000104904	23739.1	31631.1	-0.41378	9.1127e-46	8.3263e-45	OAZ1	protein_coding	ornithine decarboxylase antizyme 1 [Source:HGNC Symbol;Acc:8095]
ENSG00000104915	1552.66	2341.93	-0.58944	2.0508e-22	9.9933e-22	STX10	protein_coding	syntaxin 10 [Source:HGNC Symbol;Acc:11428]
ENSG00000104953	78.0878	135.083	-0.74757	0.00082739	0.001597	TLE6	protein_coding	transducin-like enhancer of split 6 (E(sp1) homolog, Drosophila) [Source:HGNC Symbol;Acc:30788]
ENSG00000104960	5300.82	9126	-0.78091	2.285e-56	2.6655e-55	PTOV1	protein_coding	prostate tumor overexpressed 1 [Source:HGNC Symbol;Acc:9632]
ENSG00000104964	9715.68	11045.3	-0.18462	8.9882e-09	2.5289e-08	AES	protein_coding	amino-terminal enhancer of split [Source:HGNC Symbol;Acc:307]
ENSG00000104967	305.021	754.968	-1.2934	3.4678e-35	2.4584e-34	NOVA2	protein_coding	neuro-oncological ventral antigen 2 [Source:HGNC Symbol;Acc:7887]
ENSG00000104983	166.686	520.949	-1.6171	9.1208e-38	6.8787e-37	CCDC61	protein_coding	coiled-coil domain containing 61 [Source:HGNC Symbol;Acc:33629]
ENSG00000105048	621.84	764.43	-0.29425	0.0013426	0.0025248	TNNT1	protein_coding	troponin T type 1 (skeletal, slow) [Source:HGNC Symbol;Acc:11948]
ENSG00000105053	1850.17	2084.89	-0.17158	0.0019558	0.0036074	VRK3	protein_coding	vaccinia related kinase 3 [Source:HGNC Symbol;Acc:18996]
ENSG00000105135	1953.1	2855.64	-0.5465	4.1448e-26	2.2745e-25	ILVBL	protein_coding	ilvB (bacterial acetolactate synthase)-like [Source:HGNC Symbol;Acc:6041]
ENSG00000105137	1401.24	1610.06	-0.19788	0.0038366	0.0068143	SYDE1	protein_coding	synapse defective 1, Rho GTPase, homolog 1 (C. elegans) [Source:HGNC Symbol;Acc:25824]
ENSG00000105185	3598.6	4747.28	-0.4	3.6342e-15	1.3759e-14	PDCD5	protein_coding	programmed cell death 5 [Source:HGNC Symbol;Acc:8764]
ENSG00000105186	2501.96	5249.64	-1.0664	5.9493e-115	1.7969e-113	ANKRD27	protein_coding	ankyrin repeat domain 27 (VPS9 domain) [Source:HGNC Symbol;Acc:25310]
ENSG00000105193	28319.6	33126.7	-0.22601	9.2286e-09	2.5951e-08	RPS16	protein_coding	ribosomal protein S16 [Source:HGNC Symbol;Acc:10396]
ENSG00000105202	15072.4	17027.9	-0.17602	4.7355e-09	1.3506e-08	FBL	protein_coding	fibrillarin [Source:HGNC Symbol;Acc:3599]
ENSG00000105204	1161.28	1310.67	-0.17276	0.0094987	0.01593	DYRK1B	protein_coding	dual-specificity tyrosine-(Y)-phosphorylation regulated kinase 1B [Source:HGNC Symbol;Acc:3092]
ENSG00000105220	13253.6	17967	-0.43841	4.9451e-42	4.1654e-41	GPI	protein_coding	glucose-6-phosphate isomerase [Source:HGNC Symbol;Acc:4458]
ENSG00000105221	6854.8	8967.27	-0.38686	2.858e-25	1.5333e-24	AKT2	protein_coding	v-akt murine thymoma viral oncogene homolog 2 [Source:HGNC Symbol;Acc:392]
ENSG00000105223	4864.62	5412.16	-0.15371	0.00010998	0.0002325	PLD3	protein_coding	phospholipase D family, member 3 [Source:HGNC Symbol;Acc:17158]
ENSG00000105227	338.291	559.215	-0.71429	2.0437e-10	6.2874e-10	PRX	protein_coding	periaxin [Source:HGNC Symbol;Acc:13797]
ENSG00000105255	2419.38	2784.02	-0.20183	6.8357e-05	0.00014712	FSD1	protein_coding	fibronectin type III and SPRY domain containing 1 [Source:HGNC Symbol;Acc:13745]
ENSG00000105290	762.716	1092.69	-0.51604	3.2496e-11	1.0431e-10	APLP1	protein_coding	amyloid beta (A4) precursor-like protein 1 [Source:HGNC Symbol;Acc:597]
ENSG00000105323	22751.2	29292.3	-0.36436	2.5712e-34	1.7772e-33	HNRNPUL1	protein_coding	heterogeneous nuclear ribonucleoprotein U-like 1 [Source:HGNC Symbol;Acc:17011]
ENSG00000105339	820.82	1184.36	-0.52334	1.0794e-10	3.3707e-10	DENND3	protein_coding	DENN/MADD domain containing 3 [Source:HGNC Symbol;Acc:29134]
ENSG00000105341	1282.73	1533.45	-0.25627	6.0749e-05	0.00013137	ATP5SL	protein_coding	ATP5S-like [Source:HGNC Symbol;Acc:25496]
ENSG00000105355	1188.52	1989.94	-0.74133	1.0526e-34	7.3616e-34	PLIN3	protein_coding	perilipin 3 [Source:HGNC Symbol;Acc:16893]
ENSG00000105357	1521.58	2773.38	-0.86312	1.0511e-49	1.0562e-48	MYH14	protein_coding	myosin, heavy chain 14, non-muscle [Source:HGNC Symbol;Acc:23212]
ENSG00000105371	63.6203	101.685	-0.63759	0.0064535	0.01111	ICAM4	protein_coding	intercellular adhesion molecule 4 (Landsteiner-Wiener blood group) [Source:HGNC Symbol;Acc:5347]
ENSG00000105372	41976.2	45469.3	-0.11525	0.00057263	0.0011269	RPS19	protein_coding	ribosomal protein S19 [Source:HGNC Symbol;Acc:10402]
ENSG00000105373	10882.4	13828.5	-0.34521	6.2618e-26	3.4167e-25	GLTSCR2	protein_coding	glioma tumor suppressor candidate region gene 2 [Source:HGNC Symbol;Acc:4333]
ENSG00000105376	858.124	1851.84	-1.1027	3.4616e-49	3.4384e-48	ICAM5	protein_coding	intercellular adhesion molecule 5, telencephalin [Source:HGNC Symbol;Acc:5348]
ENSG00000105393	479.528	563.473	-0.23174	0.016359	0.026411	BABAM1	protein_coding	BRISC and BRCA1 A complex member 1 [Source:HGNC Symbol;Acc:25008]
ENSG00000105404	1616.21	2566.26	-0.66504	1.4035e-34	9.7794e-34	RABAC1	protein_coding	Rab acceptor 1 (prenylated) [Source:HGNC Symbol;Acc:9794]
ENSG00000105409	835.078	1544.9	-0.88205	1.8446e-35	1.3201e-34	ATP1A3	protein_coding	ATPase, Na+/K+ transporting, alpha 3 polypeptide [Source:HGNC Symbol;Acc:801]
ENSG00000105419	989.118	1159.3	-0.22823	0.001151	0.0021829	MEIS3	protein_coding	Meis homeobox 3 [Source:HGNC Symbol;Acc:29537]
ENSG00000105426	5859.3	8675.49	-0.56467	4.0497e-48	3.9276e-47	PTPRS	protein_coding	protein tyrosine phosphatase, receptor type, S [Source:HGNC Symbol;Acc:9681]
ENSG00000105427	25.1568	76.6783	-1.4641	5.2992e-07	1.3423e-06	CNFN	protein_coding	cornifelin [Source:HGNC Symbol;Acc:30183]
ENSG00000105438	10145	11371.1	-0.16437	2.4355e-06	5.864e-06	KDELR1	protein_coding	KDEL (Lys-Asp-Glu-Leu) endoplasmic reticulum protein retention receptor 1 [Source:HGNC Symbol;Acc:6304]
ENSG00000105472	102.02	220.961	-1.0818	9.5624e-09	2.687e-08	CLEC11A	protein_coding	C-type lectin domain family 11, member A [Source:HGNC Symbol;Acc:10576]
ENSG00000105486	5293.13	7070.02	-0.41627	1.2093e-26	6.7504e-26	LIG1	protein_coding	ligase I, DNA, ATP-dependent [Source:HGNC Symbol;Acc:6598]
ENSG00000105514	683.331	1395.75	-1.0209	1.4506e-36	1.0646e-35	RAB3D	protein_coding	RAB3D, member RAS oncogene family [Source:HGNC Symbol;Acc:9779]
ENSG00000105519	91.3884	138.707	-0.57662	0.0049572	0.0086783	CAPS	protein_coding	calcyphosine [Source:HGNC Symbol;Acc:1487]
ENSG00000105520	1057.67	1618.36	-0.61108	9.6876e-21	4.4763e-20	DKFZP761J1410	protein_coding	Lipid phosphate phosphatase-related protein type 2 [Source:UniProtKB/Swiss-Prot;Acc:Q96GM1]
ENSG00000105552	2205.78	2563.98	-0.21582	2.3092e-05	5.1788e-05	BCAT2	protein_coding	branched chain amino-acid transaminase 2, mitochondrial [Source:HGNC Symbol;Acc:977]
ENSG00000105568	13184.4	16151.3	-0.29211	8.1537e-14	2.9241e-13	PPP2R1A	protein_coding	protein phosphatase 2, regulatory subunit A, alpha [Source:HGNC Symbol;Acc:9302]
ENSG00000105607	1030.9	1295.14	-0.32871	7.9976e-06	1.8605e-05	GCDH	protein_coding	glutaryl-CoA dehydrogenase [Source:HGNC Symbol;Acc:4189]
ENSG00000105612	1081.9	1979.06	-0.86687	1.972e-43	1.7083e-42	DNASE2	protein_coding	deoxyribonuclease II, lysosomal [Source:HGNC Symbol;Acc:2960]
ENSG00000105639	98.4242	210.054	-1.0549	1.0056e-08	2.823e-08	JAK3	protein_coding	Janus kinase 3 [Source:HGNC Symbol;Acc:6193]
ENSG00000105649	312.022	732.53	-1.2211	5.0112e-34	3.4325e-33	RAB3A	protein_coding	RAB3A, member RAS oncogene family [Source:HGNC Symbol;Acc:9777]
ENSG00000105655	3118.2	5015.04	-0.68236	5.5522e-31	3.4934e-30	ISYNA1	protein_coding	inositol-3-phosphate synthase 1 [Source:HGNC Symbol;Acc:29821]
ENSG00000105669	1802.08	2179.51	-0.27159	0.00023114	0.00047379	COPE	protein_coding	coatomer protein complex, subunit epsilon [Source:HGNC Symbol;Acc:2234]
ENSG00000105700	3194.3	4478.06	-0.48513	1.495e-22	7.3169e-22	KXD1	protein_coding	KxDL motif containing 1 [Source:HGNC Symbol;Acc:28420]
ENSG00000105701	9189.18	11251.6	-0.29165	4.7777e-17	1.9515e-16	FKBP8	protein_coding	FK506 binding protein 8, 38kDa [Source:HGNC Symbol;Acc:3724]
ENSG00000105771	1225.48	1378.34	-0.1676	0.014536	0.023662	SMG9	protein_coding	smg-9 homolog, nonsense mediated mRNA decay factor (C. elegans) [Source:HGNC Symbol;Acc:25763]
ENSG00000105778	4090.58	4551.02	-0.1529	0.00026934	0.00054844	AVL9	protein_coding	AVL9 homolog (S. cerevisiase) [Source:HGNC Symbol;Acc:28994]
ENSG00000105784	837.378	1482.31	-0.82092	2.6344e-27	1.4984e-26	RUNDC3B	protein_coding	RUN domain containing 3B [Source:HGNC Symbol;Acc:30286]
ENSG00000105808	373.088	461.259	-0.29931	0.011609	0.019229	RASA4	protein_coding	RAS p21 protein activator 4 [Source:HGNC Symbol;Acc:23181]
ENSG00000105810	7071.56	12665.9	-0.83988	3.0038e-128	1.0829e-126	CDK6	protein_coding	cyclin-dependent kinase 6 [Source:HGNC Symbol;Acc:1777]
ENSG00000105819	5429.2	9084.59	-0.74143	2.9645e-86	5.7914e-85	PMPCB	protein_coding	peptidase (mitochondrial processing) beta [Source:HGNC Symbol;Acc:9119]
ENSG00000105829	1106.51	2118.59	-0.93203	1.0062e-49	1.0123e-48	BET1	protein_coding	Bet1 golgi vesicular membrane trafficking protein [Source:HGNC Symbol;Acc:14562]
ENSG00000105835	9595.03	14452.7	-0.59028	2.3695e-83	4.4125e-82	NAMPT	protein_coding	nicotinamide phosphoribosyltransferase [Source:HGNC Symbol;Acc:30092]
ENSG00000105849	6182.21	6627.7	-0.10066	0.0086021	0.014543	TWISTNB	protein_coding	TWIST neighbor [Source:HGNC Symbol;Acc:18027]
ENSG00000105854	1924.61	2473.65	-0.36173	3.3877e-11	1.0863e-10	PON2	protein_coding	paraoxonase 2 [Source:HGNC Symbol;Acc:9205]
ENSG00000105855	259.458	486.567	-0.88734	1.6816e-11	5.476e-11	ITGB8	protein_coding	integrin, beta 8 [Source:HGNC Symbol;Acc:6163]
ENSG00000105865	827.513	1240.41	-0.58153	5.7618e-13	1.9976e-12	DUS4L	protein_coding	dihydrouridine synthase 4-like (S. cerevisiae) [Source:HGNC Symbol;Acc:21517]
ENSG00000105875	573.867	1231.77	-1.0939	4.3499e-43	3.7457e-42	WDR91	protein_coding	WD repeat domain 91 [Source:HGNC Symbol;Acc:24997]
ENSG00000105877	453.471	937.902	-1.0392	4.0518e-28	2.3579e-27	DNAH11	protein_coding	dynein, axonemal, heavy chain 11 [Source:HGNC Symbol;Acc:2942]
ENSG00000105880	195.279	495.029	-1.3201	3.4714e-27	1.9688e-26	DLX5	protein_coding	distal-less homeobox 5 [Source:HGNC Symbol;Acc:2918]
ENSG00000105887	15218	18906.8	-0.31292	3.2983e-19	1.454e-18	MTPN	protein_coding	myotrophin [Source:HGNC Symbol;Acc:15667]
ENSG00000105926	3000.78	4030.03	-0.42509	1.7288e-15	6.6394e-15	MPP6	protein_coding	membrane protein, palmitoylated 6 (MAGUK p55 subfamily member 6) [Source:HGNC Symbol;Acc:18167]
ENSG00000105968	7249.2	11030.3	-0.60484	5.4637e-72	8.3537e-71	H2AFV	protein_coding	H2A histone family, member V [Source:HGNC Symbol;Acc:20664]
ENSG00000105971	819.577	2214.85	-1.429	2.514e-112	7.2628e-111	CAV2	protein_coding	caveolin 2 [Source:HGNC Symbol;Acc:1528]
ENSG00000105974	950.59	1726.62	-0.85673	1.0239e-35	7.3536e-35	CAV1	protein_coding	caveolin 1, caveolae protein, 22kDa [Source:HGNC Symbol;Acc:1527]
ENSG00000105976	2427.34	4264.61	-0.81133	4.6675e-62	6.1081e-61	MET	protein_coding	met proto-oncogene (hepatocyte growth factor receptor) [Source:HGNC Symbol;Acc:7029]
ENSG00000105983	5473.83	8991.3	-0.71485	2.7607e-82	5.0324e-81	LMBR1	protein_coding	limb region 1 homolog (mouse) [Source:HGNC Symbol;Acc:13243]
ENSG00000105989	19.5816	58.1963	-1.3501	9.3823e-05	0.00019951	WNT2	protein_coding	wingless-type MMTV integration site family member 2 [Source:HGNC Symbol;Acc:12780]
ENSG00000105991	441.994	551.242	-0.31503	0.0013804	0.0025918	HOXA1	protein_coding	homeobox A1 [Source:HGNC Symbol;Acc:5099]
ENSG00000106013	82.1483	203.675	-1.2629	4.4881e-10	1.3594e-09	ANKRD7	protein_coding	ankyrin repeat domain 7 [Source:HGNC Symbol;Acc:18588]
ENSG00000106025	1672.1	2644.23	-0.65928	1.3754e-36	1.0106e-35	TSPAN12	protein_coding	tetraspanin 12 [Source:HGNC Symbol;Acc:21641]
ENSG00000106028	4046.2	6155.95	-0.60388	3.7336e-45	3.3604e-44	SSBP1	protein_coding	single-stranded DNA binding protein 1, mitochondrial [Source:HGNC Symbol;Acc:11317]
ENSG00000106031	750.935	3491.83	-2.2076	1.899e-252	2.6287e-250	HOXA13	protein_coding	homeobox A13 [Source:HGNC Symbol;Acc:5102]
ENSG00000106049	2164.81	3080.56	-0.50785	2.4474e-19	1.0837e-18	HIBADH	protein_coding	3-hydroxyisobutyrate dehydrogenase [Source:HGNC Symbol;Acc:4907]
ENSG00000106052	9105.18	10667.7	-0.22863	7.3061e-10	2.1879e-09	TAX1BP1	protein_coding	Tax1 (human T-cell leukemia virus type I) binding protein 1 [Source:HGNC Symbol;Acc:11575]
ENSG00000106066	2932.7	5266.36	-0.8435	8.2297e-58	9.9082e-57	CPVL	protein_coding	carboxypeptidase, vitellogenic-like [Source:HGNC Symbol;Acc:14399]
ENSG00000106070	6325.93	8343.87	-0.39872	2.9522e-31	1.8707e-30	GRB10	protein_coding	growth factor receptor-bound protein 10 [Source:HGNC Symbol;Acc:4564]
ENSG00000106078	1483.72	1937.38	-0.38324	2.4981e-10	7.6589e-10	COBL	protein_coding	cordon-bleu WH2 repeat protein [Source:HGNC Symbol;Acc:22199]
ENSG00000106080	2783.1	4230.61	-0.60293	3.1206e-40	2.504e-39	FKBP14	protein_coding	FK506 binding protein 14, 22 kDa [Source:HGNC Symbol;Acc:18625]
ENSG00000106086	2108.64	2610.67	-0.30672	9.9918e-09	2.8055e-08	PLEKHA8	protein_coding	pleckstrin homology domain containing, family A (phosphoinositide binding specific) member 8 [Source:HGNC Symbol;Acc:30037]
ENSG00000106100	595.268	692.693	-0.21603	0.017967	0.028792	NOD1	protein_coding	nucleotide-binding oligomerization domain containing 1 [Source:HGNC Symbol;Acc:16390]
ENSG00000106105	17059.4	19003.6	-0.15577	1.165e-07	3.0714e-07	GARS	protein_coding	glycyl-tRNA synthetase [Source:HGNC Symbol;Acc:4162]
ENSG00000106123	168.264	371.548	-1.1226	5.4334e-16	2.1255e-15	EPHB6	protein_coding	EPH receptor B6 [Source:HGNC Symbol;Acc:3396]
ENSG00000106125	15.0204	35.7275	-0.99548	0.016636	0.026823	FAM188B	protein_coding	family with sequence similarity 188, member B [Source:HGNC Symbol;Acc:21916]
ENSG00000106153	11553.1	14929	-0.36993	1.9493e-26	1.0814e-25	CHCHD2	protein_coding	coiled-coil-helix-coiled-coil-helix domain containing 2 [Source:HGNC Symbol;Acc:21645]
ENSG00000106211	1420.5	2231.29	-0.6476	2.293e-26	1.2699e-25	HSPB1	protein_coding	heat shock 27kDa protein 1 [Source:HGNC Symbol;Acc:5246]
ENSG00000106244	8360.7	9442.49	-0.17592	2.0527e-06	4.9686e-06	PDAP1	protein_coding	PDGFA associated protein 1 [Source:HGNC Symbol;Acc:14634]
ENSG00000106261	8947.71	9937.84	-0.15125	1.5139e-06	3.7029e-06	ZKSCAN1	protein_coding	zinc finger with KRAB and SCAN domains 1 [Source:HGNC Symbol;Acc:13101]
ENSG00000106268	621.352	1167.39	-0.90564	4.1536e-28	2.4161e-27	NUDT1	protein_coding	nudix (nucleoside diphosphate linked moiety X)-type motif 1 [Source:HGNC Symbol;Acc:8048]
ENSG00000106278	471.449	879.981	-0.89473	1.8154e-23	9.1809e-23	PTPRZ1	protein_coding	protein tyrosine phosphatase, receptor-type, Z polypeptide 1 [Source:HGNC Symbol;Acc:9685]
ENSG00000106299	3844.45	5436.29	-0.49908	2.0618e-32	1.3487e-31	WASL	protein_coding	Wiskott-Aldrich syndrome-like [Source:HGNC Symbol;Acc:12735]
ENSG00000106330	183.006	401.06	-1.1133	3.3284e-14	1.2147e-13	MOSPD3	protein_coding	motile sperm domain containing 3 [Source:HGNC Symbol;Acc:25078]
ENSG00000106333	448.325	781.601	-0.79424	2.6493e-18	1.132e-17	PCOLCE	protein_coding	procollagen C-endopeptidase enhancer [Source:HGNC Symbol;Acc:8738]
ENSG00000106355	2335.87	3190.42	-0.44922	3.4838e-16	1.3763e-15	LSM5	protein_coding	LSM5 homolog, U6 small nuclear RNA associated (S. cerevisiae) [Source:HGNC Symbol;Acc:17162]
ENSG00000106367	1955.87	2421.93	-0.30892	2.6718e-08	7.3216e-08	AP1S1	protein_coding	adaptor-related protein complex 1, sigma 1 subunit [Source:HGNC Symbol;Acc:559]
ENSG00000106392	1449.28	2796.57	-0.94668	6.0338e-66	8.3701e-65	C1GALT1	protein_coding	core 1 synthase, glycoprotein-N-acetylgalactosamine 3-beta-galactosyltransferase, 1 [Source:HGNC Symbol;Acc:24337]
ENSG00000106399	1516.27	2047.35	-0.43284	4.7932e-13	1.6681e-12	RPA3	protein_coding	replication protein A3, 14kDa [Source:HGNC Symbol;Acc:10291]
ENSG00000106400	2371.41	3104.99	-0.38754	2.7304e-16	1.0833e-15	ZNHIT1	protein_coding	zinc finger, HIT-type containing 1 [Source:HGNC Symbol;Acc:21688]
ENSG00000106415	2529.72	3303.1	-0.38376	4.0717e-14	1.4797e-13	GLCCI1	protein_coding	glucocorticoid induced transcript 1 [Source:HGNC Symbol;Acc:18713]
ENSG00000106460	3560.89	7285.78	-1.0317	6.7666e-140	2.807e-138	TMEM106B	protein_coding	transmembrane protein 106B [Source:HGNC Symbol;Acc:22407]
ENSG00000106484	42.5329	111.927	-1.2977	3.3907e-07	8.6952e-07	MEST	protein_coding	mesoderm specific transcript [Source:HGNC Symbol;Acc:7028]
ENSG00000106511	24.2796	126.68	-2.191	3.5441e-16	1.3997e-15	MEOX2	protein_coding	mesenchyme homeobox 2 [Source:HGNC Symbol;Acc:7014]
ENSG00000106524	1055.35	1776.18	-0.74752	6.0185e-27	3.3905e-26	ANKMY2	protein_coding	ankyrin repeat and MYND domain containing 2 [Source:HGNC Symbol;Acc:25370]
ENSG00000106537	2128.4	2555.57	-0.26438	7.0966e-05	0.00015244	TSPAN13	protein_coding	tetraspanin 13 [Source:HGNC Symbol;Acc:21643]
ENSG00000106588	180.844	320.538	-0.81042	4.1971e-09	1.2018e-08	PSMA2	protein_coding	proteasome (prosome, macropain) subunit, alpha type, 2 [Source:HGNC Symbol;Acc:9531]
ENSG00000106591	2420.85	2920.26	-0.27016	3.5098e-08	9.5542e-08	MRPL32	protein_coding	mitochondrial ribosomal protein L32 [Source:HGNC Symbol;Acc:14035]
ENSG00000106603	3384.43	4709.44	-0.47634	9.9211e-26	5.3894e-25	COA1	protein_coding	cytochrome c oxidase assembly factor 1 homolog (S. cerevisiae) [Source:HGNC Symbol;Acc:21868]
ENSG00000106605	2107.84	3255.51	-0.62445	3.4488e-32	2.2425e-31	BLVRA	protein_coding	biliverdin reductase A [Source:HGNC Symbol;Acc:1062]
ENSG00000106610	570.612	1095.05	-0.93168	2.6632e-28	1.5582e-27	STAG3L4	pseudogene	stromal antigen 3-like 4 [Source:HGNC Symbol;Acc:33887]
ENSG00000106617	934.865	1096.83	-0.22751	0.0021694	0.0039787	PRKAG2	protein_coding	protein kinase, AMP-activated, gamma 2 non-catalytic subunit [Source:HGNC Symbol;Acc:9386]
ENSG00000106665	913.763	1273.05	-0.47391	2.4849e-09	7.211e-09	CLIP2	protein_coding	CAP-GLY domain containing linker protein 2 [Source:HGNC Symbol;Acc:2586]
ENSG00000106682	23089.9	32850.5	-0.50836	4.5839e-73	7.1607e-72	EIF4H	protein_coding	eukaryotic translation initiation factor 4H [Source:HGNC Symbol;Acc:12741]
ENSG00000106683	738.02	1088.32	-0.55646	1.1212e-12	3.8309e-12	LIMK1	protein_coding	LIM domain kinase 1 [Source:HGNC Symbol;Acc:6613]
ENSG00000106688	385.054	1457.7	-1.9083	1.3944e-125	4.8711e-124	SLC1A1	protein_coding	solute carrier family 1 (neuronal/epithelial high affinity glutamate transporter, system Xag), member 1 [Source:HGNC Symbol;Acc:10939]
ENSG00000106689	661.02	760.987	-0.20374	0.027409	0.042473	LHX2	protein_coding	LIM homeobox 2 [Source:HGNC Symbol;Acc:6594]
ENSG00000106692	2020.43	3337.81	-0.72359	9.6498e-48	9.2857e-47	FKTN	protein_coding	fukutin [Source:HGNC Symbol;Acc:3622]
ENSG00000106701	832.86	948.591	-0.18805	0.025285	0.039399	FSD1L	protein_coding	fibronectin type III and SPRY domain containing 1-like [Source:HGNC Symbol;Acc:13753]
ENSG00000106714	279.595	517.277	-0.87507	8.1138e-14	2.9106e-13	CNTNAP3	protein_coding	contactin associated protein-like 3 [Source:HGNC Symbol;Acc:13834]
ENSG00000106723	5889.82	6753.67	-0.19751	1.3231e-07	3.4781e-07	SPIN1	protein_coding	spindlin 1 [Source:HGNC Symbol;Acc:11243]
ENSG00000106733	226.397	396.682	-0.79667	1.0554e-09	3.1322e-09	NMRK1	protein_coding	nicotinamide riboside kinase 1 [Source:HGNC Symbol;Acc:26057]
ENSG00000106772	314.493	759.975	-1.2605	8.2142e-37	6.075e-36	PRUNE2	protein_coding	prune homolog 2 (Drosophila) [Source:HGNC Symbol;Acc:25209]
ENSG00000106780	1675.43	2188.64	-0.38401	3.2559e-12	1.0923e-11	MEGF9	protein_coding	multiple EGF-like-domains 9 [Source:HGNC Symbol;Acc:3234]
ENSG00000106789	666.977	1243.97	-0.89267	6.55e-29	3.903e-28	CORO2A	protein_coding	coronin, actin binding protein, 2A [Source:HGNC Symbol;Acc:2255]
ENSG00000106799	6120.62	6821.1	-0.15614	1.6276e-05	3.6959e-05	TGFBR1	protein_coding	transforming growth factor, beta receptor 1 [Source:HGNC Symbol;Acc:11772]
ENSG00000106803	2021.29	2512.15	-0.31392	3.0534e-09	8.8075e-09	SEC61B	protein_coding	Sec61 beta subunit [Source:HGNC Symbol;Acc:16993]
ENSG00000106852	196.017	270.072	-0.45211	0.0058458	0.01013	LHX6	protein_coding	LIM homeobox 6 [Source:HGNC Symbol;Acc:21735]
ENSG00000106853	1379.43	2050.19	-0.57008	1.2827e-20	5.9025e-20	PTGR1	protein_coding	prostaglandin reductase 1 [Source:HGNC Symbol;Acc:18429]
ENSG00000106948	679.358	1353.55	-0.98675	3.196e-32	2.0812e-31	AKNA	protein_coding	AT-hook transcription factor [Source:HGNC Symbol;Acc:24108]
ENSG00000106976	1440.49	2972.67	-1.0427	5.5025e-61	7.0511e-60	DNM1	protein_coding	dynamin 1 [Source:HGNC Symbol;Acc:2972]
ENSG00000107014	72.2362	159.826	-1.0975	2.6645e-07	6.8833e-07	RLN2	protein_coding	relaxin 2 [Source:HGNC Symbol;Acc:10027]
ENSG00000107018	41.0279	81.5921	-0.91334	0.00083315	0.0016075	RLN1	protein_coding	relaxin 1 [Source:HGNC Symbol;Acc:10026]
ENSG00000107020	545.086	751.294	-0.45836	2.9933e-05	6.6481e-05	PLGRKT	protein_coding	plasminogen receptor, C-terminal lysine transmembrane protein [Source:HGNC Symbol;Acc:23633]
ENSG00000107036	2497.5	4030.6	-0.68775	1.2709e-39	9.9749e-39	KIAA1432	protein_coding	KIAA1432 [Source:HGNC Symbol;Acc:17686]
ENSG00000107185	2830.26	4539.75	-0.67943	1.0335e-47	9.9374e-47	RGP1	protein_coding	RGP1 retrograde golgi transport homolog (S. cerevisiae) [Source:HGNC Symbol;Acc:21965]
ENSG00000107186	2681.23	4028.42	-0.58523	1.5887e-34	1.1055e-33	MPDZ	protein_coding	multiple PDZ domain protein [Source:HGNC Symbol;Acc:7208]
ENSG00000107223	6361.19	8197.86	-0.36578	1.3375e-21	6.3723e-21	EDF1	protein_coding	endothelial differentiation-related factor 1 [Source:HGNC Symbol;Acc:3164]
ENSG00000107281	3964.2	6959.44	-0.80985	2.2669e-62	2.9741e-61	NPDC1	protein_coding	neural proliferation, differentiation and control, 1 [Source:HGNC Symbol;Acc:7899]
ENSG00000107331	8239.27	13663.5	-0.72843	3.9655e-80	7.0018e-79	ABCA2	protein_coding	ATP-binding cassette, sub-family A (ABC1), member 2 [Source:HGNC Symbol;Acc:32]
ENSG00000107341	4733.95	6686.17	-0.49722	3.5588e-36	2.5898e-35	UBE2R2	protein_coding	ubiquitin-conjugating enzyme E2R 2 [Source:HGNC Symbol;Acc:19907]
ENSG00000107404	3056.8	3752.61	-0.29478	1.386e-11	4.5298e-11	DVL1	protein_coding	dishevelled, dsh homolog 1 (Drosophila) [Source:HGNC Symbol;Acc:3084]
ENSG00000107438	3055.04	5972.14	-0.96612	7.4756e-111	2.1171e-109	PDLIM1	protein_coding	PDZ and LIM domain 1 [Source:HGNC Symbol;Acc:2067]
ENSG00000107518	939.116	1527.1	-0.69976	3.9438e-25	2.1035e-24	ATRNL1	protein_coding	attractin-like 1 [Source:HGNC Symbol;Acc:29063]
ENSG00000107521	2094.16	2936.39	-0.48579	1.007e-22	4.9612e-22	HPS1	protein_coding	Hermansky-Pudlak syndrome 1 [Source:HGNC Symbol;Acc:5163]
ENSG00000107537	1067.31	1311.92	-0.29854	3.9878e-05	8.7753e-05	PHYH	protein_coding	phytanoyl-CoA 2-hydroxylase [Source:HGNC Symbol;Acc:8940]
ENSG00000107551	172.87	662.892	-1.9063	3.6026e-53	3.9214e-52	RASSF4	protein_coding	Ras association (RalGDS/AF-6) domain family member 4 [Source:HGNC Symbol;Acc:20793]
ENSG00000107560	2913.92	4370.44	-0.58352	1.1888e-37	8.9328e-37	RAB11FIP2	protein_coding	RAB11 family interacting protein 2 (class I) [Source:HGNC Symbol;Acc:29152]
ENSG00000107562	55.6071	243.541	-2.0282	8.4432e-23	4.1716e-22	CXCL12	protein_coding	chemokine (C-X-C motif) ligand 12 [Source:HGNC Symbol;Acc:10672]
ENSG00000107614	318.065	828.243	-1.3645	2.3242e-42	1.9732e-41	TRDMT1	protein_coding	tRNA aspartic acid methyltransferase 1 [Source:HGNC Symbol;Acc:2977]
ENSG00000107623	56.3695	171.232	-1.5182	3.4947e-10	1.0647e-09	GDF10	protein_coding	growth differentiation factor 10 [Source:HGNC Symbol;Acc:4215]
ENSG00000107625	9723.29	10351.1	-0.090375	0.0048291	0.0084654	DDX50	protein_coding	DEAD (Asp-Glu-Ala-Asp) box polypeptide 50 [Source:HGNC Symbol;Acc:17906]
ENSG00000107672	2799.85	3259.52	-0.21829	3.2386e-06	7.7413e-06	NSMCE4A	protein_coding	non-SMC element 4 homolog A (S. cerevisiae) [Source:HGNC Symbol;Acc:25935]
ENSG00000107719	3184.19	5048.5	-0.66402	2.66e-57	3.17e-56	PALD1	protein_coding	phosphatase domain containing, paladin 1 [Source:HGNC Symbol;Acc:23530]
ENSG00000107731	2178.84	4666.23	-1.0942	3.6768e-97	8.5358e-96	UNC5B	protein_coding	unc-5 homolog B (C. elegans) [Source:HGNC Symbol;Acc:12568]
ENSG00000107736	363.514	448.419	-0.30069	0.0085729	0.014496	CDH23	protein_coding	cadherin-related 23 [Source:HGNC Symbol;Acc:13733]
ENSG00000107745	3582.35	4534.72	-0.3394	4.5679e-15	1.7239e-14	MICU1	protein_coding	mitochondrial calcium uptake 1 [Source:HGNC Symbol;Acc:1530]
ENSG00000107758	3961.43	5172.39	-0.38347	3.9542e-16	1.5584e-15	PPP3CB	protein_coding	protein phosphatase 3, catalytic subunit, beta isozyme [Source:HGNC Symbol;Acc:9315]
ENSG00000107771	2784.66	3836.38	-0.46146	1.5752e-24	8.2506e-24	CCSER2	protein_coding	coiled-coil serine-rich protein 2 [Source:HGNC Symbol;Acc:29197]
ENSG00000107798	4671.44	6848.66	-0.55103	4.3919e-46	4.0429e-45	LIPA	protein_coding	lipase A, lysosomal acid, cholesterol esterase [Source:HGNC Symbol;Acc:6617]
ENSG00000107819	1156.44	2940.53	-1.3409	8.3077e-108	2.24e-106	SFXN3	protein_coding	sideroflexin 3 [Source:HGNC Symbol;Acc:16087]
ENSG00000107833	1282.73	1904.65	-0.56811	6.565e-17	2.6657e-16	NPM3	protein_coding	nucleophosmin/nucleoplasmin 3 [Source:HGNC Symbol;Acc:7931]
ENSG00000107859	40.5447	95.5068	-1.1522	1.1969e-05	2.7468e-05	PITX3	protein_coding	paired-like homeodomain 3 [Source:HGNC Symbol;Acc:9006]
ENSG00000107863	7020.01	7403.44	-0.077026	0.031029	0.047548	ARHGAP21	protein_coding	Rho GTPase activating protein 21 [Source:HGNC Symbol;Acc:23725]
ENSG00000107874	2863.43	3206.44	-0.16306	0.00041182	0.00082373	CUEDC2	protein_coding	CUE domain containing 2 [Source:HGNC Symbol;Acc:28352]
ENSG00000107902	157.455	299.404	-0.90436	4.009e-09	1.149e-08	LHPP	protein_coding	phospholysine phosphohistidine inorganic pyrophosphate phosphatase [Source:HGNC Symbol;Acc:30042]
ENSG00000107954	171.892	268.158	-0.62921	0.00021987	0.00045152	NEURL	protein_coding	neuralized homolog (Drosophila) [Source:HGNC Symbol;Acc:7761]
ENSG00000107957	7084.85	8493.97	-0.26162	8.5668e-15	3.1985e-14	SH3PXD2A	protein_coding	SH3 and PX domains 2A [Source:HGNC Symbol;Acc:23664]
ENSG00000107960	899.986	1011.78	-0.16723	0.022216	0.034965	OBFC1	protein_coding	oligonucleotide/oligosaccharide-binding fold containing 1 [Source:HGNC Symbol;Acc:26200]
ENSG00000108001	4541.91	5037.24	-0.14957	0.00026441	0.00053895	EBF3	protein_coding	early B-cell factor 3 [Source:HGNC Symbol;Acc:19087]
ENSG00000108018	486.784	766.056	-0.64607	2.2252e-11	7.1946e-11	SORCS1	protein_coding	sortilin-related VPS10 domain containing receptor 1 [Source:HGNC Symbol;Acc:16697]
ENSG00000108039	4845.81	5758.97	-0.24895	1.3325e-10	4.1436e-10	XPNPEP1	protein_coding	X-prolyl aminopeptidase (aminopeptidase P) 1, soluble [Source:HGNC Symbol;Acc:12822]
ENSG00000108055	24447.5	25664.9	-0.070088	0.010476	0.017481	SMC3	protein_coding	structural maintenance of chromosomes 3 [Source:HGNC Symbol;Acc:2468]
ENSG00000108061	4394.97	5067.04	-0.20486	9.895e-08	2.6238e-07	SHOC2	protein_coding	soc-2 suppressor of clear homolog (C. elegans) [Source:HGNC Symbol;Acc:15454]
ENSG00000108091	6329.7	6767.84	-0.096757	0.017167	0.0276	CCDC6	protein_coding	coiled-coil domain containing 6 [Source:HGNC Symbol;Acc:18782]
ENSG00000108107	9177.53	15020.5	-0.71001	1.1912e-78	2.0446e-77	RPL28	protein_coding	ribosomal protein L28 [Source:HGNC Symbol;Acc:10330]
ENSG00000108175	2788.06	3932.93	-0.4946	2.0962e-27	1.1951e-26	ZMIZ1	protein_coding	zinc finger, MIZ-type containing 1 [Source:HGNC Symbol;Acc:16493]
ENSG00000108176	1491.48	2099.86	-0.49193	4.8915e-15	1.8438e-14	DNAJC12	protein_coding	DnaJ (Hsp40) homolog, subfamily C, member 12 [Source:HGNC Symbol;Acc:28908]
ENSG00000108219	1611.29	3173.31	-0.97258	4.2304e-59	5.2369e-58	TSPAN14	protein_coding	tetraspanin 14 [Source:HGNC Symbol;Acc:23303]
ENSG00000108231	10.301	44.69	-1.7495	6.7778e-06	1.5839e-05	LGI1	protein_coding	leucine-rich, glioma inactivated 1 [Source:HGNC Symbol;Acc:6572]
ENSG00000108264	964.408	1369.12	-0.50519	1.38e-11	4.5113e-11	TADA2A	protein_coding	transcriptional adaptor 2A [Source:HGNC Symbol;Acc:11531]
ENSG00000108272	430.481	949.315	-1.1337	2.4102e-35	1.7192e-34	DHRS11	protein_coding	dehydrogenase/reductase (SDR family) member 11 [Source:HGNC Symbol;Acc:28639]
ENSG00000108292	5271.42	7274.19	-0.46321	3.8211e-27	2.1653e-26	MLLT6	protein_coding	myeloid/lymphoid or mixed-lineage leukemia (trithorax homolog, Drosophila); translocated to, 6 [Source:HGNC Symbol;Acc:7138]
ENSG00000108298	27871.3	38167.2	-0.45312	3.7452e-34	2.5763e-33	RPL19	protein_coding	ribosomal protein L19 [Source:HGNC Symbol;Acc:10312]
ENSG00000108349	7803.99	8250.96	-0.080515	0.029691	0.045662	CASC3	protein_coding	cancer susceptibility candidate 3 [Source:HGNC Symbol;Acc:17040]
ENSG00000108375	682.385	940.196	-0.45693	3.0014e-07	7.726e-07	RNF43	protein_coding	ring finger protein 43 [Source:HGNC Symbol;Acc:18505]
ENSG00000108379	771.417	901.802	-0.22483	0.0038068	0.0067654	WNT3	protein_coding	wingless-type MMTV integration site family, member 3 [Source:HGNC Symbol;Acc:12782]
ENSG00000108387	314.267	397.021	-0.33566	0.0047607	0.0083546	2019-09-04	protein_coding	septin 4 [Source:HGNC Symbol;Acc:9165]
ENSG00000108389	5173.66	6436.48	-0.31396	2.2689e-14	8.3282e-14	MTMR4	protein_coding	myotubularin related protein 4 [Source:HGNC Symbol;Acc:7452]
ENSG00000108395	4688.85	5345.49	-0.18892	3.2611e-06	7.793e-06	TRIM37	protein_coding	tripartite motif containing 37 [Source:HGNC Symbol;Acc:7523]
ENSG00000108406	8300.81	10607.3	-0.35336	1.8142e-26	1.0084e-25	DHX40	protein_coding	DEAH (Asp-Glu-Ala-His) box polypeptide 40 [Source:HGNC Symbol;Acc:18018]
ENSG00000108448	320.917	701.147	-1.1142	3.7484e-25	2.0014e-24	TRIM16L	protein_coding	tripartite motif containing 16-like [Source:HGNC Symbol;Acc:32670]
ENSG00000108465	5440.16	7530.42	-0.4679	9.5726e-27	5.3634e-26	CDK5RAP3	protein_coding	CDK5 regulatory subunit associated protein 3 [Source:HGNC Symbol;Acc:18673]
ENSG00000108468	11570.2	14082.3	-0.2831	2.9602e-16	1.1733e-15	CBX1	protein_coding	chromobox homolog 1 [Source:HGNC Symbol;Acc:1551]
ENSG00000108469	1708.53	1933.97	-0.17625	0.0048738	0.0085398	RECQL5	protein_coding	RecQ protein-like 5 [Source:HGNC Symbol;Acc:9950]
ENSG00000108474	885.891	1269.04	-0.51741	3.29e-12	1.1034e-11	PIGL	protein_coding	phosphatidylinositol glycan anchor biosynthesis, class L [Source:HGNC Symbol;Acc:8966]
ENSG00000108479	884.833	2413.32	-1.443	3.3898e-103	8.5689e-102	GALK1	protein_coding	galactokinase 1 [Source:HGNC Symbol;Acc:4118]
ENSG00000108509	2299.29	2950.42	-0.35952	3.1228e-11	1.003e-10	CAMTA2	protein_coding	calmodulin binding transcription activator 2 [Source:HGNC Symbol;Acc:18807]
ENSG00000108511	1045.09	1250.8	-0.25869	0.00013403	0.0002809	HOXB6	protein_coding	homeobox B6 [Source:HGNC Symbol;Acc:5117]
ENSG00000108518	10731.6	13912.8	-0.37447	9.4563e-29	5.6077e-28	PFN1	protein_coding	profilin 1 [Source:HGNC Symbol;Acc:8881]
ENSG00000108528	2635.32	3717.41	-0.49477	9.8109e-27	5.4945e-26	SLC25A11	protein_coding	solute carrier family 25 (mitochondrial carrier; oxoglutarate carrier), member 11 [Source:HGNC Symbol;Acc:10981]
ENSG00000108559	3736.66	5152.03	-0.46156	1.9139e-25	1.031e-24	NUP88	protein_coding	nucleoporin 88kDa [Source:HGNC Symbol;Acc:8067]
ENSG00000108561	14842.6	16735	-0.17306	1.8812e-06	4.5666e-06	C1QBP	protein_coding	complement component 1, q subcomponent binding protein [Source:HGNC Symbol;Acc:1243]
ENSG00000108604	8125.31	8967.95	-0.14202	4.0582e-05	8.9242e-05	SMARCD2	protein_coding	SWI/SNF related, matrix associated, actin dependent regulator of chromatin, subfamily d, member 2 [Source:HGNC Symbol;Acc:11107]
ENSG00000108639	2867.59	3123.81	-0.12316	0.008735	0.014751	SYNGR2	protein_coding	synaptogyrin 2 [Source:HGNC Symbol;Acc:11499]
ENSG00000108641	303.99	571.031	-0.8959	7.3154e-13	2.5241e-12	B9D1	protein_coding	B9 protein domain 1 [Source:HGNC Symbol;Acc:24123]
ENSG00000108784	504.063	896.451	-0.82607	3.7119e-21	1.7403e-20	NAGLU	protein_coding	N-acetylglucosaminidase, alpha [Source:HGNC Symbol;Acc:7632]
ENSG00000108788	2644.88	3103.97	-0.23002	8.9362e-06	2.0707e-05	MLX	protein_coding	MLX, MAX dimerization protein [Source:HGNC Symbol;Acc:11645]
ENSG00000108797	666.411	1146.86	-0.77657	3.318e-21	1.5576e-20	CNTNAP1	protein_coding	contactin associated protein 1 [Source:HGNC Symbol;Acc:8011]
ENSG00000108799	1187.41	1920.4	-0.68679	3.6705e-17	1.5057e-16	EZH1	protein_coding	enhancer of zeste homolog 1 (Drosophila) [Source:HGNC Symbol;Acc:3526]
ENSG00000108813	352.124	835.86	-1.2372	1.9544e-38	1.4959e-37	DLX4	protein_coding	distal-less homeobox 4 [Source:HGNC Symbol;Acc:2917]
ENSG00000108819	7998.3	9097.48	-0.1848	6.4364e-06	1.5067e-05	PPP1R9B	processed_transcript	protein phosphatase 1, regulatory subunit 9B [Source:HGNC Symbol;Acc:9298]
ENSG00000108828	3999.12	7447.29	-0.895	4.8617e-78	8.2792e-77	VAT1	protein_coding	vesicle amine transport protein 1 homolog (T. californica) [Source:HGNC Symbol;Acc:16919]
ENSG00000108830	293.959	501.803	-0.76191	7.1542e-11	2.2551e-10	RND2	protein_coding	Rho family GTPase 2 [Source:HGNC Symbol;Acc:18315]
ENSG00000108848	17734.3	29616.9	-0.73948	5.2808e-128	1.8985e-126	LUC7L3	protein_coding	LUC7-like 3 (S. cerevisiae) [Source:HGNC Symbol;Acc:24309]
ENSG00000108852	1580	2050.55	-0.37311	3.7139e-10	1.1297e-09	MPP2	protein_coding	membrane protein, palmitoylated 2 (MAGUK p55 subfamily member 2) [Source:HGNC Symbol;Acc:7220]
ENSG00000108861	2927.76	3619.17	-0.30536	1.6085e-10	4.9761e-10	DUSP3	protein_coding	dual specificity phosphatase 3 [Source:HGNC Symbol;Acc:3069]
ENSG00000108883	10368.1	11510.4	-0.1507	6.6513e-06	1.555e-05	EFTUD2	protein_coding	elongation factor Tu GTP binding domain containing 2 [Source:HGNC Symbol;Acc:30858]
ENSG00000108946	13380.9	14212	-0.086973	0.0046354	0.0081501	PRKAR1A	protein_coding	protein kinase, cAMP-dependent, regulatory, type I, alpha [Source:HGNC Symbol;Acc:9388]
ENSG00000108947	600.172	1440.42	-1.2529	4.2445e-58	5.1509e-57	EFNB3	protein_coding	ephrin-B3 [Source:HGNC Symbol;Acc:3228]
ENSG00000108953	34103.4	43630.7	-0.35524	8.5905e-32	5.5315e-31	YWHAE	protein_coding	tyrosine 3-monooxygenase/tryptophan 5-monooxygenase activation protein, epsilon polypeptide [Source:HGNC Symbol;Acc:12851]
ENSG00000108960	2012.99	2821.58	-0.48644	3.3125e-18	1.4103e-17	MMD	protein_coding	monocyte to macrophage differentiation-associated [Source:HGNC Symbol;Acc:7153]
ENSG00000108963	1139.73	1296.27	-0.18477	0.013999	0.022858	DPH1	protein_coding	DPH1 homolog (S. cerevisiae) [Source:HGNC Symbol;Acc:3003]
ENSG00000108984	460.15	1320.51	-1.508	1.5664e-72	2.428e-71	MAP2K6	protein_coding	mitogen-activated protein kinase kinase 6 [Source:HGNC Symbol;Acc:6846]
ENSG00000109046	3436.49	6027.91	-0.80897	2.9901e-51	3.1097e-50	WSB1	protein_coding	WD repeat and SOCS box containing 1 [Source:HGNC Symbol;Acc:19221]
ENSG00000109065	2136.26	2462.94	-0.20524	5.8437e-05	0.00012656	NAT9	protein_coding	N-acetyltransferase 9 (GCN5-related, putative) [Source:HGNC Symbol;Acc:23133]
ENSG00000109084	3225.5	7003.21	-1.1172	7.37e-171	4.4469e-169	TMEM97	protein_coding	transmembrane protein 97 [Source:HGNC Symbol;Acc:28106]
ENSG00000109099	610.48	1466.28	-1.2563	1.4042e-55	1.6055e-54	PMP22	protein_coding	peripheral myelin protein 22 [Source:HGNC Symbol;Acc:9118]
ENSG00000109103	1332.66	1803.9	-0.4352	9.735e-11	3.0474e-10	UNC119	protein_coding	unc-119 homolog (C. elegans) [Source:HGNC Symbol;Acc:12565]
ENSG00000109107	325.666	1170.32	-1.8323	1.4144e-92	3.0767e-91	ALDOC	protein_coding	aldolase C, fructose-bisphosphate [Source:HGNC Symbol;Acc:418]
ENSG00000109133	6297.95	6743.24	-0.098499	0.014658	0.02385	TMEM33	protein_coding	transmembrane protein 33 [Source:HGNC Symbol;Acc:25541]
ENSG00000109171	2488.4	3194.07	-0.3591	1.9022e-14	7.0099e-14	SLAIN2	protein_coding	SLAIN motif family, member 2 [Source:HGNC Symbol;Acc:29282]
ENSG00000109184	2982.48	5831.35	-0.96518	3.7667e-121	1.2326e-119	DCUN1D4	protein_coding	DCN1, defective in cullin neddylation 1, domain containing 4 (S. cerevisiae) [Source:HGNC Symbol;Acc:28998]
ENSG00000109189	1880.81	3365.53	-0.83565	5.1695e-51	5.3525e-50	USP46	protein_coding	ubiquitin specific peptidase 46 [Source:HGNC Symbol;Acc:20075]
ENSG00000109255	619.657	841.282	-0.43735	8.6993e-07	2.17e-06	NMU	protein_coding	neuromedin U [Source:HGNC Symbol;Acc:7859]
ENSG00000109265	950.162	1628.24	-0.77184	2.4586e-23	1.236e-22	KIAA1211	protein_coding	KIAA1211 [Source:HGNC Symbol;Acc:29219]
ENSG00000109458	1810.34	2210.95	-0.28772	9.102e-07	2.2671e-06	GAB1	protein_coding	GRB2-associated binding protein 1 [Source:HGNC Symbol;Acc:4066]
ENSG00000109472	7714.01	8452.43	-0.13235	0.0010843	0.0020632	CPE	protein_coding	carboxypeptidase E [Source:HGNC Symbol;Acc:2303]
ENSG00000109475	9586.06	13472.7	-0.49047	3.9065e-30	2.4053e-29	RPL34	protein_coding	ribosomal protein L34 [Source:HGNC Symbol;Acc:10340]
ENSG00000109572	5149.95	6823.94	-0.40521	1.1251e-24	5.9191e-24	CLCN3	protein_coding	chloride channel, voltage-sensitive 3 [Source:HGNC Symbol;Acc:2021]
ENSG00000109576	882.362	1207.01	-0.44775	1.0598e-08	2.9705e-08	AADAT	protein_coding	aminoadipate aminotransferase [Source:HGNC Symbol;Acc:17929]
ENSG00000109618	1062.28	1433.53	-0.43183	7.5365e-11	2.375e-10	SEPSECS	protein_coding	Sep (O-phosphoserine) tRNA:Sec (selenocysteine) tRNA synthase [Source:HGNC Symbol;Acc:30605]
ENSG00000109654	2077.48	4069.88	-0.96805	2.1916e-94	4.8654e-93	TRIM2	protein_coding	tripartite motif containing 2 [Source:HGNC Symbol;Acc:15974]
ENSG00000109674	1145.46	1586.88	-0.46973	2.4429e-11	7.8847e-11	NEIL3	protein_coding	nei endonuclease VIII-like 3 (E. coli) [Source:HGNC Symbol;Acc:24573]
ENSG00000109686	3282.46	4080.35	-0.31355	1.2331e-13	4.3923e-13	SH3D19	protein_coding	SH3 domain containing 19 [Source:HGNC Symbol;Acc:30418]
ENSG00000109705	221.666	604.083	-1.4196	1.4531e-29	8.8169e-29	NKX3-2	protein_coding	NK3 homeobox 2 [Source:HGNC Symbol;Acc:951]
ENSG00000109736	1502.19	1865.05	-0.3094	1.5087e-06	3.6907e-06	MFSD10	protein_coding	major facilitator superfamily domain containing 10 [Source:HGNC Symbol;Acc:16894]
ENSG00000109738	637.682	820.622	-0.36202	6.7836e-05	0.00014606	GLRB	protein_coding	glycine receptor, beta [Source:HGNC Symbol;Acc:4329]
ENSG00000109762	3058.63	3607.22	-0.23894	1.1087e-05	2.5513e-05	SNX25	protein_coding	sorting nexin 25 [Source:HGNC Symbol;Acc:21883]
ENSG00000109787	3360.88	3977.36	-0.24103	3.8912e-06	9.2415e-06	KLF3	protein_coding	Kruppel-like factor 3 (basic) [Source:HGNC Symbol;Acc:16516]
ENSG00000109790	2790.44	3781.29	-0.43703	5.0924e-22	2.452e-21	KLHL5	protein_coding	kelch-like family member 5 [Source:HGNC Symbol;Acc:6356]
ENSG00000109819	211.587	628.56	-1.55	6.7433e-40	5.333e-39	PPARGC1A	protein_coding	peroxisome proliferator-activated receptor gamma, coactivator 1 alpha [Source:HGNC Symbol;Acc:9237]
ENSG00000109861	2076.16	3549.4	-0.77301	6.9464e-46	6.3694e-45	CTSC	protein_coding	cathepsin C [Source:HGNC Symbol;Acc:2528]
ENSG00000109881	1819.92	2166.69	-0.25124	4.9941e-05	0.00010883	CCDC34	protein_coding	coiled-coil domain containing 34 [Source:HGNC Symbol;Acc:25079]
ENSG00000109906	74.7619	212.852	-1.4565	1.42e-14	5.254e-14	ZBTB16	protein_coding	zinc finger and BTB domain containing 16 [Source:HGNC Symbol;Acc:12930]
ENSG00000109911	1117.74	1446.85	-0.37203	1.0696e-07	2.8298e-07	ELP4	protein_coding	elongator acetyltransferase complex subunit 4 [Source:HGNC Symbol;Acc:1171]
ENSG00000109919	3319.64	4662.51	-0.48936	1.9447e-27	1.1103e-26	MTCH2	protein_coding	mitochondrial carrier 2 [Source:HGNC Symbol;Acc:17587]
ENSG00000109929	3674.75	6029.02	-0.71269	1.752e-61	2.2664e-60	SC5D	protein_coding	sterol-C5-desaturase [Source:HGNC Symbol;Acc:10547]
ENSG00000110011	292.139	413.809	-0.49492	5.4415e-05	0.00011817	DNAJC4	protein_coding	DnaJ (Hsp40) homolog, subfamily C, member 4 [Source:HGNC Symbol;Acc:5271]
ENSG00000110013	1070.63	1330.4	-0.31269	4.4679e-06	1.0566e-05	SIAE	protein_coding	sialic acid acetylesterase [Source:HGNC Symbol;Acc:18187]
ENSG00000110042	431.561	782.281	-0.84571	6.5088e-17	2.6437e-16	DTX4	protein_coding	deltex homolog 4 (Drosophila) [Source:HGNC Symbol;Acc:29151]
ENSG00000110108	3962.6	5245.18	-0.40309	6.8545e-19	2.9865e-18	TMEM109	protein_coding	transmembrane protein 109 [Source:HGNC Symbol;Acc:28771]
ENSG00000110200	634.377	1002.01	-0.65532	2.5835e-13	9.0886e-13	ANAPC15	protein_coding	anaphase promoting complex subunit 15 [Source:HGNC Symbol;Acc:24531]
ENSG00000110237	1369.09	2623	-0.93289	2.8848e-55	3.2838e-54	ARHGEF17	protein_coding	Rho guanine nucleotide exchange factor (GEF) 17 [Source:HGNC Symbol;Acc:21726]
ENSG00000110315	1530.89	2474.53	-0.69011	2.7017e-32	1.7629e-31	RNF141	protein_coding	ring finger protein 141 [Source:HGNC Symbol;Acc:21159]
ENSG00000110318	405.609	843.329	-1.0467	1.5712e-30	9.76e-30	KIAA1377	protein_coding	KIAA1377 [Source:HGNC Symbol;Acc:29264]
ENSG00000110328	355.726	932.902	-1.3766	8.5367e-48	8.2207e-47	GALNT18	protein_coding	UDP-N-acetyl-alpha-D-galactosamine:polypeptide N-acetylgalactosaminyltransferase 18 [Source:HGNC Symbol;Acc:30488]
ENSG00000110330	2413.78	3357.15	-0.47479	3.9861e-20	1.8121e-19	BIRC2	protein_coding	baculoviral IAP repeat containing 2 [Source:HGNC Symbol;Acc:590]
ENSG00000110395	4359.06	6265.93	-0.52224	8.391e-42	7.02e-41	CBL	protein_coding	Cbl proto-oncogene, E3 ubiquitin protein ligase [Source:HGNC Symbol;Acc:1541]
ENSG00000110400	853.939	1115.2	-0.38094	3.209e-06	7.6721e-06	PVRL1	protein_coding	poliovirus receptor-related 1 (herpesvirus entry mediator C) [Source:HGNC Symbol;Acc:9706]
ENSG00000110427	721.835	1944.03	-1.4218	1.0853e-94	2.4176e-93	KIAA1549L	protein_coding	KIAA1549-like [Source:HGNC Symbol;Acc:24836]
ENSG00000110429	3396.6	3990.6	-0.23239	1.4609e-05	3.3293e-05	FBXO3	protein_coding	F-box protein 3 [Source:HGNC Symbol;Acc:13582]
ENSG00000110436	190.709	284.785	-0.56966	0.00011427	0.00024125	SLC1A2	protein_coding	solute carrier family 1 (glial high affinity glutamate transporter), member 2 [Source:HGNC Symbol;Acc:10940]
ENSG00000110442	744.332	906.482	-0.28111	0.00048733	0.0009679	COMMD9	protein_coding	COMM domain containing 9 [Source:HGNC Symbol;Acc:25014]
ENSG00000110455	177.431	551.218	-1.6013	6.8452e-32	4.4186e-31	ACCS	protein_coding	1-aminocyclopropane-1-carboxylate synthase homolog (Arabidopsis)(non-functional) [Source:HGNC Symbol;Acc:23989]
ENSG00000110492	8109.98	8954.25	-0.14244	3.6326e-05	8.0245e-05	MDK	protein_coding	midkine (neurite growth-promoting factor 2) [Source:HGNC Symbol;Acc:6972]
ENSG00000110583	1687.74	2628.24	-0.63525	5.759e-28	3.3394e-27	NAA40	protein_coding	N(alpha)-acetyltransferase 40, NatD catalytic subunit, homolog (S. cerevisiae) [Source:HGNC Symbol;Acc:25845]
ENSG00000110628	79.8468	206.882	-1.3265	1.4441e-11	4.7149e-11	SLC22A18	protein_coding	solute carrier family 22, member 18 [Source:HGNC Symbol;Acc:10964]
ENSG00000110651	8915.01	9612.93	-0.10824	0.0018099	0.0033526	CD81	protein_coding	CD81 molecule [Source:HGNC Symbol;Acc:1701]
ENSG00000110675	395.965	784.272	-0.97783	3.6179e-25	1.9341e-24	ELMOD1	protein_coding	ELMO/CED-12 domain containing 1 [Source:HGNC Symbol;Acc:25334]
ENSG00000110693	657.952	922.898	-0.4831	1.1179e-08	3.1289e-08	SOX6	protein_coding	SRY (sex determining region Y)-box 6 [Source:HGNC Symbol;Acc:16421]
ENSG00000110700	13360.5	16378	-0.29342	3.6114e-10	1.0995e-09	RPS13	protein_coding	ribosomal protein S13 [Source:HGNC Symbol;Acc:10386]
ENSG00000110711	1610.4	2169.39	-0.42872	7.6395e-14	2.7446e-13	AIP	protein_coding	aryl hydrocarbon receptor interacting protein [Source:HGNC Symbol;Acc:358]
ENSG00000110717	1931.39	2407.37	-0.31654	5.4306e-09	1.5444e-08	NDUFS8	protein_coding	NADH dehydrogenase (ubiquinone) Fe-S protein 8, 23kDa (NADH-coenzyme Q reductase) [Source:HGNC Symbol;Acc:7715]
ENSG00000110841	1496.02	2055.2	-0.45713	4.7245e-15	1.7817e-14	PPFIBP1	protein_coding	PTPRF interacting protein, binding protein 1 (liprin beta 1) [Source:HGNC Symbol;Acc:9249]
ENSG00000110844	480.738	837.698	-0.79479	1.4768e-18	6.3606e-18	PRPF40B	protein_coding	PRP40 pre-mRNA processing factor 40 homolog B (S. cerevisiae) [Source:HGNC Symbol;Acc:25031]
ENSG00000110871	1009.84	1424.49	-0.49551	7.3972e-13	2.552e-12	COQ5	protein_coding	coenzyme Q5 homolog, methyltransferase (S. cerevisiae) [Source:HGNC Symbol;Acc:28722]
ENSG00000110880	8098.73	9042.47	-0.15886	9.9477e-07	2.4719e-06	CORO1C	protein_coding	coronin, actin binding protein, 1C [Source:HGNC Symbol;Acc:2254]
ENSG00000110881	1702.69	4425.15	-1.3742	2.0337e-177	1.3063e-175	ASIC1	protein_coding	acid-sensing (proton-gated) ion channel 1 [Source:HGNC Symbol;Acc:100]
ENSG00000110888	1357.86	2101.32	-0.62804	3.2127e-28	1.8747e-27	CAPRIN2	protein_coding	caprin family member 2 [Source:HGNC Symbol;Acc:21259]
ENSG00000110906	2266.85	2535.09	-0.16107	0.0023422	0.004279	KCTD10	protein_coding	potassium channel tetramerisation domain containing 10 [Source:HGNC Symbol;Acc:23236]
ENSG00000110911	1826.17	4537.76	-1.3108	7.9407e-156	4.0622e-154	SLC11A2	protein_coding	solute carrier family 11 (proton-coupled divalent metal ion transporters), member 2 [Source:HGNC Symbol;Acc:10908]
ENSG00000110955	37867.2	50578.2	-0.41734	5.7134e-49	5.6469e-48	ATP5B	protein_coding	ATP synthase, H+ transporting, mitochondrial F1 complex, beta polypeptide [Source:HGNC Symbol;Acc:830]
ENSG00000110958	26887	31911.5	-0.24712	1.0211e-14	3.7982e-14	PTGES3	protein_coding	prostaglandin E synthase 3 (cytosolic) [Source:HGNC Symbol;Acc:16049]
ENSG00000110987	3296.37	3524.6	-0.096811	0.027138	0.042097	BCL7A	protein_coding	B-cell CLL/lymphoma 7A [Source:HGNC Symbol;Acc:1004]
ENSG00000111052	634.583	1889.94	-1.5655	1.2005e-102	3.014e-101	LIN7A	protein_coding	lin-7 homolog A (C. elegans) [Source:HGNC Symbol;Acc:17787]
ENSG00000111058	513.669	910.033	-0.81846	1.5058e-18	6.4846e-18	ACSS3	protein_coding	acyl-CoA synthetase short-chain family member 3 [Source:HGNC Symbol;Acc:24723]
ENSG00000111087	110.042	194.393	-0.79613	6.5265e-06	1.5269e-05	GLI1	protein_coding	GLI family zinc finger 1 [Source:HGNC Symbol;Acc:4317]
ENSG00000111110	915.159	1948.78	-1.0845	1.4635e-61	1.896e-60	PPM1H	protein_coding	protein phosphatase, Mg2+/Mn2+ dependent, 1H [Source:HGNC Symbol;Acc:18583]
ENSG00000111144	5390.05	10923.6	-1.018	1.6376e-185	1.1807e-183	LTA4H	protein_coding	leukotriene A4 hydrolase [Source:HGNC Symbol;Acc:6710]
ENSG00000111145	2186.48	2755.06	-0.33179	4.581e-07	1.1653e-06	ELK3	protein_coding	ELK3, ETS-domain protein (SRF accessory protein 2) [Source:HGNC Symbol;Acc:3325]
ENSG00000111186	391.814	621.562	-0.65534	1.1009e-09	3.2642e-09	WNT5B	protein_coding	wingless-type MMTV integration site family, member 5B [Source:HGNC Symbol;Acc:16265]
ENSG00000111196	1130.77	1497.91	-0.40198	2.8803e-09	8.3256e-09	MAGOHB	protein_coding	mago-nashi homolog B (Drosophila) [Source:HGNC Symbol;Acc:25504]
ENSG00000111224	707.41	1168.41	-0.71878	1.7709e-21	8.4062e-21	PARP11	protein_coding	poly (ADP-ribose) polymerase family, member 11 [Source:HGNC Symbol;Acc:1186]
ENSG00000111229	4346.07	4813.84	-0.14756	0.0030108	0.0054216	ARPC3	protein_coding	actin related protein 2/3 complex, subunit 3, 21kDa [Source:HGNC Symbol;Acc:706]
ENSG00000111237	1862.77	2975.45	-0.67497	4.307e-38	3.279e-37	VPS29	protein_coding	vacuolar protein sorting 29 homolog (S. cerevisiae) [Source:HGNC Symbol;Acc:14340]
ENSG00000111249	128.948	218.088	-0.73756	1.4293e-05	3.2597e-05	CUX2	protein_coding	cut-like homeobox 2 [Source:HGNC Symbol;Acc:19347]
ENSG00000111252	1197.94	1338.85	-0.15814	0.028239	0.043642	SH2B3	protein_coding	SH2B adaptor protein 3 [Source:HGNC Symbol;Acc:29605]
ENSG00000111269	1670.18	2061.03	-0.30247	9.268e-08	2.4623e-07	CREBL2	protein_coding	cAMP responsive element binding protein-like 2 [Source:HGNC Symbol;Acc:2350]
ENSG00000111275	1154.49	2299.15	-0.991	8.9749e-62	1.1674e-60	ALDH2	protein_coding	aldehyde dehydrogenase 2 family (mitochondrial) [Source:HGNC Symbol;Acc:404]
ENSG00000111371	12462.8	18317.5	-0.55503	3.5916e-87	7.1845e-86	SLC38A1	protein_coding	solute carrier family 38, member 1 [Source:HGNC Symbol;Acc:13447]
ENSG00000111450	2040.22	3056.27	-0.58194	2.6151e-28	1.5308e-27	STX2	protein_coding	syntaxin 2 [Source:HGNC Symbol;Acc:3403]
ENSG00000111481	5310.14	6848.87	-0.36657	1.0441e-19	4.6864e-19	COPZ1	protein_coding	coatomer protein complex, subunit zeta 1 [Source:HGNC Symbol;Acc:2243]
ENSG00000111530	17803.7	23450.5	-0.39708	2.5897e-40	2.0844e-39	CAND1	protein_coding	cullin-associated and neddylation-dissociated 1 [Source:HGNC Symbol;Acc:30688]
ENSG00000111540	480.444	753.069	-0.63843	6.3762e-10	1.9158e-09	RAB5B	protein_coding	RAB5B, member RAS oncogene family [Source:HGNC Symbol;Acc:9784]
ENSG00000111581	7562.06	8371.91	-0.14658	2.213e-05	4.9696e-05	NUP107	protein_coding	nucleoporin 107kDa [Source:HGNC Symbol;Acc:29914]
ENSG00000111602	8519	12302.7	-0.52947	1.213e-62	1.5979e-61	TIMELESS	protein_coding	timeless circadian clock [Source:HGNC Symbol;Acc:11813]
ENSG00000111605	10823.4	12924.1	-0.25528	7.4336e-16	2.8918e-15	CPSF6	protein_coding	cleavage and polyadenylation specific factor 6, 68kDa [Source:HGNC Symbol;Acc:13871]
ENSG00000111640	76894.7	128427	-0.73951	9.6909e-181	6.6187e-179	GAPDH	protein_coding	glyceraldehyde-3-phosphate dehydrogenase [Source:HGNC Symbol;Acc:4141]
ENSG00000111652	2008.34	2245.37	-0.16118	0.0069764	0.011946	COPS7A	protein_coding	COP9 signalosome subunit 7A [Source:HGNC Symbol;Acc:16758]
ENSG00000111665	1235.79	2148.2	-0.79395	1.4186e-40	1.1514e-39	CDCA3	protein_coding	cell division cycle associated 3 [Source:HGNC Symbol;Acc:14624]
ENSG00000111666	3955.49	4324.4	-0.12829	0.0019372	0.0035753	CHPT1	protein_coding	choline phosphotransferase 1 [Source:HGNC Symbol;Acc:17852]
ENSG00000111667	4351.99	4902.82	-0.1721	9.387e-05	0.00019959	USP5	protein_coding	ubiquitin specific peptidase 5 (isopeptidase T) [Source:HGNC Symbol;Acc:12628]
ENSG00000111669	32634.2	47249.9	-0.53349	1.2985e-87	2.6096e-86	TPI1	protein_coding	triosephosphate isomerase 1 [Source:HGNC Symbol;Acc:12009]
ENSG00000111670	2023.49	3425.8	-0.75852	1.7878e-47	1.7052e-46	GNPTAB	protein_coding	N-acetylglucosamine-1-phosphate transferase, alpha and beta subunits [Source:HGNC Symbol;Acc:29670]
ENSG00000111671	55.7361	110.961	-0.92507	0.00031051	0.00062897	SPSB2	protein_coding	splA/ryanodine receptor domain and SOCS box containing 2 [Source:HGNC Symbol;Acc:29522]
ENSG00000111674	1429.38	2824.64	-0.97921	4.7406e-60	5.9568e-59	ENO2	protein_coding	enolase 2 (gamma, neuronal) [Source:HGNC Symbol;Acc:3353]
ENSG00000111676	5021.86	6298.17	-0.3257	1.4932e-15	5.7484e-15	ATN1	protein_coding	atrophin 1 [Source:HGNC Symbol;Acc:3033]
ENSG00000111684	1254.04	1659.37	-0.40218	2.095e-09	6.1077e-09	LPCAT3	protein_coding	lysophosphatidylcholine acyltransferase 3 [Source:HGNC Symbol;Acc:30244]
ENSG00000111707	3955.84	5542.07	-0.48538	8.8991e-32	5.7259e-31	SUDS3	protein_coding	suppressor of defective silencing 3 homolog (S. cerevisiae) [Source:HGNC Symbol;Acc:29545]
ENSG00000111711	2813.33	3409.99	-0.27734	1.9834e-06	4.8062e-06	GOLT1B	protein_coding	golgi transport 1B [Source:HGNC Symbol;Acc:20175]
ENSG00000111716	36513.7	58239.7	-0.6732	1.9483e-133	7.4714e-132	LDHB	protein_coding	lactate dehydrogenase B [Source:HGNC Symbol;Acc:6541]
ENSG00000111726	3157.13	4499.41	-0.51082	1.7336e-32	1.1372e-31	CMAS	protein_coding	cytidine monophosphate N-acetylneuraminic acid synthetase [Source:HGNC Symbol;Acc:18290]
ENSG00000111728	69.9551	181.48	-1.3268	3.6412e-11	1.1659e-10	ST8SIA1	protein_coding	ST8 alpha-N-acetyl-neuraminide alpha-2,8-sialyltransferase 1 [Source:HGNC Symbol;Acc:10869]
ENSG00000111731	3230.08	5386.19	-0.73598	1.1066e-69	1.6275e-68	C2CD5	protein_coding	C2 calcium-dependent domain containing 5 [Source:HGNC Symbol;Acc:29062]
ENSG00000111752	2011.5	2890.6	-0.52169	1.6079e-21	7.6398e-21	PHC1	protein_coding	polyhomeotic homolog 1 (Drosophila) [Source:HGNC Symbol;Acc:3182]
ENSG00000111786	8991.03	9941.8	-0.14521	1.6221e-05	3.6842e-05	SRSF9	protein_coding	serine/arginine-rich splicing factor 9 [Source:HGNC Symbol;Acc:10791]
ENSG00000111788	1271.07	1860.9	-0.54715	1.2414e-15	4.7974e-15	RP11-22B23.1	pseudogene	-
ENSG00000111843	2183.75	2822.95	-0.37002	6.8534e-11	2.1629e-10	TMEM14C	protein_coding	transmembrane protein 14C [Source:HGNC Symbol;Acc:20952]
ENSG00000111850	380.951	1054.54	-1.4556	8.7462e-43	7.5064e-42	SMIM8	protein_coding	small integral membrane protein 8 [Source:HGNC Symbol;Acc:21401]
ENSG00000111906	3189.91	4121.61	-0.36959	1.3346e-14	4.9416e-14	HDDC2	protein_coding	HD domain containing 2 [Source:HGNC Symbol;Acc:21078]
ENSG00000111907	1769.81	2512.77	-0.50442	2.7326e-21	1.2863e-20	TPD52L1	protein_coding	tumor protein D52-like 1 [Source:HGNC Symbol;Acc:12006]
ENSG00000111911	2960.82	4699.65	-0.66507	8.5743e-54	9.4727e-53	HINT3	protein_coding	histidine triad nucleotide binding protein 3 [Source:HGNC Symbol;Acc:18468]
ENSG00000111962	1476.38	3150.3	-1.088	1.7538e-79	3.057e-78	UST	protein_coding	uronyl-2-sulfotransferase [Source:HGNC Symbol;Acc:17223]
ENSG00000112039	1201.27	1801.96	-0.58187	2.3362e-18	9.999e-18	FANCE	protein_coding	Fanconi anemia, complementation group E [Source:HGNC Symbol;Acc:3586]
ENSG00000112062	4056.48	4694.45	-0.20932	2.0879e-06	5.0499e-06	MAPK14	protein_coding	mitogen-activated protein kinase 14 [Source:HGNC Symbol;Acc:6876]
ENSG00000112078	5364.15	6962.58	-0.37495	1.6257e-20	7.4519e-20	KCTD20	protein_coding	potassium channel tetramerisation domain containing 20 [Source:HGNC Symbol;Acc:21052]
ENSG00000112081	19860.2	20970.9	-0.078342	0.0042724	0.0075484	SRSF3	protein_coding	serine/arginine-rich splicing factor 3 [Source:HGNC Symbol;Acc:10785]
ENSG00000112096	13251.8	16743.3	-0.3374	1.5585e-24	8.1647e-24	SOD2	protein_coding	superoxide dismutase 2, mitochondrial [Source:HGNC Symbol;Acc:11180]
ENSG00000112137	75.8529	138.707	-0.83048	6.3735e-05	0.00013756	PHACTR1	protein_coding	phosphatase and actin regulator 1 [Source:HGNC Symbol;Acc:20990]
ENSG00000112139	457.199	807.321	-0.81212	4.6304e-18	1.9598e-17	MDGA1	protein_coding	MAM domain containing glycosylphosphatidylinositol anchor 1 [Source:HGNC Symbol;Acc:19267]
ENSG00000112146	2818.09	4664.6	-0.72558	8.9345e-56	1.026e-54	FBXO9	protein_coding	F-box protein 9 [Source:HGNC Symbol;Acc:13588]
ENSG00000112164	26.7409	90.0975	-1.6076	1.8398e-08	5.0825e-08	GLP1R	protein_coding	glucagon-like peptide 1 receptor [Source:HGNC Symbol;Acc:4324]
ENSG00000112167	468.77	715.853	-0.60402	4.1134e-10	1.2477e-09	SAYSD1	protein_coding	SAYSVFN motif domain containing 1 [Source:HGNC Symbol;Acc:21025]
ENSG00000112183	795.797	1516.83	-0.92773	1.9476e-38	1.4915e-37	RBM24	protein_coding	RNA binding motif protein 24 [Source:HGNC Symbol;Acc:21539]
ENSG00000112186	572.943	945.893	-0.71767	3.5342e-17	1.4507e-16	CAP2	protein_coding	CAP, adenylate cyclase-associated protein, 2 (yeast) [Source:HGNC Symbol;Acc:20039]
ENSG00000112218	432.467	825.367	-0.92446	4.4442e-23	2.217e-22	GPR63	protein_coding	G protein-coupled receptor 63 [Source:HGNC Symbol;Acc:13302]
ENSG00000112234	712.616	1574.5	-1.1375	1.0018e-58	1.2301e-57	FBXL4	protein_coding	F-box and leucine-rich repeat protein 4 [Source:HGNC Symbol;Acc:13601]
ENSG00000112238	357.865	590.603	-0.71078	2.0707e-10	6.368e-10	PRDM13	protein_coding	PR domain containing 13 [Source:HGNC Symbol;Acc:13998]
ENSG00000112246	892.802	1179.58	-0.3992	5.3615e-07	1.3574e-06	SIM1	protein_coding	single-minded homolog 1 (Drosophila) [Source:HGNC Symbol;Acc:10882]
ENSG00000112276	2040.84	3058.44	-0.582	7.0371e-32	4.5414e-31	BVES	protein_coding	blood vessel epicardial substance [Source:HGNC Symbol;Acc:1152]
ENSG00000112293	167.746	270.296	-0.66926	2.6169e-05	5.8401e-05	GPLD1	protein_coding	glycosylphosphatidylinositol specific phospholipase D1 [Source:HGNC Symbol;Acc:4459]
ENSG00000112294	1811.07	3018.7	-0.73512	5.0049e-49	4.9485e-48	ALDH5A1	protein_coding	aldehyde dehydrogenase 5 family, member A1 [Source:HGNC Symbol;Acc:408]
ENSG00000112297	419.386	656.777	-0.63924	2.6673e-10	8.165e-10	AIM1	protein_coding	absent in melanoma 1 [Source:HGNC Symbol;Acc:356]
ENSG00000112304	702.635	1381.73	-0.96841	2.3323e-37	1.7413e-36	ACOT13	protein_coding	acyl-CoA thioesterase 13 [Source:HGNC Symbol;Acc:20999]
ENSG00000112305	3168.52	3978.81	-0.32761	2.2178e-13	7.8265e-13	SMAP1	protein_coding	small ArfGAP 1 [Source:HGNC Symbol;Acc:19651]
ENSG00000112306	19980.7	21853.7	-0.12916	0.00060046	0.0011787	RPS12	protein_coding	ribosomal protein S12 [Source:HGNC Symbol;Acc:10385]
ENSG00000112309	263.438	868.376	-1.701	7.7825e-59	9.5837e-58	B3GAT2	protein_coding	beta-1,3-glucuronyltransferase 2 (glucuronosyltransferase S) [Source:HGNC Symbol;Acc:922]
ENSG00000112319	1709.05	3312.28	-0.95329	5.3159e-78	9.0409e-77	EYA4	protein_coding	eyes absent homolog 4 (Drosophila) [Source:HGNC Symbol;Acc:3522]
ENSG00000112320	1000.09	1164.07	-0.21683	0.0073321	0.012521	SOBP	protein_coding	sine oculis binding protein homolog (Drosophila) [Source:HGNC Symbol;Acc:29256]
ENSG00000112333	287.632	505.146	-0.80463	5.0981e-11	1.6196e-10	NR2E1	protein_coding	nuclear receptor subfamily 2, group E, member 1 [Source:HGNC Symbol;Acc:7973]
ENSG00000112335	4781.06	6040.91	-0.33724	5.0895e-18	2.1498e-17	SNX3	protein_coding	sorting nexin 3 [Source:HGNC Symbol;Acc:11174]
ENSG00000112339	8611.4	9670.39	-0.16729	5.029e-06	1.1856e-05	HBS1L	protein_coding	HBS1-like (S. cerevisiae) [Source:HGNC Symbol;Acc:4834]
ENSG00000112357	506.703	682.375	-0.42631	1.4327e-05	3.267e-05	PEX7	protein_coding	peroxisomal biogenesis factor 7 [Source:HGNC Symbol;Acc:8860]
ENSG00000112367	941.736	2269.5	-1.2649	2.8894e-94	6.398e-93	FIG4	protein_coding	FIG4 homolog, SAC1 lipid phosphatase domain containing (S. cerevisiae) [Source:HGNC Symbol;Acc:16873]
ENSG00000112406	3770.82	5710.56	-0.5971	8.9301e-43	7.6617e-42	HECA	protein_coding	headcase homolog (Drosophila) [Source:HGNC Symbol;Acc:21041]
ENSG00000112414	867.828	1168.28	-0.42653	2.7729e-08	7.5907e-08	GPR126	protein_coding	G protein-coupled receptor 126 [Source:HGNC Symbol;Acc:13841]
ENSG00000112419	3963.28	5156.63	-0.37894	1.951e-21	9.2462e-21	PHACTR2	protein_coding	phosphatase and actin regulator 2 [Source:HGNC Symbol;Acc:20956]
ENSG00000112514	1999.19	2888.97	-0.52988	5.8327e-26	3.1852e-25	CUTA	protein_coding	cutA divalent cation tolerance homolog (E. coli) [Source:HGNC Symbol;Acc:21101]
ENSG00000112531	11949.3	20192	-0.75579	9.4583e-107	2.5188e-105	QKI	protein_coding	QKI, KH domain containing, RNA binding [Source:HGNC Symbol;Acc:21100]
ENSG00000112539	32.8533	65.1618	-0.87285	0.0054633	0.0095067	C6orf118	protein_coding	chromosome 6 open reading frame 118 [Source:HGNC Symbol;Acc:21233]
ENSG00000112541	3908.96	5371.44	-0.45794	6.0708e-28	3.5186e-27	PDE10A	protein_coding	phosphodiesterase 10A [Source:HGNC Symbol;Acc:8772]
ENSG00000112562	179.51	452.105	-1.3072	6.0817e-23	3.0193e-22	SMOC2	protein_coding	SPARC related modular calcium binding 2 [Source:HGNC Symbol;Acc:20323]
ENSG00000112640	3451.45	5125.72	-0.56843	2.8799e-38	2.1977e-37	PPP2R5D	protein_coding	protein phosphatase 2, regulatory subunit B', delta [Source:HGNC Symbol;Acc:9312]
ENSG00000112655	5285.48	7418.46	-0.48793	2.0239e-37	1.5128e-36	PTK7	protein_coding	protein tyrosine kinase 7 [Source:HGNC Symbol;Acc:9618]
ENSG00000112664	367.802	518.912	-0.48913	2.404e-05	5.3824e-05	NUDT3	protein_coding	nudix (nucleoside diphosphate linked moiety X)-type motif 3 [Source:HGNC Symbol;Acc:8050]
ENSG00000112667	1626.13	2634.69	-0.69407	2.2793e-40	1.8374e-39	DNPH1	protein_coding	2'-deoxynucleoside 5'-phosphate N-hydrolase 1 [Source:HGNC Symbol;Acc:21218]
ENSG00000112679	1071.74	1827.1	-0.76552	2.9546e-34	2.0384e-33	DUSP22	protein_coding	dual specificity phosphatase 22 [Source:HGNC Symbol;Acc:16077]
ENSG00000112685	3107.61	4326.65	-0.47645	3.1979e-27	1.8157e-26	EXOC2	protein_coding	exocyst complex component 2 [Source:HGNC Symbol;Acc:24968]
ENSG00000112695	4076.73	4631.73	-0.18447	0.0034225	0.0061229	COX7A2	protein_coding	cytochrome c oxidase subunit VIIa polypeptide 2 (liver) [Source:HGNC Symbol;Acc:2288]
ENSG00000112739	9740.36	10724.7	-0.1386	1.1668e-05	2.68e-05	PRPF4B	protein_coding	PRP4 pre-mRNA processing factor 4 homolog B (yeast) [Source:HGNC Symbol;Acc:17346]
ENSG00000112742	5963.15	7468.93	-0.32451	2.9772e-15	1.1313e-14	TTK	protein_coding	TTK protein kinase [Source:HGNC Symbol;Acc:12401]
ENSG00000112759	2409.93	3345.84	-0.47275	1.7057e-24	8.9196e-24	SLC29A1	protein_coding	solute carrier family 29 (nucleoside transporters), member 1 [Source:HGNC Symbol;Acc:11003]
ENSG00000112769	1134.32	1760.02	-0.63288	4.4352e-23	2.2129e-22	LAMA4	protein_coding	laminin, alpha 4 [Source:HGNC Symbol;Acc:6484]
ENSG00000112796	105.229	329.833	-1.608	2.3762e-24	1.2364e-23	ENPP5	protein_coding	ectonucleotide pyrophosphatase/phosphodiesterase 5 (putative) [Source:HGNC Symbol;Acc:13717]
ENSG00000112812	121.817	312.508	-1.3303	1.3263e-18	5.7247e-18	PRSS16	protein_coding	protease, serine, 16 (thymus) [Source:HGNC Symbol;Acc:9480]
ENSG00000112837	1151.54	1925.29	-0.73635	1.8608e-27	1.0633e-26	TBX18	protein_coding	T-box 18 [Source:HGNC Symbol;Acc:11595]
ENSG00000112851	5525.56	6018.19	-0.1234	0.001478	0.0027633	ERBB2IP	protein_coding	erbb2 interacting protein [Source:HGNC Symbol;Acc:15842]
ENSG00000112852	103.04	206.21	-0.95617	8.7554e-07	2.1836e-06	PCDHB2	protein_coding	protocadherin beta 2 [Source:HGNC Symbol;Acc:8687]
ENSG00000112855	1753.28	1983.84	-0.17815	0.0018824	0.0034789	HARS2	protein_coding	histidyl-tRNA synthetase 2, mitochondrial [Source:HGNC Symbol;Acc:4817]
ENSG00000112874	1040.67	2308.08	-1.1444	4.5093e-69	6.5649e-68	NUDT12	protein_coding	nudix (nucleoside diphosphate linked moiety X)-type motif 12 [Source:HGNC Symbol;Acc:18826]
ENSG00000112893	2574.52	3895.21	-0.59613	6.3902e-37	4.7342e-36	MAN2A1	protein_coding	mannosidase, alpha, class 2A, member 1 [Source:HGNC Symbol;Acc:6824]
ENSG00000112941	3567.17	5730.14	-0.68261	4.8296e-57	5.7267e-56	PAPD7	protein_coding	PAP associated domain containing 7 [Source:HGNC Symbol;Acc:16705]
ENSG00000112964	124.283	316.559	-1.3187	9.9795e-16	3.8676e-15	GHR	protein_coding	growth hormone receptor [Source:HGNC Symbol;Acc:4263]
ENSG00000112972	17164.1	46223.7	-1.4274	2.7693e-304	5.8758e-302	HMGCS1	protein_coding	3-hydroxy-3-methylglutaryl-CoA synthase 1 (soluble) [Source:HGNC Symbol;Acc:5007]
ENSG00000112984	4278.64	6215.35	-0.53771	2.2938e-37	1.7131e-36	KIF20A	protein_coding	kinesin family member 20A [Source:HGNC Symbol;Acc:9787]
ENSG00000112992	4862.1	7306.07	-0.58619	2.2196e-53	2.4273e-52	NNT	protein_coding	nicotinamide nucleotide transhydrogenase [Source:HGNC Symbol;Acc:7863]
ENSG00000112996	4288.83	5024.76	-0.22853	1.618e-07	4.2306e-07	MRPS30	protein_coding	mitochondrial ribosomal protein S30 [Source:HGNC Symbol;Acc:8769]
ENSG00000113048	3595.51	5461.18	-0.60183	5.8103e-43	4.9967e-42	MRPS27	protein_coding	mitochondrial ribosomal protein S27 [Source:HGNC Symbol;Acc:14512]
ENSG00000113073	13.8629	35.9072	-1.1257	0.0045742	0.0080491	SLC4A9	protein_coding	solute carrier family 4, sodium bicarbonate cotransporter, member 9 [Source:HGNC Symbol;Acc:11035]
ENSG00000113083	1452.62	5251.14	-1.8515	5.0675e-305	1.0841e-302	LOX	protein_coding	lysyl oxidase [Source:HGNC Symbol;Acc:6664]
ENSG00000113119	692.831	1240.47	-0.83577	1.3007e-25	7.045e-25	TMCO6	protein_coding	transmembrane and coiled-coil domains 6 [Source:HGNC Symbol;Acc:28814]
ENSG00000113140	657.977	1339.16	-1.0181	4.1436e-42	3.5006e-41	SPARC	protein_coding	secreted protein, acidic, cysteine-rich (osteonectin) [Source:HGNC Symbol;Acc:11219]
ENSG00000113161	8073.18	9498.97	-0.23423	1.8301e-11	5.9424e-11	HMGCR	protein_coding	3-hydroxy-3-methylglutaryl-CoA reductase [Source:HGNC Symbol;Acc:5006]
ENSG00000113196	3210.41	13437.2	-2.0361	1.6519e-63	2.2098e-62	HAND1	protein_coding	heart and neural crest derivatives expressed 1 [Source:HGNC Symbol;Acc:4807]
ENSG00000113205	2.57705	19.3714	-1.8128	0.00022778	0.00046727	PCDHB3	protein_coding	protocadherin beta 3 [Source:HGNC Symbol;Acc:8688]
ENSG00000113212	5.06145	18.3804	-1.1843	0.016261	0.026268	PCDHB7	protein_coding	protocadherin beta 7 [Source:HGNC Symbol;Acc:8692]
ENSG00000113231	297.133	771.118	-1.3645	3.4685e-35	2.4584e-34	PDE8B	protein_coding	phosphodiesterase 8B [Source:HGNC Symbol;Acc:8794]
ENSG00000113248	47.2998	82.3062	-0.73202	0.0079846	0.01358	PCDHB15	protein_coding	protocadherin beta 15 [Source:HGNC Symbol;Acc:8686]
ENSG00000113269	2894.26	4476.87	-0.62787	2.3038e-46	2.1351e-45	RNF130	protein_coding	ring finger protein 130 [Source:HGNC Symbol;Acc:18280]
ENSG00000113272	792.761	1030	-0.37632	6.0235e-06	1.4129e-05	THG1L	protein_coding	tRNA-histidine guanylyltransferase 1-like (S. cerevisiae) [Source:HGNC Symbol;Acc:26053]
ENSG00000113319	971.548	1784.79	-0.87486	2.7608e-42	2.3408e-41	RASGRF2	protein_coding	Ras protein-specific guanine nucleotide-releasing factor 2 [Source:HGNC Symbol;Acc:9876]
ENSG00000113328	11311.2	22073.3	-0.9629	2.033e-141	8.6269e-140	CCNG1	protein_coding	cyclin G1 [Source:HGNC Symbol;Acc:1592]
ENSG00000113356	1220.58	1450.73	-0.2471	0.00071347	0.0013873	POLR3G	protein_coding	polymerase (RNA) III (DNA directed) polypeptide G (32kD) [Source:HGNC Symbol;Acc:30075]
ENSG00000113368	11269.4	12020.7	-0.092648	0.0037582	0.0066841	LMNB1	protein_coding	lamin B1 [Source:HGNC Symbol;Acc:6637]
ENSG00000113384	5567.86	6046.93	-0.11852	0.0020887	0.0038391	GOLPH3	protein_coding	golgi phosphoprotein 3 (coat-protein) [Source:HGNC Symbol;Acc:15452]
ENSG00000113387	7317.7	12231.6	-0.74036	2.2551e-67	3.2038e-66	SUB1	protein_coding	SUB1 homolog (S. cerevisiae) [Source:HGNC Symbol;Acc:19985]
ENSG00000113391	1409.95	2959.64	-1.0661	2.4062e-63	3.2089e-62	FAM172A	protein_coding	family with sequence similarity 172, member A [Source:HGNC Symbol;Acc:25365]
ENSG00000113441	2401.52	3469.8	-0.52898	4.1104e-23	2.0532e-22	LNPEP	protein_coding	leucyl/cystinyl aminopeptidase [Source:HGNC Symbol;Acc:6656]
ENSG00000113456	3233.98	4495.07	-0.47446	2.2923e-29	1.3844e-28	RAD1	protein_coding	RAD1 homolog (S. pombe) [Source:HGNC Symbol;Acc:9806]
ENSG00000113522	9263.89	10925.2	-0.23789	2.276e-14	8.3529e-14	RAD50	protein_coding	RAD50 homolog (S. cerevisiae) [Source:HGNC Symbol;Acc:9816]
ENSG00000113532	186.863	547.579	-1.5241	1.3746e-32	9.0438e-32	ST8SIA4	protein_coding	ST8 alpha-N-acetyl-neuraminide alpha-2,8-sialyltransferase 4 [Source:HGNC Symbol;Acc:10871]
ENSG00000113558	11716.3	13142.7	-0.16579	2.1183e-05	4.7631e-05	SKP1	protein_coding	S-phase kinase-associated protein 1 [Source:HGNC Symbol;Acc:10899]
ENSG00000113583	3894.44	4991.33	-0.35715	1.5434e-13	5.4817e-13	C5orf15	protein_coding	chromosome 5 open reading frame 15 [Source:HGNC Symbol;Acc:20656]
ENSG00000113593	2354.78	3006.17	-0.35129	8.1518e-13	2.8075e-12	PPWD1	protein_coding	peptidylprolyl isomerase domain and WD repeat containing 1 [Source:HGNC Symbol;Acc:28954]
ENSG00000113594	6888.6	9642.91	-0.48493	9.2891e-34	6.316e-33	LIFR	protein_coding	leukemia inhibitory factor receptor alpha [Source:HGNC Symbol;Acc:6597]
ENSG00000113621	1144.32	1758.77	-0.61701	2.6826e-23	1.347e-22	TXNDC15	protein_coding	thioredoxin domain containing 15 [Source:HGNC Symbol;Acc:20652]
ENSG00000113645	1286.31	1945.96	-0.59578	1.1335e-23	5.7737e-23	WWC1	protein_coding	WW and C2 domain containing 1 [Source:HGNC Symbol;Acc:29435]
ENSG00000113657	6105.23	8702.44	-0.51076	2.6046e-47	2.4714e-46	DPYSL3	protein_coding	dihydropyrimidinase-like 3 [Source:HGNC Symbol;Acc:3015]
ENSG00000113658	6306.2	11819	-0.90497	1.9646e-121	6.4617e-120	SMAD5	protein_coding	SMAD family member 5 [Source:HGNC Symbol;Acc:6771]
ENSG00000113719	3917.17	5981.86	-0.60941	4.0361e-44	3.5512e-43	ERGIC1	protein_coding	endoplasmic reticulum-golgi intermediate compartment (ERGIC) 1 [Source:HGNC Symbol;Acc:29205]
ENSG00000113734	530.982	657.555	-0.30568	0.0031327	0.0056305	BNIP1	protein_coding	BCL2/adenovirus E1B 19kDa interacting protein 1 [Source:HGNC Symbol;Acc:1082]
ENSG00000113739	2894.88	5876.82	-1.0181	1.9283e-78	3.2969e-77	STC2	protein_coding	stanniocalcin 2 [Source:HGNC Symbol;Acc:11374]
ENSG00000113758	6114.48	8243.91	-0.4301	9.008e-34	6.128e-33	DBN1	protein_coding	drebrin 1 [Source:HGNC Symbol;Acc:2695]
ENSG00000113763	86.1528	195.969	-1.1261	1.4986e-07	3.9268e-07	UNC5A	protein_coding	unc-5 homolog A (C. elegans) [Source:HGNC Symbol;Acc:12567]
ENSG00000113851	1744.86	2238.26	-0.35889	3.3634e-11	1.0788e-10	CRBN	protein_coding	cereblon [Source:HGNC Symbol;Acc:30185]
ENSG00000113966	521.981	812.229	-0.63356	2.2757e-09	6.6218e-09	ARL6	protein_coding	ADP-ribosylation factor-like 6 [Source:HGNC Symbol;Acc:13210]
ENSG00000113971	1088.93	2311.77	-1.0819	3.9531e-66	5.4984e-65	NPHP3	protein_coding	nephronophthisis 3 (adolescent) [Source:HGNC Symbol;Acc:7907]
ENSG00000114021	983.904	2101.29	-1.0909	2.7656e-66	3.8655e-65	NIT2	protein_coding	nitrilase family, member 2 [Source:HGNC Symbol;Acc:29878]
ENSG00000114023	1054.74	3609.4	-1.7685	3.8672e-210	3.5247e-208	FAM162A	protein_coding	family with sequence similarity 162, member A [Source:HGNC Symbol;Acc:17865]
ENSG00000114026	494.588	615.113	-0.31194	0.0032883	0.0058926	OGG1	protein_coding	8-oxoguanine DNA glycosylase [Source:HGNC Symbol;Acc:8125]
ENSG00000114054	2648.94	3325.05	-0.32693	4.8754e-11	1.5506e-10	PCCB	protein_coding	propionyl CoA carboxylase, beta polypeptide [Source:HGNC Symbol;Acc:8654]
ENSG00000114062	6259.89	6772.78	-0.11297	0.0024524	0.0044649	UBE3A	protein_coding	ubiquitin protein ligase E3A [Source:HGNC Symbol;Acc:12496]
ENSG00000114107	1039.91	1743.2	-0.74225	1.1418e-28	6.7463e-28	CEP70	protein_coding	centrosomal protein 70kDa [Source:HGNC Symbol;Acc:29972]
ENSG00000114115	454.717	574.359	-0.33301	0.0011679	0.002214	RBP1	protein_coding	retinol binding protein 1, cellular [Source:HGNC Symbol;Acc:9919]
ENSG00000114120	8066	12346.4	-0.61316	1.0294e-63	1.3835e-62	SLC25A36	protein_coding	solute carrier family 25 (pyrimidine nucleotide carrier ), member 36 [Source:HGNC Symbol;Acc:25554]
ENSG00000114125	1736.07	1973	-0.18463	0.00087071	0.0016752	RNF7	protein_coding	ring finger protein 7 [Source:HGNC Symbol;Acc:10070]
ENSG00000114126	2513.14	3904.61	-0.6348	2.3251e-41	1.9278e-40	TFDP2	protein_coding	transcription factor Dp-2 (E2F dimerization partner 2) [Source:HGNC Symbol;Acc:11751]
ENSG00000114127	4923.82	5756.43	-0.22434	6.9271e-08	1.8554e-07	XRN1	protein_coding	5'-3' exoribonuclease 1 [Source:HGNC Symbol;Acc:30654]
ENSG00000114166	1289.6	2079.11	-0.68525	2.6162e-29	1.5771e-28	KAT2B	protein_coding	K(lysine) acetyltransferase 2B [Source:HGNC Symbol;Acc:8638]
ENSG00000114200	479.94	1175.3	-1.28	3.6477e-43	3.1453e-42	BCHE	protein_coding	butyrylcholinesterase [Source:HGNC Symbol;Acc:983]
ENSG00000114209	1649.24	2221.65	-0.42955	2.2968e-13	8.0976e-13	PDCD10	protein_coding	programmed cell death 10 [Source:HGNC Symbol;Acc:8761]
ENSG00000114251	1030.17	2154.19	-1.0617	7.2707e-64	9.797e-63	WNT5A	protein_coding	wingless-type MMTV integration site family, member 5A [Source:HGNC Symbol;Acc:12784]
ENSG00000114268	358.962	953.112	-1.3938	2.6025e-46	2.4085e-45	PFKFB4	protein_coding	6-phosphofructo-2-kinase/fructose-2,6-biphosphatase 4 [Source:HGNC Symbol;Acc:8875]
ENSG00000114279	229.294	438.544	-0.92196	1.0368e-13	3.7039e-13	FGF12	protein_coding	fibroblast growth factor 12 [Source:HGNC Symbol;Acc:3668]
ENSG00000114302	7839.57	8602.39	-0.13427	0.00011294	0.00023859	PRKAR2A	protein_coding	protein kinase, cAMP-dependent, regulatory, type II, alpha [Source:HGNC Symbol;Acc:9391]
ENSG00000114315	3631.97	4583.12	-0.33526	2.0194e-13	7.137e-13	HES1	protein_coding	hairy and enhancer of split 1, (Drosophila) [Source:HGNC Symbol;Acc:5192]
ENSG00000114331	3354.99	4534.34	-0.43419	1.1351e-23	5.7806e-23	ACAP2	protein_coding	ArfGAP with coiled-coil, ankyrin repeat and PH domains 2 [Source:HGNC Symbol;Acc:16469]
ENSG00000114346	6788.57	8922.79	-0.39362	2.7461e-21	1.2922e-20	ECT2	protein_coding	epithelial cell transforming sequence 2 oncogene [Source:HGNC Symbol;Acc:3155]
ENSG00000114354	4500.64	5552.53	-0.30315	3.173e-12	1.0654e-11	TFG	protein_coding	TRK-fused gene [Source:HGNC Symbol;Acc:11758]
ENSG00000114391	24083.5	29236.5	-0.2774	0.0032205	0.0057799	RPL24	protein_coding	ribosomal protein L24 [Source:HGNC Symbol;Acc:10325]
ENSG00000114416	11053.5	15625.5	-0.49891	1.2864e-39	1.0094e-38	FXR1	protein_coding	fragile X mental retardation, autosomal homolog 1 [Source:HGNC Symbol;Acc:4023]
ENSG00000114423	689.362	1382.65	-0.99759	2.9053e-35	2.066e-34	CBLB	protein_coding	Cbl proto-oncogene, E3 ubiquitin protein ligase B [Source:HGNC Symbol;Acc:1542]
ENSG00000114439	7728.85	9344.87	-0.27419	2.5515e-15	9.7313e-15	BBX	protein_coding	bobby sox homolog (Drosophila) [Source:HGNC Symbol;Acc:14422]
ENSG00000114450	4022.3	5636.56	-0.48601	7.0018e-35	4.9237e-34	GNB4	protein_coding	guanine nucleotide binding protein (G protein), beta polypeptide 4 [Source:HGNC Symbol;Acc:20731]
ENSG00000114503	5335.12	7636.1	-0.51675	5.9103e-40	4.6814e-39	NCBP2	protein_coding	nuclear cap binding protein subunit 2, 20kDa [Source:HGNC Symbol;Acc:7659]
ENSG00000114520	2846.67	3912.51	-0.45758	2.5301e-24	1.3153e-23	SNX4	protein_coding	sorting nexin 4 [Source:HGNC Symbol;Acc:11175]
ENSG00000114541	1057.3	1563	-0.56225	4.5928e-16	1.8037e-15	FRMD4B	protein_coding	FERM domain containing 4B [Source:HGNC Symbol;Acc:24886]
ENSG00000114544	1794.57	2160.34	-0.2668	3.6712e-06	8.7415e-06	SLC41A3	protein_coding	solute carrier family 41, member 3 [Source:HGNC Symbol;Acc:31046]
ENSG00000114573	7694.05	9317.38	-0.27593	4.0046e-14	1.4561e-13	ATP6V1A	protein_coding	ATPase, H+ transporting, lysosomal 70kDa, V1 subunit A [Source:HGNC Symbol;Acc:851]
ENSG00000114626	328.121	587.06	-0.82706	7.6027e-14	2.7321e-13	ABTB1	protein_coding	ankyrin repeat and BTB (POZ) domain containing 1 [Source:HGNC Symbol;Acc:18275]
ENSG00000114638	5.34888	19.6783	-1.1942	0.01544	0.025015	UPK1B	protein_coding	uroplakin 1B [Source:HGNC Symbol;Acc:12578]
ENSG00000114686	6847.37	8826.65	-0.36641	5.2638e-22	2.5326e-21	MRPL3	protein_coding	mitochondrial ribosomal protein L3 [Source:HGNC Symbol;Acc:10379]
ENSG00000114698	88.6512	174.994	-0.94235	1.075e-06	2.6613e-06	PLSCR4	protein_coding	phospholipid scramblase 4 [Source:HGNC Symbol;Acc:16497]
ENSG00000114735	476.167	901.382	-0.91348	3.42e-26	1.8851e-25	HEMK1	protein_coding	HemK methyltransferase family member 1 [Source:HGNC Symbol;Acc:24923]
ENSG00000114738	1841.96	2477.55	-0.42464	1.5768e-10	4.8793e-10	MAPKAPK3	protein_coding	mitogen-activated protein kinase-activated protein kinase 3 [Source:HGNC Symbol;Acc:6888]
ENSG00000114742	4070.76	5652.91	-0.47269	6.3217e-32	4.0868e-31	WDR48	protein_coding	WD repeat domain 48 [Source:HGNC Symbol;Acc:30914]
ENSG00000114744	2317.75	3109.06	-0.42364	7.9017e-19	3.4387e-18	COMMD2	protein_coding	COMM domain containing 2 [Source:HGNC Symbol;Acc:24993]
ENSG00000114779	378.307	916.45	-1.265	2.7439e-44	2.4258e-43	ABHD14B	protein_coding	abhydrolase domain containing 14B [Source:HGNC Symbol;Acc:28235]
ENSG00000114784	1876.78	2336.48	-0.31468	1.4375e-07	3.7707e-07	EIF1B	protein_coding	eukaryotic translation initiation factor 1B [Source:HGNC Symbol;Acc:30792]
ENSG00000114790	1750.94	2256.68	-0.36425	3.3355e-10	1.0174e-09	ARHGEF26	protein_coding	Rho guanine nucleotide exchange factor (GEF) 26 [Source:HGNC Symbol;Acc:24490]
ENSG00000114796	2085.45	2557.35	-0.29395	1.2342e-07	3.2499e-07	KLHL24	protein_coding	kelch-like family member 24 [Source:HGNC Symbol;Acc:25947]
ENSG00000114812	269.737	428.707	-0.65445	8.6582e-06	2.0082e-05	VIPR1	protein_coding	vasoactive intestinal peptide receptor 1 [Source:HGNC Symbol;Acc:12694]
ENSG00000114850	7254.38	10725.6	-0.56341	1.2683e-39	9.9572e-39	SSR3	protein_coding	signal sequence receptor, gamma (translocon-associated protein gamma) [Source:HGNC Symbol;Acc:11325]
ENSG00000114853	812.52	1202.37	-0.56288	2.4768e-14	9.0799e-14	ZBTB47	protein_coding	zinc finger and BTB domain containing 47 [Source:HGNC Symbol;Acc:26955]
ENSG00000114902	2954.69	3346.64	-0.17939	0.0021919	0.0040171	SPCS1	protein_coding	signal peptidase complex subunit 1 homolog (S. cerevisiae) [Source:HGNC Symbol;Acc:23401]
ENSG00000114923	491.005	830.869	-0.75177	2.8638e-16	1.1357e-15	SLC4A3	protein_coding	solute carrier family 4, anion exchanger, member 3 [Source:HGNC Symbol;Acc:11029]
ENSG00000114942	18764.3	19775.4	-0.075899	0.028304	0.043733	EEF1B2	protein_coding	eukaryotic translation elongation factor 1 beta 2 [Source:HGNC Symbol;Acc:3208]
ENSG00000114948	1227.79	2245.59	-0.86805	3.4242e-49	3.4025e-48	ADAM23	protein_coding	ADAM metallopeptidase domain 23 [Source:HGNC Symbol;Acc:202]
ENSG00000114956	1629.72	1962.29	-0.2684	1.7627e-05	3.9944e-05	DGUOK	protein_coding	deoxyguanosine kinase [Source:HGNC Symbol;Acc:2858]
ENSG00000114978	6096.06	7368.01	-0.27313	3.2232e-12	1.0817e-11	MOB1A	protein_coding	MOB kinase activator 1A [Source:HGNC Symbol;Acc:16015]
ENSG00000114999	9109.03	11278.8	-0.30787	9.0693e-18	3.8012e-17	TTL	protein_coding	tubulin tyrosine ligase [Source:HGNC Symbol;Acc:21586]
ENSG00000115020	4588.07	5176.2	-0.17322	1.6248e-05	3.6899e-05	PIKFYVE	protein_coding	phosphoinositide kinase, FYVE finger containing [Source:HGNC Symbol;Acc:23785]
ENSG00000115041	418.294	588.368	-0.4857	2.107e-05	4.7397e-05	KCNIP3	protein_coding	Kv channel interacting protein 3, calsenilin [Source:HGNC Symbol;Acc:15523]
ENSG00000115042	1253.92	1828.29	-0.54236	3.149e-18	1.3418e-17	FAHD2A	protein_coding	fumarylacetoacetate hydrolase domain containing 2A [Source:HGNC Symbol;Acc:24252]
ENSG00000115084	2394.49	3272.63	-0.44917	1.4697e-20	6.7488e-20	SLC35F5	protein_coding	solute carrier family 35, member F5 [Source:HGNC Symbol;Acc:23617]
ENSG00000115091	10520.6	14167.7	-0.42879	7.9199e-40	6.254e-39	ACTR3	protein_coding	ARP3 actin-related protein 3 homolog (yeast) [Source:HGNC Symbol;Acc:170]
ENSG00000115107	1969.29	3187.17	-0.69309	3.1009e-46	2.8605e-45	STEAP3	protein_coding	STEAP family member 3, metalloreductase [Source:HGNC Symbol;Acc:24592]
ENSG00000115109	3483.56	5475.24	-0.65118	2.8189e-44	2.4903e-43	EPB41L5	protein_coding	erythrocyte membrane protein band 4.1 like 5 [Source:HGNC Symbol;Acc:19819]
ENSG00000115163	592.856	1271.09	-1.0936	3.6694e-45	3.306e-44	CENPA	protein_coding	centromere protein A [Source:HGNC Symbol;Acc:1851]
ENSG00000115194	461.123	832.897	-0.84647	3.8971e-19	1.715e-18	SLC30A3	protein_coding	solute carrier family 30 (zinc transporter), member 3 [Source:HGNC Symbol;Acc:11014]
ENSG00000115204	1182.18	1635.4	-0.46801	1.8983e-11	6.1585e-11	MPV17	protein_coding	MpV17 mitochondrial inner membrane protein [Source:HGNC Symbol;Acc:7224]
ENSG00000115207	3517.52	5164.78	-0.55209	1.7685e-36	1.2954e-35	GTF3C2	protein_coding	general transcription factor IIIC, polypeptide 2, beta 110kDa [Source:HGNC Symbol;Acc:4665]
ENSG00000115232	1934.42	2853.09	-0.55953	7.5689e-29	4.5029e-28	ITGA4	protein_coding	integrin, alpha 4 (antigen CD49D, alpha 4 subunit of VLA-4 receptor) [Source:HGNC Symbol;Acc:6140]
ENSG00000115234	4611.36	5601.06	-0.27945	1.5975e-11	5.2048e-11	SNX17	protein_coding	sorting nexin 17 [Source:HGNC Symbol;Acc:14979]
ENSG00000115255	339.346	622.986	-0.86703	1.3797e-13	4.9058e-13	REEP6	protein_coding	receptor accessory protein 6 [Source:HGNC Symbol;Acc:30078]
ENSG00000115257	178.99	299.464	-0.7226	1.5582e-05	3.5427e-05	PCSK4	protein_coding	proprotein convertase subtilisin/kexin type 4 [Source:HGNC Symbol;Acc:8746]
ENSG00000115268	25572	33102.3	-0.37216	3.1652e-29	1.9023e-28	RPS15	protein_coding	ribosomal protein S15 [Source:HGNC Symbol;Acc:10388]
ENSG00000115274	948.658	1065.52	-0.16729	0.023875	0.037364	INO80B	protein_coding	INO80 complex subunit B [Source:HGNC Symbol;Acc:13324]
ENSG00000115275	2030.77	3430.86	-0.75296	6.2685e-40	4.9606e-39	MOGS	protein_coding	mannosyl-oligosaccharide glucosidase [Source:HGNC Symbol;Acc:24862]
ENSG00000115282	704.088	1055.12	-0.58	5.8772e-13	2.0363e-12	TTC31	protein_coding	tetratricopeptide repeat domain 31 [Source:HGNC Symbol;Acc:25759]
ENSG00000115286	1851.94	2843.59	-0.6164	3.6588e-30	2.2549e-29	NDUFS7	protein_coding	NADH dehydrogenase (ubiquinone) Fe-S protein 7, 20kDa (NADH-coenzyme Q reductase) [Source:HGNC Symbol;Acc:7714]
ENSG00000115290	393.439	769.641	-0.95827	5.7667e-24	2.9611e-23	GRB14	protein_coding	growth factor receptor-bound protein 14 [Source:HGNC Symbol;Acc:4565]
ENSG00000115295	1262.77	1798.06	-0.50907	1.1123e-15	4.3029e-15	CLIP4	protein_coding	CAP-GLY domain containing linker protein family, member 4 [Source:HGNC Symbol;Acc:26108]
ENSG00000115306	15226.4	16778.1	-0.1399	8.7909e-07	2.1918e-06	SPTBN1	protein_coding	spectrin, beta, non-erythrocytic 1 [Source:HGNC Symbol;Acc:11275]
ENSG00000115310	6477.9	7396.65	-0.19174	1.2004e-05	2.7542e-05	RTN4	protein_coding	reticulon 4 [Source:HGNC Symbol;Acc:14085]
ENSG00000115339	382.936	649.432	-0.75434	4.0034e-11	1.2784e-10	GALNT3	protein_coding	UDP-N-acetyl-alpha-D-galactosamine:polypeptide N-acetylgalactosaminyltransferase 3 (GalNAc-T3) [Source:HGNC Symbol;Acc:4125]
ENSG00000115355	6757.41	9791.59	-0.53445	3.4349e-57	4.0842e-56	CCDC88A	protein_coding	coiled-coil domain containing 88A [Source:HGNC Symbol;Acc:25523]
ENSG00000115361	289.575	598.74	-1.036	7.0729e-16	2.7544e-15	ACADL	protein_coding	acyl-CoA dehydrogenase, long chain [Source:HGNC Symbol;Acc:88]
ENSG00000115364	3099.87	4578.04	-0.56169	8.6732e-38	6.5453e-37	MRPL19	protein_coding	mitochondrial ribosomal protein L19 [Source:HGNC Symbol;Acc:14052]
ENSG00000115365	3631.51	8566.28	-1.2361	4.8905e-191	3.7676e-189	LANCL1	protein_coding	LanC lantibiotic synthetase component C-like 1 (bacterial) [Source:HGNC Symbol;Acc:6508]
ENSG00000115380	138.56	497.714	-1.8129	1.364e-38	1.0467e-37	EFEMP1	protein_coding	EGF containing fibulin-like extracellular matrix protein 1 [Source:HGNC Symbol;Acc:3218]
ENSG00000115392	1077.71	2277.6	-1.0744	1.6447e-71	2.4954e-70	FANCL	protein_coding	Fanconi anemia, complementation group L [Source:HGNC Symbol;Acc:20748]
ENSG00000115425	365.269	822.049	-1.1615	6.0892e-35	4.2901e-34	PECR	protein_coding	peroxisomal trans-2-enoyl-CoA reductase [Source:HGNC Symbol;Acc:18281]
ENSG00000115446	1772.9	1994.05	-0.16817	0.0024054	0.0043878	UNC50	protein_coding	unc-50 homolog (C. elegans) [Source:HGNC Symbol;Acc:16046]
ENSG00000115457	1670.42	2113.98	-0.33817	3.6645e-09	1.0522e-08	IGFBP2	protein_coding	insulin-like growth factor binding protein 2, 36kDa [Source:HGNC Symbol;Acc:5471]
ENSG00000115461	364.803	2803.46	-2.8572	1.3975e-63	1.8734e-62	IGFBP5	protein_coding	insulin-like growth factor binding protein 5 [Source:HGNC Symbol;Acc:5474]
ENSG00000115464	9307.49	10383.2	-0.15789	1.2782e-05	2.927e-05	USP34	protein_coding	ubiquitin specific peptidase 34 [Source:HGNC Symbol;Acc:20066]
ENSG00000115468	1030.21	2163.49	-1.0654	4.6461e-55	5.2724e-54	EFHD1	protein_coding	EF-hand domain family, member D1 [Source:HGNC Symbol;Acc:29556]
ENSG00000115486	1941.18	2162.57	-0.15624	0.0050018	0.0087539	GGCX	protein_coding	gamma-glutamyl carboxylase [Source:HGNC Symbol;Acc:4247]
ENSG00000115525	619.957	1235.8	-0.99018	4.1e-35	2.9013e-34	ST3GAL5	protein_coding	ST3 beta-galactoside alpha-2,3-sialyltransferase 5 [Source:HGNC Symbol;Acc:10872]
ENSG00000115526	1567.49	1820.97	-0.21647	0.00017862	0.00036998	CHST10	protein_coding	carbohydrate sulfotransferase 10 [Source:HGNC Symbol;Acc:19650]
ENSG00000115540	1280.3	1895.91	-0.56509	3.8664e-18	1.6412e-17	MOB4	protein_coding	MOB family member 4, phocein [Source:HGNC Symbol;Acc:17261]
ENSG00000115541	463.691	624.754	-0.42589	3.404e-05	7.5336e-05	HSPE1	protein_coding	heat shock 10kDa protein 1 (chaperonin 10) [Source:HGNC Symbol;Acc:5269]
ENSG00000115561	2001.7	2668.9	-0.41281	4.0122e-14	1.4585e-13	CHMP3	protein_coding	charged multivesicular body protein 3 [Source:HGNC Symbol;Acc:29865]
ENSG00000115596	8.50649	24.2907	-1.1006	0.014905	0.024222	WNT6	protein_coding	wingless-type MMTV integration site family, member 6 [Source:HGNC Symbol;Acc:12785]
ENSG00000115616	174.733	258.867	-0.55583	0.0003969	0.00079512	SLC9A2	protein_coding	solute carrier family 9, subfamily A (NHE2, cation proton antiporter 2), member 2 [Source:HGNC Symbol;Acc:11072]
ENSG00000115694	4988.24	6765.51	-0.43919	6.0203e-32	3.8959e-31	STK25	protein_coding	serine/threonine kinase 25 [Source:HGNC Symbol;Acc:11404]
ENSG00000115738	5006.71	9685.99	-0.94982	1.2585e-88	2.5773e-87	ID2	protein_coding	inhibitor of DNA binding 2, dominant negative helix-loop-helix protein [Source:HGNC Symbol;Acc:5361]
ENSG00000115756	779.604	1028.4	-0.3981	1.6354e-06	3.99e-06	HPCAL1	protein_coding	hippocalcin-like 1 [Source:HGNC Symbol;Acc:5145]
ENSG00000115808	3855.57	5788.81	-0.58576	8.8376e-51	9.1031e-50	STRN	protein_coding	striatin, calmodulin binding protein [Source:HGNC Symbol;Acc:11424]
ENSG00000115825	7916.48	9433.86	-0.25265	2.0671e-13	7.3048e-13	PRKD3	protein_coding	protein kinase D3 [Source:HGNC Symbol;Acc:9408]
ENSG00000115839	5902.23	6260.65	-0.084702	0.030132	0.046288	RAB3GAP1	protein_coding	RAB3 GTPase activating protein subunit 1 (catalytic) [Source:HGNC Symbol;Acc:17063]
ENSG00000115896	472.245	576.665	-0.28232	0.0061335	0.010594	PLCL1	protein_coding	phospholipase C-like 1 [Source:HGNC Symbol;Acc:9063]
ENSG00000115904	4452.31	4922.9	-0.14523	0.00075833	0.0014698	SOS1	protein_coding	son of sevenless homolog 1 (Drosophila) [Source:HGNC Symbol;Acc:11187]
ENSG00000115935	1225.69	2187.15	-0.83283	7.2126e-46	6.6088e-45	WIPF1	protein_coding	WAS/WASL interacting protein family, member 1 [Source:HGNC Symbol;Acc:12736]
ENSG00000115942	3504.23	4930.78	-0.49143	2.3801e-31	1.5126e-30	ORC2	protein_coding	origin recognition complex, subunit 2 [Source:HGNC Symbol;Acc:8488]
ENSG00000115944	2311.77	3770.68	-0.70436	2.1148e-40	1.7085e-39	COX7A2L	protein_coding	cytochrome c oxidase subunit VIIa polypeptide 2 like [Source:HGNC Symbol;Acc:2289]
ENSG00000115993	1949.22	2543.24	-0.38205	2.4804e-13	8.7343e-13	TRAK2	protein_coding	trafficking protein, kinesin binding 2 [Source:HGNC Symbol;Acc:13206]
ENSG00000116001	3527.61	5488.6	-0.63629	1.0316e-47	9.9231e-47	TIA1	protein_coding	TIA1 cytotoxic granule-associated RNA binding protein [Source:HGNC Symbol;Acc:11802]
ENSG00000116005	3668.1	7380.03	-1.0072	2.7469e-153	1.3647e-151	PCYOX1	protein_coding	prenylcysteine oxidase 1 [Source:HGNC Symbol;Acc:20588]
ENSG00000116016	650.474	1758.53	-1.4294	9.758e-96	2.2137e-94	EPAS1	protein_coding	endothelial PAS domain protein 1 [Source:HGNC Symbol;Acc:3374]
ENSG00000116017	2913.58	3357.04	-0.20393	1.7692e-05	4.008e-05	ARID3A	protein_coding	AT rich interactive domain 3A (BRIGHT-like) [Source:HGNC Symbol;Acc:3031]
ENSG00000116030	6740.26	9096.41	-0.43237	4.6884e-31	2.9556e-30	SUMO1	protein_coding	SMT3 suppressor of mif two 3 homolog 1 (S. cerevisiae) [Source:HGNC Symbol;Acc:12502]
ENSG00000116031	29.0557	87.2862	-1.4636	1.9123e-07	4.9768e-07	CD207	protein_coding	CD207 molecule, langerin [Source:HGNC Symbol;Acc:17935]
ENSG00000116062	16101.9	17240.5	-0.09845	0.0013401	0.0025208	MSH6	protein_coding	mutS homolog 6 (E. coli) [Source:HGNC Symbol;Acc:7329]
ENSG00000116106	3504.95	4503.68	-0.36048	2.6017e-16	1.0334e-15	EPHA4	protein_coding	EPH receptor A4 [Source:HGNC Symbol;Acc:3388]
ENSG00000116117	779.275	1097.98	-0.49272	2.5018e-10	7.6693e-10	PARD3B	protein_coding	par-3 partitioning defective 3 homolog B (C. elegans) [Source:HGNC Symbol;Acc:14446]
ENSG00000116127	3299.81	3934.89	-0.25398	1.7098e-06	4.1647e-06	ALMS1	protein_coding	Alstrom syndrome 1 [Source:HGNC Symbol;Acc:428]
ENSG00000116132	474.525	1033.16	-1.1143	4.345e-36	3.1531e-35	PRRX1	protein_coding	paired related homeobox 1 [Source:HGNC Symbol;Acc:9142]
ENSG00000116133	8644.04	10786.7	-0.31839	9.1986e-18	3.8535e-17	DHCR24	protein_coding	24-dehydrocholesterol reductase [Source:HGNC Symbol;Acc:2859]
ENSG00000116138	903.857	1048.99	-0.21351	0.0031776	0.0057065	DNAJC16	protein_coding	DnaJ (Hsp40) homolog, subfamily C, member 16 [Source:HGNC Symbol;Acc:29157]
ENSG00000116141	1965.52	3054.24	-0.63464	3.7527e-36	2.7294e-35	MARK1	protein_coding	MAP/microtubule affinity-regulating kinase 1 [Source:HGNC Symbol;Acc:6896]
ENSG00000116161	9435.59	11111.7	-0.23585	1.1506e-10	3.5879e-10	CACYBP	protein_coding	calcyclin binding protein [Source:HGNC Symbol;Acc:30423]
ENSG00000116171	3931.67	5290.43	-0.42792	2.1762e-21	1.0293e-20	SCP2	protein_coding	sterol carrier protein 2 [Source:HGNC Symbol;Acc:10606]
ENSG00000116191	3199.3	5986.85	-0.90183	1.2589e-95	2.8511e-94	RALGPS2	protein_coding	Ral GEF with PH domain and SH3 binding motif 2 [Source:HGNC Symbol;Acc:30279]
ENSG00000116199	6296.46	9121.06	-0.53403	3.8893e-35	2.7545e-34	FAM20B	protein_coding	family with sequence similarity 20, member B [Source:HGNC Symbol;Acc:23017]
ENSG00000116205	879.746	1300.23	-0.56206	3.486e-14	1.2709e-13	TCEANC2	protein_coding	transcription elongation factor A (SII) N-terminal and central domain containing 2 [Source:HGNC Symbol;Acc:26494]
ENSG00000116213	1436.71	1755.15	-0.28543	4.5222e-05	9.9007e-05	WRAP73	protein_coding	WD repeat containing, antisense to TP73 [Source:HGNC Symbol;Acc:12759]
ENSG00000116251	12742.8	21857.4	-0.7778	2.3123e-101	5.7058e-100	RPL22	protein_coding	ribosomal protein L22 [Source:HGNC Symbol;Acc:10315]
ENSG00000116260	2172.67	2710.92	-0.31837	1.8764e-09	5.4851e-09	QSOX1	protein_coding	quiescin Q6 sulfhydryl oxidase 1 [Source:HGNC Symbol;Acc:9756]
ENSG00000116288	5805.01	6609.09	-0.1877	1.6225e-06	3.9602e-06	PARK7	protein_coding	parkinson protein 7 [Source:HGNC Symbol;Acc:16369]
ENSG00000116337	3757.89	4085.9	-0.11998	0.013745	0.022471	AMPD2	protein_coding	adenosine monophosphate deaminase 2 [Source:HGNC Symbol;Acc:469]
ENSG00000116350	6938.7	9804.56	-0.49833	8.3338e-52	8.787e-51	SRSF4	protein_coding	serine/arginine-rich splicing factor 4 [Source:HGNC Symbol;Acc:10786]
ENSG00000116396	443.184	732.237	-0.71393	1.9489e-12	6.5954e-12	KCNC4	protein_coding	potassium voltage-gated channel, Shaw-related subfamily, member 4 [Source:HGNC Symbol;Acc:6236]
ENSG00000116459	9632.28	11189	-0.2163	2.2272e-08	6.1331e-08	ATP5F1	protein_coding	ATP synthase, H+ transporting, mitochondrial Fo complex, subunit B1 [Source:HGNC Symbol;Acc:840]
ENSG00000116473	3668.85	5010.82	-0.44912	3.7623e-26	2.0677e-25	RAP1A	protein_coding	RAP1A, member of RAS oncogene family [Source:HGNC Symbol;Acc:9855]
ENSG00000116525	174.443	265.534	-0.5936	5.0676e-05	0.00011033	TRIM62	protein_coding	tripartite motif containing 62 [Source:HGNC Symbol;Acc:25574]
ENSG00000116574	3892.98	4692.63	-0.26841	4.1187e-08	1.1166e-07	RHOU	protein_coding	ras homolog family member U [Source:HGNC Symbol;Acc:17794]
ENSG00000116586	1726.09	1975.99	-0.19569	0.0015985	0.00298	LAMTOR2	protein_coding	late endosomal/lysosomal adaptor, MAPK and MTOR activator 2 [Source:HGNC Symbol;Acc:29796]
ENSG00000116652	7.35206	20.3893	-1.05	0.022837	0.035875	DLEU2L	protein_coding	deleted in lymphocytic leukemia 2-like [Source:HGNC Symbol;Acc:13225]
ENSG00000116661	42.138	147.402	-1.709	2.4721e-13	8.7062e-13	FBXO2	protein_coding	F-box protein 2 [Source:HGNC Symbol;Acc:13581]
ENSG00000116667	1269.1	4238.06	-1.734	4.4972e-256	6.5399e-254	C1orf21	protein_coding	chromosome 1 open reading frame 21 [Source:HGNC Symbol;Acc:15494]
ENSG00000116668	614.455	852.68	-0.46783	1.1733e-07	3.0932e-07	SWT1	protein_coding	SWT1 RNA endoribonuclease homolog (S. cerevisiae) [Source:HGNC Symbol;Acc:16785]
ENSG00000116675	2159.91	2510.97	-0.21708	8.4297e-05	0.00017993	DNAJC6	protein_coding	DnaJ (Hsp40) homolog, subfamily C, member 6 [Source:HGNC Symbol;Acc:15469]
ENSG00000116678	2697.45	5406.49	-1.0013	1.4522e-118	4.6009e-117	LEPR	protein_coding	leptin receptor [Source:HGNC Symbol;Acc:6554]
ENSG00000116679	11364.4	12185.2	-0.1006	0.0017966	0.0033286	IVNS1ABP	protein_coding	influenza virus NS1A binding protein [Source:HGNC Symbol;Acc:16951]
ENSG00000116711	720.902	1363.09	-0.91379	1.1235e-23	5.7249e-23	PLA2G4A	protein_coding	phospholipase A2, group IVA (cytosolic, calcium-dependent) [Source:HGNC Symbol;Acc:9035]
ENSG00000116729	8324.29	11819	-0.50564	3.9364e-48	3.822e-47	WLS	protein_coding	wntless homolog (Drosophila) [Source:HGNC Symbol;Acc:30238]
ENSG00000116747	6918.8	9079.59	-0.3914	6.0728e-20	2.7472e-19	TROVE2	protein_coding	TROVE domain family, member 2 [Source:HGNC Symbol;Acc:11313]
ENSG00000116750	4771.83	5780.06	-0.2763	4.7012e-12	1.5663e-11	UCHL5	protein_coding	ubiquitin carboxyl-terminal hydrolase L5 [Source:HGNC Symbol;Acc:19678]
ENSG00000116761	1114.8	1259.31	-0.17455	0.012981	0.021303	CTH	protein_coding	cystathionase (cystathionine gamma-lyase) [Source:HGNC Symbol;Acc:2501]
ENSG00000116785	9.31624	51.088	-2.0681	3.0537e-08	8.3398e-08	CFHR3	protein_coding	complement factor H-related 3 [Source:HGNC Symbol;Acc:16980]
ENSG00000116791	1607.77	2976.69	-0.88513	1.2066e-50	1.2375e-49	CRYZ	protein_coding	crystallin, zeta (quinone reductase) [Source:HGNC Symbol;Acc:2419]
ENSG00000116815	238.099	318.349	-0.4135	0.0029354	0.0052953	CD58	protein_coding	CD58 molecule [Source:HGNC Symbol;Acc:1688]
ENSG00000116830	4285.71	5466.99	-0.35067	1.5739e-19	7.018e-19	TTF2	protein_coding	transcription termination factor, RNA polymerase II [Source:HGNC Symbol;Acc:12398]
ENSG00000116833	300.392	572.651	-0.91684	1.0546e-14	3.9206e-14	NR5A2	protein_coding	nuclear receptor subfamily 5, group A, member 2 [Source:HGNC Symbol;Acc:7984]
ENSG00000116852	549.83	934.046	-0.75894	1.5009e-15	5.7772e-15	KIF21B	protein_coding	kinesin family member 21B [Source:HGNC Symbol;Acc:29442]
ENSG00000116857	3809.43	5664.81	-0.57125	6.0941e-40	4.824e-39	TMEM9	protein_coding	transmembrane protein 9 [Source:HGNC Symbol;Acc:18823]
ENSG00000116874	808.471	1379.53	-0.76581	9.1249e-22	4.366e-21	WARS2	protein_coding	tryptophanyl tRNA synthetase 2, mitochondrial [Source:HGNC Symbol;Acc:12730]
ENSG00000116898	3315.99	3606.57	-0.12167	0.012325	0.020319	MRPS15	protein_coding	mitochondrial ribosomal protein S15 [Source:HGNC Symbol;Acc:14504]
ENSG00000116962	13778.6	20037.2	-0.53945	4.3812e-52	4.6612e-51	NID1	protein_coding	nidogen 1 [Source:HGNC Symbol;Acc:7821]
ENSG00000116981	44.8762	95.7084	-1.0236	4.3112e-05	9.4573e-05	NT5C1A	protein_coding	5'-nucleotidase, cytosolic IA [Source:HGNC Symbol;Acc:17819]
ENSG00000116983	292.623	550.047	-0.90042	3.6964e-13	1.2933e-12	HPCAL4	protein_coding	hippocalcin like 4 [Source:HGNC Symbol;Acc:18212]
ENSG00000116984	10372.1	16655.1	-0.6823	1.1776e-102	2.9594e-101	MTR	protein_coding	5-methyltetrahydrofolate-homocysteine methyltransferase [Source:HGNC Symbol;Acc:7468]
ENSG00000116985	770.997	921.445	-0.25378	0.0066526	0.01143	BMP8B	protein_coding	bone morphogenetic protein 8b [Source:HGNC Symbol;Acc:1075]
ENSG00000116990	741.362	1052.37	-0.50271	7.0801e-11	2.2331e-10	MYCL1	protein_coding	v-myc myelocytomatosis viral oncogene homolog 1, lung carcinoma derived (avian) [Source:HGNC Symbol;Acc:7555]
ENSG00000116991	1867.35	3419.97	-0.87156	7.5257e-72	1.1472e-70	SIPA1L2	protein_coding	signal-induced proliferation-associated 1 like 2 [Source:HGNC Symbol;Acc:23800]
ENSG00000117016	1072.02	2221.26	-1.047	6.4382e-66	8.9262e-65	RIMS3	protein_coding	regulating synaptic membrane exocytosis 3 [Source:HGNC Symbol;Acc:21292]
ENSG00000117020	6418.26	13912.8	-1.1148	5.0928e-257	7.6201e-255	AKT3	protein_coding	v-akt murine thymoma viral oncogene homolog 3 (protein kinase B, gamma) [Source:HGNC Symbol;Acc:393]
ENSG00000117054	4671.19	5693.22	-0.28557	8.8509e-12	2.9163e-11	ACADM	protein_coding	acyl-CoA dehydrogenase, C-4 to C-12 straight chain [Source:HGNC Symbol;Acc:89]
ENSG00000117069	124.351	539.595	-2.0728	1.746e-48	1.708e-47	ST6GALNAC5	protein_coding	ST6 (alpha-N-acetyl-neuraminyl-2,3-beta-galactosyl-1,3)-N-acetylgalactosaminide alpha-2,6-sialyltransferase 5 [Source:HGNC Symbol;Acc:19342]
ENSG00000117114	6588.73	8919.31	-0.43612	2.1706e-31	1.3815e-30	LPHN2	protein_coding	latrophilin 2 [Source:HGNC Symbol;Acc:18582]
ENSG00000117115	128.043	241.041	-0.8922	3.0994e-08	8.4593e-08	PADI2	protein_coding	peptidyl arginine deiminase, type II [Source:HGNC Symbol;Acc:18341]
ENSG00000117122	725.639	1163.33	-0.67777	4.5758e-20	2.0783e-19	MFAP2	protein_coding	microfibrillar-associated protein 2 [Source:HGNC Symbol;Acc:7033]
ENSG00000117143	6160.97	6865.4	-0.15634	0.00039374	0.00078947	UAP1	protein_coding	UDP-N-acteylglucosamine pyrophosphorylase 1 [Source:HGNC Symbol;Acc:12457]
ENSG00000117151	709.399	1061.62	-0.57664	2.1498e-12	7.2657e-12	CTBS	protein_coding	chitobiase, di-N-acetyl- [Source:HGNC Symbol;Acc:2496]
ENSG00000117153	2959.64	4222.71	-0.51125	1.3462e-30	8.3807e-30	KLHL12	protein_coding	kelch-like family member 12 [Source:HGNC Symbol;Acc:19360]
ENSG00000117155	5350.79	7094.31	-0.4064	3.5638e-23	1.7833e-22	SSX2IP	protein_coding	synovial sarcoma, X breakpoint 2 interacting protein [Source:HGNC Symbol;Acc:16509]
ENSG00000117245	291.333	420.919	-0.52338	6.3552e-06	1.4881e-05	KIF17	protein_coding	kinesin family member 17 [Source:HGNC Symbol;Acc:19167]
ENSG00000117266	484.479	1315.22	-1.4295	2.6226e-64	3.5572e-63	CDK18	protein_coding	cyclin-dependent kinase 18 [Source:HGNC Symbol;Acc:8751]
ENSG00000117280	1932.02	3112.44	-0.68639	5.7278e-40	4.5424e-39	RAB7L1	protein_coding	RAB7, member RAS oncogene family-like 1 [Source:HGNC Symbol;Acc:9789]
ENSG00000117305	739.429	910.827	-0.30089	0.001052	0.0020038	HMGCL	protein_coding	3-hydroxymethyl-3-methylglutaryl-CoA lyase [Source:HGNC Symbol;Acc:5005]
ENSG00000117318	2044.41	2258.9	-0.14238	0.011958	0.019763	ID3	protein_coding	inhibitor of DNA binding 3, dominant negative helix-loop-helix protein [Source:HGNC Symbol;Acc:5362]
ENSG00000117335	8506.62	12569.3	-0.56231	1.075e-53	1.1851e-52	CD46	protein_coding	CD46 molecule, complement regulatory protein [Source:HGNC Symbol;Acc:6953]
ENSG00000117394	3390.74	5916.71	-0.80106	3.8801e-68	5.5768e-67	SLC2A1	protein_coding	solute carrier family 2 (facilitated glucose transporter), member 1 [Source:HGNC Symbol;Acc:11005]
ENSG00000117479	2482.29	3270.5	-0.39583	9.0772e-15	3.3856e-14	SLC19A2	protein_coding	solute carrier family 19 (thiamine transporter), member 2 [Source:HGNC Symbol;Acc:10938]
ENSG00000117481	1307.27	1672.62	-0.35425	4.5865e-09	1.3094e-08	NSUN4	protein_coding	NOP2/Sun domain family, member 4 [Source:HGNC Symbol;Acc:31802]
ENSG00000117500	8273.64	8994.76	-0.12056	0.0015792	0.0029456	TMED5	protein_coding	transmembrane emp24 protein transport domain containing 5 [Source:HGNC Symbol;Acc:24251]
ENSG00000117505	6387.33	7732.9	-0.27582	1.1345e-13	4.0455e-13	DR1	protein_coding	down-regulator of transcription 1, TBP-binding (negative cofactor 2) [Source:HGNC Symbol;Acc:3017]
ENSG00000117519	7447.52	11884.7	-0.67347	1.1256e-65	1.5572e-64	CNN3	protein_coding	calponin 3, acidic [Source:HGNC Symbol;Acc:2157]
ENSG00000117523	25264.7	29099.7	-0.2039	7.2869e-13	2.5146e-12	PRRC2C	protein_coding	proline-rich coiled-coil 2C [Source:HGNC Symbol;Acc:24903]
ENSG00000117528	5068.31	7514.59	-0.56764	1.4484e-47	1.3865e-46	ABCD3	protein_coding	ATP-binding cassette, sub-family D (ALD), member 3 [Source:HGNC Symbol;Acc:67]
ENSG00000117533	1055.58	2742.17	-1.3715	3.2666e-119	1.0478e-117	VAMP4	protein_coding	vesicle-associated membrane protein 4 [Source:HGNC Symbol;Acc:12645]
ENSG00000117543	1939.3	2492.03	-0.36146	2.1462e-11	6.9442e-11	DPH5	protein_coding	DPH5 homolog (S. cerevisiae) [Source:HGNC Symbol;Acc:24270]
ENSG00000117592	11745	16370.1	-0.47869	1.294e-42	1.1051e-41	PRDX6	protein_coding	peroxiredoxin 6 [Source:HGNC Symbol;Acc:16753]
ENSG00000117593	5596.49	8345.66	-0.5761	3.0479e-58	3.7092e-57	DARS2	protein_coding	aspartyl-tRNA synthetase 2, mitochondrial [Source:HGNC Symbol;Acc:25538]
ENSG00000117598	61.2109	126.347	-0.99035	1.0299e-05	2.3757e-05	LPPR5	protein_coding	Lipid phosphate phosphatase-related protein type 5 [Source:UniProtKB/Swiss-Prot;Acc:Q32ZL2]
ENSG00000117600	110.258	414.282	-1.8669	2.9738e-36	2.1665e-35	LPPR4	protein_coding	Lipid phosphate phosphatase-related protein type 4 [Source:UniProtKB/Swiss-Prot;Acc:Q7Z2D5]
ENSG00000117602	815.387	1019.94	-0.32226	2.159e-05	4.8529e-05	RCAN3	protein_coding	RCAN family member 3 [Source:HGNC Symbol;Acc:3042]
ENSG00000117620	1784.13	3097.45	-0.79473	1.4112e-40	1.1459e-39	SLC35A3	protein_coding	solute carrier family 35 (UDP-N-acetylglucosamine (UDP-GlcNAc) transporter), member A3 [Source:HGNC Symbol;Acc:11023]
ENSG00000117632	14252.5	16191.4	-0.18403	1.0269e-05	2.3697e-05	STMN1	protein_coding	stathmin 1 [Source:HGNC Symbol;Acc:6510]
ENSG00000117640	978.471	1367.72	-0.48108	8.3126e-13	2.8609e-12	MTFR1L	protein_coding	mitochondrial fission regulator 1-like [Source:HGNC Symbol;Acc:28836]
ENSG00000117643	258.902	362.294	-0.47702	0.00026121	0.00053277	MAN1C1	protein_coding	mannosidase, alpha, class 1C, member 1 [Source:HGNC Symbol;Acc:19080]
ENSG00000117650	2897.48	4217.37	-0.54169	2.3248e-29	1.4037e-28	NEK2	protein_coding	NIMA-related kinase 2 [Source:HGNC Symbol;Acc:7745]
ENSG00000117691	1742.65	2232.85	-0.35656	5.0802e-10	1.5344e-09	NENF	protein_coding	neudesin neurotrophic factor [Source:HGNC Symbol;Acc:30384]
ENSG00000117707	2299.81	2686.62	-0.22373	1.968e-05	4.4382e-05	PROX1	protein_coding	prospero homeobox 1 [Source:HGNC Symbol;Acc:9459]
ENSG00000117724	21900.8	40079.5	-0.87138	4.7613e-200	3.9629e-198	CENPF	protein_coding	centromere protein F, 350/400kDa [Source:HGNC Symbol;Acc:1857]
ENSG00000117791	1097.2	1495.86	-0.44568	8.7973e-11	2.7605e-10	2019-03-02	protein_coding	mitochondrial amidoxime reducing component 2 [Source:HGNC Symbol;Acc:26064]
ENSG00000117868	7515.89	10952.6	-0.54242	5.4258e-56	6.2728e-55	ESYT2	protein_coding	extended synaptotagmin-like protein 2 [Source:HGNC Symbol;Acc:22211]
ENSG00000117971	138.193	280.056	-0.99841	4.7646e-11	1.517e-10	CHRNB4	protein_coding	cholinergic receptor, nicotinic, beta 4 (neuronal) [Source:HGNC Symbol;Acc:1964]
ENSG00000117984	1581.75	2220.8	-0.48806	1.4139e-17	5.8785e-17	CTSD	protein_coding	cathepsin D [Source:HGNC Symbol;Acc:2529]
ENSG00000118181	16953.9	23416.7	-0.46531	1.2364e-24	6.4985e-24	RPS25	protein_coding	ribosomal protein S25 [Source:HGNC Symbol;Acc:10413]
ENSG00000118193	6734.53	8197.65	-0.28383	9.5659e-15	3.5638e-14	KIF14	protein_coding	kinesin family member 14 [Source:HGNC Symbol;Acc:19181]
ENSG00000118197	1034.4	1823.72	-0.81541	3.3826e-39	2.627e-38	DDX59	protein_coding	DEAD (Asp-Glu-Ala-Asp) box polypeptide 59 [Source:HGNC Symbol;Acc:25360]
ENSG00000118217	5514.22	5960.61	-0.11224	0.0028311	0.005115	ATF6	protein_coding	activating transcription factor 6 [Source:HGNC Symbol;Acc:791]
ENSG00000118231	124.786	248.736	-0.97281	1.5858e-09	4.6624e-09	CRYGD	protein_coding	crystallin, gamma D [Source:HGNC Symbol;Acc:2411]
ENSG00000118263	300.311	572.062	-0.91674	1.8127e-15	6.9556e-15	KLF7	protein_coding	Kruppel-like factor 7 (ubiquitous) [Source:HGNC Symbol;Acc:6350]
ENSG00000118276	1521.97	1893.25	-0.31339	1.8661e-06	4.5309e-06	B4GALT6	protein_coding	UDP-Gal:betaGlcNAc beta 1,4- galactosyltransferase, polypeptide 6 [Source:HGNC Symbol;Acc:929]
ENSG00000118363	3903.5	4600.78	-0.23734	2.2284e-07	5.7816e-07	SPCS2	protein_coding	signal peptidase complex subunit 2 homolog (S. cerevisiae) [Source:HGNC Symbol;Acc:28962]
ENSG00000118369	315.482	568.776	-0.83705	3.5816e-14	1.3045e-13	USP35	protein_coding	ubiquitin specific peptidase 35 [Source:HGNC Symbol;Acc:20061]
ENSG00000118402	3906.07	4410.71	-0.17561	6.0528e-05	0.00013091	ELOVL4	protein_coding	ELOVL fatty acid elongase 4 [Source:HGNC Symbol;Acc:14415]
ENSG00000118407	265.191	780.28	-1.5369	2.1675e-48	2.114e-47	FILIP1	protein_coding	filamin A interacting protein 1 [Source:HGNC Symbol;Acc:21015]
ENSG00000118418	2300.01	4150.87	-0.8499	5.4905e-71	8.2581e-70	HMGN3	protein_coding	high mobility group nucleosomal binding domain 3 [Source:HGNC Symbol;Acc:12312]
ENSG00000118482	7571.16	12767.3	-0.75281	3.1776e-114	9.4434e-113	PHF3	protein_coding	PHD finger protein 3 [Source:HGNC Symbol;Acc:8921]
ENSG00000118508	2013.01	2185.94	-0.11864	0.031906	0.048728	RAB32	protein_coding	RAB32, member RAS oncogene family [Source:HGNC Symbol;Acc:9772]
ENSG00000118518	1696.15	2571.78	-0.59752	2.8415e-28	1.6599e-27	RNF146	protein_coding	ring finger protein 146 [Source:HGNC Symbol;Acc:21336]
ENSG00000118579	2982.52	4508.55	-0.59441	1.4407e-42	1.2296e-41	MED28	protein_coding	mediator complex subunit 28 [Source:HGNC Symbol;Acc:24628]
ENSG00000118596	474.223	1060.95	-1.1502	2.228e-35	1.5905e-34	SLC16A7	protein_coding	solute carrier family 16, member 7 (monocarboxylic acid transporter 2) [Source:HGNC Symbol;Acc:10928]
ENSG00000118689	7622	9300.38	-0.2868	1.7933e-15	6.8819e-15	FOXO3	protein_coding	forkhead box O3 [Source:HGNC Symbol;Acc:3821]
ENSG00000118707	3561.52	3799.44	-0.092438	0.032228	0.049177	TGIF2	protein_coding	TGFB-induced factor homeobox 2 [Source:HGNC Symbol;Acc:15764]
ENSG00000118804	3.82822	18.6123	-1.5242	0.0014012	0.0026283	FAM47E-STBD1	protein_coding	FAM47E-STBD1 readthrough [Source:HGNC Symbol;Acc:44667]
ENSG00000118816	10791.2	20075.9	-0.89429	2.0656e-146	9.2989e-145	CCNI	protein_coding	cyclin I [Source:HGNC Symbol;Acc:1595]
ENSG00000118922	2061.58	4060.08	-0.97471	9.4962e-90	1.9936e-88	KLF12	protein_coding	Kruppel-like factor 12 [Source:HGNC Symbol;Acc:6346]
ENSG00000118960	1012.64	1867.93	-0.87426	2.6901e-25	1.4456e-24	HS1BP3	protein_coding	HCLS1 binding protein 3 [Source:HGNC Symbol;Acc:24979]
ENSG00000118961	1658	2415.94	-0.54104	2.9317e-22	1.42e-21	C2orf43	protein_coding	chromosome 2 open reading frame 43 [Source:HGNC Symbol;Acc:26145]
ENSG00000118971	5870.23	8659.95	-0.5594	7.2391e-42	6.0662e-41	CCND2	protein_coding	cyclin D2 [Source:HGNC Symbol;Acc:1583]
ENSG00000118972	8.90663	21.0344	-0.94112	0.032173	0.049101	FGF23	protein_coding	fibroblast growth factor 23 [Source:HGNC Symbol;Acc:3680]
ENSG00000119013	1040.23	1433.26	-0.46194	5.1825e-10	1.5646e-09	NDUFB3	protein_coding	NADH dehydrogenase (ubiquinone) 1 beta subcomplex, 3, 12kDa [Source:HGNC Symbol;Acc:7698]
ENSG00000119041	5082.49	5839.57	-0.20036	1.2301e-07	3.2397e-07	GTF3C3	protein_coding	general transcription factor IIIC, polypeptide 3, 102kDa [Source:HGNC Symbol;Acc:4666]
ENSG00000119048	2257.5	2867.66	-0.34498	4.9742e-10	1.5031e-09	UBE2B	protein_coding	ubiquitin-conjugating enzyme E2B [Source:HGNC Symbol;Acc:12473]
ENSG00000119138	2043.67	5050.65	-1.3035	9.1029e-187	6.6188e-185	KLF9	protein_coding	Kruppel-like factor 9 [Source:HGNC Symbol;Acc:1123]
ENSG00000119185	1829.01	2228.52	-0.28404	3.5005e-07	8.9687e-07	ITGB1BP1	protein_coding	integrin beta 1 binding protein 1 [Source:HGNC Symbol;Acc:23927]
ENSG00000119227	66.0849	215.853	-1.6355	5.4148e-17	2.2069e-16	PIGZ	protein_coding	phosphatidylinositol glycan anchor biosynthesis, class Z [Source:HGNC Symbol;Acc:30596]
ENSG00000119280	3192.15	4018.27	-0.32981	1.5113e-10	4.6828e-10	C1orf198	protein_coding	chromosome 1 open reading frame 198 [Source:HGNC Symbol;Acc:25900]
ENSG00000119314	12009.5	19654.3	-0.71008	2.8961e-133	1.1057e-131	PTBP3	protein_coding	polypyrimidine tract binding protein 3 [Source:HGNC Symbol;Acc:10253]
ENSG00000119333	2378.81	2759.5	-0.21467	7.1909e-05	0.00015435	WDR34	protein_coding	WD repeat domain 34 [Source:HGNC Symbol;Acc:28296]
ENSG00000119396	6192.31	6575.18	-0.086605	0.021691	0.034223	RAB14	protein_coding	RAB14, member RAS oncogene family [Source:HGNC Symbol;Acc:16524]
ENSG00000119401	2109.04	3866.06	-0.87112	1.3826e-71	2.1003e-70	TRIM32	protein_coding	tripartite motif containing 32 [Source:HGNC Symbol;Acc:16380]
ENSG00000119403	1775.51	2092.45	-0.23688	1.1522e-05	2.6478e-05	PHF19	protein_coding	PHD finger protein 19 [Source:HGNC Symbol;Acc:24566]
ENSG00000119408	1817.07	2425.45	-0.41483	6.9402e-12	2.2964e-11	NEK6	protein_coding	NIMA-related kinase 6 [Source:HGNC Symbol;Acc:7749]
ENSG00000119414	4508.94	4928.42	-0.12795	0.001415	0.0026527	PPP6C	protein_coding	protein phosphatase 6, catalytic subunit [Source:HGNC Symbol;Acc:9323]
ENSG00000119421	1728.34	2377.56	-0.45861	4.9751e-16	1.9503e-15	NDUFA8	protein_coding	NADH dehydrogenase (ubiquinone) 1 alpha subcomplex, 8, 19kDa [Source:HGNC Symbol;Acc:7692]
ENSG00000119431	1132	1591.24	-0.48685	5.0446e-12	1.6786e-11	HDHD3	protein_coding	haloacid dehalogenase-like hydrolase domain containing 3 [Source:HGNC Symbol;Acc:28171]
ENSG00000119446	2246.49	2491.35	-0.14948	0.0044644	0.0078677	RBM18	protein_coding	RNA binding motif protein 18 [Source:HGNC Symbol;Acc:28413]
ENSG00000119471	7787.1	14969.2	-0.94125	2.0844e-107	5.5913e-106	HSDL2	protein_coding	hydroxysteroid dehydrogenase like 2 [Source:HGNC Symbol;Acc:18572]
ENSG00000119509	985.732	1320.77	-0.42022	2.1738e-09	6.3329e-09	INVS	protein_coding	inversin [Source:HGNC Symbol;Acc:17870]
ENSG00000119514	424.068	1293.1	-1.5987	6.9674e-80	1.2227e-78	GALNT12	protein_coding	UDP-N-acetyl-alpha-D-galactosamine:polypeptide N-acetylgalactosaminyltransferase 12 (GalNAc-T12) [Source:HGNC Symbol;Acc:19877]
ENSG00000119547	1909	3585.48	-0.90845	7.0604e-63	9.353e-62	ONECUT2	protein_coding	one cut homeobox 2 [Source:HGNC Symbol;Acc:8139]
ENSG00000119559	1288.83	1480.83	-0.19805	0.0044505	0.0078453	C19orf25	protein_coding	chromosome 19 open reading frame 25 [Source:HGNC Symbol;Acc:26711]
ENSG00000119632	129.455	246.275	-0.90098	1.9599e-06	4.7507e-06	IFI27L2	protein_coding	interferon, alpha-inducible protein 27-like 2 [Source:HGNC Symbol;Acc:19753]
ENSG00000119640	377.107	570.812	-0.5909	5.9713e-09	1.6937e-08	ACYP1	protein_coding	acylphosphatase 1, erythrocyte (common) type [Source:HGNC Symbol;Acc:179]
ENSG00000119650	395.048	536.655	-0.43394	0.0002012	0.00041485	IFT43	protein_coding	intraflagellar transport 43 homolog (Chlamydomonas) [Source:HGNC Symbol;Acc:29669]
ENSG00000119655	742.074	1379.33	-0.89097	7.1547e-31	4.4908e-30	NPC2	protein_coding	Niemann-Pick disease, type C2 [Source:HGNC Symbol;Acc:14537]
ENSG00000119669	2118.65	3100.1	-0.5451	5.5968e-16	2.1884e-15	IRF2BPL	protein_coding	interferon regulatory factor 2 binding protein-like [Source:HGNC Symbol;Acc:14282]
ENSG00000119673	376.697	862.717	-1.1851	1.1644e-35	8.3539e-35	ACOT2	protein_coding	acyl-CoA thioesterase 2 [Source:HGNC Symbol;Acc:18431]
ENSG00000119682	3870.41	4171.45	-0.10688	0.01686	0.027146	AREL1	protein_coding	apoptosis resistant E3 ubiquitin protein ligase 1 [Source:HGNC Symbol;Acc:20363]
ENSG00000119684	1552.45	2378.24	-0.61399	1.916e-26	1.0631e-25	MLH3	protein_coding	mutL homolog 3 (E. coli) [Source:HGNC Symbol;Acc:7128]
ENSG00000119686	47.6052	108.845	-1.092	5.2334e-05	0.00011382	FLVCR2	protein_coding	feline leukemia virus subgroup C cellular receptor family, member 2 [Source:HGNC Symbol;Acc:20105]
ENSG00000119688	1458.34	1955.9	-0.42318	4.6449e-13	1.6178e-12	ABCD4	protein_coding	ATP-binding cassette, sub-family D (ALD), member 4 [Source:HGNC Symbol;Acc:68]
ENSG00000119698	326.965	842.836	-1.3522	3.2204e-34	2.2194e-33	PPP4R4	protein_coding	protein phosphatase 4, regulatory subunit 4 [Source:HGNC Symbol;Acc:23788]
ENSG00000119705	851.011	1138.91	-0.42003	4.3884e-06	1.0382e-05	SLIRP	protein_coding	SRA stem-loop interacting RNA binding protein [Source:HGNC Symbol;Acc:20495]
ENSG00000119707	14773.4	17531.6	-0.24707	1.7347e-14	6.4029e-14	RBM25	protein_coding	RNA binding motif protein 25 [Source:HGNC Symbol;Acc:23244]
ENSG00000119711	1381.83	1972.88	-0.51284	1.0518e-18	4.5582e-18	ALDH6A1	protein_coding	aldehyde dehydrogenase 6 family, member A1 [Source:HGNC Symbol;Acc:7179]
ENSG00000119729	3839.67	6481.47	-0.75462	4.041e-85	7.7425e-84	RHOQ	protein_coding	ras homolog family member Q [Source:HGNC Symbol;Acc:17736]
ENSG00000119771	1660.42	1917.5	-0.20696	0.0007212	0.0014015	KLHL29	protein_coding	kelch-like family member 29 [Source:HGNC Symbol;Acc:29404]
ENSG00000119782	33.2517	73.1816	-1.0267	0.00093009	0.0017834	FKBP1B	protein_coding	FK506 binding protein 1B, 12.6 kDa [Source:HGNC Symbol;Acc:3712]
ENSG00000119801	1373.95	2396.35	-0.79864	2.478e-42	2.103e-41	YPEL5	protein_coding	yippee-like 5 (Drosophila) [Source:HGNC Symbol;Acc:18329]
ENSG00000119812	3015.44	3968.29	-0.39506	8.2268e-19	3.5778e-18	FAM98A	protein_coding	family with sequence similarity 98, member A [Source:HGNC Symbol;Acc:24520]
ENSG00000119820	3970.78	4803.18	-0.27464	9.4356e-11	2.9566e-10	YIPF4	protein_coding	Yip1 domain family, member 4 [Source:HGNC Symbol;Acc:28145]
ENSG00000119862	1526.76	3007.22	-0.97641	1.3552e-72	2.1031e-71	LGALSL	protein_coding	lectin, galactoside-binding-like [Source:HGNC Symbol;Acc:25012]
ENSG00000119865	630.788	1075.41	-0.76618	1.6895e-18	7.2634e-18	CNRIP1	protein_coding	cannabinoid receptor interacting protein 1 [Source:HGNC Symbol;Acc:24546]
ENSG00000119866	1112.86	1859.25	-0.73658	5.4689e-31	3.4419e-30	BCL11A	protein_coding	B-cell CLL/lymphoma 11A (zinc finger protein) [Source:HGNC Symbol;Acc:13221]
ENSG00000119878	882.697	1182.39	-0.42011	1.5942e-06	3.8927e-06	CRIPT	protein_coding	cysteine-rich PDZ-binding protein [Source:HGNC Symbol;Acc:14312]
ENSG00000119899	1449.64	2425.21	-0.74076	1.6688e-33	1.1272e-32	SLC17A5	protein_coding	solute carrier family 17 (anion/sugar transporter), member 5 [Source:HGNC Symbol;Acc:10933]
ENSG00000119919	52.8225	145.417	-1.3892	1.9718e-09	5.7556e-09	NKX2-3	protein_coding	NK2 homeobox 3 [Source:HGNC Symbol;Acc:7836]
ENSG00000119929	1041.96	1670.96	-0.67849	5.1402e-25	2.7316e-24	CUTC	protein_coding	cutC copper transporter homolog (E. coli) [Source:HGNC Symbol;Acc:24271]
ENSG00000119946	1557.8	3069.14	-0.97344	8.2063e-52	8.656e-51	CNNM1	protein_coding	cyclin M1 [Source:HGNC Symbol;Acc:102]
ENSG00000119950	3722.27	9167.85	-1.2989	3.3105e-250	4.3945e-248	MXI1	protein_coding	MAX interactor 1, dimerization protein [Source:HGNC Symbol;Acc:7534]
ENSG00000119979	3012.19	3252.99	-0.11154	0.016865	0.027152	FAM45A	protein_coding	family with sequence similarity 45, member A [Source:HGNC Symbol;Acc:31793]
ENSG00000119986	355.549	558.705	-0.64255	1.9619e-09	5.7279e-09	AVPI1	protein_coding	arginine vasopressin-induced 1 [Source:HGNC Symbol;Acc:30898]
ENSG00000120008	8159.47	9248.04	-0.18053	1.2634e-07	3.3238e-07	WDR11	protein_coding	WD repeat domain 11 [Source:HGNC Symbol;Acc:13831]
ENSG00000120049	53.1455	84.15	-0.61133	0.019933	0.031686	KCNIP2	protein_coding	Kv channel interacting protein 2 [Source:HGNC Symbol;Acc:15522]
ENSG00000120068	386.353	778.323	-0.99836	1.1906e-23	6.0545e-23	HOXB8	protein_coding	homeobox B8 [Source:HGNC Symbol;Acc:5119]
ENSG00000120075	194.269	305.228	-0.63286	3.4147e-05	7.5566e-05	HOXB5	protein_coding	homeobox B5 [Source:HGNC Symbol;Acc:5116]
ENSG00000120088	96.8012	150.477	-0.61692	0.0018275	0.0033831	CRHR1	protein_coding	corticotropin releasing hormone receptor 1 [Source:HGNC Symbol;Acc:2357]
ENSG00000120137	10570.1	15895.7	-0.58809	7.5944e-72	1.157e-70	PANK3	protein_coding	pantothenate kinase 3 [Source:HGNC Symbol;Acc:19365]
ENSG00000120149	1217.38	1592.32	-0.38462	5.9791e-09	1.6957e-08	MSX2	protein_coding	msh homeobox 2 [Source:HGNC Symbol;Acc:7392]
ENSG00000120162	815.051	1342.56	-0.7169	4.4031e-20	2.0006e-19	MOB3B	protein_coding	MOB kinase activator 3B [Source:HGNC Symbol;Acc:23825]
ENSG00000120253	7026.41	8020.05	-0.19049	4.931e-08	1.3316e-07	NUP43	protein_coding	nucleoporin 43kDa [Source:HGNC Symbol;Acc:21182]
ENSG00000120256	4924.69	6457.96	-0.39027	1.5341e-24	8.0403e-24	LRP11	protein_coding	low density lipoprotein receptor-related protein 11 [Source:HGNC Symbol;Acc:16936]
ENSG00000120278	1441.89	2149.84	-0.57145	1.0708e-13	3.823e-13	PLEKHG1	protein_coding	pleckstrin homology domain containing, family G (with RhoGef domain) member 1 [Source:HGNC Symbol;Acc:20884]
ENSG00000120306	704.016	916.511	-0.37687	5.1751e-06	1.2188e-05	CYSTM1	protein_coding	cysteine-rich transmembrane module containing 1 [Source:HGNC Symbol;Acc:30239]
ENSG00000120318	923.37	1438.44	-0.63421	1.4961e-17	6.2122e-17	ARAP3	protein_coding	ArfGAP with RhoGAP domain, ankyrin repeat and PH domain 3 [Source:HGNC Symbol;Acc:24097]
ENSG00000120322	25.4697	84.4925	-1.5728	1.285e-07	3.3793e-07	PCDHB8	protein_coding	protocadherin beta 8 [Source:HGNC Symbol;Acc:8693]
ENSG00000120324	20.2301	78.7429	-1.7679	8.6796e-09	2.4434e-08	PCDHB10	protein_coding	protocadherin beta 10 [Source:HGNC Symbol;Acc:8681]
ENSG00000120327	43.0983	107.294	-1.2072	1.0769e-05	2.4806e-05	PCDHB14	protein_coding	protocadherin beta 14 [Source:HGNC Symbol;Acc:8685]
ENSG00000120328	31.3789	84.9386	-1.3229	3.756e-06	8.9359e-06	PCDHB12	protein_coding	protocadherin beta 12 [Source:HGNC Symbol;Acc:8683]
ENSG00000120333	1479.13	2848.61	-0.94317	1.7468e-68	2.5176e-67	MRPS14	protein_coding	mitochondrial ribosomal protein S14 [Source:HGNC Symbol;Acc:14049]
ENSG00000120437	7527.82	12782.4	-0.76258	3.1708e-106	8.3667e-105	ACAT2	protein_coding	acetyl-CoA acetyltransferase 2 [Source:HGNC Symbol;Acc:94]
ENSG00000120509	921.857	1512.25	-0.70985	2.3083e-25	1.2417e-24	PDZD11	protein_coding	PDZ domain containing 11 [Source:HGNC Symbol;Acc:28034]
ENSG00000120519	667.187	823.505	-0.30035	0.00026325	0.00053677	SLC10A7	protein_coding	solute carrier family 10 (sodium/bile acid cotransporter family), member 7 [Source:HGNC Symbol;Acc:23088]
ENSG00000120526	1809.67	2539.33	-0.48633	1.126e-14	4.1823e-14	NUDCD1	protein_coding	NudC domain containing 1 [Source:HGNC Symbol;Acc:24306]
ENSG00000120549	436.814	885.437	-1.0119	2.0573e-26	1.1408e-25	KIAA1217	protein_coding	KIAA1217 [Source:HGNC Symbol;Acc:25428]
ENSG00000120594	3.9504	19.4691	-1.545	0.0012254	0.0023159	PLXDC2	protein_coding	plexin domain containing 2 [Source:HGNC Symbol;Acc:21013]
ENSG00000120686	2004.97	2490.58	-0.31307	1.1142e-07	2.9425e-07	UFM1	protein_coding	ubiquitin-fold modifier 1 [Source:HGNC Symbol;Acc:20597]
ENSG00000120693	1368.91	2638.45	-0.94237	8.079e-57	9.5404e-56	SMAD9	protein_coding	SMAD family member 9 [Source:HGNC Symbol;Acc:6774]
ENSG00000120696	501.83	1086.56	-1.1057	6.0519e-38	4.5832e-37	KBTBD7	protein_coding	kelch repeat and BTB (POZ) domain containing 7 [Source:HGNC Symbol;Acc:25266]
ENSG00000120699	2014.61	2443.34	-0.27859	2.2495e-07	5.835e-07	EXOSC8	protein_coding	exosome component 8 [Source:HGNC Symbol;Acc:17035]
ENSG00000120725	680.406	862.857	-0.3408	0.0016021	0.0029864	SIL1	protein_coding	SIL1 homolog, endoplasmic reticulum chaperone (S. cerevisiae) [Source:HGNC Symbol;Acc:24624]
ENSG00000120727	6035.67	8038.1	-0.41315	4.3914e-24	2.263e-23	PAIP2	protein_coding	poly(A) binding protein interacting protein 2 [Source:HGNC Symbol;Acc:17970]
ENSG00000120742	3876.75	6672.62	-0.78224	3.4141e-90	7.2142e-89	SERP1	protein_coding	stress-associated endoplasmic reticulum protein 1 [Source:HGNC Symbol;Acc:10759]
ENSG00000120756	2581.29	3310.74	-0.35793	4.4756e-11	1.4274e-10	PLS1	protein_coding	plastin 1 [Source:HGNC Symbol;Acc:9090]
ENSG00000120805	3183.66	3713.89	-0.22261	7.8471e-05	0.00016797	ARL1	protein_coding	ADP-ribosylation factor-like 1 [Source:HGNC Symbol;Acc:692]
ENSG00000120820	260.497	508.879	-0.94563	4.333e-13	1.5118e-12	GLT8D2	protein_coding	glycosyltransferase 8 domain containing 2 [Source:HGNC Symbol;Acc:24890]
ENSG00000120832	660.743	1295.14	-0.96341	1.7711e-30	1.0991e-29	MTERFD3	protein_coding	MTERF domain containing 3 [Source:HGNC Symbol;Acc:30779]
ENSG00000120833	672.461	821.398	-0.28531	0.00089542	0.0017201	SOCS2	protein_coding	suppressor of cytokine signaling 2 [Source:HGNC Symbol;Acc:19382]
ENSG00000120837	2506.97	2912.18	-0.21513	1.6375e-05	3.7182e-05	NFYB	protein_coding	nuclear transcription factor Y, beta [Source:HGNC Symbol;Acc:7805]
ENSG00000120875	4192.26	12069.5	-1.5217	1.2674e-219	1.257e-217	DUSP4	protein_coding	dual specificity phosphatase 4 [Source:HGNC Symbol;Acc:3070]
ENSG00000120896	1671.33	2402.12	-0.52085	1.9992e-20	9.1509e-20	SORBS3	protein_coding	sorbin and SH3 domain containing 3 [Source:HGNC Symbol;Acc:30907]
ENSG00000120907	4.7024	49.4677	-2.6213	5.4562e-10	1.6451e-09	ADRA1A	protein_coding	adrenoceptor alpha 1A [Source:HGNC Symbol;Acc:277]
ENSG00000120913	139.616	217.25	-0.60199	0.005393	0.0093955	PDLIM2	protein_coding	PDZ and LIM domain 2 (mystique) [Source:HGNC Symbol;Acc:13992]
ENSG00000120915	132.218	505.834	-1.9058	3.6814e-46	3.3924e-45	EPHX2	protein_coding	epoxide hydrolase 2, cytoplasmic [Source:HGNC Symbol;Acc:3402]
ENSG00000120925	846.625	1645.61	-0.95402	3.444e-42	2.9134e-41	RNF170	protein_coding	ring finger protein 170 [Source:HGNC Symbol;Acc:25358]
ENSG00000120948	11784.4	15332.5	-0.37927	2.4552e-31	1.5588e-30	TARDBP	protein_coding	TAR DNA binding protein [Source:HGNC Symbol;Acc:11571]
ENSG00000120963	1186.62	2186.76	-0.87956	2.9341e-50	2.9877e-49	ZNF706	protein_coding	zinc finger protein 706 [Source:HGNC Symbol;Acc:24992]
ENSG00000120992	5217.83	8863.42	-0.76357	3.8801e-58	4.7175e-57	LYPLA1	protein_coding	lysophospholipase I [Source:HGNC Symbol;Acc:6737]
ENSG00000121005	1034.52	1653.01	-0.67341	6.5555e-26	3.5732e-25	CRISPLD1	protein_coding	cysteine-rich secretory protein LCCL domain containing 1 [Source:HGNC Symbol;Acc:18206]
ENSG00000121058	2165.03	2807.39	-0.37379	4.526e-11	1.443e-10	COIL	protein_coding	coilin [Source:HGNC Symbol;Acc:2184]
ENSG00000121064	1056.22	1925.11	-0.86171	3.1826e-42	2.6949e-41	SCPEP1	protein_coding	serine carboxypeptidase 1 [Source:HGNC Symbol;Acc:29507]
ENSG00000121083	5234.71	5956.28	-0.18626	5.7047e-07	1.4416e-06	DYNLL2	protein_coding	dynein, light chain, LC8-type 2 [Source:HGNC Symbol;Acc:24596]
ENSG00000121152	4150.72	6276.48	-0.59557	8.3549e-49	8.2137e-48	NCAPH	protein_coding	non-SMC condensin I complex, subunit H [Source:HGNC Symbol;Acc:1112]
ENSG00000121207	293.815	566.468	-0.93744	5.6465e-17	2.2995e-16	LRAT	protein_coding	lecithin retinol acyltransferase (phosphatidylcholine--retinol O-acyltransferase) [Source:HGNC Symbol;Acc:6685]
ENSG00000121236	152.928	409.559	-1.3975	3.7573e-25	2.0057e-24	TRIM6	protein_coding	tripartite motif containing 6 [Source:HGNC Symbol;Acc:16277]
ENSG00000121297	786.099	1121.96	-0.50854	4.0354e-10	1.2243e-09	TSHZ3	protein_coding	teashirt zinc finger homeobox 3 [Source:HGNC Symbol;Acc:30700]
ENSG00000121310	324.641	430.49	-0.39722	0.0012858	0.0024232	ECHDC2	protein_coding	enoyl CoA hydratase domain containing 2 [Source:HGNC Symbol;Acc:23408]
ENSG00000121361	492.92	751.53	-0.60175	1.9145e-09	5.5926e-09	KCNJ8	protein_coding	potassium inwardly-rectifying channel, subfamily J, member 8 [Source:HGNC Symbol;Acc:6269]
ENSG00000121454	583.432	1184.32	-1.0161	1.5822e-38	1.2131e-37	LHX4	protein_coding	LIM homeobox 4 [Source:HGNC Symbol;Acc:21734]
ENSG00000121481	3287.92	3963.71	-0.26883	2.0187e-09	5.8896e-09	RNF2	protein_coding	ring finger protein 2 [Source:HGNC Symbol;Acc:10061]
ENSG00000121542	421.364	616.968	-0.5421	1.0094e-07	2.6753e-07	SEC22A	protein_coding	SEC22 vesicle trafficking protein homolog A (S. cerevisiae) [Source:HGNC Symbol;Acc:20260]
ENSG00000121578	1106.8	1710.42	-0.62467	7.9221e-19	3.4464e-18	B4GALT4	protein_coding	UDP-Gal:betaGlcNAc beta 1,4- galactosyltransferase, polypeptide 4 [Source:HGNC Symbol;Acc:927]
ENSG00000121644	8739.61	12601	-0.52749	2.5084e-50	2.5573e-49	DESI2	protein_coding	desumoylating isopeptidase 2 [Source:HGNC Symbol;Acc:24264]
ENSG00000121680	573.3	742.157	-0.36739	6.7452e-05	0.00014529	PEX16	protein_coding	peroxisomal biogenesis factor 16 [Source:HGNC Symbol;Acc:8857]
ENSG00000121691	1112.46	1926.14	-0.78796	2.0679e-33	1.3921e-32	CAT	protein_coding	catalase [Source:HGNC Symbol;Acc:1516]
ENSG00000121743	403.961	1094.27	-1.4279	1.0053e-55	1.153e-54	GJA3	protein_coding	gap junction protein, alpha 3, 46kDa [Source:HGNC Symbol;Acc:4277]
ENSG00000121753	1475.8	3362.29	-1.1822	3.9203e-87	7.8301e-86	BAI2	protein_coding	brain-specific angiogenesis inhibitor 2 [Source:HGNC Symbol;Acc:944]
ENSG00000121766	1983.35	2243.09	-0.17711	0.00073019	0.0014184	ZCCHC17	protein_coding	zinc finger, CCHC domain containing 17 [Source:HGNC Symbol;Acc:30246]
ENSG00000121774	16451.9	19374.6	-0.23581	3.1629e-13	1.1083e-12	KHDRBS1	protein_coding	KH domain containing, RNA binding, signal transduction associated 1 [Source:HGNC Symbol;Acc:18116]
ENSG00000121851	818.267	1189.92	-0.53661	5.7528e-13	1.9948e-12	POLR3GL	protein_coding	polymerase (RNA) III (DNA directed) polypeptide G (32kD)-like [Source:HGNC Symbol;Acc:28466]
ENSG00000121871	299.609	876.374	-1.5286	2.2305e-48	2.1746e-47	SLITRK3	protein_coding	SLIT and NTRK-like family, member 3 [Source:HGNC Symbol;Acc:23501]
ENSG00000121940	3052.88	4107.11	-0.42615	6.5229e-20	2.9477e-19	CLCC1	protein_coding	chloride channel CLIC-like 1 [Source:HGNC Symbol;Acc:29675]
ENSG00000121957	1410.95	2736.95	-0.95172	1.5191e-52	1.6316e-51	GPSM2	protein_coding	G-protein signaling modulator 2 [Source:HGNC Symbol;Acc:29501]
ENSG00000121964	397.725	526.56	-0.39597	0.0021507	0.0039474	GTDC1	protein_coding	glycosyltransferase-like domain containing 1 [Source:HGNC Symbol;Acc:20887]
ENSG00000121966	564.69	2291.01	-2.0122	5.5965e-195	4.4712e-193	CXCR4	protein_coding	chemokine (C-X-C motif) receptor 4 [Source:HGNC Symbol;Acc:2561]
ENSG00000122008	2267.6	3375.1	-0.57333	6.3822e-33	4.2403e-32	POLK	protein_coding	polymerase (DNA directed) kappa [Source:HGNC Symbol;Acc:9183]
ENSG00000122033	1129.45	1604.89	-0.50441	2.4699e-15	9.4284e-15	MTIF3	protein_coding	mitochondrial translational initiation factor 3 [Source:HGNC Symbol;Acc:29788]
ENSG00000122034	4960.38	5304.4	-0.095978	0.017016	0.027374	GTF3A	protein_coding	general transcription factor IIIA [Source:HGNC Symbol;Acc:4662]
ENSG00000122042	2445.64	3074.9	-0.32959	1.3662e-10	4.246e-10	UBL3	protein_coding	ubiquitin-like 3 [Source:HGNC Symbol;Acc:12504]
ENSG00000122085	1281.59	1687.62	-0.39537	1.9519e-07	5.0783e-07	MTERFD2	protein_coding	MTERF domain containing 2 [Source:HGNC Symbol;Acc:28785]
ENSG00000122126	9414.05	13736.6	-0.54453	1.2951e-62	1.7052e-61	OCRL	protein_coding	oculocerebrorenal syndrome of Lowe [Source:HGNC Symbol;Acc:8108]
ENSG00000122218	19249.5	20608.7	-0.09832	0.0017498	0.0032467	COPA	protein_coding	coatomer protein complex, subunit alpha [Source:HGNC Symbol;Acc:2230]
ENSG00000122335	1306.59	2623.6	-1.0017	5.7055e-53	6.1949e-52	SERAC1	protein_coding	serine active site containing 1 [Source:HGNC Symbol;Acc:21061]
ENSG00000122359	3924.09	5870.82	-0.57917	2.3359e-38	1.7873e-37	ANXA11	protein_coding	annexin A11 [Source:HGNC Symbol;Acc:535]
ENSG00000122376	3538.8	4043.67	-0.19243	1.2118e-05	2.779e-05	FAM35A	protein_coding	family with sequence similarity 35, member A [Source:HGNC Symbol;Acc:28773]
ENSG00000122378	4399.32	5746.76	-0.38435	2.2922e-21	1.0825e-20	FAM213A	protein_coding	family with sequence similarity 213, member A [Source:HGNC Symbol;Acc:28651]
ENSG00000122417	1485.09	2427.59	-0.70679	8.1788e-34	5.5727e-33	ODF2L	protein_coding	outer dense fiber of sperm tails 2-like [Source:HGNC Symbol;Acc:29225]
ENSG00000122420	119.073	402.048	-1.7023	3.4763e-26	1.9141e-25	PTGFR	protein_coding	prostaglandin F receptor (FP) [Source:HGNC Symbol;Acc:9600]
ENSG00000122481	142.763	243.237	-0.7451	1.0103e-05	2.3323e-05	RWDD3	protein_coding	RWD domain containing 3 [Source:HGNC Symbol;Acc:21393]
ENSG00000122490	865.695	1138.77	-0.3921	7.4714e-07	1.8729e-06	PQLC1	protein_coding	PQ loop repeat containing 1 [Source:HGNC Symbol;Acc:26188]
ENSG00000122507	672.457	1073.44	-0.67238	8.0048e-17	3.2401e-16	BBS9	protein_coding	Bardet-Biedl syndrome 9 [Source:HGNC Symbol;Acc:30000]
ENSG00000122515	2757.98	3279.5	-0.24837	1.4463e-05	3.2965e-05	ZMIZ2	protein_coding	zinc finger, MIZ-type containing 2 [Source:HGNC Symbol;Acc:22229]
ENSG00000122545	14436.2	16206.6	-0.16687	5.243e-07	1.3282e-06	2019-09-07	protein_coding	septin 7 [Source:HGNC Symbol;Acc:1717]
ENSG00000122547	428.943	629.864	-0.54801	7.9917e-07	1.9991e-06	EEPD1	protein_coding	endonuclease/exonuclease/phosphatase family domain containing 1 [Source:HGNC Symbol;Acc:22223]
ENSG00000122550	2840.61	3049.62	-0.10286	0.028479	0.043974	KLHL7	protein_coding	kelch-like family member 7 [Source:HGNC Symbol;Acc:15646]
ENSG00000122565	16424.6	25365.1	-0.62656	9.3397e-76	1.5301e-74	CBX3	protein_coding	chromobox homolog 3 [Source:HGNC Symbol;Acc:1553]
ENSG00000122566	90088.5	134670	-0.57964	8.4458e-105	2.184e-103	HNRNPA2B1	protein_coding	heterogeneous nuclear ribonucleoprotein A2/B1 [Source:HGNC Symbol;Acc:5033]
ENSG00000122574	387.674	728.139	-0.89866	6.2202e-19	2.7179e-18	WIPF3	protein_coding	WAS/WASL interacting protein family, member 3 [Source:HGNC Symbol;Acc:22004]
ENSG00000122591	3601.86	6415.06	-0.83106	1.2401e-92	2.6998e-91	FAM126A	protein_coding	family with sequence similarity 126, member A [Source:HGNC Symbol;Acc:24587]
ENSG00000122642	4858.51	6828.6	-0.49049	1.6231e-40	1.315e-39	FKBP9	protein_coding	FK506 binding protein 9, 63 kDa [Source:HGNC Symbol;Acc:3725]
ENSG00000122644	651.895	1006.96	-0.62073	1.8924e-12	6.4109e-12	ARL4A	protein_coding	ADP-ribosylation factor-like 4A [Source:HGNC Symbol;Acc:695]
ENSG00000122691	524.375	1131.04	-1.0994	3.1096e-39	2.4179e-38	TWIST1	protein_coding	twist basic helix-loop-helix transcription factor 1 [Source:HGNC Symbol;Acc:12428]
ENSG00000122694	405.345	703.289	-0.78723	1.393e-16	5.5834e-16	GLIPR2	protein_coding	GLI pathogenesis-related 2 [Source:HGNC Symbol;Acc:18007]
ENSG00000122696	591.122	723.576	-0.28906	0.0040898	0.0072392	SLC25A51	protein_coding	solute carrier family 25, member 51 [Source:HGNC Symbol;Acc:23323]
ENSG00000122707	1248.78	1640.23	-0.39182	6.5008e-10	1.9526e-09	RECK	protein_coding	reversion-inducing-cysteine-rich protein with kazal motifs [Source:HGNC Symbol;Acc:11345]
ENSG00000122729	2008.63	4232.6	-1.0729	1.0424e-116	3.22e-115	ACO1	protein_coding	aconitase 1, soluble [Source:HGNC Symbol;Acc:117]
ENSG00000122778	2529.03	2851.05	-0.17212	0.00036359	0.00073128	KIAA1549	protein_coding	KIAA1549 [Source:HGNC Symbol;Acc:22219]
ENSG00000122786	5583.62	8418.5	-0.59096	3.0067e-56	3.49e-55	CALD1	protein_coding	caldesmon 1 [Source:HGNC Symbol;Acc:1441]
ENSG00000122824	448.389	1093.88	-1.2754	1.8209e-47	1.736e-46	NUDT10	protein_coding	nudix (nucleoside diphosphate linked moiety X)-type motif 10 [Source:HGNC Symbol;Acc:17621]
ENSG00000122870	1606.59	1825.86	-0.18381	0.0050587	0.0088463	BICC1	protein_coding	bicaudal C homolog 1 (Drosophila) [Source:HGNC Symbol;Acc:19351]
ENSG00000122873	1812.56	2719.74	-0.58512	1.6581e-25	8.9434e-25	CISD1	protein_coding	CDGSH iron sulfur domain 1 [Source:HGNC Symbol;Acc:30880]
ENSG00000122884	6767.55	10718.5	-0.66299	2.3667e-67	3.3605e-66	P4HA1	protein_coding	prolyl 4-hydroxylase, alpha polypeptide I [Source:HGNC Symbol;Acc:8546]
ENSG00000122912	932.086	1080.61	-0.21437	0.0094311	0.01582	SLC25A16	protein_coding	solute carrier family 25 (mitochondrial carrier; Graves disease autoantigen), member 16 [Source:HGNC Symbol;Acc:10986]
ENSG00000122952	8804.63	9445.99	-0.10121	0.0011878	0.0022493	ZWINT	protein_coding	ZW10 interactor, kinetochore protein [Source:HGNC Symbol;Acc:13195]
ENSG00000122966	3293.69	4377.28	-0.40972	1.46e-22	7.1494e-22	CIT	protein_coding	citron (rho-interacting, serine/threonine kinase 21) [Source:HGNC Symbol;Acc:1985]
ENSG00000122970	1833.32	3729.62	-1.0221	4.7552e-95	1.0694e-93	IFT81	protein_coding	intraflagellar transport 81 homolog (Chlamydomonas) [Source:HGNC Symbol;Acc:14313]
ENSG00000123080	2101.55	2541.39	-0.27371	3.8481e-08	1.0446e-07	CDKN2C	protein_coding	cyclin-dependent kinase inhibitor 2C (p18, inhibits CDK4) [Source:HGNC Symbol;Acc:1789]
ENSG00000123094	1625.65	3055.14	-0.90845	3.725e-66	5.1923e-65	RASSF8	protein_coding	Ras association (RalGDS/AF-6) domain family (N-terminal) member 8 [Source:HGNC Symbol;Acc:13232]
ENSG00000123095	701.876	1242.93	-0.81789	2.0067e-23	1.0123e-22	BHLHE41	protein_coding	basic helix-loop-helix family, member e41 [Source:HGNC Symbol;Acc:16617]
ENSG00000123096	106.849	209.891	-0.93078	5.6023e-06	1.3164e-05	SSPN	protein_coding	sarcospan [Source:HGNC Symbol;Acc:11322]
ENSG00000123104	1469.89	3305.91	-1.165	6.5859e-98	1.5456e-96	ITPR2	protein_coding	inositol 1,4,5-trisphosphate receptor, type 2 [Source:HGNC Symbol;Acc:6181]
ENSG00000123106	1823.02	2218.74	-0.28257	1.6193e-07	4.2335e-07	CCDC91	protein_coding	coiled-coil domain containing 91 [Source:HGNC Symbol;Acc:24855]
ENSG00000123119	11.3289	36.7146	-1.352	0.00081382	0.0015718	NECAB1	protein_coding	N-terminal EF-hand calcium binding protein 1 [Source:HGNC Symbol;Acc:20983]
ENSG00000123124	3209.12	4536.73	-0.4985	4.111e-29	2.4627e-28	WWP1	protein_coding	WW domain containing E3 ubiquitin protein ligase 1 [Source:HGNC Symbol;Acc:17004]
ENSG00000123130	1669.69	1958.88	-0.23082	4.535e-05	9.9263e-05	ACOT9	protein_coding	acyl-CoA thioesterase 9 [Source:HGNC Symbol;Acc:17152]
ENSG00000123144	4964.29	6835.84	-0.46035	4.2695e-33	2.8461e-32	C19orf43	protein_coding	chromosome 19 open reading frame 43 [Source:HGNC Symbol;Acc:28424]
ENSG00000123178	579.249	816.865	-0.49205	1.6686e-06	4.0677e-06	SPRYD7	protein_coding	SPRY domain containing 7 [Source:HGNC Symbol;Acc:14297]
ENSG00000123179	926.564	1556.02	-0.74512	3.3426e-27	1.8962e-26	EBPL	protein_coding	emopamil binding protein-like [Source:HGNC Symbol;Acc:18061]
ENSG00000123191	1148.34	1797.49	-0.64468	2.852e-25	1.5304e-24	ATP7B	protein_coding	ATPase, Cu++ transporting, beta polypeptide [Source:HGNC Symbol;Acc:870]
ENSG00000123213	2607.78	3858.23	-0.56433	2.4043e-34	1.6636e-33	NLN	protein_coding	neurolysin (metallopeptidase M3 family) [Source:HGNC Symbol;Acc:16058]
ENSG00000123219	1551.59	2436.32	-0.64888	7.3756e-26	4.0134e-25	CENPK	protein_coding	centromere protein K [Source:HGNC Symbol;Acc:29479]
ENSG00000123349	3081.7	4279.06	-0.4723	4.8969e-26	2.6798e-25	PFDN5	protein_coding	prefoldin subunit 5 [Source:HGNC Symbol;Acc:8869]
ENSG00000123360	442.65	773.172	-0.79781	8.8077e-16	3.4207e-15	PDE1B	protein_coding	phosphodiesterase 1B, calmodulin-dependent [Source:HGNC Symbol;Acc:8775]
ENSG00000123364	651.86	815.763	-0.31887	0.00054765	0.0010801	HOXC13	protein_coding	homeobox C13 [Source:HGNC Symbol;Acc:5125]
ENSG00000123384	3526.12	5557	-0.65374	6.935e-33	4.6017e-32	LRP1	protein_coding	low density lipoprotein receptor-related protein 1 [Source:HGNC Symbol;Acc:6692]
ENSG00000123415	640.634	1177.83	-0.87503	3.1216e-28	1.8224e-27	SMUG1	protein_coding	single-strand-selective monofunctional uracil-DNA glycosylase 1 [Source:HGNC Symbol;Acc:17148]
ENSG00000123416	63211.9	81079.9	-0.35902	1.1807e-45	1.0765e-44	TUBA1B	protein_coding	tubulin, alpha 1b [Source:HGNC Symbol;Acc:18809]
ENSG00000123427	239.49	364.521	-0.59359	4.5845e-06	1.0835e-05	METTL21B	protein_coding	methyltransferase like 21B [Source:HGNC Symbol;Acc:24936]
ENSG00000123453	147.876	425.293	-1.4928	3.3693e-26	1.858e-25	SARDH	protein_coding	sarcosine dehydrogenase [Source:HGNC Symbol;Acc:10536]
ENSG00000123472	4961.71	5556.94	-0.16362	5.5833e-05	0.00012105	ATPAF1	protein_coding	ATP synthase mitochondrial F1 complex assembly factor 1 [Source:HGNC Symbol;Acc:18803]
ENSG00000123552	1950.14	2312.79	-0.24511	0.00039423	0.00079032	USP45	protein_coding	ubiquitin specific peptidase 45 [Source:HGNC Symbol;Acc:20080]
ENSG00000123562	24333.3	33731.9	-0.47093	3.7495e-65	5.1462e-64	MORF4L2	protein_coding	mortality factor 4 like 2 [Source:HGNC Symbol;Acc:16849]
ENSG00000123570	338.589	575.438	-0.75166	5.5656e-10	1.6775e-09	RAB9B	protein_coding	RAB9B, member RAS oncogene family [Source:HGNC Symbol;Acc:14090]
ENSG00000123575	8117.73	12840.3	-0.66097	1.4294e-70	2.1301e-69	FAM199X	protein_coding	family with sequence similarity 199, X-linked [Source:HGNC Symbol;Acc:25195]
ENSG00000123576	107.539	165.753	-0.6055	0.00090579	0.0017395	ESX1	protein_coding	ESX homeobox 1 [Source:HGNC Symbol;Acc:14865]
ENSG00000123595	1200.67	1949.48	-0.69651	1.1475e-28	6.7782e-28	RAB9A	protein_coding	RAB9A, member RAS oncogene family [Source:HGNC Symbol;Acc:9792]
ENSG00000123607	1911.81	2618.96	-0.45315	3.906e-18	1.6578e-17	TTC21B	protein_coding	tetratricopeptide repeat domain 21B [Source:HGNC Symbol;Acc:25660]
ENSG00000123612	159.506	305.405	-0.91221	2.4064e-09	6.9934e-09	ACVR1C	protein_coding	activin A receptor, type IC [Source:HGNC Symbol;Acc:18123]
[truncated: 5,175 more rows]
