# Supplementary material for: Transcriptome profiling in Rift Valley fever virus infected cells reveals modified transcriptional and alternative splicing programs
Source: PLoS One. 2019 May 28;14(5):e0217497. doi: 10.1371/journal.pone.0217497 (PMC6538246; doi:10.1371/journal.pone.0217497)
Supplement: S5 Table — (XLSX) [file pone.0217497.s005.xlsx]

## Sheet: Sheet1
Gene_id	readcount_MP_12	readcount_Mock	log2FoldChange	pval	padj	Associated Gene Name	genetype	Description
ENSG00000000457	1893.22	974.264	0.95577	1.8345e-49	1.8342e-48	SCYL3	protein_coding	SCY1-like 3 (S. cerevisiae) [Source:HGNC Symbol;Acc:19285]
ENSG00000000460	4195.46	3102.34	0.43431	2.8499e-22	1.3812e-21	C1orf112	protein_coding	chromosome 1 open reading frame 112 [Source:HGNC Symbol;Acc:25565]
ENSG00000000938	32.0551	0.35045	3.3011	1.7155e-11	5.5821e-11	FGR	protein_coding	Gardner-Rasheed feline sarcoma viral (v-fgr) oncogene homolog [Source:HGNC Symbol;Acc:3697]
ENSG00000000971	92.6011	40.1808	1.1006	0.00014449	0.00030199	CFH	protein_coding	complement factor H [Source:HGNC Symbol;Acc:4883]
ENSG00000001084	3809.1	2955.96	0.3649	8.0277e-17	3.2484e-16	GCLC	protein_coding	glutamate-cysteine ligase, catalytic subunit [Source:HGNC Symbol;Acc:4311]
ENSG00000001460	989.417	690.727	0.51433	1.3278e-10	4.1304e-10	STPG1	protein_coding	sperm-tail PG-rich repeat containing 1 [Source:HGNC Symbol;Acc:28070]
ENSG00000001461	3531.67	2381.92	0.56652	6.6624e-30	4.0808e-29	NIPAL3	protein_coding	NIPA-like domain containing 3 [Source:HGNC Symbol;Acc:25233]
ENSG00000001626	95.5607	1.98173	4.3219	7.3199e-27	4.1146e-26	CFTR	protein_coding	cystic fibrosis transmembrane conductance regulator (ATP-binding cassette sub-family C, member 7) [Source:HGNC Symbol;Acc:1884]
ENSG00000001629	4979.64	4658.61	0.095531	0.020527	0.032552	ANKIB1	protein_coding	ankyrin repeat and IBR domain containing 1 [Source:HGNC Symbol;Acc:22215]
ENSG00000002016	1599.57	791.545	1.0101	6.3966e-44	5.6109e-43	RAD52	protein_coding	RAD52 homolog (S. cerevisiae) [Source:HGNC Symbol;Acc:9824]
ENSG00000002079	116.861	0.584581	5.042	5.7626e-33	3.8326e-32	MYH16	pseudogene	myosin, heavy chain 16 pseudogene [Source:HGNC Symbol;Acc:31038]
ENSG00000002549	5375.91	3536.67	0.60323	4.4561e-40	3.548e-39	LAP3	protein_coding	leucine aminopeptidase 3 [Source:HGNC Symbol;Acc:18449]
ENSG00000002822	5957.91	1925.59	1.6264	1.6256e-227	1.7755e-225	MAD1L1	protein_coding	MAD1 mitotic arrest deficient-like 1 (yeast) [Source:HGNC Symbol;Acc:6762]
ENSG00000002919	1283.33	1103.06	0.21684	0.0039316	0.0069701	SNX11	protein_coding	sorting nexin 11 [Source:HGNC Symbol;Acc:14975]
ENSG00000003056	6504.43	5224.82	0.31516	4.7507e-14	1.7209e-13	M6PR	protein_coding	mannose-6-phosphate receptor (cation dependent) [Source:HGNC Symbol;Acc:6752]
ENSG00000003147	404.516	277.076	0.53848	5.9221e-06	1.3897e-05	ICA1	protein_coding	islet cell autoantigen 1, 69kDa [Source:HGNC Symbol;Acc:5343]
ENSG00000003400	341.34	151.213	1.149	4.9961e-15	1.8827e-14	CASP10	protein_coding	caspase 10, apoptosis-related cysteine peptidase [Source:HGNC Symbol;Acc:1500]
ENSG00000004139	3279.52	2234.19	0.55251	2.1348e-23	1.0757e-22	SARM1	protein_coding	sterile alpha and TIR motif containing 1 [Source:HGNC Symbol;Acc:17074]
ENSG00000004142	9031.25	6728.37	0.42472	1.4563e-33	9.8485e-33	POLDIP2	processed_transcript	polymerase (DNA-directed), delta interacting protein 2 [Source:HGNC Symbol;Acc:23781]
ENSG00000004468	332.708	2.77721	5.832	1.6674e-67	2.3728e-66	CD38	protein_coding	CD38 molecule [Source:HGNC Symbol;Acc:1667]
ENSG00000004478	23183.1	20615.8	0.16922	3.3609e-07	8.6213e-07	FKBP4	protein_coding	FK506 binding protein 4, 59kDa [Source:HGNC Symbol;Acc:3720]
ENSG00000004534	9580.97	9019.18	0.086891	0.014629	0.023805	RBM6	protein_coding	RNA binding motif protein 6 [Source:HGNC Symbol;Acc:9903]
ENSG00000004660	1411.81	1132.35	0.31683	8.5708e-06	1.989e-05	CAMKK1	protein_coding	calcium/calmodulin-dependent protein kinase kinase 1, alpha [Source:HGNC Symbol;Acc:1469]
ENSG00000004700	8704.34	6016.39	0.53157	2.6045e-37	1.9428e-36	RECQL	protein_coding	RecQ protein-like (DNA helicase Q1-like) [Source:HGNC Symbol;Acc:9948]
ENSG00000004766	3119.64	1868.87	0.73612	1.614e-38	1.2372e-37	CCDC132	protein_coding	coiled-coil domain containing 132 [Source:HGNC Symbol;Acc:25956]
ENSG00000004809	13.8302	0.64274	2.0204	8.2715e-05	0.00017672	SLC22A16	protein_coding	solute carrier family 22 (organic cation/carnitine transporter), member 16 [Source:HGNC Symbol;Acc:20302]
ENSG00000004838	507.953	91.7109	2.4041	6.1129e-54	6.7707e-53	ZMYND10	protein_coding	zinc finger, MYND-type containing 10 [Source:HGNC Symbol;Acc:19412]
ENSG00000004864	5690.04	4096.33	0.47322	1.335e-31	8.543e-31	SLC25A13	protein_coding	solute carrier family 25 (aspartate/glutamate carrier), member 13 [Source:HGNC Symbol;Acc:10983]
ENSG00000004948	53.4062	8.13468	2.2333	1.0377e-08	2.9098e-08	CALCR	protein_coding	calcitonin receptor [Source:HGNC Symbol;Acc:1440]
ENSG00000004961	3139.84	1849.74	0.76121	1.0319e-50	1.0596e-49	HCCS	protein_coding	holocytochrome c synthase [Source:HGNC Symbol;Acc:4837]
ENSG00000004975	3914.97	3355.81	0.22275	3.7323e-06	8.8822e-06	DVL2	protein_coding	dishevelled, dsh homolog 2 (Drosophila) [Source:HGNC Symbol;Acc:3086]
ENSG00000005007	18599.9	10736.7	0.79223	4.2576e-122	1.4147e-120	UPF1	protein_coding	UPF1 regulator of nonsense transcripts homolog (yeast) [Source:HGNC Symbol;Acc:9962]
ENSG00000005100	9936.04	5330.74	0.89702	2.2143e-131	8.3311e-130	DHX33	protein_coding	DEAH (Asp-Glu-Ala-His) box polypeptide 33 [Source:HGNC Symbol;Acc:16718]
ENSG00000005175	4497.29	3708.92	0.27695	8.266e-10	2.4667e-09	RPAP3	protein_coding	RNA polymerase II associated protein 3 [Source:HGNC Symbol;Acc:26151]
ENSG00000005189	1076.71	885.169	0.28053	0.00015939	0.00033184	AC004381.6	protein_coding	Putative RNA exonuclease NEF-sp [Source:UniProtKB/Swiss-Prot;Acc:Q96IC2]
ENSG00000005194	2227.44	1856.93	0.26059	8.283e-06	1.925e-05	CIAPIN1	protein_coding	cytokine induced apoptosis inhibitor 1 [Source:HGNC Symbol;Acc:28050]
ENSG00000005243	156.286	65.9285	1.1947	4.3201e-09	1.2354e-08	COPZ2	protein_coding	coatomer protein complex, subunit zeta 2 [Source:HGNC Symbol;Acc:19356]
ENSG00000005302	2467.34	2035.96	0.27579	4.0385e-07	1.0306e-06	MSL3	protein_coding	male-specific lethal 3 homolog (Drosophila) [Source:HGNC Symbol;Acc:7370]
ENSG00000005339	13671	4750.06	1.5231	0	0	CREBBP	protein_coding	CREB binding protein [Source:HGNC Symbol;Acc:2348]
ENSG00000005379	77.4944	1.44286	4.1134	2.2193e-22	1.0796e-21	BZRAP1	protein_coding	benzodiazapine receptor (peripheral) associated protein 1 [Source:HGNC Symbol;Acc:16831]
ENSG00000005381	4.88462	0	1.1674	0.014209	0.023172	MPO	protein_coding	myeloperoxidase [Source:HGNC Symbol;Acc:7218]
ENSG00000005469	1486.69	1262.04	0.23585	0.00029534	0.00059956	CROT	protein_coding	carnitine O-octanoyltransferase [Source:HGNC Symbol;Acc:2366]
ENSG00000005483	11391.3	5721.84	0.99199	6.6409e-184	4.6967e-182	MLL5	protein_coding	myeloid/lymphoid or mixed-lineage leukemia 5 (trithorax homolog, Drosophila) [Source:HGNC Symbol;Acc:18541]
ENSG00000005486	3646.86	2578.86	0.49978	1.3846e-25	7.4918e-25	RHBDD2	protein_coding	rhomboid domain containing 2 [Source:HGNC Symbol;Acc:23082]
ENSG00000005513	1100.81	704.791	0.63911	2.7061e-16	1.074e-15	SOX8	protein_coding	SRY (sex determining region Y)-box 8 [Source:HGNC Symbol;Acc:11203]
ENSG00000005801	2771.81	1878.85	0.55986	9.7436e-29	5.7714e-28	ZNF195	protein_coding	zinc finger protein 195 [Source:HGNC Symbol;Acc:12986]
ENSG00000005810	15281.9	11530.5	0.40531	9.8068e-18	4.1029e-17	MYCBP2	protein_coding	MYC binding protein 2, E3 ubiquitin protein ligase [Source:HGNC Symbol;Acc:23386]
ENSG00000005812	8214.68	6247.17	0.39436	2.5334e-23	1.2733e-22	FBXL3	protein_coding	F-box and leucine-rich repeat protein 3 [Source:HGNC Symbol;Acc:13599]
ENSG00000005844	77.675	12.2803	2.3438	9.1759e-13	3.1497e-12	ITGAL	protein_coding	integrin, alpha L (antigen CD11A (p180), lymphocyte function-associated antigen 1; alpha polypeptide) [Source:HGNC Symbol;Acc:6148]
ENSG00000005884	984.544	392.881	1.3151	1.4306e-48	1.4027e-47	ITGA3	protein_coding	integrin, alpha 3 (antigen CD49C, alpha 3 subunit of VLA-3 receptor) [Source:HGNC Symbol;Acc:6139]
ENSG00000005889	16601.1	7995.38	1.0526	4.8567e-198	3.9658e-196	ZFX	protein_coding	zinc finger protein, X-linked [Source:HGNC Symbol;Acc:12869]
ENSG00000005955	5889.49	4667.43	0.33517	9.5129e-16	3.6901e-15	GGNBP2	protein_coding	gametogenetin binding protein 2 [Source:HGNC Symbol;Acc:19357]
ENSG00000006025	367.529	234.119	0.6414	1.0382e-06	2.5744e-06	OSBPL7	protein_coding	oxysterol binding protein-like 7 [Source:HGNC Symbol;Acc:16387]
ENSG00000006062	1128.65	634.748	0.82583	1.9217e-23	9.7059e-23	MAP3K14	processed_transcript	mitogen-activated protein kinase kinase kinase 14 [Source:HGNC Symbol;Acc:6853]
ENSG00000006074	6.25797	0	1.3736	0.0051643	0.0090207	CCL18	protein_coding	chemokine (C-C motif) ligand 18 (pulmonary and activation-regulated) [Source:HGNC Symbol;Acc:10616]
ENSG00000006114	4563.92	2825.51	0.69058	1.4971e-59	1.8649e-58	SYNRG	protein_coding	synergin, gamma [Source:HGNC Symbol;Acc:557]
ENSG00000006128	2229.14	339.539	2.6976	2.2834e-213	2.1493e-211	TAC1	protein_coding	tachykinin, precursor 1 [Source:HGNC Symbol;Acc:11517]
ENSG00000006194	4218.63	2390.95	0.81842	3.9982e-70	5.9106e-69	ZNF263	protein_coding	zinc finger protein 263 [Source:HGNC Symbol;Acc:13056]
ENSG00000006327	633.934	261.109	1.26	7.4096e-29	4.4092e-28	TNFRSF12A	protein_coding	tumor necrosis factor receptor superfamily, member 12A [Source:HGNC Symbol;Acc:18152]
ENSG00000006555	15.0729	2.10419	1.5314	0.0026704	0.0048365	TTC22	protein_coding	tetratricopeptide repeat domain 22 [Source:HGNC Symbol;Acc:26067]
ENSG00000006652	9869.65	8323.77	0.24583	2.4705e-11	7.9726e-11	IFRD1	protein_coding	interferon-related developmental regulator 1 [Source:HGNC Symbol;Acc:5456]
ENSG00000006704	3214.05	2699.37	0.25172	2.5111e-07	6.4986e-07	GTF2IRD1	protein_coding	GTF2I repeat domain containing 1 [Source:HGNC Symbol;Acc:4661]
ENSG00000006712	6110.37	4592.52	0.41046	6.3883e-22	3.0674e-21	PAF1	protein_coding	Paf1, RNA polymerase II associated factor, homolog (S. cerevisiae) [Source:HGNC Symbol;Acc:25459]
ENSG00000006744	7294.2	5496.86	0.40746	1.064e-23	5.4237e-23	ELAC2	protein_coding	elaC homolog 2 (E. coli) [Source:HGNC Symbol;Acc:14198]
ENSG00000006831	10198.2	7065.35	0.52895	2.4675e-48	2.403e-47	ADIPOR2	protein_coding	adiponectin receptor 2 [Source:HGNC Symbol;Acc:24041]
ENSG00000006837	1008.21	216.59	2.1851	1.4327e-80	2.5489e-79	CDKL3	protein_coding	cyclin-dependent kinase-like 3 [Source:HGNC Symbol;Acc:15483]
ENSG00000007038	5.01936	0	1.2252	0.010918	0.018166	PRSS21	protein_coding	protease, serine, 21 (testisin) [Source:HGNC Symbol;Acc:9485]
ENSG00000007306	8.76341	0.29229	1.6489	0.001277	0.0024074	CEACAM7	protein_coding	carcinoembryonic antigen-related cell adhesion molecule 7 [Source:HGNC Symbol;Acc:1819]
ENSG00000007312	12.8812	0.700899	1.8322	0.00037138	0.00074619	CD79B	protein_coding	CD79b molecule, immunoglobulin-associated beta [Source:HGNC Symbol;Acc:1699]
ENSG00000007341	2285.19	1087.06	1.0673	4.3239e-72	6.6306e-71	ST7L	protein_coding	suppression of tumorigenicity 7 like [Source:HGNC Symbol;Acc:18441]
ENSG00000007376	1843.01	1262.55	0.54311	5.4066e-18	2.2823e-17	RPUSD1	protein_coding	RNA pseudouridylate synthase domain containing 1 [Source:HGNC Symbol;Acc:14173]
ENSG00000007545	3432.36	1425.59	1.2647	2.4795e-112	7.1792e-111	CRAMP1L	protein_coding	Crm, cramped-like (Drosophila) [Source:HGNC Symbol;Acc:14122]
ENSG00000007908	18.1767	3.82541	1.4103	0.0041311	0.0073098	SELE	protein_coding	selectin E [Source:HGNC Symbol;Acc:10718]
ENSG00000007923	5464.11	2877.22	0.92337	1.2648e-110	3.578e-109	DNAJC11	protein_coding	DnaJ (Hsp40) homolog, subfamily C, member 11 [Source:HGNC Symbol;Acc:25570]
ENSG00000007944	1318.29	648.873	1.0148	8.4194e-36	6.0672e-35	MYLIP	protein_coding	myosin regulatory light chain interacting protein [Source:HGNC Symbol;Acc:21155]
ENSG00000007952	8.36946	0	1.729	0.00065692	0.0012843	NOX1	protein_coding	NADPH oxidase 1 [Source:HGNC Symbol;Acc:7889]
ENSG00000007968	3307.11	1665.14	0.98778	3.8584e-85	7.3981e-84	E2F2	protein_coding	E2F transcription factor 2 [Source:HGNC Symbol;Acc:3114]
ENSG00000008056	93.9284	16.6088	2.2479	8.0701e-14	2.8953e-13	SYN1	protein_coding	synapsin I [Source:HGNC Symbol;Acc:11494]
ENSG00000008128	56.5486	28.0618	0.89583	0.0056224	0.0097655	CDK11A	protein_coding	cyclin-dependent kinase 11A [Source:HGNC Symbol;Acc:1730]
ENSG00000008130	7502.49	4617.03	0.69907	9.5195e-65	1.2996e-63	NADK	protein_coding	NAD kinase [Source:HGNC Symbol;Acc:29831]
ENSG00000008226	41.3459	14.8644	1.2326	0.001177	0.0022298	DLEC1	protein_coding	deleted in lung and esophageal cancer 1 [Source:HGNC Symbol;Acc:2899]
ENSG00000008300	5228.39	488.8	3.406	0	0	CELSR3	protein_coding	cadherin, EGF LAG seven-pass G-type receptor 3 [Source:HGNC Symbol;Acc:3230]
ENSG00000008394	97.1038	46.9177	0.97911	0.00015581	0.00032465	MGST1	protein_coding	microsomal glutathione S-transferase 1 [Source:HGNC Symbol;Acc:7061]
ENSG00000008405	3742.24	2529.16	0.5637	9.2623e-25	4.8813e-24	CRY1	protein_coding	cryptochrome 1 (photolyase-like) [Source:HGNC Symbol;Acc:2384]
ENSG00000008516	172.031	61.4572	1.4214	1.8253e-11	5.9283e-11	MMP25	protein_coding	matrix metallopeptidase 25 [Source:HGNC Symbol;Acc:14246]
ENSG00000008517	1036.62	43.4387	4.4609	1.0561e-181	7.29e-180	IL32	protein_coding	interleukin 32 [Source:HGNC Symbol;Acc:16830]
ENSG00000008735	2578.49	1506.2	0.77327	7.0425e-32	4.5437e-31	MAPK8IP2	protein_coding	mitogen-activated protein kinase 8 interacting protein 2 [Source:HGNC Symbol;Acc:6883]
ENSG00000009335	22349.4	11230.6	0.992	8.0166e-230	8.8302e-228	UBE3C	protein_coding	ubiquitin protein ligase E3C [Source:HGNC Symbol;Acc:16803]
ENSG00000009413	18791.4	3820.89	2.2955	0	0	REV3L	protein_coding	REV3-like, polymerase (DNA directed), zeta, catalytic subunit [Source:HGNC Symbol;Acc:9968]
ENSG00000009724	177.353	8.36881	3.9876	6.0641e-42	5.098e-41	MASP2	protein_coding	mannan-binding lectin serine peptidase 2 [Source:HGNC Symbol;Acc:6902]
ENSG00000009765	15.6835	0.64274	2.1625	2.3614e-05	5.2895e-05	IYD	protein_coding	iodotyrosine deiodinase [Source:HGNC Symbol;Acc:21071]
ENSG00000009780	1208.24	669.8	0.84678	2.7344e-26	1.5114e-25	FAM76A	protein_coding	family with sequence similarity 76, member A [Source:HGNC Symbol;Acc:28530]
ENSG00000009830	3647.89	2336.15	0.641	8.1684e-40	6.4443e-39	POMT2	protein_coding	protein-O-mannosyltransferase 2 [Source:HGNC Symbol;Acc:19743]
ENSG00000009844	8177.83	5629.62	0.53721	3.0055e-30	1.8545e-29	VTA1	protein_coding	Vps20-associated 1 homolog (S. cerevisiae) [Source:HGNC Symbol;Acc:20954]
ENSG00000009954	39748	22791.1	0.80187	3.1684e-218	3.1066e-216	BAZ1B	protein_coding	bromodomain adjacent to zinc finger domain, 1B [Source:HGNC Symbol;Acc:961]
ENSG00000010017	4029.5	3632.88	0.14895	0.00079996	0.0015462	RANBP9	protein_coding	RAN binding protein 9 [Source:HGNC Symbol;Acc:13727]
ENSG00000010030	88.1841	1.21803	4.3849	3.3445e-25	1.7894e-24	ETV7	protein_coding	ets variant 7 [Source:HGNC Symbol;Acc:18160]
ENSG00000010165	3632.49	2862.88	0.34342	5.1777e-14	1.8726e-13	METTL13	protein_coding	methyltransferase like 13 [Source:HGNC Symbol;Acc:24248]
ENSG00000010219	2044.93	755.527	1.4274	6.822e-89	1.4015e-87	DYRK4	protein_coding	dual-specificity tyrosine-(Y)-phosphorylation regulated kinase 4 [Source:HGNC Symbol;Acc:3095]
ENSG00000010282	64.7989	1.4568	3.888	1.1576e-19	5.1842e-19	HHATL	protein_coding	hedgehog acyltransferase-like [Source:HGNC Symbol;Acc:13242]
ENSG00000010322	6127.98	5672.47	0.11153	0.0024387	0.0044438	NISCH	protein_coding	nischarin [Source:HGNC Symbol;Acc:18006]
ENSG00000010327	185.365	3.44783	4.8655	1.0747e-44	9.5633e-44	STAB1	protein_coding	stabilin 1 [Source:HGNC Symbol;Acc:18628]
ENSG00000010379	576.2	10.5048	5.3957	3.3865e-115	1.0265e-113	SLC6A13	protein_coding	solute carrier family 6 (neurotransmitter transporter, GABA), member 13 [Source:HGNC Symbol;Acc:11046]
ENSG00000010539	2811.14	1197.36	1.2289	9.0449e-108	2.4363e-106	ZNF200	protein_coding	zinc finger protein 200 [Source:HGNC Symbol;Acc:12993]
ENSG00000010610	11.8386	0.876871	1.6911	0.0010137	0.001935	CD4	protein_coding	CD4 molecule [Source:HGNC Symbol;Acc:1678]
ENSG00000010626	628.622	315.284	0.98127	2.4852e-18	1.0626e-17	LRRC23	protein_coding	leucine rich repeat containing 23 [Source:HGNC Symbol;Acc:19138]
ENSG00000010671	672.375	15.4141	5.1553	1.85e-124	6.3849e-123	BTK	protein_coding	Bruton agammaglobulinemia tyrosine kinase [Source:HGNC Symbol;Acc:1133]
ENSG00000010810	5289.53	4915.45	0.10627	0.0079684	0.013553	FYN	protein_coding	FYN oncogene related to SRC, FGR, YES [Source:HGNC Symbol;Acc:4037]
ENSG00000010818	4963.11	3390.16	0.54912	2.6793e-37	1.9975e-36	HIVEP2	protein_coding	human immunodeficiency virus type I enhancer binding protein 2 [Source:HGNC Symbol;Acc:4921]
ENSG00000011007	7342.58	2975.81	1.3007	8.4728e-237	9.9691e-235	TCEB3	protein_coding	transcription elongation factor B (SIII), polypeptide 3 (110kDa, elongin A) [Source:HGNC Symbol;Acc:11620]
ENSG00000011021	1416.44	581.643	1.2775	3.0168e-62	3.9539e-61	CLCN6	protein_coding	chloride channel, voltage-sensitive 6 [Source:HGNC Symbol;Acc:2024]
ENSG00000011114	3493.61	3114.91	0.16512	0.00028739	0.000584	BTBD7	protein_coding	BTB (POZ) domain containing 7 [Source:HGNC Symbol;Acc:18269]
ENSG00000011132	1075.98	828.841	0.37229	4.7746e-06	1.1271e-05	APBA3	protein_coding	amyloid beta (A4) precursor protein-binding, family A, member 3 [Source:HGNC Symbol;Acc:580]
ENSG00000011198	1634.28	867.525	0.90917	2.1364e-39	1.6677e-38	ABHD5	protein_coding	abhydrolase domain containing 5 [Source:HGNC Symbol;Acc:21396]
ENSG00000011243	10999.2	6789.29	0.69553	1.2665e-101	3.1402e-100	AKAP8L	protein_coding	A kinase (PRKA) anchor protein 8-like [Source:HGNC Symbol;Acc:29857]
ENSG00000011258	7561.39	5257.76	0.52308	4.831e-36	3.5018e-35	MBTD1	protein_coding	mbt domain containing 1 [Source:HGNC Symbol;Acc:19866]
ENSG00000011260	7081.4	6066.36	0.22293	2.0516e-09	5.9845e-09	UTP18	protein_coding	UTP18 small subunit (SSU) processome component homolog (yeast) [Source:HGNC Symbol;Acc:24274]
ENSG00000011275	8246.44	6176.13	0.41698	1.2539e-30	7.8099e-30	RNF216	protein_coding	ring finger protein 216 [Source:HGNC Symbol;Acc:21698]
ENSG00000011332	957.481	642.785	0.57117	5.6598e-13	1.9636e-12	DPF1	protein_coding	D4, zinc and double PHD fingers family 1 [Source:HGNC Symbol;Acc:20225]
ENSG00000011376	3848.24	2427.84	0.66416	4.5193e-34	3.0988e-33	LARS2	protein_coding	leucyl-tRNA synthetase 2, mitochondrial [Source:HGNC Symbol;Acc:17095]
ENSG00000011405	10452	9048.07	0.20788	1.9308e-10	5.9492e-10	PIK3C2A	protein_coding	phosphatidylinositol-4-phosphate 3-kinase, catalytic subunit type 2 alpha [Source:HGNC Symbol;Acc:8971]
ENSG00000011426	14687.3	10844.5	0.43687	9.608e-30	5.8684e-29	ANLN	protein_coding	anillin, actin binding protein [Source:HGNC Symbol;Acc:14082]
ENSG00000011451	6468.65	5613.77	0.20421	1.1513e-08	3.2189e-08	WIZ	protein_coding	widely interspaced zinc finger motifs [Source:HGNC Symbol;Acc:30917]
ENSG00000011454	7411.24	5270.11	0.49082	2.1128e-41	1.7546e-40	RABGAP1	protein_coding	RAB GTPase activating protein 1 [Source:HGNC Symbol;Acc:17155]
ENSG00000012504	125.72	0.867578	5.0579	2.484e-35	1.7708e-34	NR1H4	protein_coding	nuclear receptor subfamily 1, group H, member 4 [Source:HGNC Symbol;Acc:7967]
ENSG00000012963	3767.1	3522.39	0.096929	0.027819	0.04304	UBR7	protein_coding	ubiquitin protein ligase E3 component n-recognin 7 (putative) [Source:HGNC Symbol;Acc:20344]
ENSG00000012983	6227.45	5017.9	0.3112	1.5453e-15	5.9455e-15	MAP4K5	protein_coding	mitogen-activated protein kinase kinase kinase kinase 5 [Source:HGNC Symbol;Acc:6867]
ENSG00000013275	8482.99	5399.19	0.65055	1.0652e-60	1.3542e-59	PSMC4	protein_coding	proteasome (prosome, macropain) 26S subunit, ATPase, 4 [Source:HGNC Symbol;Acc:9551]
ENSG00000013364	2994.16	643.712	2.2093	6.9778e-278	1.281e-275	MVP	protein_coding	major vault protein [Source:HGNC Symbol;Acc:7531]
ENSG00000013374	6370.69	5364.47	0.24782	1.5293e-11	4.987e-11	NUB1	protein_coding	negative regulator of ubiquitin-like proteins 1 [Source:HGNC Symbol;Acc:17623]
ENSG00000013441	6728.79	3628.92	0.88833	1.6488e-85	3.1802e-84	CLK1	protein_coding	CDC-like kinase 1 [Source:HGNC Symbol;Acc:2068]
ENSG00000013503	1749.48	1436.39	0.28491	5.9222e-06	1.3897e-05	POLR3B	protein_coding	polymerase (RNA) III (DNA directed) polypeptide B [Source:HGNC Symbol;Acc:30348]
ENSG00000013588	861.421	556.392	0.6224	9.1609e-10	2.7275e-09	GPRC5A	protein_coding	G protein-coupled receptor, family C, group 5, member A [Source:HGNC Symbol;Acc:9836]
ENSG00000013810	7452.31	4826.48	0.62642	3.4205e-60	4.3106e-59	TACC3	protein_coding	transforming, acidic coiled-coil containing protein 3 [Source:HGNC Symbol;Acc:11524]
ENSG00000014138	4582.7	4254.23	0.1072	0.0073806	0.012596	POLA2	protein_coding	polymerase (DNA directed), alpha 2, accessory subunit [Source:HGNC Symbol;Acc:30073]
ENSG00000014164	2555.6	1429.31	0.83664	3.3737e-48	3.2817e-47	ZC3H3	protein_coding	zinc finger CCCH-type containing 3 [Source:HGNC Symbol;Acc:28972]
ENSG00000015133	2347.55	2073.27	0.17768	0.00097237	0.0018597	CCDC88C	protein_coding	coiled-coil domain containing 88C [Source:HGNC Symbol;Acc:19967]
ENSG00000015171	8309.31	3537.68	1.2298	4.8536e-212	4.5356e-210	ZMYND11	protein_coding	zinc finger, MYND-type containing 11 [Source:HGNC Symbol;Acc:16966]
ENSG00000015285	113.821	35.1063	1.5708	1.2698e-09	3.7539e-09	WAS	protein_coding	Wiskott-Aldrich syndrome [Source:HGNC Symbol;Acc:12731]
ENSG00000015413	24.3471	5.70476	1.5087	0.00094226	0.0018055	DPEP1	protein_coding	dipeptidase 1 (renal) [Source:HGNC Symbol;Acc:3002]
ENSG00000015475	1256.08	841.583	0.57574	2.8859e-15	1.0969e-14	BID	protein_coding	BH3 interacting domain death agonist [Source:HGNC Symbol;Acc:1050]
ENSG00000015520	2861.79	25.5793	6.638	0	0	NPC1L1	protein_coding	NPC1-like 1 [Source:HGNC Symbol;Acc:7898]
ENSG00000015592	139.43	3.15554	4.5362	7.014e-36	5.0672e-35	STMN4	protein_coding	stathmin-like 4 [Source:HGNC Symbol;Acc:16078]
ENSG00000016602	27.4	0	3.3033	3.6124e-11	1.1568e-10	CLCA4	protein_coding	chloride channel accessory 4 [Source:HGNC Symbol;Acc:2018]
ENSG00000017483	76.266	15.5071	2.0131	1.2112e-09	3.5838e-09	SLC38A5	protein_coding	solute carrier family 38, member 5 [Source:HGNC Symbol;Acc:18070]
ENSG00000018699	1862.75	1316.17	0.49922	9.9387e-15	3.6995e-14	TTC27	protein_coding	tetratricopeptide repeat domain 27 [Source:HGNC Symbol;Acc:25986]
ENSG00000018869	425.452	177.05	1.2439	4.2957e-19	1.8888e-18	ZNF582	protein_coding	zinc finger protein 582 [Source:HGNC Symbol;Acc:26421]
ENSG00000019102	12.6073	2.61518	1.2412	0.015162	0.024602	VSIG2	protein_coding	V-set and immunoglobulin domain containing 2 [Source:HGNC Symbol;Acc:17149]
ENSG00000019169	6.18945	0	1.4066	0.004378	0.0077243	MARCO	protein_coding	macrophage receptor with collagenous structure [Source:HGNC Symbol;Acc:6895]
ENSG00000019186	23.0811	4.64263	1.6446	0.00036149	0.00072739	CYP24A1	protein_coding	cytochrome P450, family 24, subfamily A, polypeptide 1 [Source:HGNC Symbol;Acc:2602]
ENSG00000019485	403.749	174.544	1.1888	1.5102e-19	6.7363e-19	PRDM11	protein_coding	PR domain containing 11 [Source:HGNC Symbol;Acc:13996]
ENSG00000019582	23.7109	4.55419	1.6141	0.00067145	0.0013114	CD74	protein_coding	CD74 molecule, major histocompatibility complex, class II invariant chain [Source:HGNC Symbol;Acc:1697]
ENSG00000019995	7876.57	4631.88	0.76459	7.1928e-83	1.3271e-81	ZRANB1	protein_coding	zinc finger, RAN-binding domain containing 1 [Source:HGNC Symbol;Acc:18224]
ENSG00000020129	2016.28	1802.85	0.16086	0.0086641	0.014641	NCDN	protein_coding	neurochondrin [Source:HGNC Symbol;Acc:17597]
ENSG00000020219	9.06241	0.287644	1.6667	0.001135	0.0021539	CCT8L1P	pseudogene	chaperonin containing TCP1, subunit 8 (theta)-like 1, pseudogene [Source:HGNC Symbol;Acc:32153]
ENSG00000021355	809.695	703.16	0.19933	0.022313	0.035108	SERPINB1	protein_coding	serpin peptidase inhibitor, clade B (ovalbumin), member 1 [Source:HGNC Symbol;Acc:3311]
ENSG00000021488	427.653	10.0582	5.0596	6.1751e-90	1.2995e-88	SLC7A9	protein_coding	solute carrier family 7 (glycoprotein-associated amino acid transporter light chain, bo,+ system), member 9 [Source:HGNC Symbol;Acc:11067]
ENSG00000021645	25.5898	9.43948	1.0602	0.017965	0.028791	NRXN3	protein_coding	neurexin 3 [Source:HGNC Symbol;Acc:8010]
ENSG00000021776	4560.45	3108.26	0.55205	5.0631e-34	3.4671e-33	AQR	protein_coding	aquarius homolog (mouse) [Source:HGNC Symbol;Acc:29513]
ENSG00000021852	24.6379	1.44751	2.3948	1.1814e-06	2.9163e-06	C8B	protein_coding	complement component 8, beta polypeptide [Source:HGNC Symbol;Acc:1353]
ENSG00000022567	698.852	526.103	0.4062	1.6553e-05	3.7572e-05	SLC45A4	protein_coding	solute carrier family 45, member 4 [Source:HGNC Symbol;Acc:29196]
ENSG00000022840	13310.8	8868.04	0.58519	2.4383e-75	3.9646e-74	RNF10	protein_coding	ring finger protein 10 [Source:HGNC Symbol;Acc:10055]
ENSG00000023041	3554.38	3043.56	0.22394	2.5769e-06	6.1956e-06	ZDHHC6	protein_coding	zinc finger, DHHC-type containing 6 [Source:HGNC Symbol;Acc:19160]
ENSG00000023330	4646.34	2925.86	0.66524	9.257e-52	9.7405e-51	ALAS1	protein_coding	aminolevulinate, delta-, synthase 1 [Source:HGNC Symbol;Acc:396]
ENSG00000023445	211.955	84.606	1.2818	2.7768e-12	9.3433e-12	BIRC3	protein_coding	baculoviral IAP repeat containing 3 [Source:HGNC Symbol;Acc:591]
ENSG00000023839	1222.01	163.681	2.8706	1.8253e-172	1.125e-170	ABCC2	protein_coding	ATP-binding cassette, sub-family C (CFTR/MRP), member 2 [Source:HGNC Symbol;Acc:53]
ENSG00000023892	133.515	76.8287	0.75642	0.00070215	0.0013668	DEF6	protein_coding	differentially expressed in FDCP 6 homolog (mouse) [Source:HGNC Symbol;Acc:2760]
ENSG00000024048	7749.95	4336.58	0.83686	5.1118e-108	1.3826e-106	UBR2	protein_coding	ubiquitin protein ligase E3 component n-recognin 2 [Source:HGNC Symbol;Acc:21289]
ENSG00000025423	613.082	366.608	0.7336	7.4206e-13	2.5597e-12	HSD17B6	protein_coding	hydroxysteroid (17-beta) dehydrogenase 6 [Source:HGNC Symbol;Acc:23316]
ENSG00000025434	800.378	154.834	2.3402	5.5146e-94	1.218e-92	NR1H3	protein_coding	nuclear receptor subfamily 1, group H, member 3 [Source:HGNC Symbol;Acc:7966]
ENSG00000025708	40.3446	4.02312	2.5088	6.1935e-09	1.7554e-08	TYMP	protein_coding	thymidine phosphorylase [Source:HGNC Symbol;Acc:3148]
ENSG00000025770	3446.96	2669.92	0.36701	9.2127e-12	3.0332e-11	NCAPH2	protein_coding	non-SMC condensin II complex, subunit H2 [Source:HGNC Symbol;Acc:25071]
ENSG00000025772	5806.7	3769	0.62192	2.5739e-43	2.2246e-42	TOMM34	protein_coding	translocase of outer mitochondrial membrane 34 [Source:HGNC Symbol;Acc:15746]
ENSG00000025796	21144.3	19738.2	0.098919	0.0033778	0.0060478	SEC63	protein_coding	SEC63 homolog (S. cerevisiae) [Source:HGNC Symbol;Acc:21082]
ENSG00000026103	3736.56	1021.74	1.8641	2.7545e-227	2.9958e-225	FAS	protein_coding	Fas (TNF receptor superfamily, member 6) [Source:HGNC Symbol;Acc:11920]
ENSG00000026508	1249.31	778.465	0.67775	6.5818e-16	2.567e-15	CD44	protein_coding	CD44 molecule (Indian blood group) [Source:HGNC Symbol;Acc:1681]
ENSG00000027847	773.869	568.718	0.44091	3.8687e-06	9.1906e-06	B4GALT7	protein_coding	xylosylprotein beta 1,4-galactosyltransferase, polypeptide 7 [Source:HGNC Symbol;Acc:930]
ENSG00000028116	1437.73	1300.33	0.14389	0.02151	0.03396	VRK2	protein_coding	vaccinia related kinase 2 [Source:HGNC Symbol;Acc:12719]
ENSG00000028137	13.9766	1.91428	1.6036	0.001565	0.0029201	TNFRSF1B	protein_coding	tumor necrosis factor receptor superfamily, member 1B [Source:HGNC Symbol;Acc:11917]
ENSG00000028277	661.885	43.7791	3.8227	1.1918e-118	3.7851e-117	POU2F2	protein_coding	POU class 2 homeobox 2 [Source:HGNC Symbol;Acc:9213]
ENSG00000028839	2457.44	1731.85	0.50199	5.2193e-14	1.8874e-13	TBPL1	protein_coding	TBP-like 1 [Source:HGNC Symbol;Acc:11589]
ENSG00000029153	2865.38	1737.32	0.72084	5.7236e-44	5.0273e-43	ARNTL2	protein_coding	aryl hydrocarbon receptor nuclear translocator-like 2 [Source:HGNC Symbol;Acc:18984]
ENSG00000029363	30904.1	19089.3	0.69464	7.1359e-148	3.2577e-146	BCLAF1	protein_coding	BCL2-associated transcription factor 1 [Source:HGNC Symbol;Acc:16863]
ENSG00000029534	813.336	175.821	2.1772	1.1947e-80	2.1328e-79	ANK1	protein_coding	ankyrin 1, erythrocytic [Source:HGNC Symbol;Acc:492]
ENSG00000029559	11.8607	0	2.1751	2.3723e-05	5.3129e-05	IBSP	protein_coding	integrin-binding sialoprotein [Source:HGNC Symbol;Acc:5341]
ENSG00000029725	16355.8	10857.6	0.59043	8.9652e-73	1.3963e-71	RABEP1	protein_coding	rabaptin, RAB GTPase binding effector protein 1 [Source:HGNC Symbol;Acc:17677]
ENSG00000030066	13207.6	10367.9	0.34879	6.4736e-25	3.4296e-24	NUP160	protein_coding	nucleoporin 160kDa [Source:HGNC Symbol;Acc:18017]
ENSG00000030110	2124.68	1279.68	0.72998	2.1223e-30	1.3149e-29	BAK1	protein_coding	BCL2-antagonist/killer 1 [Source:HGNC Symbol;Acc:949]
ENSG00000031003	5182.17	1571.04	1.717	2.4354e-300	5.0431e-298	FAM13B	protein_coding	family with sequence similarity 13, member B [Source:HGNC Symbol;Acc:1335]
ENSG00000031691	3456.16	1595.03	1.1096	1.5001e-66	2.1046e-65	CENPQ	protein_coding	centromere protein Q [Source:HGNC Symbol;Acc:21347]
ENSG00000031698	14663.5	12396.5	0.24175	9.4949e-10	2.8244e-09	SARS	protein_coding	seryl-tRNA synthetase [Source:HGNC Symbol;Acc:10537]
ENSG00000031823	5078.13	4058.72	0.32261	1.3732e-16	5.5058e-16	RANBP3	protein_coding	RAN binding protein 3 [Source:HGNC Symbol;Acc:9850]
ENSG00000032219	5583.62	2839.54	0.9746	2.8765e-115	8.7392e-114	ARID4A	protein_coding	AT rich interactive domain 4A (RBP1-like) [Source:HGNC Symbol;Acc:9885]
ENSG00000032389	1439.77	1003.99	0.51854	2.7434e-14	1.0037e-13	TSSC1	protein_coding	tumor suppressing subtransferable candidate 1 [Source:HGNC Symbol;Acc:12383]
ENSG00000033011	1396.8	844.962	0.72294	4.7384e-26	2.5948e-25	ALG1	protein_coding	ALG1, chitobiosyldiphosphodolichol beta-mannosyltransferase [Source:HGNC Symbol;Acc:18294]
ENSG00000033030	4130.63	2230.12	0.88596	4.8125e-65	6.5981e-64	ZCCHC8	protein_coding	zinc finger, CCHC domain containing 8 [Source:HGNC Symbol;Acc:25265]
ENSG00000033050	10924.3	6695.69	0.70532	6.3847e-99	1.5204e-97	ABCF2	protein_coding	ATP-binding cassette, sub-family F (GCN20), member 2 [Source:HGNC Symbol;Acc:71]
ENSG00000033100	3271.47	1763.38	0.88956	4.7005e-64	6.3504e-63	CHPF2	protein_coding	chondroitin polymerizing factor 2 [Source:HGNC Symbol;Acc:29270]
ENSG00000033178	5963.69	5461.22	0.12659	0.00077759	0.0015051	UBA6	protein_coding	ubiquitin-like modifier activating enzyme 6 [Source:HGNC Symbol;Acc:25581]
ENSG00000034063	7876.53	4323.49	0.86387	1.7636e-95	3.9834e-94	UHRF1	processed_transcript	ubiquitin-like with PHD and ring finger domains 1 [Source:HGNC Symbol;Acc:12556]
ENSG00000034152	2669.5	1878.61	0.50582	9.7962e-24	4.9955e-23	MAP2K3	protein_coding	mitogen-activated protein kinase kinase 3 [Source:HGNC Symbol;Acc:6843]
ENSG00000034533	733.683	406.679	0.84323	3.7591e-17	1.5416e-16	ASTE1	protein_coding	asteroid homolog 1 (Drosophila) [Source:HGNC Symbol;Acc:25021]
ENSG00000035141	5485.97	4869.97	0.1714	3.4976e-05	7.7354e-05	FAM136A	protein_coding	family with sequence similarity 136, member A [Source:HGNC Symbol;Acc:25911]
ENSG00000035681	2287.88	1596.73	0.51582	4.2161e-18	1.7867e-17	NSMAF	protein_coding	neutral sphingomyelinase (N-SMase) activation associated factor [Source:HGNC Symbol;Acc:8017]
ENSG00000035928	15442.7	12163.2	0.34398	1.3547e-21	6.4519e-21	RFC1	protein_coding	replication factor C (activator 1) 1, 145kDa [Source:HGNC Symbol;Acc:9969]
ENSG00000036054	3941.57	3409.11	0.20875	1.3443e-05	3.0725e-05	TBC1D23	protein_coding	TBC1 domain family, member 23 [Source:HGNC Symbol;Acc:25622]
ENSG00000036257	11207.7	6932.69	0.69192	1.4039e-68	2.0256e-67	CUL3	protein_coding	cullin 3 [Source:HGNC Symbol;Acc:2553]
ENSG00000036549	8134.51	4646.46	0.8064	1.1268e-99	2.7157e-98	ZZZ3	protein_coding	zinc finger, ZZ-type containing 3 [Source:HGNC Symbol;Acc:24523]
ENSG00000037280	2885.84	2436.18	0.24324	8.6115e-07	2.1489e-06	FLT4	protein_coding	fms-related tyrosine kinase 4 [Source:HGNC Symbol;Acc:3767]
ENSG00000037474	22866.2	10041	1.1859	1.6096e-270	2.688e-268	NSUN2	protein_coding	NOP2/Sun RNA methyltransferase family, member 2 [Source:HGNC Symbol;Acc:25994]
ENSG00000037637	2178.46	1577.47	0.46431	2.3478e-16	9.3438e-16	FBXO42	protein_coding	F-box protein 42 [Source:HGNC Symbol;Acc:29249]
ENSG00000037897	454.396	277.171	0.70224	8.3583e-09	2.355e-08	METTL1	protein_coding	methyltransferase like 1 [Source:HGNC Symbol;Acc:7030]
ENSG00000038219	10609.2	8981.78	0.23958	1.4881e-13	5.2867e-13	BOD1L1	protein_coding	biorientation of chromosomes in cell division 1-like 1 [Source:HGNC Symbol;Acc:31792]
ENSG00000038274	4836.22	4462.1	0.11537	0.0062092	0.010718	MAT2B	protein_coding	methionine adenosyltransferase II, beta [Source:HGNC Symbol;Acc:6905]
ENSG00000038358	4190.5	2590.73	0.69345	1.664e-44	1.4761e-43	EDC4	protein_coding	enhancer of mRNA decapping 4 [Source:HGNC Symbol;Acc:17157]
ENSG00000038382	14345.6	10439.3	0.45768	7.5711e-38	5.7236e-37	TRIO	protein_coding	trio Rho guanine nucleotide exchange factor [Source:HGNC Symbol;Acc:12303]
ENSG00000038532	2627.53	1979.03	0.4082	9.442e-15	3.5202e-14	CLEC16A	protein_coding	C-type lectin domain family 16, member A [Source:HGNC Symbol;Acc:29013]
ENSG00000039600	250.273	10.2156	4.2586	1.1335e-56	1.3336e-55	SOX30	protein_coding	SRY (sex determining region Y)-box 30 [Source:HGNC Symbol;Acc:30635]
ENSG00000039987	266.406	3.5517	5.3291	7.2085e-60	9.0228e-59	BEST2	protein_coding	bestrophin 2 [Source:HGNC Symbol;Acc:17107]
ENSG00000040199	2648.12	1413.57	0.90342	6.5283e-55	7.3696e-54	PHLPP2	protein_coding	PH domain and leucine rich repeat protein phosphatase 2 [Source:HGNC Symbol;Acc:29149]
ENSG00000040275	7868.08	5312.83	0.56513	4.6864e-48	4.54e-47	SPDL1	protein_coding	spindle apparatus coiled-coil protein 1 [Source:HGNC Symbol;Acc:26010]
ENSG00000040487	611.005	461.158	0.39859	8.8949e-05	0.0001895	PQLC2	protein_coding	PQ loop repeat containing 2 [Source:HGNC Symbol;Acc:26001]
ENSG00000040531	836.612	576.127	0.53	4.234e-06	1.0029e-05	CTNS	protein_coding	cystinosin, lysosomal cystine transporter [Source:HGNC Symbol;Acc:2518]
ENSG00000040633	2806.54	2312.1	0.27971	4.2459e-08	1.1507e-07	PHF23	protein_coding	PHD finger protein 23 [Source:HGNC Symbol;Acc:28428]
ENSG00000040731	37.9015	15.9189	1.042	0.0073654	0.012574	CDH10	protein_coding	cadherin 10, type 2 (T2-cadherin) [Source:HGNC Symbol;Acc:1749]
ENSG00000041515	95.6977	53.5971	0.77701	0.002526	0.0045908	MYO16	protein_coding	myosin XVI [Source:HGNC Symbol;Acc:29822]
ENSG00000041802	5117.16	2124.34	1.2653	2.2987e-155	1.169e-153	LSG1	protein_coding	large subunit GTPase 1 homolog (S. cerevisiae) [Source:HGNC Symbol;Acc:25652]
ENSG00000041880	336.641	258.263	0.3784	0.0033011	0.0059146	PARP3	protein_coding	poly (ADP-ribose) polymerase family, member 3 [Source:HGNC Symbol;Acc:273]
ENSG00000041982	76865.2	55088.2	0.48001	2.2191e-44	1.9645e-43	TNC	protein_coding	tenascin C [Source:HGNC Symbol;Acc:5318]
ENSG00000041988	895.752	598.719	0.57697	1.107e-11	3.6313e-11	THAP3	protein_coding	THAP domain containing, apoptosis associated protein 3 [Source:HGNC Symbol;Acc:20855]
ENSG00000042286	1447.71	540.035	1.4159	5.237e-69	7.6157e-68	AIFM2	protein_coding	apoptosis-inducing factor, mitochondrion-associated, 2 [Source:HGNC Symbol;Acc:21411]
ENSG00000042429	3660.63	1626.45	1.1679	1.0318e-114	3.0984e-113	MED17	protein_coding	mediator complex subunit 17 [Source:HGNC Symbol;Acc:2375]
ENSG00000042493	168.959	111.968	0.56705	0.0067124	0.011527	CAPG	protein_coding	capping protein (actin filament), gelsolin-like [Source:HGNC Symbol;Acc:1474]
ENSG00000042781	30.5669	10.5583	1.1863	0.005012	0.0087706	USH2A	protein_coding	Usher syndrome 2A (autosomal recessive, mild) [Source:HGNC Symbol;Acc:12601]
ENSG00000042832	483.967	2.96248	6.3	1.3348e-87	2.6783e-86	TG	protein_coding	thyroglobulin [Source:HGNC Symbol;Acc:11764]
ENSG00000042980	46.4484	16.8926	1.2402	0.00072703	0.0014125	ADAM28	protein_coding	ADAM metallopeptidase domain 28 [Source:HGNC Symbol;Acc:206]
ENSG00000043143	2671.08	1114.15	1.2579	4.3075e-111	1.2253e-109	PHF15	protein_coding	PHD finger protein 15 [Source:HGNC Symbol;Acc:22984]
ENSG00000043514	2759.9	2105.34	0.38857	4.3316e-13	1.5115e-12	TRIT1	protein_coding	tRNA isopentenyltransferase 1 [Source:HGNC Symbol;Acc:20286]
ENSG00000044574	59728.1	28689.3	1.0566	6.2053e-213	5.8198e-211	HSPA5	protein_coding	heat shock 70kDa protein 5 (glucose-regulated protein, 78kDa) [Source:HGNC Symbol;Acc:5238]
ENSG00000046651	5362.45	3941.26	0.44317	1.3997e-21	6.6624e-21	OFD1	protein_coding	oral-facial-digital syndrome 1 [Source:HGNC Symbol;Acc:2567]
ENSG00000047056	4140.6	1077.67	1.9373	0	0	WDR37	protein_coding	WD repeat domain 37 [Source:HGNC Symbol;Acc:31406]
ENSG00000047249	3586.35	2676.06	0.42203	3.785e-20	1.7213e-19	ATP6V1H	protein_coding	ATPase, H+ transporting, lysosomal 50/57kDa, V1 subunit H [Source:HGNC Symbol;Acc:18303]
ENSG00000047315	18472.1	15899.3	0.21605	3.0756e-14	1.1238e-13	POLR2B	protein_coding	polymerase (RNA) II (DNA directed) polypeptide B, 140kDa [Source:HGNC Symbol;Acc:9188]
ENSG00000047346	2600.65	990.959	1.3875	1.187e-90	2.5184e-89	FAM214A	protein_coding	family with sequence similarity 214, member A [Source:HGNC Symbol;Acc:25609]
ENSG00000047365	1223.44	1075.03	0.18496	0.0082009	0.013915	ARAP2	protein_coding	ArfGAP with RhoGAP domain, ankyrin repeat and PH domain 2 [Source:HGNC Symbol;Acc:16924]
ENSG00000047578	1651.13	1023.82	0.68602	3.0934e-22	1.497e-21	KIAA0556	protein_coding	KIAA0556 [Source:HGNC Symbol;Acc:29068]
ENSG00000047617	93.6166	61.9882	0.56268	0.01899	0.030318	ANO2	protein_coding	anoctamin 2 [Source:HGNC Symbol;Acc:1183]
ENSG00000047621	2908.66	1870.07	0.63546	2.7402e-28	1.6026e-27	C12orf4	protein_coding	chromosome 12 open reading frame 4 [Source:HGNC Symbol;Acc:1184]
ENSG00000047662	2908.72	94.3616	4.8902	0	0	FAM184B	protein_coding	family with sequence similarity 184, member B [Source:HGNC Symbol;Acc:29235]
ENSG00000047932	8888.46	8294.76	0.099553	0.0037354	0.0066446	GOPC	protein_coding	golgi-associated PDZ and coiled-coil motif containing [Source:HGNC Symbol;Acc:17643]
ENSG00000047936	262.699	1.92822	5.7429	6.5683e-57	7.7777e-56	ROS1	protein_coding	c-ros oncogene 1 , receptor tyrosine kinase [Source:HGNC Symbol;Acc:10261]
ENSG00000048162	2378.98	916.967	1.3699	4.7692e-117	1.4838e-115	NOP16	protein_coding	NOP16 nucleolar protein [Source:HGNC Symbol;Acc:26934]
ENSG00000048342	947.651	843.483	0.16671	0.030689	0.047064	CC2D2A	protein_coding	coiled-coil and C2 domain containing 2A [Source:HGNC Symbol;Acc:29253]
ENSG00000048392	4230.7	3147.2	0.42653	3.1402e-17	1.2908e-16	RRM2B	protein_coding	ribonucleotide reductase M2 B (TP53 inducible) [Source:HGNC Symbol;Acc:17296]
ENSG00000048405	2103.77	1900.5	0.14655	0.0066309	0.011395	ZNF800	protein_coding	zinc finger protein 800 [Source:HGNC Symbol;Acc:27267]
ENSG00000048462	8.05349	0	1.7094	0.00074665	0.0014488	TNFRSF17	protein_coding	tumor necrosis factor receptor superfamily, member 17 [Source:HGNC Symbol;Acc:11913]
ENSG00000048471	1869.64	1110.64	0.74954	1.629e-30	1.0114e-29	SNX29	protein_coding	sorting nexin 29 [Source:HGNC Symbol;Acc:30542]
ENSG00000048649	12770	9810.7	0.3798	5.0797e-32	3.2913e-31	RSF1	protein_coding	remodeling and spacing factor 1 [Source:HGNC Symbol;Acc:18118]
ENSG00000048828	12264.7	10386	0.2398	2.0485e-15	7.8427e-15	FAM120A	protein_coding	family with sequence similarity 120A [Source:HGNC Symbol;Acc:13247]
ENSG00000049130	3330.71	2010.41	0.72753	1.4282e-49	1.4307e-48	KITLG	protein_coding	KIT ligand [Source:HGNC Symbol;Acc:6343]
ENSG00000049167	1306.23	1145.83	0.18841	0.0061417	0.010607	ERCC8	protein_coding	excision repair cross-complementing rodent repair deficiency, complementation group 8 [Source:HGNC Symbol;Acc:3439]
ENSG00000049192	429.55	357.933	0.25938	0.027403	0.042467	ADAMTS6	protein_coding	ADAM metallopeptidase with thrombospondin type 1 motif, 6 [Source:HGNC Symbol;Acc:222]
ENSG00000049246	386.387	296.997	0.37109	0.0055308	0.0096168	PER3	protein_coding	period circadian clock 3 [Source:HGNC Symbol;Acc:8847]
ENSG00000049283	13.889	0.287644	2.1638	2.5873e-05	5.7785e-05	EPN3	protein_coding	epsin 3 [Source:HGNC Symbol;Acc:18235]
ENSG00000049319	63.6964	6.11337	2.774	4.7001e-13	1.6368e-12	SRD5A2	processed_transcript	steroid-5-alpha-reductase, alpha polypeptide 2 (3-oxo-5 alpha-steroid delta 4-dehydrogenase alpha 2) [Source:HGNC Symbol;Acc:11285]
ENSG00000049449	16089.1	14159.2	0.184	2.2425e-08	6.1725e-08	RCN1	protein_coding	reticulocalbin 1, EF-hand calcium binding domain [Source:HGNC Symbol;Acc:9934]
ENSG00000049618	12024.8	7394.16	0.701	4.7187e-94	1.044e-92	ARID1B	protein_coding	AT rich interactive domain 1B (SWI1-like) [Source:HGNC Symbol;Acc:18040]
ENSG00000049656	25575.9	14313.9	0.83649	8.4352e-178	5.4723e-176	CLPTM1L	protein_coding	CLPTM1-like [Source:HGNC Symbol;Acc:24308]
ENSG00000049769	911.716	346.084	1.387	8.1642e-52	8.6152e-51	PPP1R3F	protein_coding	protein phosphatase 1, regulatory subunit 3F [Source:HGNC Symbol;Acc:14944]
ENSG00000050327	244.062	160.924	0.5857	0.00048146	0.00095682	ARHGEF5	protein_coding	Rho guanine nucleotide exchange factor (GEF) 5 [Source:HGNC Symbol;Acc:13209]
ENSG00000050438	214.501	142.102	0.58137	0.0014265	0.0026723	SLC4A8	protein_coding	solute carrier family 4, sodium bicarbonate cotransporter, member 8 [Source:HGNC Symbol;Acc:11034]
ENSG00000050555	936.033	806.96	0.21166	0.0085458	0.014454	LAMC3	protein_coding	laminin, gamma 3 [Source:HGNC Symbol;Acc:6494]
ENSG00000050820	2017.38	1043.32	0.94714	7.4926e-39	5.7877e-38	BCAR1	protein_coding	breast cancer anti-estrogen resistance 1 [Source:HGNC Symbol;Acc:971]
ENSG00000051180	1414.96	1140.01	0.30981	2.2521e-06	5.4355e-06	RAD51	protein_coding	RAD51 homolog (S. cerevisiae) [Source:HGNC Symbol;Acc:9817]
ENSG00000051341	4505.76	3887.94	0.21263	1.1389e-06	2.8134e-06	POLQ	protein_coding	polymerase (DNA directed), theta [Source:HGNC Symbol;Acc:9186]
ENSG00000052344	9.13402	1.73516	1.1127	0.030662	0.04703	PRSS8	protein_coding	protease, serine, 8 [Source:HGNC Symbol;Acc:9491]
ENSG00000052749	863.508	247.355	1.7704	5.0018e-39	3.8718e-38	RRP12	protein_coding	ribosomal RNA processing 12 homolog (S. cerevisiae) [Source:HGNC Symbol;Acc:29100]
ENSG00000052841	6507.39	5742.84	0.17988	1.0231e-06	2.5389e-06	TTC17	protein_coding	tetratricopeptide repeat domain 17 [Source:HGNC Symbol;Acc:25596]
ENSG00000053372	4857.38	2580.6	0.91051	1.1728e-81	2.1126e-80	MRTO4	protein_coding	mRNA turnover 4 homolog (S. cerevisiae) [Source:HGNC Symbol;Acc:18477]
ENSG00000053438	6.64653	0.64274	1.2302	0.015439	0.025015	NNAT	protein_coding	neuronatin [Source:HGNC Symbol;Acc:7860]
ENSG00000053501	1008.66	661.362	0.6051	2.071e-13	7.3174e-13	USE1	protein_coding	unconventional SNARE in the ER 1 homolog (S. cerevisiae) [Source:HGNC Symbol;Acc:30882]
ENSG00000053747	1358.27	972.908	0.47787	2.3326e-12	7.866e-12	LAMA3	protein_coding	laminin, alpha 3 [Source:HGNC Symbol;Acc:6483]
ENSG00000053900	2616.8	2309.76	0.18006	0.00061187	0.0012004	ANAPC4	protein_coding	anaphase promoting complex subunit 4 [Source:HGNC Symbol;Acc:19990]
ENSG00000054118	24020	16009.2	0.58472	3.0917e-96	7.0635e-95	THRAP3	protein_coding	thyroid hormone receptor associated protein 3 [Source:HGNC Symbol;Acc:22964]
ENSG00000054148	2982.8	2650.22	0.17117	0.00086963	0.0016734	PHPT1	protein_coding	phosphohistidine phosphatase 1 [Source:HGNC Symbol;Acc:30033]
ENSG00000054267	34085.1	9640.78	1.8203	0	0	ARID4B	protein_coding	AT rich interactive domain 4B (RBP1-like) [Source:HGNC Symbol;Acc:15550]
ENSG00000054277	785.081	479.005	0.70447	8.3895e-10	2.5024e-09	OPN3	protein_coding	opsin 3 [Source:HGNC Symbol;Acc:14007]
ENSG00000054282	3012.78	2161.85	0.4776	6.2197e-21	2.8946e-20	SDCCAG8	protein_coding	serologically defined colon cancer antigen 8 [Source:HGNC Symbol;Acc:10671]
ENSG00000054356	8.28937	0.287644	1.5554	0.0022721	0.0041591	PTPRN	protein_coding	protein tyrosine phosphatase, receptor type, N [Source:HGNC Symbol;Acc:9676]
ENSG00000054938	15.1656	1.28083	1.931	0.00013969	0.00029232	CHRDL2	protein_coding	chordin-like 2 [Source:HGNC Symbol;Acc:24168]
ENSG00000054967	1207.19	1022.96	0.23789	0.0016447	0.00306	RELT	protein_coding	RELT tumor necrosis factor receptor [Source:HGNC Symbol;Acc:13764]
ENSG00000055044	14271.4	7462.98	0.93413	3.3921e-152	1.6598e-150	NOP58	protein_coding	NOP58 ribonucleoprotein [Source:HGNC Symbol;Acc:29926]
ENSG00000055070	6071.21	5713.14	0.087984	0.022547	0.035444	SZRD1	protein_coding	SUZ RNA binding domain containing 1 [Source:HGNC Symbol;Acc:30232]
ENSG00000055130	15007.2	9007.79	0.73555	6.5755e-108	1.7767e-106	CUL1	protein_coding	cullin 1 [Source:HGNC Symbol;Acc:2551]
ENSG00000055163	13384.6	7551.92	0.82474	9.3189e-110	2.5937e-108	CYFIP2	protein_coding	cytoplasmic FMR1 interacting protein 2 [Source:HGNC Symbol;Acc:13760]
ENSG00000055208	10371.4	9769.68	0.086439	0.0087327	0.014748	TAB2	protein_coding	TGF-beta activated kinase 1/MAP3K7 binding protein 2 [Source:HGNC Symbol;Acc:17075]
ENSG00000055332	14168	7866.1	0.84797	4.458e-111	1.2667e-109	EIF2AK2	protein_coding	eukaryotic translation initiation factor 2-alpha kinase 2 [Source:HGNC Symbol;Acc:9437]
ENSG00000055483	8353.5	4038.28	1.0475	6.4481e-191	4.9381e-189	USP36	protein_coding	ubiquitin specific peptidase 36 [Source:HGNC Symbol;Acc:20062]
ENSG00000055609	9684.63	5119.4	0.91662	1.3485e-65	1.8626e-64	MLL3	protein_coding	myeloid/lymphoid or mixed-lineage leukemia 3 [Source:HGNC Symbol;Acc:13726]
ENSG00000055917	19021.5	16739.8	0.18412	4.2918e-08	1.1627e-07	PUM2	protein_coding	pumilio homolog 2 (Drosophila) [Source:HGNC Symbol;Acc:14958]
ENSG00000055957	49.9502	0.638093	3.8646	4.0566e-17	1.6622e-16	ITIH1	protein_coding	inter-alpha-trypsin inhibitor heavy chain 1 [Source:HGNC Symbol;Acc:6166]
ENSG00000056097	33634.5	18044.1	0.89742	2.8774e-184	2.0406e-182	ZFR	protein_coding	zinc finger RNA binding protein [Source:HGNC Symbol;Acc:17277]
ENSG00000056277	3518.28	2234.59	0.65275	3.7715e-39	2.9264e-38	ZNF280C	protein_coding	zinc finger protein 280C [Source:HGNC Symbol;Acc:25955]
ENSG00000056487	1255.66	612.42	1.0282	3.1254e-29	1.8788e-28	PHF21B	protein_coding	PHD finger protein 21B [Source:HGNC Symbol;Acc:25161]
ENSG00000056586	11848.5	7185.11	0.72049	2.9765e-91	6.336e-90	RC3H2	protein_coding	ring finger and CCCH-type domains 2 [Source:HGNC Symbol;Acc:21461]
ENSG00000057468	655.879	37.3532	4.0145	2.9043e-127	1.0341e-125	MSH4	protein_coding	mutS homolog 4 (E. coli) [Source:HGNC Symbol;Acc:7327]
ENSG00000057657	774.828	38.7156	4.2233	3.7253e-137	1.4904e-135	PRDM1	protein_coding	PR domain containing 1, with ZNF domain [Source:HGNC Symbol;Acc:9346]
ENSG00000057663	3931.77	2817.36	0.47935	1.6161e-25	8.7226e-25	ATG5	protein_coding	autophagy related 5 [Source:HGNC Symbol;Acc:589]
ENSG00000057757	2915.03	2228.8	0.38628	2.1026e-14	7.7286e-14	PITHD1	protein_coding	PITH (C-terminal proteasome-interacting domain of thioredoxin-like) domain containing 1 [Source:HGNC Symbol;Acc:25022]
ENSG00000058085	486.427	45.2096	3.3157	7.3488e-76	1.2055e-74	LAMC2	protein_coding	laminin, gamma 2 [Source:HGNC Symbol;Acc:6493]
ENSG00000058262	18268.8	13544.3	0.43146	1.3241e-41	1.1053e-40	SEC61A1	protein_coding	Sec61 alpha 1 subunit (S. cerevisiae) [Source:HGNC Symbol;Acc:18276]
ENSG00000058272	8468.79	6083.58	0.4762	1.2873e-33	8.7186e-33	PPP1R12A	protein_coding	protein phosphatase 1, regulatory subunit 12A [Source:HGNC Symbol;Acc:7618]
ENSG00000058404	583.26	130.664	2.1177	1.0785e-53	1.1879e-52	CAMK2B	protein_coding	calcium/calmodulin-dependent protein kinase II beta [Source:HGNC Symbol;Acc:1461]
ENSG00000058673	20103.8	18421.5	0.12599	5.2742e-06	1.2416e-05	ZC3H11A	protein_coding	zinc finger CCCH-type containing 11A [Source:HGNC Symbol;Acc:29093]
ENSG00000058729	3935.53	2564.3	0.61729	2.1222e-35	1.5159e-34	RIOK2	protein_coding	RIO kinase 2 [Source:HGNC Symbol;Acc:18999]
ENSG00000059378	1874.13	401.072	2.2085	1.7718e-170	1.0641e-168	PARP12	protein_coding	poly (ADP-ribose) polymerase family, member 12 [Source:HGNC Symbol;Acc:21919]
ENSG00000059691	1491.24	1182.4	0.33367	1.4731e-07	3.8624e-07	PET112	protein_coding	PET112 homolog (yeast) [Source:HGNC Symbol;Acc:8849]
ENSG00000059728	2809.91	902.593	1.6331	8.616e-174	5.3741e-172	MXD1	protein_coding	MAX dimerization protein 1 [Source:HGNC Symbol;Acc:6761]
ENSG00000059758	2893.64	2602.13	0.15269	0.0019904	0.0036688	CDK17	protein_coding	cyclin-dependent kinase 17 [Source:HGNC Symbol;Acc:8750]
ENSG00000059769	2529.53	1478.25	0.77314	1.2614e-46	1.1762e-45	DNAJC25	protein_coding	DnaJ (Hsp40) homolog, subfamily C , member 25 [Source:HGNC Symbol;Acc:34187]
ENSG00000059915	384.552	116.117	1.6821	1.5368e-27	8.8065e-27	PSD	protein_coding	pleckstrin and Sec7 domain containing [Source:HGNC Symbol;Acc:9507]
ENSG00000060069	2221.01	1023.99	1.114	9.4148e-79	1.6204e-77	CTDP1	protein_coding	CTD (carboxy-terminal domain, RNA polymerase II, polypeptide A) phosphatase, subunit 1 [Source:HGNC Symbol;Acc:2498]
ENSG00000060138	27465.9	20194.1	0.44337	2.0603e-61	2.6625e-60	YBX3	protein_coding	Y box binding protein 3 [Source:HGNC Symbol;Acc:2428]
ENSG00000060140	257.168	52.0844	2.2235	2.429e-31	1.5426e-30	STYK1	protein_coding	serine/threonine/tyrosine kinase 1 [Source:HGNC Symbol;Acc:18889]
ENSG00000060339	27686.8	12080	1.195	1.0634e-271	1.7992e-269	CCAR1	protein_coding	cell division cycle and apoptosis regulator 1 [Source:HGNC Symbol;Acc:24236]
ENSG00000060491	9130.31	5980.3	0.60587	1.8354e-11	5.9588e-11	OGFR	protein_coding	opioid growth factor receptor [Source:HGNC Symbol;Acc:15768]
ENSG00000060558	54.9122	0.64274	3.9608	5.047e-18	2.1326e-17	GNA15	protein_coding	guanine nucleotide binding protein (G protein), alpha 15 (Gq class) [Source:HGNC Symbol;Acc:4383]
ENSG00000060688	5573.94	4558.76	0.29006	5.8521e-13	2.0279e-12	SNRNP40	protein_coding	small nuclear ribonucleoprotein 40kDa (U5) [Source:HGNC Symbol;Acc:30857]
ENSG00000060709	44.8963	7.3221	2.1421	3.4914e-08	9.5062e-08	RIMBP2	protein_coding	RIMS binding protein 2 [Source:HGNC Symbol;Acc:30339]
ENSG00000061492	6.57802	0.867578	1.0855	0.032561	0.049646	WNT8A	protein_coding	wingless-type MMTV integration site family, member 8A [Source:HGNC Symbol;Acc:12788]
ENSG00000061936	5527.43	3543.15	0.6402	2.1181e-57	2.5278e-56	SFSWAP	protein_coding	splicing factor, suppressor of white-apricot homolog (Drosophila) [Source:HGNC Symbol;Acc:10790]
ENSG00000062038	221.23	115.65	0.91234	1.1037e-07	2.9167e-07	CDH3	protein_coding	cadherin 3, type 1, P-cadherin (placental) [Source:HGNC Symbol;Acc:1762]
ENSG00000062194	16215.9	8676.07	0.90126	1.2102e-177	7.8317e-176	GPBP1	protein_coding	GC-rich promoter binding protein 1 [Source:HGNC Symbol;Acc:29520]
ENSG00000062650	21638.8	11231.8	0.94511	1.162e-222	1.1936e-220	WAPAL	protein_coding	wings apart-like homolog (Drosophila) [Source:HGNC Symbol;Acc:23293]
ENSG00000062725	7121.89	5203.51	0.45274	2.942e-33	1.9699e-32	APPBP2	protein_coding	amyloid beta precursor protein (cytoplasmic tail) binding protein 2 [Source:HGNC Symbol;Acc:622]
ENSG00000063015	70.0805	6.11337	2.9502	1.0281e-15	3.9833e-15	SEZ6	protein_coding	seizure related 6 homolog (mouse) [Source:HGNC Symbol;Acc:15955]
ENSG00000063169	1479.93	786.563	0.90673	1.0084e-31	6.4756e-31	GLTSCR1	protein_coding	glioma tumor suppressor candidate region gene 1 [Source:HGNC Symbol;Acc:4332]
ENSG00000063176	1150.08	835.322	0.46066	2.8584e-07	7.3702e-07	SPHK2	protein_coding	sphingosine kinase 2 [Source:HGNC Symbol;Acc:18859]
ENSG00000063244	14869.3	12779.5	0.21863	1.3201e-10	4.107e-10	U2AF2	protein_coding	U2 small nuclear RNA auxiliary factor 2 [Source:HGNC Symbol;Acc:23156]
ENSG00000063245	7065.15	5842.58	0.27385	7.86e-11	2.4739e-10	EPN1	protein_coding	epsin 1 [Source:HGNC Symbol;Acc:21604]
ENSG00000063322	4315.48	2631.42	0.71291	2.8332e-49	2.8228e-48	MED29	protein_coding	mediator complex subunit 29 [Source:HGNC Symbol;Acc:23074]
ENSG00000063438	10880.9	3746.39	1.5358	6.762e-300	1.3892e-297	AHRR	protein_coding	aryl-hydrocarbon receptor repressor [Source:HGNC Symbol;Acc:346]
ENSG00000063601	8917.2	6346.8	0.48974	4.0704e-45	3.6609e-44	MTMR1	protein_coding	myotubularin related protein 1 [Source:HGNC Symbol;Acc:7449]
ENSG00000063660	2384.38	1608.25	0.56657	5.9603e-20	2.6977e-19	GPC1	protein_coding	glypican 1 [Source:HGNC Symbol;Acc:4449]
ENSG00000063761	704.45	345.022	1.0199	1.4477e-23	7.3447e-23	ADCK1	protein_coding	aarF domain containing kinase 1 [Source:HGNC Symbol;Acc:19038]
ENSG00000063978	4229.55	3522.25	0.26338	9.0054e-09	2.5335e-08	RNF4	protein_coding	ring finger protein 4 [Source:HGNC Symbol;Acc:10067]
ENSG00000064012	751.596	222.425	1.7344	1.4225e-52	1.5297e-51	CASP8	protein_coding	caspase 8, apoptosis-related cysteine peptidase [Source:HGNC Symbol;Acc:1509]
ENSG00000064270	6.79823	0.64274	1.1977	0.017877	0.028659	ATP2C2	protein_coding	ATPase, Ca++ transporting, type 2C, member 2 [Source:HGNC Symbol;Acc:29103]
ENSG00000064300	284.47	157.929	0.82648	1.0169e-06	2.5243e-06	NGFR	protein_coding	nerve growth factor receptor [Source:HGNC Symbol;Acc:7809]
ENSG00000064313	9633.38	5461.78	0.81791	1.3053e-108	3.5567e-107	TAF2	protein_coding	TAF2 RNA polymerase II, TATA box binding protein (TBP)-associated factor, 150kDa [Source:HGNC Symbol;Acc:11536]
ENSG00000064419	8640.92	7044.36	0.29458	4.3899e-15	1.6579e-14	TNPO3	protein_coding	transportin 3 [Source:HGNC Symbol;Acc:17103]
ENSG00000064601	1926.53	1716.9	0.16635	0.0058811	0.010185	CTSA	protein_coding	cathepsin A [Source:HGNC Symbol;Acc:9251]
ENSG00000064703	8411.91	3161.48	1.4098	2.6408e-278	4.8827e-276	DDX20	protein_coding	DEAD (Asp-Glu-Ala-Asp) box polypeptide 20 [Source:HGNC Symbol;Acc:2743]
ENSG00000064726	8743.14	6273.48	0.47852	2.1606e-36	1.5777e-35	BTBD1	protein_coding	BTB (POZ) domain containing 1 [Source:HGNC Symbol;Acc:1120]
ENSG00000064787	44.8498	3.54241	2.7596	8.2696e-11	2.5981e-10	BCAS1	protein_coding	breast carcinoma amplified sequence 1 [Source:HGNC Symbol;Acc:974]
ENSG00000064886	83.5592	0	4.8626	5.5891e-27	3.1533e-26	CHI3L2	protein_coding	chitinase 3-like 2 [Source:HGNC Symbol;Acc:1933]
ENSG00000064932	3613.05	3073.09	0.23364	4.5106e-07	1.1478e-06	SBNO2	protein_coding	strawberry notch homolog 2 (Drosophila) [Source:HGNC Symbol;Acc:29158]
ENSG00000064999	4596.94	3622.33	0.34329	3.1908e-14	1.1653e-13	ANKS1A	protein_coding	ankyrin repeat and sterile alpha motif domain containing 1A [Source:HGNC Symbol;Acc:20961]
ENSG00000065000	25879.2	15543.6	0.73481	6.5446e-155	3.3087e-153	AP3D1	protein_coding	adaptor-related protein complex 3, delta 1 subunit [Source:HGNC Symbol;Acc:568]
ENSG00000065135	8984.01	8014.34	0.16455	1.915e-05	4.3248e-05	GNAI3	protein_coding	guanine nucleotide binding protein (G protein), alpha inhibiting activity polypeptide 3 [Source:HGNC Symbol;Acc:4387]
ENSG00000065154	11834.8	10433.4	0.18101	5.8924e-07	1.4883e-06	OAT	protein_coding	ornithine aminotransferase [Source:HGNC Symbol;Acc:8091]
ENSG00000065183	11866	9277.87	0.3543	5.2668e-24	2.7066e-23	WDR3	protein_coding	WD repeat domain 3 [Source:HGNC Symbol;Acc:12755]
ENSG00000065243	12195.8	8692.26	0.48817	2.6325e-41	2.1757e-40	PKN2	protein_coding	protein kinase N2 [Source:HGNC Symbol;Acc:9406]
ENSG00000065320	3693.69	2157.66	0.7729	4.8507e-41	3.9823e-40	NTN1	protein_coding	netrin 1 [Source:HGNC Symbol;Acc:8029]
ENSG00000065328	9972.67	5698.19	0.80628	2.4207e-118	7.6509e-117	MCM10	protein_coding	minichromosome maintenance complex component 10 [Source:HGNC Symbol;Acc:18043]
ENSG00000065485	1279.98	915.583	0.47961	9.9142e-12	3.2571e-11	PDIA5	protein_coding	protein disulfide isomerase family A, member 5 [Source:HGNC Symbol;Acc:24811]
ENSG00000065491	1489.43	1130.86	0.3957	7.4788e-10	2.2378e-09	TBC1D22B	protein_coding	TBC1 domain family, member 22B [Source:HGNC Symbol;Acc:21602]
ENSG00000065548	9733.7	7306	0.41302	1.5906e-23	8.059e-23	ZC3H15	protein_coding	zinc finger CCCH-type containing 15 [Source:HGNC Symbol;Acc:29528]
ENSG00000065559	4066.84	3286.68	0.30674	5.8953e-12	1.9557e-11	MAP2K4	protein_coding	mitogen-activated protein kinase kinase 4 [Source:HGNC Symbol;Acc:6844]
ENSG00000065615	2266.72	2068.99	0.13201	0.014557	0.023696	CYB5R4	protein_coding	cytochrome b5 reductase 4 [Source:HGNC Symbol;Acc:20147]
ENSG00000065665	1481.56	1281.12	0.20788	0.001195	0.0022621	SEC61A2	protein_coding	Sec61 alpha 2 subunit (S. cerevisiae) [Source:HGNC Symbol;Acc:17702]
ENSG00000065675	749.862	581.519	0.36278	4.5665e-05	9.9927e-05	PRKCQ	protein_coding	protein kinase C, theta [Source:HGNC Symbol;Acc:9410]
ENSG00000065883	9240.25	5680.32	0.70174	3.1185e-75	5.0578e-74	CDK13	protein_coding	cyclin-dependent kinase 13 [Source:HGNC Symbol;Acc:1733]
ENSG00000065978	64128.9	60240.9	0.090048	0.0099822	0.01669	YBX1	protein_coding	Y box binding protein 1 [Source:HGNC Symbol;Acc:8014]
ENSG00000065989	1474.99	936.165	0.65309	5.4858e-19	2.4015e-18	PDE4A	protein_coding	phosphodiesterase 4A, cAMP-specific [Source:HGNC Symbol;Acc:8780]
ENSG00000066044	11382.6	10759.2	0.081156	0.013961	0.022799	ELAVL1	protein_coding	ELAV (embryonic lethal, abnormal vision, Drosophila)-like 1 (Hu antigen R) [Source:HGNC Symbol;Acc:3312]
ENSG00000066056	9.07089	1.16916	1.2433	0.015468	0.025056	TIE1	protein_coding	tyrosine kinase with immunoglobulin-like and EGF-like domains 1 [Source:HGNC Symbol;Acc:11809]
ENSG00000066136	2858.67	2011.67	0.50604	1.0696e-22	5.2618e-22	NFYC	protein_coding	nuclear transcription factor Y, gamma [Source:HGNC Symbol;Acc:7806]
ENSG00000066185	13.5289	0.35045	2.1807	2.1879e-05	4.9145e-05	ZMYND12	protein_coding	zinc finger, MYND-type containing 12 [Source:HGNC Symbol;Acc:21192]
ENSG00000066336	71.8816	2.3779	3.7486	3.8624e-20	1.7562e-19	SPI1	protein_coding	spleen focus forming virus (SFFV) proviral integration oncogene spi1 [Source:HGNC Symbol;Acc:11241]
ENSG00000066422	5972.08	3711.89	0.68424	2.4752e-47	2.3521e-46	ZBTB11	protein_coding	zinc finger and BTB domain containing 11 [Source:HGNC Symbol;Acc:16740]
ENSG00000066455	4409.26	3057.77	0.527	1.6987e-27	9.7174e-27	GOLGA5	protein_coding	golgin A5 [Source:HGNC Symbol;Acc:4428]
ENSG00000066654	3555.37	3301.86	0.10712	0.01769	0.028396	THUMPD1	protein_coding	THUMP domain containing 1 [Source:HGNC Symbol;Acc:23807]
ENSG00000066739	6053.15	3665.6	0.72228	6.0181e-58	7.2759e-57	ATG2B	protein_coding	autophagy related 2B [Source:HGNC Symbol;Acc:20187]
ENSG00000066813	18.8103	0.29229	2.5311	6.9986e-07	1.7585e-06	ACSM2B	protein_coding	acyl-CoA synthetase medium-chain family member 2B [Source:HGNC Symbol;Acc:30931]
ENSG00000066827	839.519	534.547	0.6463	4.4158e-13	1.5398e-12	ZFAT	protein_coding	zinc finger and AT hook domain containing [Source:HGNC Symbol;Acc:19899]
ENSG00000066923	120.669	75.226	0.64838	0.0027273	0.0049354	STAG3	protein_coding	stromal antigen 3 [Source:HGNC Symbol;Acc:11356]
ENSG00000067066	946.787	9.83175	5.5251	1.4212e-52	1.529e-51	SP100	protein_coding	SP100 nuclear antigen [Source:HGNC Symbol;Acc:11206]
ENSG00000067082	3526.87	2578.53	0.45067	1.7015e-16	6.7988e-16	KLF6	protein_coding	Kruppel-like factor 6 [Source:HGNC Symbol;Acc:2235]
ENSG00000067191	722.841	481.373	0.58023	7.1468e-10	2.1414e-09	CACNB1	protein_coding	calcium channel, voltage-dependent, beta 1 subunit [Source:HGNC Symbol;Acc:1401]
ENSG00000067221	536.636	273.934	0.95911	7.8107e-17	3.163e-16	STOML1	protein_coding	stomatin (EPB72)-like 1 [Source:HGNC Symbol;Acc:14560]
ENSG00000067248	6408.04	4190.35	0.61196	1.4955e-52	1.6069e-51	DHX29	protein_coding	DEAH (Asp-Glu-Ala-His) box polypeptide 29 [Source:HGNC Symbol;Acc:15815]
ENSG00000067334	14249.3	6041.56	1.2361	7.8135e-254	1.0933e-251	DNTTIP2	protein_coding	deoxynucleotidyltransferase, terminal, interacting protein 2 [Source:HGNC Symbol;Acc:24013]
ENSG00000067369	4373.47	3479.65	0.32923	1.8148e-15	6.9624e-15	TP53BP1	protein_coding	tumor protein p53 binding protein 1 [Source:HGNC Symbol;Acc:11999]
ENSG00000067533	405.424	310.387	0.37764	0.0051703	0.0090294	RRP15	protein_coding	ribosomal RNA processing 15 homolog (S. cerevisiae) [Source:HGNC Symbol;Acc:24255]
ENSG00000067596	6676.1	4596.92	0.53778	3.7473e-45	3.3715e-44	DHX8	protein_coding	DEAH (Asp-Glu-Ala-His) box polypeptide 8 [Source:HGNC Symbol;Acc:2749]
ENSG00000067606	1102.71	858.164	0.36129	1.4864e-06	3.6386e-06	PRKCZ	protein_coding	protein kinase C, zeta [Source:HGNC Symbol;Acc:9412]
ENSG00000068001	620.706	386.993	0.67576	3.556e-10	1.0832e-09	HYAL2	protein_coding	hyaluronoglucosaminidase 2 [Source:HGNC Symbol;Acc:5321]
ENSG00000068024	1965.25	787.588	1.3135	3.5168e-92	7.5797e-91	HDAC4	protein_coding	histone deacetylase 4 [Source:HGNC Symbol;Acc:14063]
ENSG00000068028	1567.75	874.12	0.83908	4.517e-36	3.2752e-35	RASSF1	protein_coding	Ras association (RalGDS/AF-6) domain family member 1 [Source:HGNC Symbol;Acc:9882]
ENSG00000068079	405.753	21.4646	3.6298	1.6319e-24	8.5387e-24	IFI35	protein_coding	interferon-induced protein 35 [Source:HGNC Symbol;Acc:5399]
ENSG00000068305	6204.28	5424.9	0.19338	2.9374e-07	7.5656e-07	MEF2A	protein_coding	myocyte enhancer factor 2A [Source:HGNC Symbol;Acc:6993]
ENSG00000068308	4347.69	3308.48	0.39335	3.0209e-19	1.3331e-18	OTUD5	protein_coding	OTU domain containing 5 [Source:HGNC Symbol;Acc:25402]
ENSG00000068323	2923.25	2099.18	0.47709	1.6389e-16	6.5549e-16	TFE3	protein_coding	transcription factor binding to IGHM enhancer 3 [Source:HGNC Symbol;Acc:11752]
ENSG00000068394	1979.49	1658.14	0.25563	1.7861e-05	4.0449e-05	GPKOW	protein_coding	G patch domain and KOW motifs [Source:HGNC Symbol;Acc:30677]
ENSG00000068400	3964.34	3400.1	0.22175	3.2212e-07	8.2728e-07	GRIPAP1	protein_coding	GRIP1 associated protein 1 [Source:HGNC Symbol;Acc:18706]
ENSG00000068654	6597.09	5120.27	0.3646	5.908e-23	2.9353e-22	POLR1A	protein_coding	polymerase (RNA) I polypeptide A, 194kDa [Source:HGNC Symbol;Acc:17264]
ENSG00000068745	3959.99	3006.87	0.39588	9.2718e-20	4.1696e-19	IP6K2	protein_coding	inositol hexakisphosphate kinase 2 [Source:HGNC Symbol;Acc:17313]
ENSG00000068784	2598.47	1952.34	0.4118	3.2392e-12	1.0868e-11	SRBD1	protein_coding	S1 RNA binding domain 1 [Source:HGNC Symbol;Acc:25521]
ENSG00000068976	2314.01	23.1232	6.4774	0	0	PYGM	protein_coding	phosphorylase, glycogen, muscle [Source:HGNC Symbol;Acc:9726]
ENSG00000069020	3467.66	1153.72	1.584	6.3129e-193	4.9518e-191	MAST4	protein_coding	microtubule associated serine/threonine kinase family member 4 [Source:HGNC Symbol;Acc:19037]
ENSG00000069248	21296.6	18830.5	0.17753	2.4665e-09	7.1601e-09	NUP133	protein_coding	nucleoporin 133kDa [Source:HGNC Symbol;Acc:18016]
ENSG00000069345	7206.32	5977.91	0.26911	5.1884e-13	1.8027e-12	DNAJA2	protein_coding	DnaJ (Hsp40) homolog, subfamily A, member 2 [Source:HGNC Symbol;Acc:14884]
ENSG00000069482	9496.34	1587.06	2.5712	0	0	GAL	protein_coding	galanin/GMAP prepropeptide [Source:HGNC Symbol;Acc:4114]
ENSG00000069509	1755.1	1370.77	0.35471	5.906e-07	1.4916e-06	FUNDC1	protein_coding	FUN14 domain containing 1 [Source:HGNC Symbol;Acc:28746]
ENSG00000069849	9572.09	6985.99	0.45322	5.6648e-24	2.9094e-23	ATP1B3	protein_coding	ATPase, Na+/K+ transporting, beta 3 polypeptide [Source:HGNC Symbol;Acc:806]
ENSG00000070010	3304.46	2565.64	0.36341	6.0784e-13	2.104e-12	UFD1L	protein_coding	ubiquitin fusion degradation 1 like (yeast) [Source:HGNC Symbol;Acc:12520]
ENSG00000070019	170.378	0	5.8516	1.0427e-43	9.0995e-43	GUCY2C	protein_coding	guanylate cyclase 2C (heat stable enterotoxin receptor) [Source:HGNC Symbol;Acc:4688]
ENSG00000070031	11.8217	0	2.1612	2.6675e-05	5.9505e-05	SCT	protein_coding	secretin [Source:HGNC Symbol;Acc:10607]
ENSG00000070047	6828.37	3772.06	0.85498	1.4935e-92	3.2433e-91	PHRF1	protein_coding	PHD and ring finger domains 1 [Source:HGNC Symbol;Acc:24351]
ENSG00000070366	4312.58	2411.1	0.83682	1.7611e-75	2.8688e-74	SMG6	protein_coding	smg-6 homolog, nonsense mediated mRNA decay factor (C. elegans) [Source:HGNC Symbol;Acc:17809]
ENSG00000070404	675.968	290	1.2079	4.6855e-32	3.042e-31	FSTL3	protein_coding	follistatin-like 3 (secreted glycoprotein) [Source:HGNC Symbol;Acc:3973]
ENSG00000070413	5091.03	4483.71	0.18352	2.1463e-05	4.8247e-05	DGCR2	protein_coding	DiGeorge syndrome critical region gene 2 [Source:HGNC Symbol;Acc:2845]
ENSG00000070423	4847.28	3169.62	0.61169	3.1436e-43	2.7133e-42	RNF126	protein_coding	ring finger protein 126 [Source:HGNC Symbol;Acc:21151]
ENSG00000070495	3055.99	2173.19	0.49066	8.7367e-20	3.931e-19	JMJD6	protein_coding	jumonji domain containing 6 [Source:HGNC Symbol;Acc:19355]
ENSG00000070526	54.2864	8.1618	2.2313	1.0814e-08	3.0293e-08	ST6GALNAC1	protein_coding	ST6 (alpha-N-acetyl-neuraminyl-2,3-beta-galactosyl-1,3)-N-acetylgalactosaminide alpha-2,6-sialyltransferase 1 [Source:HGNC Symbol;Acc:23614]
ENSG00000070610	4319.89	3912.99	0.14284	0.002307	0.0042183	GBA2	protein_coding	glucosidase, beta (bile acid) 2 [Source:HGNC Symbol;Acc:18986]
ENSG00000070729	13.2582	0.29229	2.1314	3.4206e-05	7.5689e-05	CNGB1	protein_coding	cyclic nucleotide gated channel beta 1 [Source:HGNC Symbol;Acc:2151]
ENSG00000070756	79824.6	72628.2	0.13608	0.00022149	0.0004547	PABPC1	protein_coding	poly(A) binding protein, cytoplasmic 1 [Source:HGNC Symbol;Acc:8554]
ENSG00000070761	3005.02	1391.46	1.1075	3.3533e-88	6.8186e-87	C16orf80	protein_coding	chromosome 16 open reading frame 80 [Source:HGNC Symbol;Acc:29523]
ENSG00000070778	1888.64	886.28	1.0864	6.6204e-58	7.9893e-57	PTPN21	protein_coding	protein tyrosine phosphatase, non-receptor type 21 [Source:HGNC Symbol;Acc:9651]
ENSG00000070808	19.7354	3.32073	1.6222	0.0010253	0.001956	CAMK2A	protein_coding	calcium/calmodulin-dependent protein kinase II alpha [Source:HGNC Symbol;Acc:1460]
ENSG00000070814	26256.9	17112.6	0.61726	6.5832e-110	1.8402e-108	TCOF1	protein_coding	Treacher Collins-Franceschetti syndrome 1 [Source:HGNC Symbol;Acc:11654]
ENSG00000070915	9.05932	1.34364	1.2814	0.012794	0.021025	SLC12A3	protein_coding	solute carrier family 12 (sodium/chloride transporters), member 3 [Source:HGNC Symbol;Acc:10912]
ENSG00000071127	6768.52	6194.44	0.12809	0.00024706	0.0005049	WDR1	protein_coding	WD repeat domain 1 [Source:HGNC Symbol;Acc:12754]
ENSG00000071243	3910.9	1444.37	1.4329	2.51e-182	1.7465e-180	ING3	protein_coding	inhibitor of growth family, member 3 [Source:HGNC Symbol;Acc:14587]
ENSG00000071462	5852.66	5466.86	0.097754	0.017244	0.027716	WBSCR22	protein_coding	Williams Beuren syndrome chromosome region 22 [Source:HGNC Symbol;Acc:16405]
ENSG00000071553	11542.6	10534.8	0.13177	3.719e-05	8.2089e-05	ATP6AP1	protein_coding	ATPase, H+ transporting, lysosomal accessory protein 1 [Source:HGNC Symbol;Acc:868]
ENSG00000071655	4799.21	3276.73	0.54925	1.9737e-36	1.4436e-35	MBD3	protein_coding	methyl-CpG binding domain protein 3 [Source:HGNC Symbol;Acc:6918]
ENSG00000071859	7877.95	7263.5	0.1165	0.00103	0.0019643	FAM50A	protein_coding	family with sequence similarity 50, member A [Source:HGNC Symbol;Acc:18786]
ENSG00000071894	10174.6	8899.69	0.19336	1.1334e-08	3.1702e-08	CPSF1	protein_coding	cleavage and polyadenylation specific factor 1, 160kDa [Source:HGNC Symbol;Acc:2324]
ENSG00000071909	137.321	0.579934	5.2848	1.864e-37	1.3945e-36	MYO3B	protein_coding	myosin IIIB [Source:HGNC Symbol;Acc:15576]
ENSG00000072062	6007	4556.13	0.39905	2.689e-22	1.3042e-21	PRKACA	protein_coding	protein kinase, cAMP-dependent, catalytic, alpha [Source:HGNC Symbol;Acc:9380]
ENSG00000072121	2707.8	1839.41	0.55637	4.4821e-24	2.3093e-23	ZFYVE26	protein_coding	zinc finger, FYVE domain containing 26 [Source:HGNC Symbol;Acc:20761]
ENSG00000072182	82.6552	12.2585	2.4074	2.7445e-13	9.6446e-13	ASIC4	protein_coding	acid-sensing (proton-gated) ion channel family member 4 [Source:HGNC Symbol;Acc:21263]
ENSG00000072201	79.3999	10.0458	2.6083	4.1961e-15	1.5859e-14	LNX1	protein_coding	ligand of numb-protein X 1, E3 ubiquitin protein ligase [Source:HGNC Symbol;Acc:6657]
ENSG00000072310	2179.03	1493.83	0.54324	3.2058e-21	1.506e-20	SREBF1	protein_coding	sterol regulatory element binding transcription factor 1 [Source:HGNC Symbol;Acc:11289]
ENSG00000072364	21016.4	12671.5	0.72916	1.7346e-110	4.8965e-109	AFF4	protein_coding	AF4/FMR2 family, member 4 [Source:HGNC Symbol;Acc:17869]
ENSG00000072518	5304.22	3185.27	0.73545	3.6969e-64	5.005e-63	MARK2	protein_coding	MAP/microtubule affinity-regulating kinase 2 [Source:HGNC Symbol;Acc:3332]
ENSG00000072657	128.379	83.5021	0.59789	0.0062662	0.010813	TRHDE	protein_coding	thyrotropin-releasing hormone degrading enzyme [Source:HGNC Symbol;Acc:30748]
ENSG00000072736	2204.18	1691.1	0.38097	1.7144e-11	5.5793e-11	NFATC3	protein_coding	nuclear factor of activated T-cells, cytoplasmic, calcineurin-dependent 3 [Source:HGNC Symbol;Acc:7777]
ENSG00000072786	2071.88	1377.25	0.58817	2.2846e-23	1.1498e-22	STK10	protein_coding	serine/threonine kinase 10 [Source:HGNC Symbol;Acc:11388]
ENSG00000072818	22.07	8.22925	1.0422	0.022051	0.034725	ACAP1	protein_coding	ArfGAP with coiled-coil, ankyrin repeat and PH domains 1 [Source:HGNC Symbol;Acc:16467]
ENSG00000072849	3860.87	1445.74	1.4134	5.0652e-151	2.4325e-149	DERL2	protein_coding	derlin 2 [Source:HGNC Symbol;Acc:17943]
ENSG00000072952	22.1353	1.74445	2.2342	4.7594e-06	1.1239e-05	MRVI1	protein_coding	murine retrovirus integration site 1 homolog [Source:HGNC Symbol;Acc:7237]
ENSG00000072954	873.871	464.764	0.90332	1.141e-22	5.6076e-22	TMEM38A	protein_coding	transmembrane protein 38A [Source:HGNC Symbol;Acc:28462]
ENSG00000072958	4264.04	3411.41	0.32191	4.4237e-14	1.6049e-13	AP1M1	protein_coding	adaptor-related protein complex 1, mu 1 subunit [Source:HGNC Symbol;Acc:13667]
ENSG00000073008	3534.08	2503.59	0.49628	7.9208e-25	4.1868e-24	PVR	protein_coding	poliovirus receptor [Source:HGNC Symbol;Acc:9705]
ENSG00000073111	21240.9	17247.8	0.30024	2.5521e-23	1.2823e-22	MCM2	protein_coding	minichromosome maintenance complex component 2 [Source:HGNC Symbol;Acc:6944]
ENSG00000073169	2017.01	1559.45	0.37062	1.8933e-09	5.5328e-09	SELO	protein_coding	Selenoprotein O [Source:UniProtKB/Swiss-Prot;Acc:Q9BVL4]
ENSG00000073282	128.488	5.02485	3.9366	5.2783e-29	3.1517e-28	TP63	protein_coding	tumor protein p63 [Source:HGNC Symbol;Acc:15979]
ENSG00000073417	3827.55	2536.28	0.59196	2.3035e-35	1.6435e-34	PDE8A	protein_coding	phosphodiesterase 8A [Source:HGNC Symbol;Acc:8793]
ENSG00000073605	564.107	455.18	0.30624	0.0022539	0.004128	GSDMB	protein_coding	gasdermin B [Source:HGNC Symbol;Acc:23690]
ENSG00000073614	10967.9	8444.66	0.37688	7.8927e-31	4.9492e-30	KDM5A	protein_coding	lysine (K)-specific demethylase 5A [Source:HGNC Symbol;Acc:9886]
ENSG00000073756	1421.58	184.596	2.9158	1.6289e-179	1.0756e-177	PTGS2	protein_coding	prostaglandin-endoperoxide synthase 2 (prostaglandin G/H synthase and cyclooxygenase) [Source:HGNC Symbol;Acc:9605]
ENSG00000073803	2430.12	2122.83	0.19397	0.00020305	0.00041837	MAP3K13	protein_coding	mitogen-activated protein kinase kinase kinase 13 [Source:HGNC Symbol;Acc:6852]
ENSG00000073861	109.039	16.277	2.474	8.8098e-17	3.5587e-16	TBX21	protein_coding	T-box 21 [Source:HGNC Symbol;Acc:11599]
ENSG00000073905	7.21731	0.35045	1.4019	0.0055755	0.0096906	VDAC1P1	pseudogene	voltage-dependent anion channel 1 pseudogene 1 [Source:HGNC Symbol;Acc:12671]
ENSG00000073969	5890.09	3802.82	0.63019	2.0631e-47	1.9655e-46	NSF	protein_coding	N-ethylmaleimide-sensitive factor [Source:HGNC Symbol;Acc:8016]
ENSG00000074054	8570.85	6283.07	0.4478	1.0171e-37	7.6603e-37	CLASP1	protein_coding	cytoplasmic linker associated protein 1 [Source:HGNC Symbol;Acc:17088]
ENSG00000074211	653.677	433.155	0.59041	2.5962e-08	7.1243e-08	PPP2R2C	protein_coding	protein phosphatase 2, regulatory subunit B, gamma [Source:HGNC Symbol;Acc:9306]
ENSG00000074266	2620.98	1702.81	0.61951	9.6003e-31	6.004e-30	EED	protein_coding	embryonic ectoderm development [Source:HGNC Symbol;Acc:3188]
ENSG00000074276	99.4499	8.08581	3.1681	2.334e-21	1.1021e-20	CDHR2	protein_coding	cadherin-related family member 2 [Source:HGNC Symbol;Acc:18231]
ENSG00000074416	283.315	192.78	0.54405	0.00028756	0.00058432	MGLL	protein_coding	monoglyceride lipase [Source:HGNC Symbol;Acc:17038]
ENSG00000074582	3155.35	1747.86	0.8506	1.6987e-63	2.2713e-62	BCS1L	protein_coding	BC1 (ubiquinol-cytochrome c reductase) synthesis-like [Source:HGNC Symbol;Acc:1020]
ENSG00000074590	2205.05	1675.34	0.39513	1.5317e-11	4.994e-11	NUAK1	protein_coding	NUAK family, SNF1-like kinase, 1 [Source:HGNC Symbol;Acc:14311]
ENSG00000074603	6683.8	4629.23	0.52929	9.9015e-43	8.4839e-42	DPP8	protein_coding	dipeptidyl-peptidase 8 [Source:HGNC Symbol;Acc:16490]
ENSG00000074657	3948.76	3154.53	0.32297	3.0289e-13	1.0625e-12	ZNF532	protein_coding	zinc finger protein 532 [Source:HGNC Symbol;Acc:30940]
ENSG00000074660	64.9379	18.5867	1.5569	1.3243e-05	3.0281e-05	SCARF1	protein_coding	scavenger receptor class F, member 1 [Source:HGNC Symbol;Acc:16820]
ENSG00000074696	18620.2	17414	0.096472	0.0016539	0.0030768	PTPLAD1	protein_coding	protein tyrosine phosphatase-like A domain containing 1 [Source:HGNC Symbol;Acc:24175]
ENSG00000074706	355.264	146.759	1.2457	1.0829e-17	4.5256e-17	IPCEF1	protein_coding	interaction protein for cytohesin exchange factors 1 [Source:HGNC Symbol;Acc:21204]
ENSG00000074755	7829.9	3932.72	0.99221	1.3316e-140	5.6045e-139	ZZEF1	protein_coding	zinc finger, ZZ-type with EF-hand domain 1 [Source:HGNC Symbol;Acc:29027]
ENSG00000074803	17.5299	0	2.6969	1.3412e-07	3.5241e-07	SLC12A1	protein_coding	solute carrier family 12 (sodium/potassium/chloride transporters), member 1 [Source:HGNC Symbol;Acc:10910]
ENSG00000074842	3577.31	3251.51	0.13703	0.0031076	0.005587	C19orf10	protein_coding	chromosome 19 open reading frame 10 [Source:HGNC Symbol;Acc:16948]
ENSG00000074966	95.5336	22.1477	1.8887	1.6904e-09	4.9594e-09	TXK	protein_coding	TXK tyrosine kinase [Source:HGNC Symbol;Acc:12434]
ENSG00000075131	4391.97	2354.2	0.89634	3.6794e-71	5.5469e-70	TIPIN	protein_coding	TIMELESS interacting protein [Source:HGNC Symbol;Acc:30750]
ENSG00000075151	12843.1	11218.9	0.19497	3.7962e-10	1.154e-09	EIF4G3	protein_coding	eukaryotic translation initiation factor 4 gamma, 3 [Source:HGNC Symbol;Acc:3298]
ENSG00000075218	4136.66	3387.24	0.28872	1.51e-10	4.68e-10	GTSE1	protein_coding	G-2 and S-phase expressed 1 [Source:HGNC Symbol;Acc:13698]
ENSG00000075234	1572.59	1324.23	0.24637	0.00026425	0.00053868	TTC38	protein_coding	tetratricopeptide repeat domain 38 [Source:HGNC Symbol;Acc:26082]
ENSG00000075292	13519.2	10606.7	0.34983	2.1908e-28	1.285e-27	ZNF638	protein_coding	zinc finger protein 638 [Source:HGNC Symbol;Acc:17894]
ENSG00000075336	1212.23	950.201	0.35058	7.6186e-07	1.9087e-06	TIMM21	protein_coding	translocase of inner mitochondrial membrane 21 homolog (yeast) [Source:HGNC Symbol;Acc:25010]
ENSG00000075399	192.369	71.4844	1.3744	1.5747e-11	5.1322e-11	VPS9D1	protein_coding	VPS9 domain containing 1 [Source:HGNC Symbol;Acc:13526]
ENSG00000075407	7135.57	4088.98	0.80232	7.302e-63	9.6681e-62	ZNF37A	protein_coding	zinc finger protein 37A [Source:HGNC Symbol;Acc:13102]
ENSG00000075413	7402.32	4887.01	0.59778	1.5036e-47	1.4384e-46	MARK3	protein_coding	MAP/microtubule affinity-regulating kinase 3 [Source:HGNC Symbol;Acc:6897]
ENSG00000075420	2465.36	2030.49	0.27991	7.3506e-08	1.9662e-07	FNDC3B	protein_coding	fibronectin type III domain containing 3B [Source:HGNC Symbol;Acc:24670]
ENSG00000075426	802.194	676.82	0.24075	0.0072754	0.01243	FOSL2	protein_coding	FOS-like antigen 2 [Source:HGNC Symbol;Acc:3798]
ENSG00000075539	3594.75	2982.96	0.26768	4.7376e-08	1.2805e-07	FRYL	protein_coding	FRY-like [Source:HGNC Symbol;Acc:29127]
ENSG00000075568	7702.28	5795.37	0.41054	2.1829e-27	1.2438e-26	TMEM131	protein_coding	transmembrane protein 131 [Source:HGNC Symbol;Acc:30366]
ENSG00000075643	521.095	424.616	0.29247	0.0044081	0.0077749	MOCOS	protein_coding	molybdenum cofactor sulfurase [Source:HGNC Symbol;Acc:18234]
ENSG00000075673	278.177	178.639	0.61885	7.007e-05	0.00015061	ATP12A	protein_coding	ATPase, H+/K+ transporting, nongastric, alpha polypeptide [Source:HGNC Symbol;Acc:13816]
ENSG00000075702	4571.25	2041.87	1.1609	1.3465e-133	5.1714e-132	WDR62	protein_coding	WD repeat domain 62 [Source:HGNC Symbol;Acc:24502]
ENSG00000075856	6064.68	5015.23	0.27379	1.6544e-12	5.6164e-12	SART3	protein_coding	squamous cell carcinoma antigen recognized by T cells 3 [Source:HGNC Symbol;Acc:16860]
ENSG00000075886	4.75297	0	1.1015	0.019019	0.030359	TUBA3D	protein_coding	tubulin, alpha 3d [Source:HGNC Symbol;Acc:24071]
ENSG00000076003	15841.5	14382.5	0.13912	2.5899e-05	5.7837e-05	MCM6	protein_coding	minichromosome maintenance complex component 6 [Source:HGNC Symbol;Acc:6949]
ENSG00000076201	2894.94	2267.17	0.35238	1.9353e-11	6.2753e-11	PTPN23	protein_coding	protein tyrosine phosphatase, non-receptor type 23 [Source:HGNC Symbol;Acc:14406]
ENSG00000076242	3584.42	2504.83	0.5155	4.0165e-25	2.1406e-24	MLH1	protein_coding	mutL homolog 1, colon cancer, nonpolyposis type 2 (E. coli) [Source:HGNC Symbol;Acc:7127]
ENSG00000076248	8420.04	5169.97	0.70227	2.7959e-58	3.4058e-57	UNG	protein_coding	uracil-DNA glycosylase [Source:HGNC Symbol;Acc:12572]
ENSG00000076321	2212.83	1805.71	0.29296	5.4819e-08	1.4757e-07	KLHL20	protein_coding	kelch-like family member 20 [Source:HGNC Symbol;Acc:25056]
ENSG00000076513	4095.05	3207.61	0.35174	3.8936e-17	1.5965e-16	ANKRD13A	protein_coding	ankyrin repeat domain 13A [Source:HGNC Symbol;Acc:21268]
ENSG00000076555	1887.71	981.332	0.94059	8.3226e-45	7.4235e-44	ACACB	protein_coding	acetyl-CoA carboxylase beta [Source:HGNC Symbol;Acc:85]
ENSG00000076604	4737.41	2576.78	0.87749	1.9406e-84	3.68e-83	TRAF4	protein_coding	TNF receptor-associated factor 4 [Source:HGNC Symbol;Acc:12034]
ENSG00000076650	2922.33	837.765	1.7952	1.1502e-195	9.2177e-194	GPATCH1	protein_coding	G patch domain containing 1 [Source:HGNC Symbol;Acc:24658]
ENSG00000076662	236.425	132.562	0.81049	5.9218e-07	1.4955e-06	ICAM3	protein_coding	intercellular adhesion molecule 3 [Source:HGNC Symbol;Acc:5346]
ENSG00000076685	4463.2	3409.37	0.38768	3.4469e-18	1.4665e-17	NT5C2	protein_coding	5'-nucleotidase, cytosolic II [Source:HGNC Symbol;Acc:8022]
ENSG00000076864	397.186	291.314	0.43988	0.00030474	0.0006179	RAP1GAP	protein_coding	RAP1 GTPase activating protein [Source:HGNC Symbol;Acc:9858]
ENSG00000076924	4410.97	3089.73	0.51225	6.5029e-32	4.2008e-31	XAB2	protein_coding	XPA binding protein 2 [Source:HGNC Symbol;Acc:14089]
ENSG00000076944	1308.47	533.628	1.2827	3.8391e-55	4.3605e-54	STXBP2	protein_coding	syntaxin binding protein 2 [Source:HGNC Symbol;Acc:11445]
ENSG00000077063	2061.66	1451.7	0.50221	1.6251e-13	5.7646e-13	CTTNBP2	protein_coding	cortactin binding protein 2 [Source:HGNC Symbol;Acc:15679]
ENSG00000077080	28.4112	8.92161	1.3039	0.0024664	0.0044881	ACTL6B	protein_coding	actin-like 6B [Source:HGNC Symbol;Acc:160]
ENSG00000077150	5133.86	2313.73	1.1476	1.8168e-130	6.7568e-129	NFKB2	protein_coding	nuclear factor of kappa light polypeptide gene enhancer in B-cells 2 (p49/p100) [Source:HGNC Symbol;Acc:7795]
ENSG00000077235	16024	12908	0.31193	1.8446e-24	9.6325e-24	GTF3C1	protein_coding	general transcription factor IIIC, polypeptide 1, alpha 220kDa [Source:HGNC Symbol;Acc:4664]
ENSG00000077238	756.578	651.219	0.21273	0.019474	0.031017	IL4R	protein_coding	interleukin 4 receptor [Source:HGNC Symbol;Acc:6015]
ENSG00000077254	9585.65	7785.19	0.29954	5.47e-17	2.2287e-16	USP33	protein_coding	ubiquitin specific peptidase 33 [Source:HGNC Symbol;Acc:20059]
ENSG00000077327	28.7523	11.8391	1.0285	0.010862	0.018082	SPAG6	protein_coding	sperm associated antigen 6 [Source:HGNC Symbol;Acc:11215]
ENSG00000077348	2784.85	1836.41	0.59797	7.0845e-28	4.0934e-27	EXOSC5	protein_coding	exosome component 5 [Source:HGNC Symbol;Acc:24662]
ENSG00000077454	2075.53	1386.62	0.58005	2.5526e-21	1.2037e-20	LRCH4	protein_coding	leucine-rich repeats and calponin homology (CH) domain containing 4 [Source:HGNC Symbol;Acc:6691]
ENSG00000077458	3354.29	2537.05	0.40061	6.5863e-14	2.3722e-13	FAM76B	protein_coding	family with sequence similarity 76, member B [Source:HGNC Symbol;Acc:28492]
ENSG00000077463	1207.32	735.08	0.71149	3.2281e-17	1.3264e-16	SIRT6	protein_coding	sirtuin 6 [Source:HGNC Symbol;Acc:14934]
ENSG00000077522	2478.36	761.187	1.6944	2.2756e-133	8.7135e-132	ACTN2	protein_coding	actinin, alpha 2 [Source:HGNC Symbol;Acc:164]
ENSG00000077549	5184.65	4493.35	0.20555	2.7564e-07	7.1164e-07	CAPZB	protein_coding	capping protein (actin filament) muscle Z-line, beta [Source:HGNC Symbol;Acc:1491]
ENSG00000077684	5215.36	3563.79	0.54809	8.275e-39	6.3806e-38	PHF17	protein_coding	PHD finger protein 17 [Source:HGNC Symbol;Acc:30027]
ENSG00000077721	7403.81	6923.22	0.096315	0.020756	0.032882	UBE2A	protein_coding	ubiquitin-conjugating enzyme E2A [Source:HGNC Symbol;Acc:12472]
ENSG00000077800	5.86402	0.35045	1.1877	0.016721	0.026941	FKBP6	protein_coding	FK506 binding protein 6, 36kDa [Source:HGNC Symbol;Acc:3722]
ENSG00000077935	141.782	3.73083	4.3599	4.251e-33	2.8345e-32	SMC1B	protein_coding	structural maintenance of chromosomes 1B [Source:HGNC Symbol;Acc:11112]
ENSG00000078081	512.101	232.659	1.125	7.6079e-21	3.5261e-20	LAMP3	protein_coding	lysosomal-associated membrane protein 3 [Source:HGNC Symbol;Acc:14582]
ENSG00000078098	562.876	0.584581	7.1594	5.5013e-84	1.0341e-82	FAP	protein_coding	fibroblast activation protein, alpha [Source:HGNC Symbol;Acc:3590]
ENSG00000078237	2567.46	1002.12	1.3537	2.724e-124	9.3392e-123	C12orf5	protein_coding	chromosome 12 open reading frame 5 [Source:HGNC Symbol;Acc:1185]
ENSG00000078246	2227.84	1552.95	0.51973	3.5571e-21	1.6683e-20	TULP3	protein_coding	tubby like protein 3 [Source:HGNC Symbol;Acc:12425]
ENSG00000078269	4015.33	3394.5	0.24184	2.9891e-08	8.1713e-08	SYNJ2	protein_coding	synaptojanin 2 [Source:HGNC Symbol;Acc:11504]
ENSG00000078401	28.0583	11.4112	1.0382	0.012411	0.020444	EDN1	protein_coding	endothelin 1 [Source:HGNC Symbol;Acc:3176]
ENSG00000078403	3355.61	2956.96	0.18166	0.00021445	0.00044095	MLLT10	protein_coding	myeloid/lymphoid or mixed-lineage leukemia (trithorax homolog, Drosophila); translocated to, 10 [Source:HGNC Symbol;Acc:16063]
ENSG00000078487	424.919	291.104	0.53404	2.9219e-05	6.5e-05	ZCWPW1	protein_coding	zinc finger, CW type with PWWP domain 1 [Source:HGNC Symbol;Acc:23486]
ENSG00000078579	28.0084	7.65861	1.3646	0.0026539	0.0048072	FGF20	protein_coding	fibroblast growth factor 20 [Source:HGNC Symbol;Acc:3677]
ENSG00000078674	11413.8	7669.09	0.57325	1.1473e-72	1.7825e-71	PCM1	protein_coding	pericentriolar material 1 [Source:HGNC Symbol;Acc:8727]
ENSG00000078687	4783.65	1919.42	1.3144	1.131e-183	7.9772e-182	TNRC6C	protein_coding	trinucleotide repeat containing 6C [Source:HGNC Symbol;Acc:29318]
ENSG00000078725	10.1072	0	1.9743	0.00011823	0.00024916	DBC1	protein_coding	deleted in bladder cancer 1 [Source:HGNC Symbol;Acc:2687]
ENSG00000078747	8406.82	7392.4	0.1852	7.3101e-08	1.9558e-07	ITCH	protein_coding	itchy E3 ubiquitin protein ligase [Source:HGNC Symbol;Acc:13890]
ENSG00000078808	6394.75	3663.8	0.80202	2.0927e-85	4.0334e-84	SDF4	protein_coding	stromal cell derived factor 4 [Source:HGNC Symbol;Acc:24188]
ENSG00000078814	244.026	58.2249	1.9951	1.0557e-26	5.9074e-26	MYH7B	protein_coding	myosin, heavy chain 7B, cardiac muscle, beta [Source:HGNC Symbol;Acc:15906]
ENSG00000078900	1611.49	732.841	1.1305	1.6474e-53	1.8077e-52	TP73	protein_coding	tumor protein p73 [Source:HGNC Symbol;Acc:12003]
ENSG00000078902	1901.93	1108.21	0.77664	6.3412e-37	4.6991e-36	TOLLIP	protein_coding	toll interacting protein [Source:HGNC Symbol;Acc:16476]
ENSG00000079112	6.5074	0	1.3617	0.0054499	0.0094862	CDH17	protein_coding	cadherin 17, LI cadherin (liver-intestine) [Source:HGNC Symbol;Acc:1756]
ENSG00000079134	4423.63	2546.24	0.79439	1.1618e-62	1.5312e-61	THOC1	protein_coding	THO complex 1 [Source:HGNC Symbol;Acc:19070]
ENSG00000079215	8781.32	4227.5	1.0532	1.0745e-148	4.9492e-147	SLC1A3	protein_coding	solute carrier family 1 (glial high affinity glutamate transporter), member 3 [Source:HGNC Symbol;Acc:10941]
ENSG00000079277	1321.47	1048.56	0.33194	1.5776e-06	3.8532e-06	MKNK1	protein_coding	MAP kinase interacting serine/threonine kinase 1 [Source:HGNC Symbol;Acc:7110]
ENSG00000079313	4214.58	2451.02	0.78011	1.619e-56	1.8963e-55	REXO1	protein_coding	REX1, RNA exonuclease 1 homolog (S. cerevisiae) [Source:HGNC Symbol;Acc:24616]
ENSG00000079332	9865.64	8765.2	0.1706	1.1936e-05	2.7398e-05	SAR1A	protein_coding	SAR1 homolog A (S. cerevisiae) [Source:HGNC Symbol;Acc:10534]
ENSG00000079335	1541.72	792.187	0.95382	1.3807e-34	9.6256e-34	CDC14A	protein_coding	cell division cycle 14A [Source:HGNC Symbol;Acc:1718]
ENSG00000079385	40.7477	0.700899	3.5414	5.6063e-14	2.0251e-13	CEACAM1	protein_coding	carcinoembryonic antigen-related cell adhesion molecule 1 (biliary glycoprotein) [Source:HGNC Symbol;Acc:1814]
ENSG00000079387	5702.84	3133.46	0.86286	1.645e-94	3.6581e-93	SENP1	protein_coding	SUMO1/sentrin specific peptidase 1 [Source:HGNC Symbol;Acc:17927]
ENSG00000079393	4.00097	0	1.0192	0.027282	0.0423	DUSP13	protein_coding	dual specificity phosphatase 13 [Source:HGNC Symbol;Acc:19681]
ENSG00000079432	7056.92	3765.91	0.90496	1.1863e-111	3.3969e-110	CIC	protein_coding	capicua transcriptional repressor [Source:HGNC Symbol;Acc:14214]
ENSG00000079689	4.7034	0	1.0022	0.028703	0.044267	SCGN	protein_coding	secretagogin, EF-hand calcium binding protein [Source:HGNC Symbol;Acc:16941]
ENSG00000079805	12920.2	9448.55	0.45108	6.6506e-50	6.7089e-49	DNM2	protein_coding	dynamin 2 [Source:HGNC Symbol;Acc:2974]
ENSG00000079974	864.655	596.777	0.52981	6.2628e-09	1.7744e-08	RABL2B	protein_coding	RAB, member of RAS oncogene family-like 2B [Source:HGNC Symbol;Acc:9800]
ENSG00000079999	4998.38	2554.54	0.96592	1.3415e-88	2.7429e-87	KEAP1	protein_coding	kelch-like ECH-associated protein 1 [Source:HGNC Symbol;Acc:23177]
ENSG00000080007	8.24419	0	1.7092	0.0007441	0.0014443	DDX43	protein_coding	DEAD (Asp-Glu-Ala-Asp) box polypeptide 43 [Source:HGNC Symbol;Acc:18677]
ENSG00000080031	241.085	14.5953	3.7502	4.7126e-48	4.5636e-47	PTPRH	protein_coding	protein tyrosine phosphatase, receptor type, H [Source:HGNC Symbol;Acc:9672]
ENSG00000080166	50.8128	20.5816	1.1529	0.00045363	0.00090338	DCT	protein_coding	dopachrome tautomerase [Source:HGNC Symbol;Acc:2709]
ENSG00000080345	12684.5	11263.5	0.17097	4.5358e-07	1.154e-06	RIF1	protein_coding	RAP1 interacting factor homolog (yeast) [Source:HGNC Symbol;Acc:23207]
ENSG00000080371	5066.21	3605.65	0.48944	1.1534e-30	7.1958e-30	RAB21	protein_coding	RAB21, member RAS oncogene family [Source:HGNC Symbol;Acc:18263]
ENSG00000080511	17.9059	0	2.7164	1.0733e-07	2.8386e-07	RDH8	protein_coding	retinol dehydrogenase 8 (all-trans) [Source:HGNC Symbol;Acc:14423]
ENSG00000080546	5294.89	2912.75	0.86088	2.445e-54	2.7303e-53	SESN1	protein_coding	sestrin 1 [Source:HGNC Symbol;Acc:21595]
ENSG00000080572	75.6928	0.584581	4.4562	3.6415e-24	1.8822e-23	PIH1D3	protein_coding	PIH1 domain containing 3 [Source:HGNC Symbol;Acc:28570]
ENSG00000080573	224.095	5.91101	4.617	1.3936e-50	1.4247e-49	COL5A3	protein_coding	collagen, type V, alpha 3 [Source:HGNC Symbol;Acc:14864]
ENSG00000080603	34163.7	15785.7	1.1129	1.4237e-278	2.6513e-276	SRCAP	protein_coding	Snf2-related CREBBP activator protein [Source:HGNC Symbol;Acc:16974]
ENSG00000080709	54.6513	17.6253	1.3927	0.00010162	0.00021544	KCNN2	protein_coding	potassium intermediate/small conductance calcium-activated channel, subfamily N, member 2 [Source:HGNC Symbol;Acc:6291]
ENSG00000080802	3294.39	2051.06	0.68261	4.4464e-43	3.8276e-42	CNOT4	protein_coding	CCR4-NOT transcription complex, subunit 4 [Source:HGNC Symbol;Acc:7880]
ENSG00000080823	913.376	589.107	0.62888	7.1043e-12	2.3492e-11	MOK	protein_coding	MOK protein kinase [Source:HGNC Symbol;Acc:9833]
ENSG00000080839	7076.28	4782.54	0.56413	2.937e-46	2.7132e-45	RBL1	protein_coding	retinoblastoma-like 1 (p107) [Source:HGNC Symbol;Acc:9893]
ENSG00000081014	2487.05	1428.5	0.79817	3.9198e-48	3.8072e-47	AP4E1	protein_coding	adaptor-related protein complex 4, epsilon 1 subunit [Source:HGNC Symbol;Acc:573]
ENSG00000081041	231.508	32.7022	2.6977	8.6589e-37	6.402e-36	CXCL2	protein_coding	chemokine (C-X-C motif) ligand 2 [Source:HGNC Symbol;Acc:4603]
ENSG00000081087	4095.61	3319.34	0.30174	8.4165e-11	2.6436e-10	OSTM1	protein_coding	osteopetrosis associated transmembrane protein 1 [Source:HGNC Symbol;Acc:21652]
ENSG00000081148	52.872	12.519	1.767	1.2034e-06	2.9683e-06	IMPG2	protein_coding	interphotoreceptor matrix proteoglycan 2 [Source:HGNC Symbol;Acc:18362]
ENSG00000081237	16.7242	1.87006	1.8355	0.00025168	0.00051394	PTPRC	protein_coding	protein tyrosine phosphatase, receptor type, C [Source:HGNC Symbol;Acc:9666]
ENSG00000081248	20.7968	1.21803	2.3999	1.0959e-06	2.7102e-06	CACNA1S	protein_coding	calcium channel, voltage-dependent, L type, alpha 1S subunit [Source:HGNC Symbol;Acc:1397]
ENSG00000081307	5256.67	4742.51	0.1484	0.00021959	0.00045098	UBA5	protein_coding	ubiquitin-like modifier activating enzyme 5 [Source:HGNC Symbol;Acc:23230]
ENSG00000081386	4499.14	2188.95	1.0369	1.1546e-119	3.722e-118	ZNF510	protein_coding	zinc finger protein 510 [Source:HGNC Symbol;Acc:29161]
ENSG00000081800	6.57492	0.29229	1.3333	0.0079543	0.01353	SLC13A1	protein_coding	solute carrier family 13 (sodium/sulfate symporters), member 1 [Source:HGNC Symbol;Acc:10916]
ENSG00000081913	2994.27	1844.46	0.69778	1.2304e-45	1.1214e-44	PHLPP1	protein_coding	PH domain and leucine rich repeat protein phosphatase 1 [Source:HGNC Symbol;Acc:20610]
ENSG00000081985	517.166	319.705	0.68677	4.2036e-09	1.2034e-08	IL12RB2	protein_coding	interleukin 12 receptor, beta 2 [Source:HGNC Symbol;Acc:5972]
ENSG00000082068	4263.15	3228.62	0.40041	4.4722e-18	1.894e-17	WDR70	protein_coding	WD repeat domain 70 [Source:HGNC Symbol;Acc:25495]
ENSG00000082074	13.9355	1.28548	1.8229	0.00034412	0.00069394	FYB	protein_coding	FYN binding protein [Source:HGNC Symbol;Acc:4036]
ENSG00000082126	56.3503	4.35963	2.931	4.9103e-13	1.7079e-12	MPP4	protein_coding	membrane protein, palmitoylated 4 (MAGUK p55 subfamily member 4) [Source:HGNC Symbol;Acc:13680]
ENSG00000082153	25475.5	16353.2	0.63868	6.7595e-74	1.0701e-72	BZW1	protein_coding	basic leucine zipper and W2 domains 1 [Source:HGNC Symbol;Acc:18380]
ENSG00000082258	4897.16	3584.74	0.44982	2.8567e-29	1.7201e-28	CCNT2	protein_coding	cyclin T2 [Source:HGNC Symbol;Acc:1600]
ENSG00000082516	6982.53	3926.53	0.82899	1.2618e-100	3.0755e-99	GEMIN5	protein_coding	gem (nuclear organelle) associated protein 5 [Source:HGNC Symbol;Acc:20043]
ENSG00000082641	12661.3	10898.6	0.21635	8.9986e-10	2.6801e-09	NFE2L1	protein_coding	nuclear factor (erythroid-derived 2)-like 1 [Source:HGNC Symbol;Acc:7781]
ENSG00000082805	5642.77	4339.31	0.37752	1.18e-17	4.9208e-17	ERC1	protein_coding	ELKS/RAB6-interacting/CAST family member 1 [Source:HGNC Symbol;Acc:17072]
ENSG00000083093	3302.44	1657.75	0.99121	6.9795e-82	1.2634e-80	PALB2	protein_coding	partner and localizer of BRCA2 [Source:HGNC Symbol;Acc:26144]
ENSG00000083168	16381.4	7388.76	1.1476	1.7201e-250	2.2951e-248	KAT6A	protein_coding	K(lysine) acetyltransferase 6A [Source:HGNC Symbol;Acc:13013]
ENSG00000083223	3695.86	2107.42	0.80738	1.2609e-54	1.4178e-53	ZCCHC6	protein_coding	zinc finger, CCHC domain containing 6 [Source:HGNC Symbol;Acc:25817]
ENSG00000083454	261.818	183.467	0.50142	0.0016132	0.0030063	P2RX5	protein_coding	purinergic receptor P2X, ligand-gated ion channel, 5 [Source:HGNC Symbol;Acc:8536]
ENSG00000083520	19096.3	15792.9	0.27357	8.4471e-17	3.4138e-16	DIS3	protein_coding	DIS3 mitotic control homolog (S. cerevisiae) [Source:HGNC Symbol;Acc:20604]
ENSG00000083535	7046.28	3795.64	0.89063	2.889e-78	4.9329e-77	PIBF1	protein_coding	progesterone immunomodulatory binding factor 1 [Source:HGNC Symbol;Acc:23352]
ENSG00000083635	1163.59	629.524	0.87947	2.4526e-23	1.2332e-22	NUFIP1	protein_coding	nuclear fragile X mental retardation protein interacting protein 1 [Source:HGNC Symbol;Acc:8057]
ENSG00000083642	4209.92	3006.26	0.48495	9.5645e-28	5.5115e-27	PDS5B	protein_coding	PDS5, regulator of cohesion maintenance, homolog B (S. cerevisiae) [Source:HGNC Symbol;Acc:20418]
ENSG00000083750	809.728	548.917	0.55671	1.3334e-09	3.9375e-09	RRAGB	protein_coding	Ras-related GTP binding B [Source:HGNC Symbol;Acc:19901]
ENSG00000083799	6564.2	2977.68	1.138	2.5691e-150	1.2113e-148	CYLD	protein_coding	cylindromatosis (turban tumor syndrome) [Source:HGNC Symbol;Acc:2584]
ENSG00000083812	2911.47	890.816	1.699	6.0078e-138	2.4261e-136	ZNF324	protein_coding	zinc finger protein 324 [Source:HGNC Symbol;Acc:14096]
ENSG00000083817	1213.71	407.953	1.5624	5.9409e-80	1.0447e-78	ZNF416	protein_coding	zinc finger protein 416 [Source:HGNC Symbol;Acc:20645]
ENSG00000083838	1773.53	852.945	1.0518	1.7972e-46	1.6698e-45	ZNF446	protein_coding	zinc finger protein 446 [Source:HGNC Symbol;Acc:21036]
ENSG00000083844	1980.99	730.561	1.4327	4.1993e-97	9.74e-96	ZNF264	protein_coding	zinc finger protein 264 [Source:HGNC Symbol;Acc:13057]
ENSG00000083857	12325.3	10145.4	0.27997	5.0971e-10	1.5393e-09	FAT1	protein_coding	FAT tumor suppressor homolog 1 (Drosophila) [Source:HGNC Symbol;Acc:3595]
ENSG00000083896	16359.9	7468.17	1.1302	2.3565e-271	3.961e-269	YTHDC1	protein_coding	YTH domain containing 1 [Source:HGNC Symbol;Acc:30626]
ENSG00000084072	3367.73	2829.03	0.24988	5.6999e-06	1.3385e-05	PPIE	protein_coding	peptidylprolyl isomerase E (cyclophilin E) [Source:HGNC Symbol;Acc:9258]
ENSG00000084073	14034	6217.94	1.1724	6.5993e-165	3.6975e-163	ZMPSTE24	protein_coding	zinc metallopeptidase STE24 [Source:HGNC Symbol;Acc:12877]
ENSG00000084090	24824.2	18980.9	0.38679	2.5988e-42	2.2041e-41	STARD7	protein_coding	StAR-related lipid transfer (START) domain containing 7 [Source:HGNC Symbol;Acc:18063]
ENSG00000084093	4395.86	3802.33	0.2091	8.4823e-06	1.9692e-05	REST	protein_coding	RE1-silencing transcription factor [Source:HGNC Symbol;Acc:9966]
ENSG00000084110	202.313	35.6197	2.3781	9.1311e-25	4.8148e-24	HAL	protein_coding	histidine ammonia-lyase [Source:HGNC Symbol;Acc:4806]
ENSG00000084112	3413.49	2762.69	0.30523	5.4601e-11	1.7331e-10	SSH1	protein_coding	slingshot protein phosphatase 1 [Source:HGNC Symbol;Acc:30579]
ENSG00000084463	11115.5	7762.81	0.51697	8.3625e-44	7.3179e-43	WBP11	protein_coding	WW domain binding protein 11 [Source:HGNC Symbol;Acc:16461]
ENSG00000084628	525.472	375.663	0.47882	0.0002749	0.00055941	NKAIN1	protein_coding	Na+/K+ transporting ATPase interacting 1 [Source:HGNC Symbol;Acc:25743]
ENSG00000084636	106.658	5.1644	3.7244	7.7292e-27	4.3428e-26	COL16A1	protein_coding	collagen, type XVI, alpha 1 [Source:HGNC Symbol;Acc:2193]
ENSG00000084652	8991.06	6160.77	0.54486	1.308e-36	9.6241e-36	TXLNA	protein_coding	taxilin alpha [Source:HGNC Symbol;Acc:30685]
ENSG00000084676	3372.45	2824.26	0.25461	4.8505e-08	1.3105e-07	NCOA1	protein_coding	nuclear receptor coactivator 1 [Source:HGNC Symbol;Acc:7668]
ENSG00000084774	13578.4	10995.7	0.30436	1.0508e-23	5.3575e-23	CAD	protein_coding	carbamoyl-phosphate synthetase 2, aspartate transcarbamylase, and dihydroorotase [Source:HGNC Symbol;Acc:1424]
ENSG00000085224	14749	13997.4	0.075158	0.018802	0.030044	ATRX	protein_coding	alpha thalassemia/mental retardation syndrome X-linked [Source:HGNC Symbol;Acc:886]
ENSG00000085276	2695.88	2108.1	0.35405	4.6215e-11	1.4729e-10	MECOM	protein_coding	MDS1 and EVI1 complex locus [Source:HGNC Symbol;Acc:3498]
ENSG00000085433	3355.26	2213.42	0.59818	2.8291e-34	1.9528e-33	WDR47	protein_coding	WD repeat domain 47 [Source:HGNC Symbol;Acc:29141]
ENSG00000085465	1787.45	278.509	2.6657	8.5892e-227	9.3026e-225	OVGP1	protein_coding	oviductal glycoprotein 1, 120kDa [Source:HGNC Symbol;Acc:8524]
ENSG00000085511	9459.69	5214.85	0.85808	4.4207e-140	1.8368e-138	MAP3K4	protein_coding	mitogen-activated protein kinase kinase kinase 4 [Source:HGNC Symbol;Acc:6856]
ENSG00000085514	285.243	42.9868	2.6252	2.206e-40	1.7811e-39	PILRA	protein_coding	paired immunoglobin-like type 2 receptor alpha [Source:HGNC Symbol;Acc:20396]
ENSG00000085552	415.522	274.455	0.58958	6.3452e-06	1.4859e-05	IGSF9	protein_coding	immunoglobulin superfamily, member 9 [Source:HGNC Symbol;Acc:18132]
ENSG00000085563	2320.6	1450.45	0.67312	8.3894e-25	4.4309e-24	ABCB1	protein_coding	ATP-binding cassette, sub-family B (MDR/TAP), member 1 [Source:HGNC Symbol;Acc:40]
ENSG00000085644	1513.4	989.229	0.61101	1.3833e-20	6.3576e-20	ZNF213	protein_coding	zinc finger protein 213 [Source:HGNC Symbol;Acc:13005]
ENSG00000085721	10808.4	3392.34	1.6689	1.9956e-307	4.3048e-305	RRN3	protein_coding	RRN3 RNA polymerase I transcription factor homolog (S. cerevisiae) [Source:HGNC Symbol;Acc:30346]
ENSG00000085741	859.79	597.781	0.52042	1.62e-08	4.4886e-08	WNT11	protein_coding	wingless-type MMTV integration site family, member 11 [Source:HGNC Symbol;Acc:12776]
ENSG00000085760	5145.6	4506.64	0.1906	8.9599e-06	2.0758e-05	MTIF2	protein_coding	mitochondrial translational initiation factor 2 [Source:HGNC Symbol;Acc:7441]
ENSG00000085840	4484.72	3104.26	0.52967	4.852e-32	3.1493e-31	ORC1	protein_coding	origin recognition complex, subunit 1 [Source:HGNC Symbol;Acc:8487]
ENSG00000085872	10227.8	4107.59	1.3138	9.0429e-231	1.0222e-228	CHERP	protein_coding	calcium homeostasis endoplasmic reticulum protein [Source:HGNC Symbol;Acc:16930]
ENSG00000085978	3159.79	1347.5	1.2274	3.8084e-121	1.2447e-119	ATG16L1	protein_coding	autophagy related 16-like 1 (S. cerevisiae) [Source:HGNC Symbol;Acc:21498]
ENSG00000086015	4132.29	3837.92	0.10647	0.026793	0.041596	MAST2	protein_coding	microtubule associated serine/threonine kinase 2 [Source:HGNC Symbol;Acc:19035]
ENSG00000086061	28879.9	9965.6	1.5337	0	0	DNAJA1	protein_coding	DnaJ (Hsp40) homolog, subfamily A, member 1 [Source:HGNC Symbol;Acc:5229]
ENSG00000086065	5396.72	3852.92	0.48432	1.0351e-21	4.9425e-21	CHMP5	protein_coding	charged multivesicular body protein 5 [Source:HGNC Symbol;Acc:26942]
ENSG00000086102	5323.18	3845.71	0.46798	9.1629e-25	4.8306e-24	NFX1	protein_coding	nuclear transcription factor, X-box binding 1 [Source:HGNC Symbol;Acc:7803]
ENSG00000086200	5042.78	3668.68	0.45749	3.8904e-22	1.8777e-21	IPO11	protein_coding	importin 11 [Source:HGNC Symbol;Acc:20628]
ENSG00000086289	1333.74	1044.39	0.35182	1.2058e-07	3.1772e-07	EPDR1	protein_coding	ependymin related protein 1 (zebrafish) [Source:HGNC Symbol;Acc:17572]
ENSG00000086544	2078.8	972.098	1.0926	1.225e-56	1.4393e-55	ITPKC	protein_coding	inositol-trisphosphate 3-kinase C [Source:HGNC Symbol;Acc:14897]
ENSG00000086570	4.23375	0	1.0588	0.023039	0.036165	FAT2	protein_coding	FAT tumor suppressor homolog 2 (Drosophila) [Source:HGNC Symbol;Acc:3596]
ENSG00000086589	5729.94	3210.01	0.83402	1.4967e-91	3.2044e-90	RBM22	protein_coding	RNA binding motif protein 22 [Source:HGNC Symbol;Acc:25503]
ENSG00000086598	17849.6	16336.9	0.12734	0.00047204	0.00093883	TMED2	protein_coding	transmembrane emp24 domain trafficking protein 2 [Source:HGNC Symbol;Acc:16996]
ENSG00000086712	10923.6	7660.02	0.51122	2.4122e-51	2.5137e-50	TXLNG	protein_coding	taxilin gamma [Source:HGNC Symbol;Acc:18578]
ENSG00000086717	154.272	28.5836	2.2719	2.1396e-19	9.4948e-19	PPEF1	protein_coding	protein phosphatase, EF-hand calcium binding domain 1 [Source:HGNC Symbol;Acc:9243]
ENSG00000086730	1360.94	11.5275	6.5711	4.7766e-197	3.8759e-195	LAT2	protein_coding	linker for activation of T cells family, member 2 [Source:HGNC Symbol;Acc:12749]
ENSG00000086758	31125.8	28333	0.13537	0.00029802	0.00060469	HUWE1	protein_coding	HECT, UBA and WWE domain containing 1, E3 ubiquitin protein ligase [Source:HGNC Symbol;Acc:30892]
ENSG00000086967	132.761	16.8368	2.7412	1.2839e-23	6.524e-23	MYBPC2	protein_coding	myosin binding protein C, fast type [Source:HGNC Symbol;Acc:7550]
ENSG00000087074	13872.1	1999.35	2.7893	0	0	PPP1R15A	protein_coding	protein phosphatase 1, regulatory subunit 15A [Source:HGNC Symbol;Acc:14375]
ENSG00000087077	5455.06	4244.73	0.36208	1.1715e-17	4.8862e-17	TRIP6	protein_coding	thyroid hormone receptor interactor 6 [Source:HGNC Symbol;Acc:12311]
ENSG00000087085	1172.53	131.594	3.117	4.466e-168	2.5978e-166	ACHE	protein_coding	acetylcholinesterase [Source:HGNC Symbol;Acc:108]
ENSG00000087086	15705.4	11670.9	0.42794	1.159e-38	8.908e-38	FTL	protein_coding	ferritin, light polypeptide [Source:HGNC Symbol;Acc:3999]
ENSG00000087087	27898.1	9521.55	1.55	0	0	SRRT	protein_coding	serrate RNA effector molecule homolog (Arabidopsis) [Source:HGNC Symbol;Acc:24101]
ENSG00000087088	3999.95	3416.37	0.22729	1.1966e-06	2.9518e-06	BAX	protein_coding	BCL2-associated X protein [Source:HGNC Symbol;Acc:959]
ENSG00000087152	4313.27	3534.15	0.28732	5.8184e-12	1.9309e-11	ATXN7L3	protein_coding	ataxin 7-like 3 [Source:HGNC Symbol;Acc:25416]
ENSG00000087191	7914.85	6349.65	0.31739	1.0407e-12	3.5616e-12	PSMC5	protein_coding	proteasome (prosome, macropain) 26S subunit, ATPase, 5 [Source:HGNC Symbol;Acc:9552]
ENSG00000087206	5523.35	2972.66	0.89167	3.3398e-98	7.8664e-97	UIMC1	protein_coding	ubiquitin interaction motif containing 1 [Source:HGNC Symbol;Acc:30298]
ENSG00000087237	16.8821	0	2.548	7.0006e-07	1.7588e-06	CETP	protein_coding	cholesteryl ester transfer protein, plasma [Source:HGNC Symbol;Acc:1869]
ENSG00000087245	456.071	341.193	0.41663	0.00040628	0.00081302	MMP2	protein_coding	matrix metallopeptidase 2 (gelatinase A, 72kDa gelatinase, 72kDa type IV collagenase) [Source:HGNC Symbol;Acc:7166]
ENSG00000087263	4698.83	2587.22	0.8576	7.8611e-63	1.0392e-61	OGFOD1	protein_coding	2-oxoglutarate and iron-dependent oxygenase domain containing 1 [Source:HGNC Symbol;Acc:25585]
ENSG00000087269	14607.4	7888.53	0.88827	2.0826e-171	1.2595e-169	NOP14	protein_coding	NOP14 nucleolar protein [Source:HGNC Symbol;Acc:16821]
ENSG00000087274	9486.73	7599.89	0.31987	6.235e-18	2.6273e-17	ADD1	protein_coding	adducin 1 (alpha) [Source:HGNC Symbol;Acc:243]
ENSG00000087365	27385.7	20834.6	0.39383	1.2911e-33	8.7396e-33	SF3B2	protein_coding	splicing factor 3b, subunit 2, 145kDa [Source:HGNC Symbol;Acc:10769]
ENSG00000087448	3147.15	2864.75	0.1355	0.0038856	0.0068936	KLHL42	protein_coding	kelch-like family member 42 [Source:HGNC Symbol;Acc:29252]
ENSG00000087494	152.223	54.8763	1.4026	4.0065e-10	1.2156e-09	PTHLH	protein_coding	parathyroid hormone-like hormone [Source:HGNC Symbol;Acc:9607]
ENSG00000087589	1135.1	17.5524	5.1452	7.0853e-48	6.8408e-47	CASS4	protein_coding	Cas scaffolding protein family member 4 [Source:HGNC Symbol;Acc:15878]
ENSG00000087995	2883.6	2177.04	0.40433	5.9956e-14	2.1624e-13	METTL2A	protein_coding	methyltransferase like 2A [Source:HGNC Symbol;Acc:25755]
ENSG00000088038	8620.32	4858.95	0.82525	6.1042e-105	1.5864e-103	CNOT3	protein_coding	CCR4-NOT transcription complex, subunit 3 [Source:HGNC Symbol;Acc:7879]
ENSG00000088053	70.3748	2.71905	3.5733	6.0296e-18	2.5411e-17	GP6	protein_coding	glycoprotein VI (platelet) [Source:HGNC Symbol;Acc:14388]
ENSG00000088179	2918.41	2505.14	0.2199	9.8431e-06	2.2743e-05	PTPN4	protein_coding	protein tyrosine phosphatase, non-receptor type 4 (megakaryocyte) [Source:HGNC Symbol;Acc:9656]
ENSG00000088247	37746.4	27371.6	0.46348	1.4101e-75	2.2985e-74	KHSRP	protein_coding	KH-type splicing regulatory protein [Source:HGNC Symbol;Acc:6316]
ENSG00000088256	10505.8	5118.1	1.0365	3.8846e-158	2.0314e-156	GNA11	protein_coding	guanine nucleotide binding protein (G protein), alpha 11 (Gq class) [Source:HGNC Symbol;Acc:4379]
ENSG00000088298	1273.97	919.082	0.47095	3.1334e-10	9.5656e-10	EDEM2	protein_coding	ER degradation enhancer, mannosidase alpha-like 2 [Source:HGNC Symbol;Acc:15877]
ENSG00000088340	369.439	283.897	0.37697	0.0051484	0.008996	FER1L4	pseudogene	fer-1-like 4 (C. elegans) pseudogene [Source:HGNC Symbol;Acc:15801]
ENSG00000088356	3470.33	1311.03	1.4007	1.8611e-163	1.0272e-161	PDRG1	protein_coding	p53 and DNA-damage regulated 1 [Source:HGNC Symbol;Acc:16119]
ENSG00000088448	3465.64	3089.6	0.1648	0.00096437	0.0018457	ANKRD10	protein_coding	ankyrin repeat domain 10 [Source:HGNC Symbol;Acc:20265]
ENSG00000088451	1282.5	1026.04	0.31989	1.3764e-05	3.1431e-05	TGDS	protein_coding	TDP-glucose 4,6-dehydratase [Source:HGNC Symbol;Acc:20324]
ENSG00000088538	2767.06	2479.23	0.15727	0.0020046	0.0036934	DOCK3	protein_coding	dedicator of cytokinesis 3 [Source:HGNC Symbol;Acc:2989]
ENSG00000088726	34.3953	0.700899	3.2828	8.4585e-12	2.7895e-11	TMEM40	protein_coding	transmembrane protein 40 [Source:HGNC Symbol;Acc:25620]
ENSG00000088727	334.506	120.381	1.4374	1.2024e-18	5.1959e-18	KIF9	protein_coding	kinesin family member 9 [Source:HGNC Symbol;Acc:16666]
ENSG00000088808	1722.74	1117.16	0.62216	1.846e-23	9.3289e-23	PPP1R13B	protein_coding	protein phosphatase 1, regulatory subunit 13B [Source:HGNC Symbol;Acc:14950]
ENSG00000088827	65.1494	5.06833	1.4944	0.0035248	0.0062945	SIGLEC1	protein_coding	sialic acid binding Ig-like lectin 1, sialoadhesin [Source:HGNC Symbol;Acc:11127]
ENSG00000088854	979.14	840.759	0.22066	0.0098455	0.01647	C20orf194	protein_coding	chromosome 20 open reading frame 194 [Source:HGNC Symbol;Acc:17721]
ENSG00000088926	67.251	0.64274	4.2663	1.2589e-21	6.0001e-21	F11	protein_coding	coagulation factor XI [Source:HGNC Symbol;Acc:3529]
ENSG00000088930	10338.1	9707.89	0.090586	0.009191	0.015458	XRN2	protein_coding	5'-3' exoribonuclease 2 [Source:HGNC Symbol;Acc:12836]
ENSG00000088986	4953.9	3955.68	0.32319	3.5349e-13	1.2372e-12	DYNLL1	protein_coding	dynein, light chain, LC8-type 1 [Source:HGNC Symbol;Acc:15476]
ENSG00000089006	10055.3	6157.1	0.70573	1.2986e-64	1.7701e-63	SNX5	protein_coding	sorting nexin 5 [Source:HGNC Symbol;Acc:14969]
ENSG00000089012	14.701	0	2.3396	5.4911e-06	1.2912e-05	SIRPG	protein_coding	signal-regulatory protein gamma [Source:HGNC Symbol;Acc:15757]
ENSG00000089022	3235.16	2981.76	0.11854	0.0181	0.028992	MAPKAPK5	protein_coding	mitogen-activated protein kinase-activated protein kinase 5 [Source:HGNC Symbol;Acc:6889]
ENSG00000089048	7289.11	4320.61	0.75219	6.0969e-61	7.8012e-60	ESF1	protein_coding	ESF1, nucleolar pre-rRNA processing protein, homolog (S. cerevisiae) [Source:HGNC Symbol;Acc:15898]
ENSG00000089091	656.061	199.041	1.6961	1.8471e-48	1.8056e-47	DZANK1	protein_coding	double zinc ribbon and ankyrin repeat domains 1 [Source:HGNC Symbol;Acc:15858]
ENSG00000089101	51.0371	11.3848	1.8499	2.8759e-07	7.4123e-07	C20orf26	protein_coding	chromosome 20 open reading frame 26 [Source:HGNC Symbol;Acc:15872]
ENSG00000089127	845.732	0	7.4817	5.2527e-77	8.8004e-76	OAS1	protein_coding	2'-5'-oligoadenylate synthetase 1, 40/46kDa [Source:HGNC Symbol;Acc:8086]
ENSG00000089154	18784.2	17166.7	0.12995	3.1417e-05	6.9703e-05	GCN1L1	protein_coding	GCN1 general control of amino-acid synthesis 1-like 1 (yeast) [Source:HGNC Symbol;Acc:4199]
ENSG00000089163	258.789	122.852	1.0508	4.3225e-11	1.3789e-10	SIRT4	protein_coding	sirtuin 4 [Source:HGNC Symbol;Acc:14932]
ENSG00000089169	30.3816	2.97957	2.3012	9.6792e-07	2.4075e-06	RPH3A	protein_coding	rabphilin 3A homolog (mouse) [Source:HGNC Symbol;Acc:17056]
ENSG00000089177	1624.66	1485.02	0.12837	0.032399	0.049422	KIF16B	protein_coding	kinesin family member 16B [Source:HGNC Symbol;Acc:15869]
ENSG00000089195	5424.56	1627.8	1.732	6.8273e-279	1.2806e-276	TRMT6	protein_coding	tRNA methyltransferase 6 homolog (S. cerevisiae) [Source:HGNC Symbol;Acc:20900]
ENSG00000089199	208.81	51.7696	1.9256	6.5971e-20	2.9807e-19	CHGB	protein_coding	chromogranin B (secretogranin 1) [Source:HGNC Symbol;Acc:1930]
ENSG00000089234	4023.18	1930.55	1.0574	1.8267e-102	4.5728e-101	BRAP	protein_coding	BRCA1 associated protein [Source:HGNC Symbol;Acc:1099]
ENSG00000089250	11.0907	1.22267	1.5328	0.002867	0.0051767	NOS1	protein_coding	nitric oxide synthase 1 (neuronal) [Source:HGNC Symbol;Acc:7872]
ENSG00000089280	34705.9	28233.6	0.29752	1.2246e-24	6.439e-24	FUS	protein_coding	fused in sarcoma [Source:HGNC Symbol;Acc:4010]
ENSG00000089356	9.10549	0.35045	1.5906	0.0018336	0.0033935	FXYD3	protein_coding	FXYD domain containing ion transport regulator 3 [Source:HGNC Symbol;Acc:4027]
ENSG00000089486	2404.96	1376.12	0.80436	9.4816e-39	7.3024e-38	CDIP1	protein_coding	cell death-inducing p53 target 1 [Source:HGNC Symbol;Acc:13234]
ENSG00000089558	42.8319	21.6562	0.85735	0.014237	0.023213	KCNH4	protein_coding	potassium voltage-gated channel, subfamily H (eag-related), member 4 [Source:HGNC Symbol;Acc:6253]
ENSG00000089685	11927.4	10067.7	0.24401	3.5542e-12	1.1906e-11	BIRC5	protein_coding	baculoviral IAP repeat containing 5 [Source:HGNC Symbol;Acc:593]
ENSG00000089692	139.059	35.6972	1.8525	3.0546e-15	1.1595e-14	LAG3	protein_coding	lymphocyte-activation gene 3 [Source:HGNC Symbol;Acc:6476]
ENSG00000089737	13129	10924.7	0.26494	1.3753e-15	5.3054e-15	DDX24	protein_coding	DEAD (Asp-Glu-Ala-Asp) box polypeptide 24 [Source:HGNC Symbol;Acc:13266]
ENSG00000089820	798.466	227.902	1.7826	1.0143e-51	1.0669e-50	ARHGAP4	protein_coding	Rho GTPase activating protein 4 [Source:HGNC Symbol;Acc:674]
ENSG00000089847	482.614	50.1625	3.1752	1.9055e-71	2.8845e-70	ANKRD24	protein_coding	ankyrin repeat domain 24 [Source:HGNC Symbol;Acc:29424]
ENSG00000089902	3720.32	2938.39	0.33957	1.0144e-14	3.7738e-14	RCOR1	protein_coding	REST corepressor 1 [Source:HGNC Symbol;Acc:17441]
ENSG00000090006	3898.42	3167.38	0.29866	6.9303e-09	1.961e-08	LTBP4	protein_coding	latent transforming growth factor beta binding protein 4 [Source:HGNC Symbol;Acc:6717]
ENSG00000090020	2172.24	854.836	1.3399	3.2505e-103	8.2328e-102	SLC9A1	protein_coding	solute carrier family 9, subfamily A (NHE1, cation proton antiporter 1), member 1 [Source:HGNC Symbol;Acc:11071]
ENSG00000090054	6384.89	3851.15	0.72824	3.405e-82	6.2025e-81	SPTLC1	protein_coding	serine palmitoyltransferase, long chain base subunit 1 [Source:HGNC Symbol;Acc:11277]
ENSG00000090061	3904.62	3401.68	0.19838	4.3278e-06	1.0243e-05	CCNK	protein_coding	cyclin K [Source:HGNC Symbol;Acc:1596]
ENSG00000090266	2054.76	1818.2	0.17478	0.0045712	0.0080444	NDUFB2	protein_coding	NADH dehydrogenase (ubiquinone) 1 beta subcomplex, 2, 8kDa [Source:HGNC Symbol;Acc:7697]
ENSG00000090273	10689.9	5541.29	0.94714	3.341e-165	1.8841e-163	NUDC	protein_coding	nuclear distribution C homolog (A. nidulans) [Source:HGNC Symbol;Acc:8045]
ENSG00000090316	5043.65	2709.5	0.89484	3.5567e-101	8.7515e-100	MAEA	protein_coding	macrophage erythroblast attacher [Source:HGNC Symbol;Acc:13731]
ENSG00000090339	359.514	45.2398	2.8989	3.313e-60	4.1772e-59	ICAM1	protein_coding	intercellular adhesion molecule 1 [Source:HGNC Symbol;Acc:5344]
ENSG00000090372	12802.7	10249.2	0.3206	1.938e-27	1.1066e-26	STRN4	protein_coding	striatin, calmodulin binding protein 4 [Source:HGNC Symbol;Acc:15721]
ENSG00000090376	214.008	25.2699	2.9039	6.2786e-36	4.5384e-35	IRAK3	protein_coding	interleukin-1 receptor-associated kinase 3 [Source:HGNC Symbol;Acc:17020]
ENSG00000090382	48.0265	3.77969	2.8291	1.7135e-11	5.5771e-11	LYZ	protein_coding	lysozyme [Source:HGNC Symbol;Acc:6740]
ENSG00000090432	2261.74	901.745	1.3196	9.7757e-95	2.1852e-93	MUL1	protein_coding	mitochondrial E3 ubiquitin protein ligase 1 [Source:HGNC Symbol;Acc:25762]
ENSG00000090512	6.10088	0	1.345	0.0059881	0.010364	FETUB	protein_coding	fetuin B [Source:HGNC Symbol;Acc:3658]
ENSG00000090520	9541.82	5524.32	0.78659	5.2854e-84	9.9427e-83	DNAJB11	protein_coding	DnaJ (Hsp40) homolog, subfamily B, member 11 [Source:HGNC Symbol;Acc:14889]
ENSG00000090554	102.513	58.3823	0.76436	0.0013999	0.0026262	FLT3LG	protein_coding	fms-related tyrosine kinase 3 ligand [Source:HGNC Symbol;Acc:3766]
ENSG00000090612	2140.76	1070.35	0.99787	1.8346e-62	2.4081e-61	ZNF268	protein_coding	zinc finger protein 268 [Source:HGNC Symbol;Acc:13061]
ENSG00000090615	10115.2	3912.49	1.3677	1.6834e-254	2.3682e-252	GOLGA3	protein_coding	golgin A3 [Source:HGNC Symbol;Acc:4426]
ENSG00000090621	19771.5	15068.9	0.3913	1.6133e-32	1.0591e-31	PABPC4	protein_coding	poly(A) binding protein, cytoplasmic 4 (inducible form) [Source:HGNC Symbol;Acc:8557]
ENSG00000090674	1012.39	678.137	0.57553	4.5154e-13	1.5739e-12	MCOLN1	protein_coding	mucolipin 1 [Source:HGNC Symbol;Acc:13356]
ENSG00000090686	5458.74	4958.71	0.13848	0.00080444	0.0015543	USP48	protein_coding	ubiquitin specific peptidase 48 [Source:HGNC Symbol;Acc:18533]
ENSG00000090776	1482.06	1318.18	0.16842	0.021157	0.033465	EFNB1	protein_coding	ephrin-B1 [Source:HGNC Symbol;Acc:3226]
ENSG00000090857	1973.52	1747.91	0.17476	0.0031479	0.0056558	PDPR	protein_coding	pyruvate dehydrogenase phosphatase regulatory subunit [Source:HGNC Symbol;Acc:30264]
ENSG00000090905	7055.12	4515.52	0.64287	2.5481e-58	3.1082e-57	TNRC6A	protein_coding	trinucleotide repeat containing 6A [Source:HGNC Symbol;Acc:11969]
ENSG00000090920	504.858	14.8512	4.8181	1.0379e-100	2.5321e-99	FCGBP	protein_coding	Fc fragment of IgG binding protein [Source:HGNC Symbol;Acc:13572]
ENSG00000091009	10931.9	5882.28	0.89286	1.4514e-114	4.3434e-113	RBM27	protein_coding	RNA binding motif protein 27 [Source:HGNC Symbol;Acc:29243]
ENSG00000091106	222.511	2.60738	5.2778	1.6619e-51	1.7382e-50	NLRC4	protein_coding	NLR family, CARD domain containing 4 [Source:HGNC Symbol;Acc:16412]
ENSG00000091127	5315.27	3485.74	0.60742	6.8589e-43	5.8926e-42	PUS7	protein_coding	pseudouridylate synthase 7 homolog (S. cerevisiae) [Source:HGNC Symbol;Acc:26033]
ENSG00000091128	34.8259	5.42492	2.0493	2.5133e-06	6.0457e-06	LAMB4	protein_coding	laminin, beta 4 [Source:HGNC Symbol;Acc:6491]
ENSG00000091137	394.919	36.4492	3.2943	2.3071e-66	3.2281e-65	SLC26A4	protein_coding	solute carrier family 26, member 4 [Source:HGNC Symbol;Acc:8818]
ENSG00000091138	17.9816	0	2.7076	1.1931e-07	3.1439e-07	SLC26A3	protein_coding	solute carrier family 26, member 3 [Source:HGNC Symbol;Acc:3018]
ENSG00000091164	3024.34	2394.99	0.33497	1.6883e-10	5.2175e-10	TXNL1	protein_coding	thioredoxin-like 1 [Source:HGNC Symbol;Acc:12436]
ENSG00000091181	71.0609	1.50102	4.0132	2.8291e-21	1.3307e-20	IL5RA	protein_coding	interleukin 5 receptor, alpha [Source:HGNC Symbol;Acc:6017]
ENSG00000091482	23.0434	2.21122	2.1395	1.0921e-05	2.515e-05	SMPX	protein_coding	small muscle protein, X-linked [Source:HGNC Symbol;Acc:11122]
ENSG00000091513	170.117	11.7492	3.5144	2.1667e-34	1.502e-33	TF	protein_coding	transferrin [Source:HGNC Symbol;Acc:11740]
ENSG00000091536	381.263	51.9246	2.7751	3.0272e-53	3.3007e-52	MYO15A	protein_coding	myosin XVA [Source:HGNC Symbol;Acc:7594]
ENSG00000091622	704.54	442.27	0.66486	1.3554e-10	4.2127e-10	PITPNM3	protein_coding	PITPNM family member 3 [Source:HGNC Symbol;Acc:21043]
ENSG00000091651	5085.4	3007.18	0.75574	1.1635e-53	1.2805e-52	ORC6	protein_coding	origin recognition complex, subunit 6 [Source:HGNC Symbol;Acc:17151]
ENSG00000091704	61.7908	0.287644	4.2902	7.3024e-21	3.3881e-20	CPA1	protein_coding	carboxypeptidase A1 (pancreatic) [Source:HGNC Symbol;Acc:2296]
ENSG00000091732	2549.25	1605.59	0.66637	2.79e-34	1.9269e-33	ZC3HC1	protein_coding	zinc finger, C3HC-type containing 1 [Source:HGNC Symbol;Acc:29913]
ENSG00000091831	129.184	14.1395	2.9248	3.221e-24	1.6682e-23	ESR1	protein_coding	estrogen receptor 1 [Source:HGNC Symbol;Acc:3467]
ENSG00000091879	861.282	3.94637	6.8649	5.4773e-119	1.7482e-117	ANGPT2	protein_coding	angiopoietin 2 [Source:HGNC Symbol;Acc:485]
ENSG00000092020	3115.54	1749.45	0.82958	5.6052e-59	6.9222e-58	PPP2R3C	protein_coding	protein phosphatase 2, regulatory subunit B'', gamma [Source:HGNC Symbol;Acc:17485]
ENSG00000092054	41.0599	0	3.8152	4.0359e-15	1.5264e-14	MYH7	protein_coding	myosin, heavy chain 7, cardiac muscle, beta [Source:HGNC Symbol;Acc:7577]
ENSG00000092098	1224.13	949.329	0.36561	8.7417e-07	2.1804e-06	RNF31	protein_coding	ring finger protein 31 [Source:HGNC Symbol;Acc:16031]
ENSG00000092108	5068.73	3531.34	0.52043	5.5808e-28	3.2368e-27	SCFD1	protein_coding	sec1 family domain containing 1 [Source:HGNC Symbol;Acc:20726]
ENSG00000092148	12480.5	11091.7	0.16982	8.7498e-08	2.3304e-07	HECTD1	protein_coding	HECT domain containing E3 ubiquitin protein ligase 1 [Source:HGNC Symbol;Acc:20157]
ENSG00000092200	85.0161	4.61085	3.4769	1.3965e-19	6.2391e-19	RPGRIP1	protein_coding	retinitis pigmentosa GTPase regulator interacting protein 1 [Source:HGNC Symbol;Acc:13436]
ENSG00000092201	34161.3	27820.1	0.29574	3.4769e-21	1.6313e-20	SUPT16H	protein_coding	suppressor of Ty 16 homolog (S. cerevisiae) [Source:HGNC Symbol;Acc:11465]
ENSG00000092295	153.774	84.3771	0.8154	0.00045007	0.00089657	TGM1	protein_coding	transglutaminase 1 (K polypeptide epidermal type I, protein-glutamine-gamma-glutamyltransferase) [Source:HGNC Symbol;Acc:11777]
ENSG00000092445	3504.4	2944.26	0.2515	4.5771e-08	1.2383e-07	TYRO3	protein_coding	TYRO3 protein tyrosine kinase [Source:HGNC Symbol;Acc:12446]
ENSG00000092529	9.27415	1.80725	1.1825	0.021419	0.033836	CAPN3	protein_coding	calpain 3, (p94) [Source:HGNC Symbol;Acc:1480]
ENSG00000092607	169.048	18.669	2.9707	2.3387e-29	1.4118e-28	TBX15	protein_coding	T-box 15 [Source:HGNC Symbol;Acc:11594]
ENSG00000092820	17213.5	11994.8	0.52058	4.4039e-68	6.3225e-67	EZR	protein_coding	ezrin [Source:HGNC Symbol;Acc:12691]
ENSG00000092850	284.668	161.381	0.80136	3.8596e-08	1.0476e-07	TEKT2	protein_coding	tektin 2 (testicular) [Source:HGNC Symbol;Acc:11725]
ENSG00000092853	7931.5	4723.52	0.7469	3.1682e-101	7.803e-100	CLSPN	protein_coding	claspin [Source:HGNC Symbol;Acc:19715]
ENSG00000092929	98.3467	15.2056	2.4017	2.2554e-14	8.2809e-14	UNC13D	protein_coding	unc-13 homolog D (C. elegans) [Source:HGNC Symbol;Acc:23147]
ENSG00000092931	1245.67	970.302	0.35768	3.6124e-07	9.2461e-07	MFSD11	protein_coding	major facilitator superfamily domain containing 11 [Source:HGNC Symbol;Acc:25458]
ENSG00000092978	3492.11	2570.25	0.44021	1.2188e-18	5.2651e-18	GPATCH2	protein_coding	G patch domain containing 2 [Source:HGNC Symbol;Acc:25499]
ENSG00000093000	12441.3	6978.23	0.83354	1.5928e-145	7.1207e-144	NUP50	protein_coding	nucleoporin 50kDa [Source:HGNC Symbol;Acc:8065]
ENSG00000093010	2116.7	1707.45	0.30985	1.1847e-08	3.3107e-08	COMT	protein_coding	catechol-O-methyltransferase [Source:HGNC Symbol;Acc:2228]
ENSG00000093167	3282.01	2958.79	0.1485	0.0012824	0.0024173	LRRFIP2	protein_coding	leucine rich repeat (in FLII) interacting protein 2 [Source:HGNC Symbol;Acc:6703]
ENSG00000094804	11827.4	5605.07	1.0758	4.5876e-173	2.8341e-171	CDC6	protein_coding	cell division cycle 6 [Source:HGNC Symbol;Acc:1744]
ENSG00000094975	6373.47	4843.5	0.39512	7.8444e-22	3.7602e-21	SUCO	protein_coding	SUN domain containing ossification factor [Source:HGNC Symbol;Acc:1240]
ENSG00000095015	3736.2	2557.45	0.5452	1.2967e-26	7.2337e-26	MAP3K1	protein_coding	mitogen-activated protein kinase kinase kinase 1, E3 ubiquitin protein ligase [Source:HGNC Symbol;Acc:6848]
ENSG00000095066	2312.69	1951.78	0.24517	3.7027e-05	8.1757e-05	HOOK2	protein_coding	hook homolog 2 (Drosophila) [Source:HGNC Symbol;Acc:19885]
ENSG00000095261	438.399	153.038	1.4879	4.7466e-21	2.2146e-20	PSMD5	protein_coding	proteasome (prosome, macropain) 26S subunit, non-ATPase, 5 [Source:HGNC Symbol;Acc:9563]
ENSG00000095303	62.6335	24.9202	1.1857	0.00018816	0.00038895	PTGS1	protein_coding	prostaglandin-endoperoxide synthase 1 (prostaglandin G/H synthase and cyclooxygenase) [Source:HGNC Symbol;Acc:9604]
ENSG00000095319	25494.3	22698.1	0.16751	2.2082e-09	6.431e-09	NUP188	protein_coding	nucleoporin 188kDa [Source:HGNC Symbol;Acc:17859]
ENSG00000095380	2772.29	2143.05	0.36906	8.6322e-09	2.4303e-08	NANS	protein_coding	N-acetylneuraminic acid synthase [Source:HGNC Symbol;Acc:19237]
ENSG00000095383	133.996	96.6932	0.45422	0.022115	0.034813	TBC1D2	protein_coding	TBC1 domain family, member 2 [Source:HGNC Symbol;Acc:18026]
ENSG00000095485	4159.75	2606.91	0.67261	2.3327e-41	1.9335e-40	CWF19L1	protein_coding	CWF19-like 1, cell cycle control (S. pombe) [Source:HGNC Symbol;Acc:25613]
ENSG00000095574	3980.25	2971.2	0.42066	6.857e-17	2.7816e-16	IKZF5	protein_coding	IKAROS family zinc finger 5 (Pegasus) [Source:HGNC Symbol;Acc:14283]
ENSG00000095585	49.3571	3.49819	2.7426	7.5049e-10	2.2453e-09	BLNK	protein_coding	B-cell linker [Source:HGNC Symbol;Acc:14211]
ENSG00000095587	1193.15	143.057	3.0246	9.7561e-176	6.1444e-174	TLL2	protein_coding	tolloid-like 2 [Source:HGNC Symbol;Acc:11844]
ENSG00000095596	198.05	143.057	0.45606	0.0076308	0.012998	CYP26A1	protein_coding	cytochrome P450, family 26, subfamily A, polypeptide 1 [Source:HGNC Symbol;Acc:2603]
ENSG00000095713	675.25	154.765	2.0992	4.3608e-63	5.7976e-62	CRTAC1	protein_coding	cartilage acidic protein 1 [Source:HGNC Symbol;Acc:14882]
ENSG00000095739	1469.71	848.085	0.78964	1.8471e-24	9.6437e-24	BAMBI	protein_coding	BMP and activin membrane-bound inhibitor homolog (Xenopus laevis) [Source:HGNC Symbol;Acc:30251]
ENSG00000095752	258.399	32.5712	2.8685	4.4095e-42	3.7227e-41	IL11	protein_coding	interleukin 11 [Source:HGNC Symbol;Acc:5966]
ENSG00000095777	1664.74	523.087	1.6603	9.1321e-95	2.0431e-93	MYO3A	protein_coding	myosin IIIA [Source:HGNC Symbol;Acc:7601]
ENSG00000095787	16627.7	10878.3	0.61125	2.9107e-75	4.7266e-74	WAC	protein_coding	WW domain containing adaptor with coiled-coil [Source:HGNC Symbol;Acc:17327]
ENSG00000095794	3249.9	2237.33	0.5375	5.5498e-26	3.0326e-25	CREM	protein_coding	cAMP responsive element modulator [Source:HGNC Symbol;Acc:2352]
ENSG00000095906	3231.11	2530.74	0.35212	3.5094e-11	1.124e-10	NUBP2	protein_coding	nucleotide binding protein 2 [Source:HGNC Symbol;Acc:8042]
ENSG00000095932	92.0758	1.16451	4.4638	1.8859e-26	1.0474e-25	C19orf77	protein_coding	chromosome 19 open reading frame 77 [Source:HGNC Symbol;Acc:37244]
ENSG00000095951	3122.14	1259.28	1.3054	1.9221e-104	4.931e-103	HIVEP1	protein_coding	human immunodeficiency virus type I enhancer binding protein 1 [Source:HGNC Symbol;Acc:4920]
ENSG00000096060	6458.98	4717.4	0.45183	9.0058e-26	4.8963e-25	FKBP5	protein_coding	FK506 binding protein 5 [Source:HGNC Symbol;Acc:3721]
ENSG00000096070	4006.75	2180.87	0.87619	5.7867e-80	1.0184e-78	BRPF3	protein_coding	bromodomain and PHD finger containing, 3 [Source:HGNC Symbol;Acc:14256]
ENSG00000096088	90.6941	0	5.0032	4.1708e-29	2.4979e-28	PGC	protein_coding	progastricsin (pepsinogen C) [Source:HGNC Symbol;Acc:8890]
ENSG00000096401	12247	8533.98	0.52053	1.8239e-49	1.8242e-48	CDC5L	protein_coding	cell division cycle 5-like [Source:HGNC Symbol;Acc:1743]
ENSG00000096654	1775.87	865.875	1.0327	5.7794e-52	6.1211e-51	ZNF184	protein_coding	zinc finger protein 184 [Source:HGNC Symbol;Acc:12975]
ENSG00000096717	8707.77	4655.78	0.90202	2.0235e-112	5.8786e-111	SIRT1	protein_coding	sirtuin 1 [Source:HGNC Symbol;Acc:14929]
ENSG00000096746	25094.2	20200.6	0.31235	9.063e-22	4.3371e-21	HNRNPH3	protein_coding	heterogeneous nuclear ribonucleoprotein H3 (2H9) [Source:HGNC Symbol;Acc:5043]
ENSG00000096968	1472.66	836.725	0.81162	4.3218e-26	2.3696e-25	JAK2	protein_coding	Janus kinase 2 [Source:HGNC Symbol;Acc:6192]
ENSG00000097007	8039.59	7405.3	0.11843	0.00043519	0.00086867	ABL1	protein_coding	c-abl oncogene 1, non-receptor tyrosine kinase [Source:HGNC Symbol;Acc:76]
ENSG00000097021	2284.01	1813.31	0.33256	8.2807e-09	2.3339e-08	ACOT7	protein_coding	acyl-CoA thioesterase 7 [Source:HGNC Symbol;Acc:24157]
ENSG00000099203	1133.36	973.404	0.21587	0.010391	0.017344	TMED1	protein_coding	transmembrane emp24 protein transport domain containing 1 [Source:HGNC Symbol;Acc:17291]
ENSG00000099251	594.538	295.376	0.9941	1.5525e-19	6.9238e-19	HSD17B7P2	pseudogene	hydroxysteroid (17-beta) dehydrogenase 7 pseudogene 2 [Source:HGNC Symbol;Acc:28120]
ENSG00000099284	5946.95	5422.22	0.13365	0.00033657	0.00067937	H2AFY2	protein_coding	H2A histone family, member Y2 [Source:HGNC Symbol;Acc:14453]
ENSG00000099290	3123.83	1466.11	1.0869	3.8709e-72	5.9465e-71	FAM21A	protein_coding	family with sequence similarity 21, member A [Source:HGNC Symbol;Acc:23416]
ENSG00000099331	5003.37	3967.12	0.33476	6.5585e-16	2.5583e-15	MYO9B	protein_coding	myosin IXB [Source:HGNC Symbol;Acc:7609]
ENSG00000099338	356.526	52.0656	2.6755	3.5314e-50	3.5834e-49	CATSPERG	protein_coding	catsper channel auxiliary subunit gamma [Source:HGNC Symbol;Acc:25243]
ENSG00000099377	535.625	120.258	2.1085	3.0946e-49	3.0786e-48	HSD3B7	protein_coding	hydroxy-delta-5-steroid dehydrogenase, 3 beta- and steroid delta-isomerase 7 [Source:HGNC Symbol;Acc:18324]
ENSG00000099381	11855.6	5702.13	1.0555	1.742e-208	1.5657e-206	SETD1A	protein_coding	SET domain containing 1A [Source:HGNC Symbol;Acc:29010]
ENSG00000099617	575.067	320.677	0.83441	1.4178e-15	5.466e-15	EFNA2	protein_coding	ephrin-A2 [Source:HGNC Symbol;Acc:3222]
ENSG00000099625	916.16	547.128	0.73745	8.3251e-19	3.6193e-18	C19orf26	protein_coding	chromosome 19 open reading frame 26 [Source:HGNC Symbol;Acc:28617]
ENSG00000099769	49.1834	0.867578	3.6368	3.3351e-15	1.2645e-14	IGFALS	protein_coding	insulin-like growth factor binding protein, acid labile subunit [Source:HGNC Symbol;Acc:5468]
ENSG00000099783	36138.4	27781.5	0.37926	1.0741e-46	1.0023e-45	HNRNPM	protein_coding	heterogeneous nuclear ribonucleoprotein M [Source:HGNC Symbol;Acc:5046]
ENSG00000099804	5582.98	3715.64	0.587	8.6378e-51	8.9008e-50	CDC34	protein_coding	cell division cycle 34 [Source:HGNC Symbol;Acc:1734]
ENSG00000099812	63.3382	11.8609	2.1083	1.0659e-09	3.1623e-09	C19orf21	protein_coding	chromosome 19 open reading frame 21 [Source:HGNC Symbol;Acc:27000]
ENSG00000099814	4889.74	3279.66	0.57535	8.9369e-35	6.2607e-34	CEP170B	protein_coding	centrosomal protein 170B [Source:HGNC Symbol;Acc:20362]
ENSG00000099821	6479.05	5120.23	0.33898	4.9894e-21	2.3262e-20	POLRMT	protein_coding	polymerase (RNA) mitochondrial (DNA directed) [Source:HGNC Symbol;Acc:9200]
ENSG00000099822	1568.39	1174.05	0.41613	1.0348e-09	3.0716e-09	HCN2	protein_coding	hyperpolarization activated cyclic nucleotide-gated potassium channel 2 [Source:HGNC Symbol;Acc:4846]
ENSG00000099834	25.6411	0.64274	2.8278	1.2209e-08	3.4076e-08	CDHR5	protein_coding	cadherin-related family member 5 [Source:HGNC Symbol;Acc:7521]
ENSG00000099860	9088.61	345.136	4.7016	0	0	GADD45B	protein_coding	growth arrest and DNA-damage-inducible, beta [Source:HGNC Symbol;Acc:4096]
ENSG00000099866	96.9054	32.4075	1.4537	1.462e-07	3.8339e-07	MADCAM1	protein_coding	mucosal vascular addressin cell adhesion molecule 1 [Source:HGNC Symbol;Acc:6765]
ENSG00000099869	25.1338	1.63128	2.4375	5.6932e-07	1.4389e-06	IGF2-AS	antisense	IGF2 antisense RNA [Source:HGNC Symbol;Acc:14062]
ENSG00000099875	7855.25	3767.61	1.0586	7.6429e-171	4.6008e-169	MKNK2	protein_coding	MAP kinase interacting serine/threonine kinase 2 [Source:HGNC Symbol;Acc:7111]
ENSG00000099901	15436	12114.5	0.34904	3.1334e-31	1.9845e-30	RANBP1	protein_coding	RAN binding protein 1 [Source:HGNC Symbol;Acc:9847]
ENSG00000099917	4893.2	3250.89	0.58891	3.6798e-45	3.3142e-44	MED15	protein_coding	mediator complex subunit 15 [Source:HGNC Symbol;Acc:14248]
ENSG00000099937	5.84297	0	1.3364	0.006294	0.010856	SERPIND1	protein_coding	serpin peptidase inhibitor, clade D (heparin cofactor), member 1 [Source:HGNC Symbol;Acc:4838]
ENSG00000099940	3118	2437.73	0.35545	2.8725e-11	9.2412e-11	SNAP29	protein_coding	synaptosomal-associated protein, 29kDa [Source:HGNC Symbol;Acc:11133]
ENSG00000099957	38.7373	6.78639	2.0015	1.0327e-06	2.5617e-06	P2RX6	protein_coding	purinergic receptor P2X, ligand-gated ion channel, 6 [Source:HGNC Symbol;Acc:8538]
ENSG00000099968	5889.26	4177.37	0.49483	4.4433e-40	3.5389e-39	BCL2L13	protein_coding	BCL2-like 13 (apoptosis facilitator) [Source:HGNC Symbol;Acc:17164]
ENSG00000099985	84.3848	0.584581	4.5944	5.5301e-26	3.0225e-25	OSM	protein_coding	oncostatin M [Source:HGNC Symbol;Acc:8506]
ENSG00000099991	5826.37	5318.97	0.13152	0.00041242	0.00082487	CABIN1	protein_coding	calcineurin binding protein 1 [Source:HGNC Symbol;Acc:24187]
ENSG00000099994	56.6866	19.1713	1.3574	0.00010414	0.0002206	SUSD2	protein_coding	sushi domain containing 2 [Source:HGNC Symbol;Acc:30667]
ENSG00000099995	9903.1	8026.57	0.30308	1.5769e-15	6.0659e-15	SF3A1	protein_coding	splicing factor 3a, subunit 1, 120kDa [Source:HGNC Symbol;Acc:10765]
ENSG00000100014	1882.44	1321.96	0.50978	6.5571e-14	2.3619e-13	SPECC1L	protein_coding	sperm antigen with calponin homology and coiled-coil domains 1-like [Source:HGNC Symbol;Acc:29022]
ENSG00000100024	41.5313	10.3412	1.6394	3.5771e-05	7.9046e-05	UPB1	protein_coding	ureidopropionase, beta [Source:HGNC Symbol;Acc:16297]
ENSG00000100029	10532	5518.95	0.93122	4.2889e-119	1.3723e-117	PES1	protein_coding	pescadillo ribosomal biogenesis factor 1 [Source:HGNC Symbol;Acc:8848]
ENSG00000100031	846.597	97.0195	3.078	3.6207e-135	1.4265e-133	GGT1	protein_coding	gamma-glutamyltransferase 1 [Source:HGNC Symbol;Acc:4250]
ENSG00000100036	206.672	143.812	0.51216	0.0016274	0.0030309	SLC35E4	protein_coding	solute carrier family 35, member E4 [Source:HGNC Symbol;Acc:17058]
ENSG00000100038	2854.77	2549.93	0.16268	0.0010958	0.0020834	TOP3B	protein_coding	topoisomerase (DNA) III beta [Source:HGNC Symbol;Acc:11993]
ENSG00000100055	8.76341	0.876871	1.3441	0.0087961	0.014847	CYTH4	protein_coding	cytohesin 4 [Source:HGNC Symbol;Acc:9505]
ENSG00000100056	2029.78	1085.11	0.90125	2.7069e-47	2.5656e-46	DGCR14	protein_coding	DiGeorge syndrome critical region gene 14 [Source:HGNC Symbol;Acc:16817]
ENSG00000100060	40.4666	7.9509	1.901	1.959e-06	4.7488e-06	MFNG	protein_coding	MFNG O-fucosylpeptide 3-beta-N-acetylglucosaminyltransferase [Source:HGNC Symbol;Acc:7038]
ENSG00000100068	445.24	357.947	0.31102	0.0044013	0.0077634	LRP5L	protein_coding	low density lipoprotein receptor-related protein 5-like [Source:HGNC Symbol;Acc:25323]
ENSG00000100077	2896.39	2546.62	0.18516	0.00013862	0.00029022	ADRBK2	protein_coding	adrenergic, beta, receptor kinase 2 [Source:HGNC Symbol;Acc:290]
ENSG00000100084	1749.39	692.29	1.3311	1.8452e-76	3.0636e-75	HIRA	protein_coding	HIR histone cell cycle regulation defective homolog A (S. cerevisiae) [Source:HGNC Symbol;Acc:4916]
ENSG00000100095	41.3354	2.61203	2.8632	8.2268e-11	2.5853e-10	SEZ6L	protein_coding	seizure related 6 homolog (mouse)-like [Source:HGNC Symbol;Acc:10763]
ENSG00000100097	696.581	387.398	0.83694	5.7712e-17	2.3492e-16	LGALS1	protein_coding	lectin, galactoside-binding, soluble, 1 [Source:HGNC Symbol;Acc:6561]
ENSG00000100100	193.204	141.367	0.43439	0.018128	0.02903	PIK3IP1	protein_coding	phosphoinositide-3-kinase interacting protein 1 [Source:HGNC Symbol;Acc:24942]
ENSG00000100105	2978.04	2202.65	0.43402	4.1567e-19	1.8283e-18	PATZ1	protein_coding	POZ (BTB) and AT hook containing zinc finger 1 [Source:HGNC Symbol;Acc:13071]
ENSG00000100109	4879.65	1549.79	1.6522	2.8999e-274	5.0718e-272	TFIP11	protein_coding	tuftelin interacting protein 11 [Source:HGNC Symbol;Acc:17165]
ENSG00000100139	5585.88	4657.58	0.26277	5.55e-10	1.673e-09	MICALL1	protein_coding	MICAL-like 1 [Source:HGNC Symbol;Acc:29804]
ENSG00000100150	1458.05	902.737	0.68659	1.1124e-20	5.131e-20	DEPDC5	protein_coding	DEP domain containing 5 [Source:HGNC Symbol;Acc:18423]
ENSG00000100154	4298.49	3843.58	0.16096	0.0002324	0.00047596	TTC28	protein_coding	tetratricopeptide repeat domain 28 [Source:HGNC Symbol;Acc:29179]
ENSG00000100191	80.0759	0	4.8198	1.8981e-26	1.0536e-25	SLC5A4	protein_coding	solute carrier family 5 (low affinity glucose cotransporter), member 4 [Source:HGNC Symbol;Acc:11039]
ENSG00000100207	7294.71	5001.48	0.5441	4.1704e-53	4.5358e-52	TCF20	protein_coding	transcription factor 20 (AR1) [Source:HGNC Symbol;Acc:11631]
ENSG00000100209	840.888	462.82	0.85167	2.8661e-19	1.2658e-18	HSCB	protein_coding	HscB iron-sulfur cluster co-chaperone homolog (E. coli) [Source:HGNC Symbol;Acc:28913]
ENSG00000100219	7051.51	5740.54	0.29562	6.4296e-13	2.2235e-12	XBP1	protein_coding	X-box binding protein 1 [Source:HGNC Symbol;Acc:12801]
ENSG00000100226	5154.08	4364.78	0.2401	3.3066e-09	9.5238e-09	GTPBP1	protein_coding	GTP binding protein 1 [Source:HGNC Symbol;Acc:4669]
ENSG00000100241	14867	11033.4	0.43015	1.9558e-33	1.3173e-32	SBF1	protein_coding	SET binding factor 1 [Source:HGNC Symbol;Acc:10542]
ENSG00000100258	3015.97	2673.96	0.17407	0.0014704	0.00275	LMF2	protein_coding	lipase maturation factor 2 [Source:HGNC Symbol;Acc:25096]
ENSG00000100263	2143.54	1405.66	0.60788	1.1764e-22	5.7791e-22	RHBDD3	protein_coding	rhomboid domain containing 3 [Source:HGNC Symbol;Acc:1308]
ENSG00000100276	48.4485	18.1898	1.233	0.00037922	0.00076124	RASL10A	protein_coding	RAS-like, family 10, member A [Source:HGNC Symbol;Acc:16954]
ENSG00000100280	7675.71	6092.82	0.33275	6.1739e-19	2.6981e-18	AP1B1	protein_coding	adaptor-related protein complex 1, beta 1 subunit [Source:HGNC Symbol;Acc:554]
ENSG00000100285	75.7054	2.20657	3.9095	9.8114e-22	4.6901e-21	NEFH	protein_coding	neurofilament, heavy polypeptide [Source:HGNC Symbol;Acc:7737]
ENSG00000100290	91.8368	51.3592	0.75509	0.0093755	0.015732	BIK	protein_coding	BCL2-interacting killer (apoptosis-inducing) [Source:HGNC Symbol;Acc:1051]
ENSG00000100292	857.04	405.221	1.073	1.2833e-26	7.1608e-26	HMOX1	protein_coding	heme oxygenase (decycling) 1 [Source:HGNC Symbol;Acc:5013]
ENSG00000100294	1727.29	787.624	1.1265	6.6187e-61	8.4647e-60	MCAT	protein_coding	malonyl CoA:ACP acyltransferase (mitochondrial) [Source:HGNC Symbol;Acc:29622]
ENSG00000100296	4280.92	2801.45	0.6107	2.4134e-41	1.9971e-40	THOC5	protein_coding	THO complex 5 [Source:HGNC Symbol;Acc:19074]
ENSG00000100302	435.342	154.005	1.4649	4.6819e-23	2.3337e-22	RASD2	protein_coding	RASD family, member 2 [Source:HGNC Symbol;Acc:18229]
ENSG00000100304	7375.21	6102.14	0.27308	4.7679e-13	1.6597e-12	TTLL12	protein_coding	tubulin tyrosine ligase-like family, member 12 [Source:HGNC Symbol;Acc:28974]
ENSG00000100311	34.6289	10.0908	1.4094	0.00076051	0.0014736	PDGFB	protein_coding	platelet-derived growth factor beta polypeptide [Source:HGNC Symbol;Acc:8800]
ENSG00000100325	3740.02	2472.37	0.59481	1.4173e-27	8.1326e-27	ASCC2	protein_coding	activating signal cointegrator 1 complex subunit 2 [Source:HGNC Symbol;Acc:24103]
ENSG00000100336	52.1462	0.29229	4.0721	1.7407e-18	7.4784e-18	APOL4	protein_coding	apolipoprotein L, 4 [Source:HGNC Symbol;Acc:14867]
ENSG00000100342	70.0907	0	4.5587	7.7462e-23	3.8324e-22	APOL1	protein_coding	apolipoprotein L, 1 [Source:HGNC Symbol;Acc:618]
ENSG00000100346	86.9123	24.6497	1.6279	1.2304e-07	3.2402e-07	CACNA1I	protein_coding	calcium channel, voltage-dependent, T type, alpha 1I subunit [Source:HGNC Symbol;Acc:1396]
ENSG00000100351	4.52966	0	1.1334	0.016653	0.026837	GRAP2	protein_coding	GRB2-related adaptor protein 2 [Source:HGNC Symbol;Acc:4563]
ENSG00000100353	19239.3	15335.3	0.32667	9.0447e-23	4.4646e-22	EIF3D	protein_coding	eukaryotic translation initiation factor 3, subunit D [Source:HGNC Symbol;Acc:3278]
ENSG00000100354	6346.59	3392.78	0.90113	8.4867e-93	1.8538e-91	TNRC6B	protein_coding	trinucleotide repeat containing 6B [Source:HGNC Symbol;Acc:29190]
ENSG00000100372	3439.97	2465.56	0.47907	3.5566e-19	1.5667e-18	SLC25A17	protein_coding	solute carrier family 25 (mitochondrial carrier; peroxisomal membrane protein, 34kDa), member 17 [Source:HGNC Symbol;Acc:10987]
ENSG00000100385	28.4574	4.89999	1.8407	4.8766e-05	0.00010642	IL2RB	protein_coding	interleukin 2 receptor, beta [Source:HGNC Symbol;Acc:6009]
ENSG00000100393	10338.7	4473.85	1.2065	4.0205e-249	5.1521e-247	EP300	protein_coding	E1A binding protein p300 [Source:HGNC Symbol;Acc:3373]
ENSG00000100395	4220.77	2174.7	0.95483	2.9565e-93	6.4745e-92	L3MBTL2	protein_coding	l(3)mbt-like 2 (Drosophila) [Source:HGNC Symbol;Acc:18594]
ENSG00000100399	30.8936	2.26473	2.5319	7.608e-08	2.0334e-07	CHADL	protein_coding	chondroadherin-like [Source:HGNC Symbol;Acc:25165]
ENSG00000100401	10844.2	8324.68	0.38109	4.5433e-29	2.7186e-28	RANGAP1	protein_coding	Ran GTPase activating protein 1 [Source:HGNC Symbol;Acc:9854]
ENSG00000100403	8684.87	6259.44	0.47191	1.594e-33	1.0773e-32	ZC3H7B	protein_coding	zinc finger CCCH-type containing 7B [Source:HGNC Symbol;Acc:30869]
ENSG00000100410	2126.12	1770.63	0.2638	9.1813e-06	2.1259e-05	PHF5A	protein_coding	PHD finger protein 5A [Source:HGNC Symbol;Acc:18000]
ENSG00000100413	3971.23	3009.48	0.40017	2.6107e-19	1.1542e-18	POLR3H	protein_coding	polymerase (RNA) III (DNA directed) polypeptide H (22.9kD) [Source:HGNC Symbol;Acc:30349]
ENSG00000100416	3521.67	3051.12	0.20673	1.6591e-05	3.7655e-05	TRMU	protein_coding	tRNA 5-methylaminomethyl-2-thiouridylate methyltransferase [Source:HGNC Symbol;Acc:25481]
ENSG00000100425	5661.26	3027.82	0.90109	5.8783e-89	1.2115e-87	BRD1	protein_coding	bromodomain containing 1 [Source:HGNC Symbol;Acc:1102]
ENSG00000100427	6.44637	0	1.2032	0.01172	0.019393	MLC1	protein_coding	megalencephalic leukoencephalopathy with subcortical cysts 1 [Source:HGNC Symbol;Acc:17082]
ENSG00000100433	27.106	1.85612	2.4565	3.4132e-07	8.751e-07	KCNK10	protein_coding	potassium channel, subfamily K, member 10 [Source:HGNC Symbol;Acc:6273]
ENSG00000100453	29.3413	0.638093	3.0379	5.6076e-10	1.6898e-09	GZMB	protein_coding	granzyme B (granzyme 2, cytotoxic T-lymphocyte-associated serine esterase 1) [Source:HGNC Symbol;Acc:4709]
ENSG00000100461	5857.76	4383.43	0.41753	3.658e-25	1.9543e-24	RBM23	protein_coding	RNA binding motif protein 23 [Source:HGNC Symbol;Acc:20155]
ENSG00000100478	261.941	121.369	1.0776	7.0849e-11	2.2343e-10	AP4S1	protein_coding	adaptor-related protein complex 4, sigma 1 subunit [Source:HGNC Symbol;Acc:575]
ENSG00000100483	1031.85	476.629	1.1055	3.2554e-36	2.3697e-35	METTL21D	protein_coding	methyltransferase like 21D [Source:HGNC Symbol;Acc:20352]
ENSG00000100504	10482.2	9182.94	0.19047	2.7795e-09	8.045e-09	PYGL	protein_coding	phosphorylase, glycogen, liver [Source:HGNC Symbol;Acc:9725]
ENSG00000100532	1329.87	741.828	0.83398	4.7004e-23	2.342e-22	CGRRF1	protein_coding	cell growth regulator with ring finger domain 1 [Source:HGNC Symbol;Acc:15528]
ENSG00000100558	116.043	39.3552	1.43	2.2674e-07	5.8804e-07	PLEK2	protein_coding	pleckstrin 2 [Source:HGNC Symbol;Acc:19238]
ENSG00000100578	5018.38	2471.22	1.0205	4.7096e-116	1.4427e-114	KIAA0586	protein_coding	KIAA0586 [Source:HGNC Symbol;Acc:19960]
ENSG00000100583	196.09	150.832	0.36805	0.028579	0.04411	SAMD15	protein_coding	sterile alpha motif domain containing 15 [Source:HGNC Symbol;Acc:18631]
ENSG00000100591	6455.55	5974.3	0.11151	0.0047831	0.0083899	AHSA1	protein_coding	AHA1, activator of heat shock 90kDa protein ATPase homolog 1 (yeast) [Source:HGNC Symbol;Acc:1189]
ENSG00000100599	1246.22	728.97	0.76976	7.8392e-21	3.632e-20	RIN3	protein_coding	Ras and Rab interactor 3 [Source:HGNC Symbol;Acc:18751]
ENSG00000100601	1490.14	766.973	0.95344	7.9946e-39	6.1663e-38	ALKBH1	protein_coding	alkB, alkylation repair homolog 1 (E. coli) [Source:HGNC Symbol;Acc:17911]
ENSG00000100604	262.94	5.65125	4.8979	1.4219e-58	1.7443e-57	CHGA	protein_coding	chromogranin A (parathyroid secretory protein 1) [Source:HGNC Symbol;Acc:1929]
ENSG00000100625	3130.36	2762.3	0.17923	0.00062094	0.0012176	SIX4	protein_coding	SIX homeobox 4 [Source:HGNC Symbol;Acc:10890]
ENSG00000100628	95.7355	4.44102	3.6956	2.0883e-23	1.0527e-22	ASB2	protein_coding	ankyrin repeat and SOCS box containing 2 [Source:HGNC Symbol;Acc:16012]
ENSG00000100647	2111.44	1084.24	0.95786	4.43e-39	3.4322e-38	KIAA0247	protein_coding	KIAA0247 [Source:HGNC Symbol;Acc:19956]
ENSG00000100664	30344.8	18651	0.70172	4.9347e-146	2.2138e-144	EIF5	protein_coding	eukaryotic translation initiation factor 5 [Source:HGNC Symbol;Acc:3299]
ENSG00000100697	8725.94	6857.43	0.34712	2.2784e-23	1.1472e-22	DICER1	protein_coding	dicer 1, ribonuclease type III [Source:HGNC Symbol;Acc:17098]
ENSG00000100714	17652.5	15823.2	0.1577	4.0312e-07	1.0289e-06	MTHFD1	protein_coding	methylenetetrahydrofolate dehydrogenase (NADP+ dependent) 1, methenyltetrahydrofolate cyclohydrolase, formyltetrahydrofolate synthetase [Source:HGNC Symbol;Acc:7432]
ENSG00000100722	6275.48	5667.29	0.14672	3.784e-05	8.3461e-05	ZC3H14	protein_coding	zinc finger CCCH-type containing 14 [Source:HGNC Symbol;Acc:20509]
ENSG00000100744	1580.25	1369.97	0.20561	0.00063851	0.0012505	GSKIP	protein_coding	GSK3B interacting protein [Source:HGNC Symbol;Acc:20343]
ENSG00000100749	4391.24	3541.36	0.30919	3.7152e-11	1.1886e-10	VRK1	protein_coding	vaccinia related kinase 1 [Source:HGNC Symbol;Acc:12718]
ENSG00000100764	9012.31	8241.43	0.12836	0.00019391	0.00040039	PSMC1	protein_coding	proteasome (prosome, macropain) 26S subunit, ATPase, 1 [Source:HGNC Symbol;Acc:9547]
ENSG00000100784	2561.77	1525.95	0.74342	2.978e-29	1.791e-28	RPS6KA5	protein_coding	ribosomal protein S6 kinase, 90kDa, polypeptide 5 [Source:HGNC Symbol;Acc:10434]
ENSG00000100796	16067.9	6182.93	1.3763	0	0	SMEK1	protein_coding	SMEK homolog 1, suppressor of mek1 (Dictyostelium) [Source:HGNC Symbol;Acc:20219]
ENSG00000100811	13828.6	11190	0.30497	2.9189e-21	1.3722e-20	YY1	protein_coding	YY1 transcription factor [Source:HGNC Symbol;Acc:12856]
ENSG00000100813	14195.5	12509.5	0.18235	5.3187e-09	1.5127e-08	ACIN1	protein_coding	apoptotic chromatin condensation inducer 1 [Source:HGNC Symbol;Acc:17066]
ENSG00000100815	8302.75	3812.64	1.1211	1.8338e-160	9.8685e-159	TRIP11	protein_coding	thyroid hormone receptor interactor 11 [Source:HGNC Symbol;Acc:12305]
ENSG00000100867	2420.34	384.709	2.6369	1.0559e-193	8.3331e-192	DHRS2	protein_coding	dehydrogenase/reductase (SDR family) member 2 [Source:HGNC Symbol;Acc:18349]
ENSG00000100884	8.33684	0	1.748	0.00058099	0.0011426	CPNE6	protein_coding	copine VI (neuronal) [Source:HGNC Symbol;Acc:2319]
ENSG00000100888	21624.7	9403.89	1.2001	2.5675e-279	4.851e-277	CHD8	protein_coding	chromodomain helicase DNA binding protein 8 [Source:HGNC Symbol;Acc:20153]
ENSG00000100906	4129.17	980.329	2.0696	0	0	NFKBIA	protein_coding	nuclear factor of kappa light polypeptide gene enhancer in B-cells inhibitor, alpha [Source:HGNC Symbol;Acc:7797]
ENSG00000100908	1205.77	695.99	0.78884	6.3112e-23	3.1308e-22	EMC9	protein_coding	ER membrane protein complex subunit 9 [Source:HGNC Symbol;Acc:20273]
ENSG00000100911	2763.68	2036.64	0.43957	3.6228e-15	1.3718e-14	PSME2	protein_coding	proteasome (prosome, macropain) activator subunit 2 (PA28 beta) [Source:HGNC Symbol;Acc:9569]
ENSG00000100916	2891.02	2073.1	0.47748	4.7122e-19	2.0688e-18	BRMS1L	protein_coding	breast cancer metastasis-suppressor 1-like [Source:HGNC Symbol;Acc:20512]
ENSG00000100934	10242.9	9706.97	0.077876	0.023573	0.036945	SEC23A	protein_coding	Sec23 homolog A (S. cerevisiae) [Source:HGNC Symbol;Acc:10701]
ENSG00000100949	927.163	789.223	0.23133	0.0051287	0.0089634	RABGGTA	protein_coding	Rab geranylgeranyltransferase, alpha subunit [Source:HGNC Symbol;Acc:9795]
ENSG00000100985	22.5113	3.60522	1.8181	0.00010098	0.00021418	MMP9	protein_coding	matrix metallopeptidase 9 (gelatinase B, 92kDa gelatinase, 92kDa type IV collagenase) [Source:HGNC Symbol;Acc:7176]
ENSG00000100994	3738.46	3100.35	0.27009	1.5643e-08	4.339e-08	PYGB	protein_coding	phosphorylase, glycogen; brain [Source:HGNC Symbol;Acc:9723]
ENSG00000100997	2674.41	1938.97	0.46259	6.0952e-19	2.6646e-18	ABHD12	protein_coding	abhydrolase domain containing 12 [Source:HGNC Symbol;Acc:15868]
ENSG00000101003	5970.89	3478.07	0.77835	6.1864e-74	9.8061e-73	GINS1	protein_coding	GINS complex subunit 1 (Psf1 homolog) [Source:HGNC Symbol;Acc:28980]
ENSG00000101019	6211.94	3408.55	0.8648	8.4196e-97	1.939e-95	UQCC	protein_coding	ubiquinol-cytochrome c reductase complex chaperone [Source:HGNC Symbol;Acc:15891]
ENSG00000101040	7160.43	4109.43	0.80046	6.6845e-85	1.277e-83	ZMYND8	protein_coding	zinc finger, MYND-type containing 8 [Source:HGNC Symbol;Acc:9397]
ENSG00000101049	194.558	24.2225	2.8182	1.9016e-29	1.1512e-28	SGK2	protein_coding	serum/glucocorticoid regulated kinase 2 [Source:HGNC Symbol;Acc:13900]
ENSG00000101057	32467.1	18864.9	0.78247	6.97e-148	3.1876e-146	MYBL2	protein_coding	v-myb myeloblastosis viral oncogene homolog (avian)-like 2 [Source:HGNC Symbol;Acc:7548]
ENSG00000101076	8.01141	0	1.7067	0.00075995	0.0014726	HNF4A	protein_coding	hepatocyte nuclear factor 4, alpha [Source:HGNC Symbol;Acc:5024]
ENSG00000101082	13.2551	1.7398	1.5845	0.0018256	0.00338	SLA2	protein_coding	Src-like-adaptor 2 [Source:HGNC Symbol;Acc:17329]
ENSG00000101084	266.937	196.344	0.4253	0.0093621	0.015714	C20orf24	protein_coding	chromosome 20 open reading frame 24 [Source:HGNC Symbol;Acc:15870]
ENSG00000101096	348.104	54.1282	2.6076	6.8313e-46	6.266e-45	NFATC2	protein_coding	nuclear factor of activated T-cells, cytoplasmic, calcineurin-dependent 2 [Source:HGNC Symbol;Acc:7776]
ENSG00000101115	948.158	766.655	0.30489	0.00027774	0.00056503	SALL4	protein_coding	sal-like 4 (Drosophila) [Source:HGNC Symbol;Acc:15924]
ENSG00000101126	16841.4	9714.62	0.79329	1.4403e-151	6.9425e-150	ADNP	protein_coding	activity-dependent neuroprotector homeobox [Source:HGNC Symbol;Acc:15766]
ENSG00000101134	13.4519	3.0067	1.2263	0.015528	0.025143	DOK5	protein_coding	docking protein 5 [Source:HGNC Symbol;Acc:16173]
ENSG00000101146	4308.3	2880.43	0.57911	2.7338e-39	2.1302e-38	RAE1	protein_coding	RAE1 RNA export 1 homolog (S. pombe) [Source:HGNC Symbol;Acc:9828]
ENSG00000101152	8572.59	7609.47	0.1723	6.2686e-06	1.4686e-05	DNAJC5	protein_coding	DnaJ (Hsp40) homolog, subfamily C, member 5 [Source:HGNC Symbol;Acc:16235]
ENSG00000101158	6959.53	6312.54	0.14046	0.00011479	0.00024224	NELFCD	protein_coding	negative elongation factor complex member C/D [Source:HGNC Symbol;Acc:15934]
ENSG00000101160	3713.27	2287.97	0.69671	1.2749e-50	1.3054e-49	CTSZ	protein_coding	cathepsin Z [Source:HGNC Symbol;Acc:2547]
ENSG00000101161	13802.2	8817.64	0.64586	5.3043e-87	1.0537e-85	PRPF6	protein_coding	PRP6 pre-mRNA processing factor 6 homolog (S. cerevisiae) [Source:HGNC Symbol;Acc:15860]
ENSG00000101162	78.2908	0.872224	4.3774	3.301e-24	1.7086e-23	TUBB1	protein_coding	tubulin, beta 1 class VI [Source:HGNC Symbol;Acc:16257]
ENSG00000101181	3922.78	2330.19	0.74971	2.5789e-56	3.0002e-55	GTPBP5	protein_coding	GTP binding protein 5 (putative) [Source:HGNC Symbol;Acc:16239]
ENSG00000101182	11688	9950.25	0.23159	1.1569e-11	3.7902e-11	PSMA7	protein_coding	proteasome (prosome, macropain) subunit, alpha type, 7 [Source:HGNC Symbol;Acc:9536]
ENSG00000101188	10.8369	0.64274	1.654	0.0013014	0.0024517	NTSR1	protein_coding	neurotensin receptor 1 (high affinity) [Source:HGNC Symbol;Acc:8039]
ENSG00000101191	38789.5	8341.72	2.2159	0	0	DIDO1	protein_coding	death inducer-obliterator 1 [Source:HGNC Symbol;Acc:2680]
ENSG00000101193	5531.17	4348.03	0.34667	7.5805e-17	3.0722e-16	GID8	protein_coding	GID complex subunit 8 homolog (S. cerevisiae) [Source:HGNC Symbol;Acc:15857]
ENSG00000101194	91.5757	5.93889	3.3046	6.636e-20	2.9973e-19	SLC17A9	protein_coding	solute carrier family 17, member 9 [Source:HGNC Symbol;Acc:16192]
ENSG00000101198	14.8022	1.16916	1.8006	0.00044167	0.00088073	NKAIN4	protein_coding	Na+/K+ transporting ATPase interacting 4 [Source:HGNC Symbol;Acc:16191]
ENSG00000101200	4.20423	0	1.0731	0.021715	0.034246	AVP	protein_coding	arginine vasopressin [Source:HGNC Symbol;Acc:894]
ENSG00000101203	333.41	4.23866	5.5153	1.7131e-70	2.547e-69	COL20A1	protein_coding	collagen, type XX, alpha 1 [Source:HGNC Symbol;Acc:14670]
ENSG00000101210	8483.19	4538.44	0.90083	7.5289e-115	2.2714e-113	EEF1A2	protein_coding	eukaryotic translation elongation factor 1 alpha 2 [Source:HGNC Symbol;Acc:3192]
ENSG00000101222	64.246	4.46815	3.1005	1.3976e-15	5.3893e-15	SPEF1	protein_coding	sperm flagellar 1 [Source:HGNC Symbol;Acc:15874]
ENSG00000101230	240.846	147.612	0.69278	8.5969e-06	1.9945e-05	ISM1	protein_coding	isthmin 1 homolog (zebrafish) [Source:HGNC Symbol;Acc:16213]
ENSG00000101247	1377.88	753.546	0.86614	4.7826e-28	2.7794e-27	NDUFAF5	protein_coding	NADH dehydrogenase (ubiquinone) complex I, assembly factor 5 [Source:HGNC Symbol;Acc:15899]
ENSG00000101265	1057.66	527.293	0.99799	1.3637e-31	8.7222e-31	RASSF2	protein_coding	Ras association (RalGDS/AF-6) domain family member 2 [Source:HGNC Symbol;Acc:9883]
ENSG00000101280	13.0254	0	2.2008	1.8975e-05	4.2868e-05	ANGPT4	protein_coding	angiopoietin 4 [Source:HGNC Symbol;Acc:487]
ENSG00000101294	8265.89	7234.21	0.19189	2.6369e-07	6.8154e-07	HM13	protein_coding	histocompatibility (minor) 13 [Source:HGNC Symbol;Acc:16435]
ENSG00000101306	137.52	30.0646	2.0667	2.8667e-17	1.1797e-16	MYLK2	protein_coding	myosin light chain kinase 2 [Source:HGNC Symbol;Acc:16243]
ENSG00000101310	7014.18	3928.65	0.83455	2.7846e-76	4.6116e-75	SEC23B	protein_coding	Sec23 homolog B (S. cerevisiae) [Source:HGNC Symbol;Acc:10702]
ENSG00000101321	46.3011	0.93503	3.6269	2.2285e-15	8.5205e-15	XKR7	protein_coding	XK, Kell blood group complex subunit-related family, member 7 [Source:HGNC Symbol;Acc:23062]
ENSG00000101323	10.4707	0	1.9044	0.00019531	0.00040316	HAO1	protein_coding	hydroxyacid oxidase (glycolate oxidase) 1 [Source:HGNC Symbol;Acc:4809]
ENSG00000101327	27.1851	0.99319	2.8439	4.7593e-09	1.3572e-08	PDYN	protein_coding	prodynorphin [Source:HGNC Symbol;Acc:8820]
ENSG00000101331	142.175	29.4753	2.1378	3.2818e-18	1.3977e-17	CCM2L	protein_coding	cerebral cavernous malformation 2-like [Source:HGNC Symbol;Acc:16153]
ENSG00000101333	998.535	806.871	0.30295	0.00021676	0.00044545	PLCB4	protein_coding	phospholipase C, beta 4 [Source:HGNC Symbol;Acc:9059]
ENSG00000101336	11.2393	1.86077	1.423	0.0051965	0.0090726	HCK	protein_coding	hemopoietic cell kinase [Source:HGNC Symbol;Acc:4840]
ENSG00000101337	6409.43	5689.09	0.17169	1.2063e-06	2.9753e-06	TM9SF4	protein_coding	transmembrane 9 superfamily protein member 4 [Source:HGNC Symbol;Acc:30797]
ENSG00000101343	4255.8	2413.9	0.8161	1.8878e-54	2.1126e-53	CRNKL1	protein_coding	crooked neck pre-mRNA splicing factor-like 1 (Drosophila) [Source:HGNC Symbol;Acc:15762]
ENSG00000101346	6554.77	5663.32	0.21034	1.7197e-06	4.1876e-06	POFUT1	protein_coding	protein O-fucosyltransferase 1 [Source:HGNC Symbol;Acc:14988]
ENSG00000101347	13271.4	5761.62	1.2015	1.5499e-136	6.1439e-135	SAMHD1	protein_coding	SAM domain and HD domain 1 [Source:HGNC Symbol;Acc:15925]
ENSG00000101353	581.64	138.534	2.0278	6.213e-51	6.4175e-50	MROH8	protein_coding	maestro heat-like repeat family member 8 [Source:HGNC Symbol;Acc:16125]
ENSG00000101361	28212.4	13685.1	1.0423	6.4552e-230	7.1714e-228	NOP56	protein_coding	NOP56 ribonucleoprotein [Source:HGNC Symbol;Acc:15911]
ENSG00000101367	17010.9	15094.4	0.17197	1.7344e-05	3.933e-05	MAPRE1	protein_coding	microtubule-associated protein, RP/EB family, member 1 [Source:HGNC Symbol;Acc:6890]
ENSG00000101391	3388.07	2738.7	0.30574	3.4079e-10	1.0388e-09	CDK5RAP1	protein_coding	CDK5 regulatory subunit associated protein 1 [Source:HGNC Symbol;Acc:15880]
ENSG00000101405	15.1741	0.287644	2.2859	8.4518e-06	1.9628e-05	OXT	protein_coding	oxytocin/neurophysin I prepropeptide [Source:HGNC Symbol;Acc:8528]
ENSG00000101407	3813.52	3113.7	0.29141	2.3835e-10	7.3145e-10	TTI1	protein_coding	TELO2 interacting protein 1 [Source:HGNC Symbol;Acc:29029]
ENSG00000101413	8435.66	3659.32	1.2024	1.085e-184	7.7155e-183	RPRD1B	protein_coding	regulation of nuclear pre-mRNA domain containing 1B [Source:HGNC Symbol;Acc:16209]
ENSG00000101421	6602.93	4871.1	0.43767	7.1229e-28	4.1146e-27	CHMP4B	protein_coding	charged multivesicular body protein 4B [Source:HGNC Symbol;Acc:16171]
ENSG00000101442	937.339	807.241	0.21317	0.0067092	0.011522	ACTR5	protein_coding	ARP5 actin-related protein 5 homolog (yeast) [Source:HGNC Symbol;Acc:14671]
ENSG00000101457	2204.28	1593.16	0.46642	2.0369e-16	8.1228e-16	DNTTIP1	protein_coding	deoxynucleotidyltransferase, terminal, interacting protein 1 [Source:HGNC Symbol;Acc:16160]
ENSG00000101460	19.551	3.14625	1.7313	0.00034421	0.00069408	MAP1LC3A	protein_coding	microtubule-associated protein 1 light chain 3 alpha [Source:HGNC Symbol;Acc:6838]
ENSG00000101470	113.611	4.24331	3.9524	7.897e-28	4.5598e-27	TNNC2	protein_coding	troponin C type 2 (fast) [Source:HGNC Symbol;Acc:11944]
ENSG00000101596	14109.2	9662.23	0.5456	1.468e-54	1.6471e-53	SMCHD1	protein_coding	structural maintenance of chromosomes flexible hinge domain containing 1 [Source:HGNC Symbol;Acc:29090]
ENSG00000101605	214.223	55.4137	1.8707	6.7062e-20	3.0284e-19	MYOM1	protein_coding	myomesin 1 [Source:HGNC Symbol;Acc:7613]
ENSG00000101624	2036.06	1070.32	0.92363	1.4233e-47	1.3635e-46	CEP76	protein_coding	centrosomal protein 76kDa [Source:HGNC Symbol;Acc:25727]
ENSG00000101638	355.471	121.505	1.5161	1.0281e-24	5.4133e-24	ST8SIA5	protein_coding	ST8 alpha-N-acetyl-neuraminide alpha-2,8-sialyltransferase 5 [Source:HGNC Symbol;Acc:17827]
ENSG00000101654	6851.6	5968.49	0.19928	4.4547e-08	1.2059e-07	RNMT	protein_coding	RNA (guanine-7-) methyltransferase [Source:HGNC Symbol;Acc:10075]
ENSG00000101665	1257.49	746.239	0.74829	5.3916e-21	2.5114e-20	SMAD7	protein_coding	SMAD family member 7 [Source:HGNC Symbol;Acc:6773]
ENSG00000101670	162.07	97.6979	0.70012	0.001132	0.0021483	LIPG	protein_coding	lipase, endothelial [Source:HGNC Symbol;Acc:6623]
ENSG00000101773	9050.16	4800.14	0.91285	3.8356e-89	7.9428e-88	RBBP8	protein_coding	retinoblastoma binding protein 8 [Source:HGNC Symbol;Acc:9891]
ENSG00000101782	7499.85	3797.73	0.9798	5.9814e-107	1.5945e-105	RIOK3	protein_coding	RIO kinase 3 [Source:HGNC Symbol;Acc:11451]
ENSG00000101825	6.75175	0	1.4917	0.0027469	0.0049695	MXRA5	protein_coding	matrix-remodelling associated 5 [Source:HGNC Symbol;Acc:7539]
ENSG00000101842	27.0661	4.70228	1.7763	0.00011369	0.00024009	VSIG1	protein_coding	V-set and immunoglobulin domain containing 1 [Source:HGNC Symbol;Acc:28675]
ENSG00000101844	1815.87	1489.17	0.28369	3.3644e-06	8.034e-06	ATG4A	protein_coding	autophagy related 4A, cysteine peptidase [Source:HGNC Symbol;Acc:16489]
ENSG00000101883	51.1518	10.1854	1.9586	1.6611e-07	4.3405e-07	RHOXF1	protein_coding	Rhox homeobox family, member 1 [Source:HGNC Symbol;Acc:29993]
ENSG00000101892	94.2054	1.28548	4.5334	5.394e-28	3.1299e-27	ATP1B4	protein_coding	ATPase, Na+/K+ transporting, beta 4 polypeptide [Source:HGNC Symbol;Acc:808]
ENSG00000101916	54.6157	1.16916	3.6521	7.2551e-16	2.824e-15	TLR8	protein_coding	toll-like receptor 8 [Source:HGNC Symbol;Acc:15632]
ENSG00000101928	1483.24	1313.23	0.17366	0.012906	0.021188	MOSPD1	protein_coding	motile sperm domain containing 1 [Source:HGNC Symbol;Acc:25235]
ENSG00000101945	2491.4	1554.83	0.6775	1.2206e-29	7.4273e-29	SUV39H1	protein_coding	suppressor of variegation 3-9 homolog 1 (Drosophila) [Source:HGNC Symbol;Acc:11479]
ENSG00000101986	884.517	475.11	0.89246	1.5796e-19	7.0411e-19	ABCD1	protein_coding	ATP-binding cassette, sub-family D (ALD), member 1 [Source:HGNC Symbol;Acc:61]
ENSG00000102001	58.459	29.3798	0.87097	0.0084263	0.014275	CACNA1F	protein_coding	calcium channel, voltage-dependent, L type, alpha 1F subunit [Source:HGNC Symbol;Acc:1393]
ENSG00000102003	866.408	670.182	0.36733	5.1724e-06	1.2183e-05	SYP	protein_coding	synaptophysin [Source:HGNC Symbol;Acc:11506]
ENSG00000102007	4959.66	3848.91	0.36492	1.0048e-14	3.7384e-14	PLP2	protein_coding	proteolipid protein 2 (colonic epithelium-enriched) [Source:HGNC Symbol;Acc:9087]
ENSG00000102021	29.8372	0.287644	3.2549	3.4767e-11	1.1141e-10	LUZP4	protein_coding	leucine zipper protein 4 [Source:HGNC Symbol;Acc:24971]
ENSG00000102034	6647.47	3466.72	0.93825	2.5079e-121	8.2381e-120	ELF4	protein_coding	E74-like factor 4 (ets domain transcription factor) [Source:HGNC Symbol;Acc:3319]
ENSG00000102057	514.105	48.9279	3.2963	9.9293e-88	1.9971e-86	KCND1	protein_coding	potassium voltage-gated channel, Shal-related subfamily, member 1 [Source:HGNC Symbol;Acc:6237]
ENSG00000102081	15164.8	13917.5	0.12371	0.00075065	0.0014562	FMR1	protein_coding	fragile X mental retardation 1 [Source:HGNC Symbol;Acc:3775]
ENSG00000102100	1518.5	988.292	0.61603	4.2454e-17	1.7374e-16	SLC35A2	protein_coding	solute carrier family 35 (UDP-galactose transporter), member A2 [Source:HGNC Symbol;Acc:11022]
ENSG00000102103	2677.24	2206.25	0.27736	1.1343e-06	2.8024e-06	PQBP1	protein_coding	polyglutamine binding protein 1 [Source:HGNC Symbol;Acc:9330]
ENSG00000102128	34.8437	12.3795	1.2054	0.0024477	0.0044581	RAB40AL	protein_coding	RAB40A, member RAS oncogene family-like [Source:HGNC Symbol;Acc:25410]
ENSG00000102174	132.389	18.8279	2.5469	1.2844e-17	5.3487e-17	PHEX	protein_coding	phosphate regulating endopeptidase homolog, X-linked [Source:HGNC Symbol;Acc:8918]
ENSG00000102189	7015.43	4661.35	0.58774	2.2747e-40	1.8343e-39	EEA1	protein_coding	early endosome antigen 1 [Source:HGNC Symbol;Acc:3185]
ENSG00000102195	1262.13	185.959	2.7388	4.4068e-166	2.5015e-164	GPR50	protein_coding	G protein-coupled receptor 50 [Source:HGNC Symbol;Acc:4506]
ENSG00000102225	16680.1	15027.3	0.15034	2.4437e-06	5.8819e-06	CDK16	protein_coding	cyclin-dependent kinase 16 [Source:HGNC Symbol;Acc:8749]
ENSG00000102226	15302.1	7344.6	1.0574	3.2018e-217	3.081e-215	USP11	protein_coding	ubiquitin specific peptidase 11 [Source:HGNC Symbol;Acc:12609]
ENSG00000102239	75.5302	0	4.6233	1.5406e-23	7.8085e-23	BRS3	protein_coding	bombesin-like receptor 3 [Source:HGNC Symbol;Acc:1113]
ENSG00000102243	9.95554	0	1.9207	0.00017507	0.00036282	VGLL1	protein_coding	vestigial like 1 (Drosophila) [Source:HGNC Symbol;Acc:20985]
ENSG00000102265	2612.12	1911.89	0.44712	9.5193e-10	2.831e-09	TIMP1	protein_coding	TIMP metallopeptidase inhibitor 1 [Source:HGNC Symbol;Acc:11820]
ENSG00000102271	13.2918	1.21803	1.6897	0.0009915	0.0018941	KLHL4	protein_coding	kelch-like family member 4 [Source:HGNC Symbol;Acc:6355]
ENSG00000102290	4.09053	0	1.0093	0.028276	0.043695	PCDH11X	protein_coding	protocadherin 11 X-linked [Source:HGNC Symbol;Acc:8656]
ENSG00000102359	45.2976	8.21756	1.9597	1.7617e-06	4.285e-06	SRPX2	protein_coding	sushi-repeat containing protein, X-linked 2 [Source:HGNC Symbol;Acc:30668]
ENSG00000102385	540.262	410.922	0.38871	0.00031859	0.00064497	DRP2	protein_coding	dystrophin related protein 2 [Source:HGNC Symbol;Acc:3032]
ENSG00000102387	2059.73	1639.16	0.32846	4.3014e-09	1.2304e-08	TAF7L	protein_coding	TAF7-like RNA polymerase II, TATA box binding protein (TBP)-associated factor, 50kDa [Source:HGNC Symbol;Acc:11548]
ENSG00000102390	1163.04	850.501	0.44978	3.0633e-09	8.835e-09	PBDC1	protein_coding	polysaccharide biosynthesis domain containing 1 [Source:HGNC Symbol;Acc:28790]
ENSG00000102471	5583.16	4674.16	0.25524	1.574e-07	4.1188e-07	NDFIP2	protein_coding	Nedd4 family interacting protein 2 [Source:HGNC Symbol;Acc:18537]
ENSG00000102524	69.4539	19.9242	1.538	1.5216e-05	3.4634e-05	TNFSF13B	protein_coding	tumor necrosis factor (ligand) superfamily, member 13b [Source:HGNC Symbol;Acc:11929]
ENSG00000102531	5665.03	3465.72	0.70694	2.527e-42	2.1439e-41	FNDC3A	protein_coding	fibronectin type III domain containing 3A [Source:HGNC Symbol;Acc:20296]
ENSG00000102543	619.832	470.078	0.39554	7.115e-05	0.00015281	CDADC1	protein_coding	cytidine and dCMP deaminase domain containing 1 [Source:HGNC Symbol;Acc:20299]
ENSG00000102554	3537.89	1551.09	1.1846	5.6356e-92	1.2096e-90	KLF5	protein_coding	Kruppel-like factor 5 (intestinal) [Source:HGNC Symbol;Acc:6349]
ENSG00000102575	6.98354	0.29229	1.3647	0.0067129	0.011527	ACP5	protein_coding	acid phosphatase 5, tartrate resistant [Source:HGNC Symbol;Acc:124]
ENSG00000102580	4141.06	2552.85	0.69641	1.7486e-43	1.5168e-42	DNAJC3	protein_coding	DnaJ (Hsp40) homolog, subfamily C, member 3 [Source:HGNC Symbol;Acc:9439]
ENSG00000102606	4049.1	3442.2	0.23325	2.8283e-07	7.2961e-07	ARHGEF7	protein_coding	Rho guanine nucleotide exchange factor (GEF) 7 [Source:HGNC Symbol;Acc:15607]
ENSG00000102780	533.293	439.443	0.27187	0.017464	0.028049	DGKH	protein_coding	diacylglycerol kinase, eta [Source:HGNC Symbol;Acc:2854]
ENSG00000102786	2828.94	959.312	1.5564	1.0034e-156	5.1739e-155	INTS6	protein_coding	integrator complex subunit 6 [Source:HGNC Symbol;Acc:14879]
ENSG00000102796	208.127	139.352	0.56657	0.00048179	0.00095741	DHRS12	protein_coding	dehydrogenase/reductase (SDR family) member 12 [Source:HGNC Symbol;Acc:25832]
ENSG00000102837	9.91654	0	1.9639	0.00012803	0.00026876	OLFM4	protein_coding	olfactomedin 4 [Source:HGNC Symbol;Acc:17190]
ENSG00000102854	21.1179	5.81959	1.3246	0.0046432	0.0081618	MSLN	protein_coding	mesothelin [Source:HGNC Symbol;Acc:7371]
ENSG00000102858	4476.25	3761.17	0.25103	4.8983e-08	1.3231e-07	MGRN1	protein_coding	mahogunin ring finger 1, E3 ubiquitin protein ligase [Source:HGNC Symbol;Acc:20254]
ENSG00000102897	852.618	575.781	0.55978	3.3305e-09	9.5916e-09	LYRM1	protein_coding	LYR motif containing 1 [Source:HGNC Symbol;Acc:25074]
ENSG00000102900	4410.67	3481.77	0.33991	1.9823e-12	6.7057e-12	NUP93	protein_coding	nucleoporin 93kDa [Source:HGNC Symbol;Acc:28958]
ENSG00000102908	3777.05	2541.41	0.56918	1.3971e-31	8.9315e-31	NFAT5	protein_coding	nuclear factor of activated T-cells 5, tonicity-responsive [Source:HGNC Symbol;Acc:7774]
ENSG00000102921	4564.1	2745.19	0.73228	3.1607e-67	4.4854e-66	N4BP1	protein_coding	NEDD4 binding protein 1 [Source:HGNC Symbol;Acc:29850]
ENSG00000102931	3917.88	2865.02	0.45003	1.288e-23	6.5438e-23	ARL2BP	protein_coding	ADP-ribosylation factor-like 2 binding protein [Source:HGNC Symbol;Acc:17146]
ENSG00000102935	1106.35	670.206	0.72114	1.9911e-19	8.8436e-19	ZNF423	protein_coding	zinc finger protein 423 [Source:HGNC Symbol;Acc:16762]
ENSG00000102974	6968.4	4643.57	0.58456	1.4868e-45	1.3503e-44	CTCF	protein_coding	CCCTC-binding factor (zinc finger protein) [Source:HGNC Symbol;Acc:13723]
ENSG00000102977	851.641	708.43	0.26484	0.0035578	0.0063516	ACD	protein_coding	adrenocortical dysplasia homolog (mouse) [Source:HGNC Symbol;Acc:25070]
ENSG00000102978	2838.08	2219.89	0.3532	5.8844e-10	1.7714e-09	POLR2C	protein_coding	polymerase (RNA) II (DNA directed) polypeptide C, 33kDa [Source:HGNC Symbol;Acc:9189]
ENSG00000102984	587.924	498.734	0.23651	0.016955	0.027283	ZNF821	protein_coding	zinc finger protein 821 [Source:HGNC Symbol;Acc:28043]
ENSG00000103035	5491.19	4376.32	0.32644	4.9706e-16	1.9489e-15	PSMD7	protein_coding	proteasome (prosome, macropain) 26S subunit, non-ATPase, 7 [Source:HGNC Symbol;Acc:9565]
ENSG00000103042	789.961	473.735	0.73319	2.6521e-15	1.0101e-14	SLC38A7	protein_coding	solute carrier family 38, member 7 [Source:HGNC Symbol;Acc:25582]
ENSG00000103043	2014.27	1245.36	0.69187	2.3519e-30	1.4554e-29	VAC14	protein_coding	Vac14 homolog (S. cerevisiae) [Source:HGNC Symbol;Acc:25507]
ENSG00000103044	425.524	119.089	1.7962	1.3645e-31	8.7253e-31	HAS3	protein_coding	hyaluronan synthase 3 [Source:HGNC Symbol;Acc:4820]
ENSG00000103056	128.922	13.1339	2.9858	2.8998e-24	1.5045e-23	SMPD3	protein_coding	sphingomyelin phosphodiesterase 3, neutral membrane (neutral sphingomyelinase II) [Source:HGNC Symbol;Acc:14240]
ENSG00000103061	1010.61	750.555	0.42571	2.436e-07	6.3074e-07	SLC7A6OS	protein_coding	solute carrier family 7, member 6 opposite strand [Source:HGNC Symbol;Acc:25807]
ENSG00000103066	678.625	311.639	1.1119	2.5088e-28	1.4702e-27	PLA2G15	protein_coding	phospholipase A2, group XV [Source:HGNC Symbol;Acc:17163]
ENSG00000103126	5285.35	3160.6	0.7397	4.1142e-62	5.3867e-61	AXIN1	protein_coding	axin 1 [Source:HGNC Symbol;Acc:903]
ENSG00000103174	553.524	419.225	0.39573	7.3725e-05	0.0001581	NAGPA	protein_coding	N-acetylglucosamine-1-phosphodiester alpha-N-acetylglucosaminidase [Source:HGNC Symbol;Acc:17378]
ENSG00000103184	20.6146	5.07911	1.4008	0.0030844	0.0055475	SEC14L5	protein_coding	SEC14-like 5 (S. cerevisiae) [Source:HGNC Symbol;Acc:29032]
ENSG00000103194	9381.7	5397.06	0.79692	2.4827e-114	7.3868e-113	USP10	protein_coding	ubiquitin specific peptidase 10 [Source:HGNC Symbol;Acc:12608]
ENSG00000103196	581.23	10.58	5.4268	9.6786e-113	2.8213e-111	CRISPLD2	protein_coding	cysteine-rich secretory protein LCCL domain containing 2 [Source:HGNC Symbol;Acc:25248]
ENSG00000103197	6981.03	6204.98	0.17007	2.578e-05	5.7591e-05	TSC2	protein_coding	tuberous sclerosis 2 [Source:HGNC Symbol;Acc:12363]
ENSG00000103222	6007.87	5378.38	0.15938	9.4622e-05	0.00020111	ABCC1	protein_coding	ATP-binding cassette, sub-family C (CFTR/MRP), member 1 [Source:HGNC Symbol;Acc:51]
ENSG00000103226	1226.39	935.376	0.38729	1.0533e-07	2.7881e-07	NOMO3	protein_coding	NODAL modulator 3 [Source:HGNC Symbol;Acc:25242]
ENSG00000103249	5533.52	3169.3	0.80269	6.8653e-76	1.1276e-74	CLCN7	protein_coding	chloride channel, voltage-sensitive 7 [Source:HGNC Symbol;Acc:2025]
ENSG00000103257	13350.1	4340.75	1.6189	0	0	SLC7A5	protein_coding	solute carrier family 7 (amino acid transporter light chain, L system), member 5 [Source:HGNC Symbol;Acc:11063]
ENSG00000103269	480.889	216.512	1.128	1.7667e-17	7.3169e-17	RHBDL1	protein_coding	rhomboid, veinlet-like 1 (Drosophila) [Source:HGNC Symbol;Acc:10007]
ENSG00000103274	901.476	779.564	0.20945	0.0095661	0.016034	NUBP1	protein_coding	nucleotide binding protein 1 [Source:HGNC Symbol;Acc:8041]
ENSG00000103310	5.41541	0	1.0178	0.026673	0.041427	ZP2	protein_coding	zona pellucida glycoprotein 2 (sperm receptor) [Source:HGNC Symbol;Acc:13188]
ENSG00000103313	35.2295	1.16451	3.0907	5.02e-11	1.5952e-10	MEFV	protein_coding	Mediterranean fever [Source:HGNC Symbol;Acc:6998]
ENSG00000103316	227.428	30.8989	2.7495	7.1336e-34	4.8683e-33	CRYM	protein_coding	crystallin, mu [Source:HGNC Symbol;Acc:2418]
ENSG00000103326	5956.85	4956.51	0.26531	2.9174e-12	9.8111e-12	SOLH	protein_coding	small optic lobes homolog (Drosophila) [Source:HGNC Symbol;Acc:11182]
ENSG00000103335	13589.4	7975.93	0.76757	5.5721e-114	1.6503e-112	PIEZO1	protein_coding	piezo-type mechanosensitive ion channel component 1 [Source:HGNC Symbol;Acc:28993]
ENSG00000103342	24590.7	17938.9	0.45462	6.2694e-46	5.7547e-45	GSPT1	protein_coding	G1 to S phase transition 1 [Source:HGNC Symbol;Acc:4621]
ENSG00000103343	547.46	442.053	0.30519	0.0021093	0.0038746	ZNF174	protein_coding	zinc finger protein 174 [Source:HGNC Symbol;Acc:12963]
ENSG00000103353	7430.44	6499.78	0.1932	1.8455e-07	4.8084e-07	UBFD1	protein_coding	ubiquitin family domain containing 1 [Source:HGNC Symbol;Acc:30565]
ENSG00000103375	38.3742	0	3.7839	6.5392e-15	2.4542e-14	AQP8	protein_coding	aquaporin 8 [Source:HGNC Symbol;Acc:642]
ENSG00000103404	3161.94	1681.31	0.90949	8.4297e-65	1.1527e-63	USP31	protein_coding	ubiquitin specific peptidase 31 [Source:HGNC Symbol;Acc:20060]
ENSG00000103449	2712.05	2136.75	0.34445	6.2903e-11	1.9908e-10	SALL1	protein_coding	sal-like 1 (Drosophila) [Source:HGNC Symbol;Acc:10524]
ENSG00000103494	2377.98	1898.81	0.32411	3.9041e-10	1.1856e-09	RPGRIP1L	protein_coding	RPGRIP1-like [Source:HGNC Symbol;Acc:29168]
ENSG00000103502	5838.02	4584.89	0.34839	3.38e-16	1.3359e-15	CDIPT	protein_coding	CDP-diacylglycerol--inositol 3-phosphatidyltransferase [Source:HGNC Symbol;Acc:1769]
ENSG00000103512	4857.63	4294.95	0.1769	4.1289e-05	9.0742e-05	NOMO1	protein_coding	NODAL modulator 1 [Source:HGNC Symbol;Acc:30060]
ENSG00000103522	15.6722	1.8119	1.6814	0.00094942	0.0018181	IL21R	protein_coding	interleukin 21 receptor [Source:HGNC Symbol;Acc:6006]
ENSG00000103540	6307.32	5376.91	0.22996	1.4097e-09	4.157e-09	CCP110	protein_coding	centriolar coiled coil protein 110kDa [Source:HGNC Symbol;Acc:24342]
ENSG00000103549	20332.9	13984.3	0.53977	3.3293e-55	3.7847e-54	RNF40	protein_coding	ring finger protein 40, E3 ubiquitin protein ligase [Source:HGNC Symbol;Acc:16867]
ENSG00000103591	5545.79	5199.71	0.092594	0.020142	0.032002	AAGAB	protein_coding	alpha- and gamma-adaptin binding protein [Source:HGNC Symbol;Acc:25662]
ENSG00000103599	892.618	173.5	2.3405	5.6844e-98	1.3352e-96	IQCH	protein_coding	IQ motif containing H [Source:HGNC Symbol;Acc:25721]
ENSG00000103671	1338.04	918.287	0.5393	1.0961e-12	3.747e-12	TRIP4	protein_coding	thyroid hormone receptor interactor 4 [Source:HGNC Symbol;Acc:12310]
ENSG00000103707	1272.15	926.839	0.45497	2.3215e-09	6.7513e-09	MTFMT	protein_coding	mitochondrial methionyl-tRNA formyltransferase [Source:HGNC Symbol;Acc:29666]
ENSG00000103710	101.471	3.25012	4.0239	4.8645e-27	2.7487e-26	RASL12	protein_coding	RAS-like, family 12 [Source:HGNC Symbol;Acc:30289]
ENSG00000103723	818.023	188.837	2.0924	7.5568e-86	1.4674e-84	AP3B2	protein_coding	adaptor-related protein complex 3, beta 2 subunit [Source:HGNC Symbol;Acc:567]
ENSG00000103740	287.225	34.6916	2.9202	1.5022e-48	1.4718e-47	ACSBG1	protein_coding	acyl-CoA synthetase bubblegum family member 1 [Source:HGNC Symbol;Acc:29567]
ENSG00000103742	1119.73	956.32	0.22472	0.0035597	0.0063538	IGDCC4	protein_coding	immunoglobulin superfamily, DCC subclass, member 4 [Source:HGNC Symbol;Acc:13770]
ENSG00000103832	41.3229	16.9825	1.0927	0.0023958	0.0043722	GOLGA8UP	pseudogene	golgin A8 family, member U, pseudogene [Source:HGNC Symbol;Acc:44411]
ENSG00000103855	7157.68	5917.44	0.27422	4.3722e-13	1.5249e-12	CD276	protein_coding	CD276 molecule [Source:HGNC Symbol;Acc:19137]
ENSG00000103888	134.858	58.4876	1.1341	6.011e-07	1.5174e-06	KIAA1199	protein_coding	KIAA1199 [Source:HGNC Symbol;Acc:29213]
ENSG00000103966	2199.71	1444.32	0.60486	5.6247e-25	2.986e-24	EHD4	protein_coding	EH-domain containing 4 [Source:HGNC Symbol;Acc:3245]
ENSG00000103978	2709.33	1421.52	0.9279	4.6885e-61	6.0289e-60	TMEM87A	protein_coding	transmembrane protein 87A [Source:HGNC Symbol;Acc:24522]
ENSG00000104055	4.50014	0	1.1145	0.018077	0.028957	TGM5	protein_coding	transglutaminase 5 [Source:HGNC Symbol;Acc:11781]
ENSG00000104064	3008.13	1745.64	0.78341	3.6565e-50	3.7088e-49	GABPB1	protein_coding	GA binding protein transcription factor, beta subunit 1 [Source:HGNC Symbol;Acc:4074]
ENSG00000104067	7321.67	3908	0.90442	6.9765e-128	2.5012e-126	TJP1	protein_coding	tight junction protein 1 [Source:HGNC Symbol;Acc:11827]
ENSG00000104112	151.654	36.2865	1.9502	7.9001e-17	3.1987e-16	SCG3	protein_coding	secretogranin III [Source:HGNC Symbol;Acc:13707]
ENSG00000104140	255.799	190.906	0.41439	0.0084142	0.014257	RHOV	protein_coding	ras homolog family member V [Source:HGNC Symbol;Acc:18313]
ENSG00000104142	1557.17	785.963	0.98082	7.9918e-31	5.0089e-30	VPS18	protein_coding	vacuolar protein sorting 18 homolog (S. cerevisiae) [Source:HGNC Symbol;Acc:15972]
ENSG00000104218	5274.15	2155.38	1.2886	1.7115e-174	1.0701e-172	CSPP1	protein_coding	centrosome and spindle pole associated protein 1 [Source:HGNC Symbol;Acc:26193]
ENSG00000104221	1113.07	575.477	0.94748	2.8175e-31	1.7866e-30	BRF2	protein_coding	BRF2, subunit of RNA polymerase III transcription initiation factor, BRF1-like [Source:HGNC Symbol;Acc:17298]
ENSG00000104228	1359.5	758.661	0.83691	1.0368e-28	6.1358e-28	TRIM35	protein_coding	tripartite motif containing 35 [Source:HGNC Symbol;Acc:16285]
ENSG00000104299	1023.9	722.624	0.49926	1.2745e-10	3.9681e-10	INTS9	protein_coding	integrator complex subunit 9 [Source:HGNC Symbol;Acc:25592]
ENSG00000104327	94.356	54.0149	0.75554	0.0031336	0.0056316	CALB1	protein_coding	calbindin 1, 28kDa [Source:HGNC Symbol;Acc:1434]
ENSG00000104356	2987.95	2195.78	0.4442	1.1627e-19	5.2054e-19	POP1	protein_coding	processing of precursor 1, ribonuclease P/MRP subunit (S. cerevisiae) [Source:HGNC Symbol;Acc:30129]
ENSG00000104361	624.585	398.521	0.64212	7.9508e-11	2.5007e-10	NIPAL2	protein_coding	NIPA-like domain containing 2 [Source:HGNC Symbol;Acc:25854]
ENSG00000104371	119.126	1.05135	4.9652	1.0629e-33	7.2175e-33	DKK4	protein_coding	dickkopf homolog 4 (Xenopus laevis) [Source:HGNC Symbol;Acc:2894]
ENSG00000104432	15.4372	4.17586	1.1652	0.018639	0.029799	IL7	protein_coding	interleukin 7 [Source:HGNC Symbol;Acc:6023]
ENSG00000104497	1211.72	915.371	0.40144	1.8409e-07	4.7972e-07	SNX16	protein_coding	sorting nexin 16 [Source:HGNC Symbol;Acc:14980]
ENSG00000104517	19362.7	13649	0.50394	1.2827e-68	1.8528e-67	UBR5	protein_coding	ubiquitin protein ligase E3 component n-recognin 5 [Source:HGNC Symbol;Acc:16806]
ENSG00000104522	2684.94	1875.7	0.51588	4.3635e-23	2.1775e-22	TSTA3	protein_coding	tissue specific transplantation antigen P35B [Source:HGNC Symbol;Acc:12390]
ENSG00000104611	1090.82	644.964	0.75348	3.8268e-19	1.6843e-18	SH2D4A	protein_coding	SH2 domain containing 4A [Source:HGNC Symbol;Acc:26102]
ENSG00000104613	3459.44	3183.43	0.11873	0.0092585	0.015561	INTS10	protein_coding	integrator complex subunit 10 [Source:HGNC Symbol;Acc:25548]
ENSG00000104635	7337.77	5017.75	0.54747	3.9563e-39	3.067e-38	SLC39A14	protein_coding	solute carrier family 39 (zinc transporter), member 14 [Source:HGNC Symbol;Acc:20858]
ENSG00000104643	2326.69	1220.54	0.92878	6.8808e-57	8.144e-56	MTMR9	protein_coding	myotubularin related protein 9 [Source:HGNC Symbol;Acc:14596]
ENSG00000104679	2425.12	1558.21	0.63664	1.1666e-26	6.5162e-26	R3HCC1	protein_coding	R3H domain and coiled-coil containing 1 [Source:HGNC Symbol;Acc:27329]
ENSG00000104689	3565.25	740.686	2.2585	0	0	TNFRSF10A	protein_coding	tumor necrosis factor receptor superfamily, member 10a [Source:HGNC Symbol;Acc:11904]
ENSG00000104691	942.048	684.249	0.45802	1.4059e-08	3.9098e-08	UBXN8	processed_transcript	UBX domain protein 8 [Source:HGNC Symbol;Acc:30307]
ENSG00000104722	6162.69	5161.32	0.25446	4.178e-08	1.1325e-07	NEFM	protein_coding	neurofilament, medium polypeptide [Source:HGNC Symbol;Acc:7734]
ENSG00000104728	3432.53	2401.28	0.51337	2.6071e-24	1.3551e-23	ARHGEF10	protein_coding	Rho guanine nucleotide exchange factor (GEF) 10 [Source:HGNC Symbol;Acc:14103]
ENSG00000104738	25863.6	24274.5	0.091367	0.00059751	0.0011734	MCM4	protein_coding	minichromosome maintenance complex component 4 [Source:HGNC Symbol;Acc:6947]
ENSG00000104783	250.207	0.930384	5.9837	6.0054e-55	6.7912e-54	KCNN4	protein_coding	potassium intermediate/small conductance calcium-activated channel, subfamily N, member 4 [Source:HGNC Symbol;Acc:6293]
ENSG00000104804	47.1237	11.3491	1.6866	1.2037e-05	2.7612e-05	TULP2	protein_coding	tubby like protein 2 [Source:HGNC Symbol;Acc:12424]
ENSG00000104808	109.355	63.6831	0.72775	0.0027581	0.0049886	DHDH	protein_coding	dihydrodiol dehydrogenase (dimeric) [Source:HGNC Symbol;Acc:17887]
ENSG00000104814	201.732	110.421	0.84108	3.0914e-06	7.3984e-06	MAP4K1	protein_coding	mitogen-activated protein kinase kinase kinase kinase 1 [Source:HGNC Symbol;Acc:6863]
ENSG00000104825	1721.61	830.763	1.0468	2.065e-53	2.2601e-52	NFKBIB	protein_coding	nuclear factor of kappa light polypeptide gene enhancer in B-cells inhibitor, beta [Source:HGNC Symbol;Acc:7798]
ENSG00000104848	35.6755	9.01619	1.5274	0.00039034	0.00078288	KCNA7	protein_coding	potassium voltage-gated channel, shaker-related subfamily, member 7 [Source:HGNC Symbol;Acc:6226]
ENSG00000104853	8116.92	5834.05	0.47661	6.2815e-34	4.2924e-33	CLPTM1	protein_coding	cleft lip and palate associated transmembrane protein 1 [Source:HGNC Symbol;Acc:2087]
ENSG00000104856	1250.14	266.963	2.2109	3.1323e-129	1.1436e-127	RELB	protein_coding	v-rel reticuloendotheliosis viral oncogene homolog B [Source:HGNC Symbol;Acc:9956]
ENSG00000104859	4032.81	2712.68	0.57129	1.0284e-38	7.9159e-38	CLASRP	protein_coding	CLK4-associating serine/arginine rich protein [Source:HGNC Symbol;Acc:17731]
ENSG00000104866	3327.63	1488.63	1.1573	5.6621e-111	1.607e-109	PPP1R37	protein_coding	protein phosphatase 1, regulatory subunit 37 [Source:HGNC Symbol;Acc:27607]
ENSG00000104872	5330.27	4265.6	0.32183	3.8735e-12	1.2956e-11	PIH1D1	protein_coding	PIH1 domain containing 1 [Source:HGNC Symbol;Acc:26075]
ENSG00000104879	73.3747	2.79115	3.7099	1.2844e-20	5.9086e-20	CKM	protein_coding	creatine kinase, muscle [Source:HGNC Symbol;Acc:1994]
ENSG00000104880	1672.88	1081.72	0.62775	7.1377e-19	3.1083e-18	ARHGEF18	protein_coding	Rho/Rac guanine nucleotide exchange factor (GEF) 18 [Source:HGNC Symbol;Acc:17090]
ENSG00000104881	640.798	541.063	0.24254	0.015884	0.025696	PPP1R13L	protein_coding	protein phosphatase 1, regulatory subunit 13 like [Source:HGNC Symbol;Acc:18838]
ENSG00000104885	10777	8875.63	0.28022	3.5088e-16	1.386e-15	DOT1L	protein_coding	DOT1-like, histone H3 methyltransferase (S. cerevisiae) [Source:HGNC Symbol;Acc:24948]
ENSG00000104888	132.535	95.414	0.45572	0.027123	0.042078	SLC17A7	protein_coding	solute carrier family 17 (sodium-dependent inorganic phosphate cotransporter), member 7 [Source:HGNC Symbol;Acc:16704]
ENSG00000104894	7.84076	0.862931	1.1399	0.02437	0.038086	CD37	protein_coding	CD37 molecule [Source:HGNC Symbol;Acc:1666]
ENSG00000104897	7207.2	6024.87	0.25859	8.2594e-12	2.7245e-11	SF3A2	protein_coding	splicing factor 3a, subunit 2, 66kDa [Source:HGNC Symbol;Acc:10766]
ENSG00000104899	4248.24	1781.16	1.2486	2.0412e-81	3.6692e-80	AMH	protein_coding	anti-Mullerian hormone [Source:HGNC Symbol;Acc:464]
ENSG00000104907	5680.86	2801.63	1.018	1.3323e-142	5.7098e-141	TRMT1	protein_coding	tRNA methyltransferase 1 homolog (S. cerevisiae) [Source:HGNC Symbol;Acc:25980]
ENSG00000104936	3956.2	2014.09	0.97055	6.8608e-58	8.2755e-57	DMPK	protein_coding	dystrophia myotonica-protein kinase [Source:HGNC Symbol;Acc:2933]
ENSG00000104941	47.7159	1.15522	3.5065	1.4621e-14	5.4075e-14	RSPH6A	protein_coding	radial spoke head 6 homolog A (Chlamydomonas) [Source:HGNC Symbol;Acc:14241]
ENSG00000104951	121.365	23.6914	2.1759	7.4906e-15	2.8032e-14	IL4I1	protein_coding	interleukin 4 induced 1 [Source:HGNC Symbol;Acc:19094]
ENSG00000104957	1764.12	997.969	0.81828	1.6903e-28	9.9373e-28	CCDC130	protein_coding	coiled-coil domain containing 130 [Source:HGNC Symbol;Acc:28118]
ENSG00000104969	8494.25	4767.83	0.83258	4.5962e-101	1.1288e-99	SGTA	protein_coding	small glutamine-rich tetratricopeptide repeat (TPR)-containing, alpha [Source:HGNC Symbol;Acc:10819]
ENSG00000104980	4744.35	3497.01	0.4396	4.8447e-27	2.7381e-26	TIMM44	protein_coding	translocase of inner mitochondrial membrane 44 homolog (yeast) [Source:HGNC Symbol;Acc:17316]
ENSG00000104998	1013.49	560.884	0.84912	1.985e-23	1.0016e-22	IL27RA	protein_coding	interleukin 27 receptor, alpha [Source:HGNC Symbol;Acc:17290]
ENSG00000105011	4632.19	3463.56	0.41934	2.822e-21	1.3277e-20	ASF1B	protein_coding	ASF1 anti-silencing function 1 homolog B (S. cerevisiae) [Source:HGNC Symbol;Acc:20996]
ENSG00000105058	3220.83	2783.16	0.21022	3.762e-06	8.9486e-06	FAM32A	protein_coding	family with sequence similarity 32, member A [Source:HGNC Symbol;Acc:24563]
ENSG00000105063	11445.7	6791.32	0.75239	2.9669e-86	5.7917e-85	PPP6R1	protein_coding	protein phosphatase 6, regulatory subunit 1 [Source:HGNC Symbol;Acc:29195]
ENSG00000105072	2317.89	812.604	1.5073	2.5955e-130	9.6254e-129	C19orf44	protein_coding	chromosome 19 open reading frame 44 [Source:HGNC Symbol;Acc:26141]
ENSG00000105085	2365.36	359.982	2.6988	2.973e-286	5.8745e-284	MED26	protein_coding	mediator complex subunit 26 [Source:HGNC Symbol;Acc:2376]
ENSG00000105088	834.765	705.044	0.24252	0.0071876	0.012287	OLFM2	protein_coding	olfactomedin 2 [Source:HGNC Symbol;Acc:17189]
ENSG00000105127	5800.5	2699.37	1.1017	1.7074e-159	9.0568e-158	AKAP8	protein_coding	A kinase (PRKA) anchor protein 8 [Source:HGNC Symbol;Acc:378]
ENSG00000105131	10.1072	0.93503	1.5528	0.0025565	0.0046428	EPHX3	protein_coding	epoxide hydrolase 3 [Source:HGNC Symbol;Acc:23760]
ENSG00000105136	1241.94	919.312	0.43228	5.2973e-10	1.5989e-09	ZNF419	protein_coding	zinc finger protein 419 [Source:HGNC Symbol;Acc:20648]
ENSG00000105143	22.6282	2.21122	2.1352	1.1263e-05	2.5912e-05	SLC1A6	protein_coding	solute carrier family 1 (high affinity aspartate/glutamate transporter), member 6 [Source:HGNC Symbol;Acc:10944]
ENSG00000105146	238.284	66.6743	1.7624	3.0059e-19	1.3266e-18	AURKC	protein_coding	aurora kinase C [Source:HGNC Symbol;Acc:11391]
ENSG00000105171	2302.08	1679.42	0.45329	1.4573e-17	6.0531e-17	POP4	protein_coding	processing of precursor 4, ribonuclease P/MRP subunit (S. cerevisiae) [Source:HGNC Symbol;Acc:30081]
ENSG00000105173	1886.9	1386.97	0.44161	5.9139e-14	2.1336e-13	CCNE1	protein_coding	cyclin E1 [Source:HGNC Symbol;Acc:1589]
ENSG00000105197	5335.91	4813.36	0.14831	0.00025981	0.00052996	TIMM50	protein_coding	translocase of inner mitochondrial membrane 50 homolog (S. cerevisiae) [Source:HGNC Symbol;Acc:23656]
ENSG00000105205	7.4491	0	1.5403	0.0020652	0.0037978	CLC	protein_coding	Charcot-Leyden crystal protein [Source:HGNC Symbol;Acc:2014]
ENSG00000105219	329.585	5.64511	5.2808	6.2353e-72	9.5222e-71	CNTD2	protein_coding	cyclin N-terminal domain containing 2 [Source:HGNC Symbol;Acc:25805]
ENSG00000105229	2647.53	1380.56	0.93658	2.9386e-55	3.342e-54	PIAS4	protein_coding	protein inhibitor of activated STAT, 4 [Source:HGNC Symbol;Acc:17002]
ENSG00000105246	6.74767	0	1.4852	0.0028471	0.0051432	EBI3	protein_coding	Epstein-Barr virus induced 3 [Source:HGNC Symbol;Acc:3129]
ENSG00000105248	1179.32	835.488	0.4929	1.454e-09	4.2819e-09	CCDC94	protein_coding	coiled-coil domain containing 94 [Source:HGNC Symbol;Acc:25518]
ENSG00000105254	2446.97	2217.66	0.14232	0.011023	0.018326	TBCB	protein_coding	tubulin folding cofactor B [Source:HGNC Symbol;Acc:1989]
ENSG00000105261	153.725	3.1416	4.6944	7.9781e-40	6.2961e-39	OVOL3	protein_coding	ovo-like 3 (Drosophila) [Source:HGNC Symbol;Acc:14186]
ENSG00000105278	65.3305	1.69409	3.7689	8.5381e-18	3.5831e-17	ZFR2	protein_coding	zinc finger RNA binding protein 2 [Source:HGNC Symbol;Acc:29189]
ENSG00000105281	24678.3	18103	0.44671	3.7194e-59	4.6065e-58	SLC1A5	protein_coding	solute carrier family 1 (neutral amino acid transporter), member 5 [Source:HGNC Symbol;Acc:10943]
ENSG00000105287	3753.92	1945.29	0.94615	2.5745e-48	2.5062e-47	PRKD2	protein_coding	protein kinase D2 [Source:HGNC Symbol;Acc:17293]
ENSG00000105298	4006.44	1695.31	1.2365	1.6235e-124	5.6109e-123	CACTIN	protein_coding	cactin, spliceosome C complex subunit [Source:HGNC Symbol;Acc:29938]
ENSG00000105321	1184.61	1017.2	0.22082	0.0032319	0.0057979	CCDC9	protein_coding	coiled-coil domain containing 9 [Source:HGNC Symbol;Acc:24560]
ENSG00000105327	2306.45	1104.13	1.0588	1.6977e-56	1.9857e-55	BBC3	protein_coding	BCL2 binding component 3 [Source:HGNC Symbol;Acc:17868]
ENSG00000105329	1510.45	756.895	0.99083	3.4959e-44	3.0779e-43	TGFB1	protein_coding	transforming growth factor, beta 1 [Source:HGNC Symbol;Acc:11766]
ENSG00000105364	4525.88	3977.41	0.18656	1.1124e-05	2.5597e-05	MRPL4	protein_coding	mitochondrial ribosomal protein L4 [Source:HGNC Symbol;Acc:14276]
ENSG00000105369	108.987	7.78887	3.3603	5.6532e-25	3.0005e-24	CD79A	protein_coding	CD79a molecule, immunoglobulin-associated alpha [Source:HGNC Symbol;Acc:1698]
ENSG00000105379	709.427	500.399	0.49571	5.5108e-07	1.3938e-06	ETFB	protein_coding	electron-transfer-flavoprotein, beta polypeptide [Source:HGNC Symbol;Acc:3482]
ENSG00000105401	9741.63	8979.43	0.11722	0.0007812	0.0015115	CDC37	protein_coding	cell division cycle 37 [Source:HGNC Symbol;Acc:1735]
ENSG00000105402	3985.53	2654.33	0.58544	3.4413e-38	2.623e-37	NAPA	protein_coding	N-ethylmaleimide-sensitive factor attachment protein, alpha [Source:HGNC Symbol;Acc:7641]
ENSG00000105428	7.93979	0	1.681	0.00089252	0.0017146	ZNRF4	protein_coding	zinc and ring finger 4 [Source:HGNC Symbol;Acc:17726]
ENSG00000105443	2260.87	1862.56	0.2795	7.4881e-06	1.7454e-05	CYTH2	protein_coding	cytohesin 2 [Source:HGNC Symbol;Acc:9502]
ENSG00000105447	6099.78	3009.98	1.0176	2.3872e-97	5.5519e-96	GRWD1	protein_coding	glutamate-rich WD repeat containing 1 [Source:HGNC Symbol;Acc:21270]
ENSG00000105464	516.633	337.051	0.60833	1.9697e-08	5.4344e-08	GRIN2D	protein_coding	glutamate receptor, ionotropic, N-methyl D-aspartate 2D [Source:HGNC Symbol;Acc:4588]
ENSG00000105467	25.3948	10.1792	0.97919	0.029568	0.045503	SYNGR4	protein_coding	synaptogyrin 4 [Source:HGNC Symbol;Acc:11502]
ENSG00000105479	137.632	48.7451	1.419	2.8964e-10	8.8517e-10	CCDC114	protein_coding	coiled-coil domain containing 114 [Source:HGNC Symbol;Acc:26560]
ENSG00000105497	1680.51	819.575	1.0328	2.6254e-52	2.8036e-51	ZNF175	protein_coding	zinc finger protein 175 [Source:HGNC Symbol;Acc:12964]
ENSG00000105499	1624.12	71.1023	4.3216	5.3742e-97	1.2432e-95	PLA2G4C	protein_coding	phospholipase A2, group IVC (cytosolic, calcium-independent) [Source:HGNC Symbol;Acc:9037]
ENSG00000105507	65.8254	0	4.5181	1.8128e-22	8.8452e-22	CABP5	protein_coding	calcium binding protein 5 [Source:HGNC Symbol;Acc:13714]
ENSG00000105523	168.322	7.20578	4.0333	1.7049e-39	1.3345e-38	FAM83E	protein_coding	family with sequence similarity 83, member E [Source:HGNC Symbol;Acc:25972]
ENSG00000105549	16.8285	0.35045	2.4684	1.2904e-06	3.1741e-06	THEG	protein_coding	theg spermatid protein [Source:HGNC Symbol;Acc:13706]
ENSG00000105550	26.2227	9.48761	1.1605	0.0062107	0.01072	FGF21	protein_coding	fibroblast growth factor 21 [Source:HGNC Symbol;Acc:3678]
ENSG00000105556	2598.27	1619.05	0.67973	7.6512e-36	5.5198e-35	MIER2	protein_coding	mesoderm induction early response 1, family member 2 [Source:HGNC Symbol;Acc:29210]
ENSG00000105559	879.502	192.263	2.1671	7.585e-79	1.3098e-77	PLEKHA4	protein_coding	pleckstrin homology domain containing, family A (phosphoinositide binding specific) member 4 [Source:HGNC Symbol;Acc:14339]
ENSG00000105576	14642.5	11127.4	0.39563	1.3912e-36	1.0219e-35	TNPO2	protein_coding	transportin 2 [Source:HGNC Symbol;Acc:19998]
ENSG00000105583	1518.83	953.249	0.66953	6.7362e-19	2.937e-18	WDR83OS	protein_coding	WD repeat domain 83 opposite strand [Source:HGNC Symbol;Acc:30203]
ENSG00000105610	33.0387	2.7865	2.5082	3.8975e-08	1.0576e-07	KLF1	protein_coding	Kruppel-like factor 1 (erythroid) [Source:HGNC Symbol;Acc:6345]
ENSG00000105613	1343.85	1077.6	0.31868	4.1381e-06	9.8082e-06	MAST1	protein_coding	microtubule associated serine/threonine kinase 1 [Source:HGNC Symbol;Acc:19034]
ENSG00000105617	451.918	356.227	0.33837	0.0019006	0.0035107	LENG1	protein_coding	leukocyte receptor cluster (LRC) member 1 [Source:HGNC Symbol;Acc:15502]
ENSG00000105618	6415.23	4495.13	0.51246	6.0184e-45	5.3924e-44	PRPF31	protein_coding	PRP31 pre-mRNA processing factor 31 homolog (S. cerevisiae) [Source:HGNC Symbol;Acc:15446]
ENSG00000105619	1135.5	644.848	0.81065	5.8295e-26	3.1841e-25	TFPT	protein_coding	TCF3 (E2A) fusion partner (in childhood Leukemia) [Source:HGNC Symbol;Acc:13630]
ENSG00000105641	196.488	18.955	3.1558	2.7315e-37	2.0347e-36	SLC5A5	protein_coding	solute carrier family 5 (sodium iodide symporter), member 5 [Source:HGNC Symbol;Acc:11040]
ENSG00000105643	1785.67	773.092	1.2029	1.0522e-75	1.7216e-74	ARRDC2	protein_coding	arrestin domain containing 2 [Source:HGNC Symbol;Acc:25225]
ENSG00000105650	388.183	62.9301	2.5367	2.931e-49	2.9192e-48	PDE4C	protein_coding	phosphodiesterase 4C, cAMP-specific [Source:HGNC Symbol;Acc:8782]
ENSG00000105656	1894.8	892.338	1.0797	4.2226e-52	4.4943e-51	ELL	protein_coding	elongation factor RNA polymerase II [Source:HGNC Symbol;Acc:23114]
ENSG00000105662	1366.51	822.224	0.72637	6.9853e-21	3.2421e-20	CRTC1	protein_coding	CREB regulated transcription coactivator 1 [Source:HGNC Symbol;Acc:16062]
ENSG00000105663	9325.72	5758.26	0.69516	1.1638e-74	1.8689e-73	WBP7	protein_coding	Histone-lysine N-methyltransferase MLL4 [Source:UniProtKB/Swiss-Prot;Acc:Q9UMN6]
ENSG00000105664	257.303	19.9816	3.4921	3.2549e-50	3.3079e-49	COMP	protein_coding	cartilage oligomeric matrix protein [Source:HGNC Symbol;Acc:2227]
ENSG00000105671	4766.34	2547.15	0.90278	3.5081e-96	8.0077e-95	DDX49	protein_coding	DEAD (Asp-Glu-Ala-Asp) box polypeptide 49 [Source:HGNC Symbol;Acc:18684]
ENSG00000105672	33.1632	12.5051	1.145	0.003815	0.0067791	ETV2	protein_coding	ets variant 2 [Source:HGNC Symbol;Acc:3491]
ENSG00000105675	54.3306	31.0113	0.72218	0.023437	0.036744	ATP4A	protein_coding	ATPase, H+/K+ exchanging, alpha polypeptide [Source:HGNC Symbol;Acc:819]
ENSG00000105676	2485.68	1924.29	0.36958	1.4855e-10	4.605e-10	ARMC6	protein_coding	armadillo repeat containing 6 [Source:HGNC Symbol;Acc:25049]
ENSG00000105677	3525.37	2739.82	0.3633	1.8394e-12	6.2352e-12	TMEM147	protein_coding	transmembrane protein 147 [Source:HGNC Symbol;Acc:30414]
ENSG00000105679	8.71693	1.27619	1.239	0.015992	0.025859	GAPDHS	protein_coding	glyceraldehyde-3-phosphate dehydrogenase, spermatogenic [Source:HGNC Symbol;Acc:24864]
ENSG00000105697	13.4519	0	2.2658	1.0758e-05	2.4783e-05	HAMP	protein_coding	hepcidin antimicrobial peptide [Source:HGNC Symbol;Acc:15598]
ENSG00000105699	650.541	115.988	2.4452	4.0092e-84	7.5586e-83	LSR	protein_coding	lipolysis stimulated lipoprotein receptor [Source:HGNC Symbol;Acc:29572]
ENSG00000105705	4906.28	2089.49	1.2292	3.6812e-162	2.0061e-160	SUGP1	protein_coding	SURP and G patch domain containing 1 [Source:HGNC Symbol;Acc:18643]
ENSG00000105707	43.7472	0.584581	3.6816	2.8794e-15	1.0946e-14	HPN	protein_coding	hepsin [Source:HGNC Symbol;Acc:5155]
ENSG00000105708	2391.6	748.121	1.6709	1.165e-150	5.5637e-149	ZNF14	protein_coding	zinc finger protein 14 [Source:HGNC Symbol;Acc:12924]
ENSG00000105711	230.448	104.581	1.105	3.6615e-10	1.1143e-09	SCN1B	protein_coding	sodium channel, voltage-gated, type I, beta subunit [Source:HGNC Symbol;Acc:10586]
ENSG00000105723	4309.64	3032.79	0.5057	8.6917e-28	5.0141e-27	GSK3A	protein_coding	glycogen synthase kinase 3 alpha [Source:HGNC Symbol;Acc:4616]
ENSG00000105726	6381.59	5899.24	0.11378	0.016486	0.026601	ATP13A1	protein_coding	ATPase type 13A1 [Source:HGNC Symbol;Acc:24215]
ENSG00000105732	2295.38	1047.33	1.1278	4.31e-76	7.1061e-75	ZNF574	protein_coding	zinc finger protein 574 [Source:HGNC Symbol;Acc:26166]
ENSG00000105737	419.411	84.5508	2.2473	1.5886e-39	1.2446e-38	GRIK5	protein_coding	glutamate receptor, ionotropic, kainate 5 [Source:HGNC Symbol;Acc:4583]
ENSG00000105738	3067.78	1728.4	0.82596	2.5495e-46	2.3606e-45	SIPA1L3	protein_coding	signal-induced proliferation-associated 1 like 3 [Source:HGNC Symbol;Acc:23801]
ENSG00000105792	595.292	439.97	0.434	6.168e-05	0.00013329	C7orf63	protein_coding	chromosome 7 open reading frame 63 [Source:HGNC Symbol;Acc:26107]
ENSG00000105793	3211.52	2266.64	0.50106	1.2098e-20	5.5722e-20	GTPBP10	protein_coding	GTP-binding protein 10 (putative) [Source:HGNC Symbol;Acc:25106]
ENSG00000105821	8818.69	5564.53	0.66276	1.5689e-65	2.1648e-64	DNAJC2	protein_coding	DnaJ (Hsp40) homolog, subfamily C, member 2 [Source:HGNC Symbol;Acc:13192]
ENSG00000105825	10206.3	149.015	5.8648	8.7989e-195	6.9865e-193	TFPI2	protein_coding	tissue factor pathway inhibitor 2 [Source:HGNC Symbol;Acc:11761]
ENSG00000105856	3207.3	2989.64	0.10223	0.029654	0.045624	HBP1	protein_coding	HMG-box transcription factor 1 [Source:HGNC Symbol;Acc:23200]
ENSG00000105866	2881.83	1565.28	0.87811	1.7493e-57	2.0924e-56	SP4	protein_coding	Sp4 transcription factor [Source:HGNC Symbol;Acc:11209]
ENSG00000105879	3678.91	1928.47	0.93104	7.5484e-78	1.2779e-76	CBLL1	protein_coding	Cbl proto-oncogene, E3 ubiquitin protein ligase-like 1 [Source:HGNC Symbol;Acc:21225]
ENSG00000105929	10.5759	1.16451	1.5021	0.0034969	0.0062469	ATP6V0A4	protein_coding	ATPase, H+ transporting, lysosomal V0 subunit a4 [Source:HGNC Symbol;Acc:866]
ENSG00000105939	19009.1	4255.65	2.1563	0	0	ZC3HAV1	protein_coding	zinc finger CCCH-type, antiviral 1 [Source:HGNC Symbol;Acc:23721]
ENSG00000105953	5482.76	3921.19	0.48279	1.1691e-29	7.1157e-29	OGDH	protein_coding	oxoglutarate (alpha-ketoglutarate) dehydrogenase (lipoamide) [Source:HGNC Symbol;Acc:8124]
ENSG00000105963	278.994	187.487	0.56005	0.00027387	0.00055737	ADAP1	protein_coding	ArfGAP with dual PH domains 1 [Source:HGNC Symbol;Acc:16486]
ENSG00000105993	8712.97	7227.61	0.26922	1.5274e-11	4.9826e-11	DNAJB6	protein_coding	DnaJ (Hsp40) homolog, subfamily B, member 6 [Source:HGNC Symbol;Acc:14888]
ENSG00000105997	2146.51	803.221	1.4112	3.5858e-88	7.2855e-87	HOXA3	protein_coding	homeobox A3 [Source:HGNC Symbol;Acc:5104]
ENSG00000106004	2311.86	1909.16	0.2765	3.6702e-06	8.7402e-06	HOXA5	protein_coding	homeobox A5 [Source:HGNC Symbol;Acc:5106]
ENSG00000106012	3910.8	2073.22	0.91425	5.7875e-80	1.0184e-78	IQCE	protein_coding	IQ motif containing E [Source:HGNC Symbol;Acc:29171]
ENSG00000106038	46.0782	16.8119	1.1547	0.0045303	0.0079778	EVX1	protein_coding	even-skipped homeobox 1 [Source:HGNC Symbol;Acc:3506]
ENSG00000106089	645.595	417.976	0.61911	2.483e-09	7.2062e-09	STX1A	protein_coding	syntaxin 1A (brain) [Source:HGNC Symbol;Acc:11433]
ENSG00000106144	5805.76	3810.84	0.60666	2.3539e-51	2.4539e-50	CASP2	protein_coding	caspase 2, apoptosis-related cysteine peptidase [Source:HGNC Symbol;Acc:1503]
ENSG00000106236	3870.03	950.193	2.0173	2.8868e-215	2.7472e-213	NPTX2	protein_coding	neuronal pentraxin II [Source:HGNC Symbol;Acc:7953]
ENSG00000106245	5309.69	2763.4	0.9406	4.2287e-103	1.0679e-101	BUD31	protein_coding	BUD31 homolog (S. cerevisiae) [Source:HGNC Symbol;Acc:29629]
ENSG00000106246	1313.37	555.485	1.2362	1.4837e-58	1.8193e-57	PTCD1	protein_coding	pentatricopeptide repeat domain 1 [Source:HGNC Symbol;Acc:22198]
ENSG00000106263	50343.8	29214.7	0.78439	1.3813e-160	7.4492e-159	EIF3B	protein_coding	eukaryotic translation initiation factor 3, subunit B [Source:HGNC Symbol;Acc:3280]
ENSG00000106266	1498.48	1309.97	0.19382	0.0043662	0.0077046	SNX8	protein_coding	sorting nexin 8 [Source:HGNC Symbol;Acc:14972]
ENSG00000106302	4.80762	0	0.9987	0.029112	0.044868	HYAL4	protein_coding	hyaluronoglucosaminidase 4 [Source:HGNC Symbol;Acc:5323]
ENSG00000106305	2334.79	1707.54	0.44912	1.1716e-16	4.7121e-16	AIMP2	protein_coding	aminoacyl tRNA synthetase complex-interacting multifunctional protein 2 [Source:HGNC Symbol;Acc:20609]
ENSG00000106327	19.1496	4.37821	1.4231	0.003164	0.0056828	TFR2	protein_coding	transferrin receptor 2 [Source:HGNC Symbol;Acc:11762]
ENSG00000106328	243.218	7.50123	4.5632	1.5483e-56	1.8152e-55	FSCN3	protein_coding	fascin homolog 3, actin-bundling protein, testicular (Strongylocentrotus purpuratus) [Source:HGNC Symbol;Acc:3961]
ENSG00000106336	118.982	55.4748	1.0366	2.6126e-05	5.8314e-05	FBXO24	protein_coding	F-box protein 24 [Source:HGNC Symbol;Acc:13595]
ENSG00000106344	6649.69	5685.05	0.22547	1.748e-09	5.1209e-09	RBM28	protein_coding	RNA binding motif protein 28 [Source:HGNC Symbol;Acc:21863]
ENSG00000106346	5186.53	2659.71	0.96216	9.0719e-98	2.1213e-96	USP42	protein_coding	ubiquitin specific peptidase 42 [Source:HGNC Symbol;Acc:20068]
ENSG00000106348	7053.81	5533.71	0.34981	1.0336e-19	4.6401e-19	IMPDH1	protein_coding	IMP (inosine 5'-monophosphate) dehydrogenase 1 [Source:HGNC Symbol;Acc:6052]
ENSG00000106351	713.872	407.8	0.80132	1.6802e-16	6.7159e-16	AGFG2	protein_coding	ArfGAP with FG repeats 2 [Source:HGNC Symbol;Acc:5177]
ENSG00000106366	150.679	4.35963	4.3698	4.9783e-37	3.6977e-36	SERPINE1	protein_coding	serpin peptidase inhibitor, clade E (nexin, plasminogen activator inhibitor type 1), member 1 [Source:HGNC Symbol;Acc:8583]
ENSG00000106384	12.3252	0	2.1997	1.92e-05	4.3351e-05	MOGAT3	protein_coding	monoacylglycerol O-acyltransferase 3 [Source:HGNC Symbol;Acc:23249]
ENSG00000106397	3662.38	3193.54	0.19774	4.0751e-05	8.9589e-05	PLOD3	protein_coding	procollagen-lysine, 2-oxoglutarate 5-dioxygenase 3 [Source:HGNC Symbol;Acc:9083]
ENSG00000106404	2399.88	927.093	1.3686	7.0219e-114	2.0725e-112	CLDN15	protein_coding	claudin 15 [Source:HGNC Symbol;Acc:2036]
ENSG00000106443	8736.71	6517.55	0.42227	8.1499e-35	5.7202e-34	PHF14	protein_coding	PHD finger protein 14 [Source:HGNC Symbol;Acc:22203]
ENSG00000106459	1954.85	1671.68	0.22411	0.00016314	0.00033917	NRF1	protein_coding	nuclear respiratory factor 1 [Source:HGNC Symbol;Acc:7996]
ENSG00000106462	10396.2	5867.21	0.82399	1.8365e-113	5.3958e-112	EZH2	protein_coding	enhancer of zeste homolog 2 (Drosophila) [Source:HGNC Symbol;Acc:3527]
ENSG00000106479	647.598	498.03	0.37441	7.8522e-05	0.00016806	ZNF862	protein_coding	zinc finger protein 862 [Source:HGNC Symbol;Acc:34519]
ENSG00000106483	132.092	58.1474	1.1273	4.8215e-07	1.225e-06	SFRP4	protein_coding	secreted frizzled-related protein 4 [Source:HGNC Symbol;Acc:10778]
ENSG00000106536	60.0144	14.9008	1.72	9.0324e-07	2.2503e-06	POU6F2	protein_coding	POU class 6 homeobox 2 [Source:HGNC Symbol;Acc:21694]
ENSG00000106546	3347.49	2301.47	0.53984	3.9992e-26	2.196e-25	AHR	protein_coding	aryl hydrocarbon receptor [Source:HGNC Symbol;Acc:348]
ENSG00000106554	11354.9	8654.9	0.39068	2.2613e-21	1.0682e-20	CHCHD3	protein_coding	coiled-coil-helix-coiled-coil-helix domain containing 3 [Source:HGNC Symbol;Acc:21906]
ENSG00000106565	40.317	12.2113	1.4554	0.00010931	0.00023114	TMEM176B	protein_coding	transmembrane protein 176B [Source:HGNC Symbol;Acc:29596]
ENSG00000106571	4814.74	3055.78	0.65464	4.144e-51	4.2993e-50	GLI3	protein_coding	GLI family zinc finger 3 [Source:HGNC Symbol;Acc:4319]
ENSG00000106608	3196.25	1655.84	0.94634	3.4131e-70	5.0542e-69	URGCP	protein_coding	upregulator of cell proliferation [Source:HGNC Symbol;Acc:30890]
ENSG00000106615	7244.12	6495.41	0.15683	0.0002998	0.00060817	RHEB	protein_coding	Ras homolog enriched in brain [Source:HGNC Symbol;Acc:10011]
ENSG00000106624	210.538	2.09025	5.3821	1.1277e-50	1.157e-49	AEBP1	protein_coding	AE binding protein 1 [Source:HGNC Symbol;Acc:303]
ENSG00000106628	8754.56	8209.78	0.092388	0.011011	0.018308	POLD2	protein_coding	polymerase (DNA directed), delta 2, accessory subunit [Source:HGNC Symbol;Acc:9176]
ENSG00000106631	13.7407	0.29229	2.1963	1.9218e-05	4.3389e-05	MYL7	protein_coding	myosin, light chain 7, regulatory [Source:HGNC Symbol;Acc:21719]
ENSG00000106633	161.602	8.81383	3.7605	9.313e-36	6.7038e-35	GCK	protein_coding	glucokinase (hexokinase 4) [Source:HGNC Symbol;Acc:4195]
ENSG00000106635	3021.46	1317.86	1.1924	4.4679e-100	1.0829e-98	BCL7B	protein_coding	B-cell CLL/lymphoma 7B [Source:HGNC Symbol;Acc:1005]
ENSG00000106636	9517.83	5921.2	0.6845	8.2597e-77	1.3797e-75	YKT6	protein_coding	YKT6 v-SNARE homolog (S. cerevisiae) [Source:HGNC Symbol;Acc:16959]
ENSG00000106638	4271.79	3646.88	0.22796	2.3567e-07	6.1076e-07	TBL2	protein_coding	transducin (beta)-like 2 [Source:HGNC Symbol;Acc:11586]
ENSG00000106686	85.2459	38.4869	1.0655	6.7944e-05	0.00014628	SPATA6L	protein_coding	spermatogenesis associated 6-like [Source:HGNC Symbol;Acc:25472]
ENSG00000106771	9337.97	7088.87	0.397	6.078e-29	3.6234e-28	TMEM245	protein_coding	transmembrane protein 245 [Source:HGNC Symbol;Acc:1363]
ENSG00000106785	1779.98	1382.26	0.36408	4.4719e-08	1.2104e-07	TRIM14	protein_coding	tripartite motif containing 14 [Source:HGNC Symbol;Acc:16283]
ENSG00000106804	375.698	148.126	1.3115	1.3437e-16	5.3907e-16	C5	protein_coding	complement component 5 [Source:HGNC Symbol;Acc:1331]
ENSG00000106819	81.2662	0.29229	4.6919	4.2249e-26	2.3175e-25	ASPN	protein_coding	asporin [Source:HGNC Symbol;Acc:14872]
ENSG00000106823	92.3371	0.872224	4.566	1.1544e-26	6.4512e-26	ECM2	protein_coding	extracellular matrix protein 2, female organ and adipocyte specific [Source:HGNC Symbol;Acc:3154]
ENSG00000106829	4626.21	2207.35	1.0652	1.4645e-110	4.1384e-109	TLE4	protein_coding	transducin-like enhancer of split 4 (E(sp1) homolog, Drosophila) [Source:HGNC Symbol;Acc:11840]
ENSG00000106868	6607.37	1803.71	1.8692	0	0	SUSD1	protein_coding	sushi domain containing 1 [Source:HGNC Symbol;Acc:25413]
ENSG00000106927	12.819	3.36179	1.1762	0.018442	0.029506	AMBP	protein_coding	alpha-1-microglobulin/bikunin precursor [Source:HGNC Symbol;Acc:453]
ENSG00000106952	9.58702	0.584581	1.5513	0.0025088	0.0045613	TNFSF8	protein_coding	tumor necrosis factor (ligand) superfamily, member 8 [Source:HGNC Symbol;Acc:11938]
ENSG00000106991	55.2014	4.86282	2.7864	4.2077e-12	1.4054e-11	ENG	protein_coding	endoglin [Source:HGNC Symbol;Acc:3349]
ENSG00000106992	399.017	175.862	1.1608	3.0069e-17	1.2366e-16	AK1	protein_coding	adenylate kinase 1 [Source:HGNC Symbol;Acc:361]
ENSG00000106993	1960.69	1013.62	0.94896	3.7943e-50	3.8441e-49	CDC37L1	protein_coding	cell division cycle 37-like 1 [Source:HGNC Symbol;Acc:17179]
ENSG00000107021	3420.26	2085.08	0.71216	2.9e-33	1.9422e-32	TBC1D13	protein_coding	TBC1 domain family, member 13 [Source:HGNC Symbol;Acc:25571]
ENSG00000107099	864.559	552.097	0.64292	6.7678e-14	2.4362e-13	DOCK8	protein_coding	dedicator of cytokinesis 8 [Source:HGNC Symbol;Acc:19191]
ENSG00000107104	2041.31	1768.23	0.20597	0.00030755	0.00062327	KANK1	protein_coding	KN motif and ankyrin repeat domains 1 [Source:HGNC Symbol;Acc:19309]
ENSG00000107105	2231.63	1835.6	0.2818	8.4224e-06	1.9563e-05	ELAVL2	protein_coding	ELAV (embryonic lethal, abnormal vision, Drosophila)-like 2 (Hu antigen B) [Source:HGNC Symbol;Acc:3313]
ENSG00000107130	8493.47	7556.25	0.16822	6.3577e-06	1.4885e-05	NCS1	protein_coding	neuronal calcium sensor 1 [Source:HGNC Symbol;Acc:3953]
ENSG00000107140	1777.26	884.251	1.0008	3.6102e-47	3.4081e-46	TESK1	protein_coding	testis-specific kinase 1 [Source:HGNC Symbol;Acc:11731]
ENSG00000107147	54.224	16.9779	1.4498	2.9534e-05	6.5643e-05	KCNT1	protein_coding	potassium channel, subfamily T, member 1 [Source:HGNC Symbol;Acc:18865]
ENSG00000107164	18148.9	11770.3	0.62383	4.4767e-90	9.4364e-89	FUBP3	protein_coding	far upstream element (FUSE) binding protein 3 [Source:HGNC Symbol;Acc:4005]
ENSG00000107175	1620.71	1386.62	0.22401	0.00063929	0.0012519	CREB3	protein_coding	cAMP responsive element binding protein 3 [Source:HGNC Symbol;Acc:2347]
ENSG00000107187	311.115	7.44772	4.9159	2.8751e-69	4.1976e-68	LHX3	protein_coding	LIM homeobox 3 [Source:HGNC Symbol;Acc:6595]
ENSG00000107201	12104.5	574.334	4.383	0	0	DDX58	protein_coding	DEAD (Asp-Glu-Ala-Asp) box polypeptide 58 [Source:HGNC Symbol;Acc:19102]
ENSG00000107242	604.881	146.142	2.0201	2.6874e-59	3.3364e-58	PIP5K1B	protein_coding	phosphatidylinositol-4-phosphate 5-kinase, type I, beta [Source:HGNC Symbol;Acc:8995]
ENSG00000107262	4070.38	2643.3	0.62147	7.1505e-33	4.7435e-32	BAG1	protein_coding	BCL2-associated athanogene [Source:HGNC Symbol;Acc:937]
ENSG00000107263	11367.5	9406.15	0.27322	1.0146e-18	4.3991e-18	RAPGEF1	protein_coding	Rap guanine nucleotide exchange factor (GEF) 1 [Source:HGNC Symbol;Acc:4568]
ENSG00000107282	376.646	270.719	0.47066	0.00019533	0.00040317	APBA1	protein_coding	amyloid beta (A4) precursor protein-binding, family A, member 1 [Source:HGNC Symbol;Acc:578]
ENSG00000107290	19248.4	9136.2	1.0736	1.1555e-153	5.7851e-152	SETX	protein_coding	senataxin [Source:HGNC Symbol;Acc:445]
ENSG00000107362	1879.36	1699.08	0.14568	0.026713	0.041483	ABHD17B	protein_coding	abhydrolase domain containing 17B [Source:HGNC Symbol;Acc:24278]
ENSG00000107372	9828.04	8968.91	0.13183	5.0642e-05	0.00011027	ZFAND5	protein_coding	zinc finger, AN1-type domain 5 [Source:HGNC Symbol;Acc:13008]
ENSG00000107443	5157.62	3286.87	0.64852	8.8138e-52	9.2855e-51	CCNJ	protein_coding	cyclin J [Source:HGNC Symbol;Acc:23434]
ENSG00000107447	55.5405	0.287644	4.0777	2.412e-18	1.0316e-17	DNTT	protein_coding	deoxynucleotidyltransferase, terminal [Source:HGNC Symbol;Acc:2983]
ENSG00000107485	1343.16	1061.78	0.33605	4.1475e-06	9.8296e-06	GATA3	protein_coding	GATA binding protein 3 [Source:HGNC Symbol;Acc:4172]
ENSG00000107554	2269.05	1831.19	0.30765	2.656e-08	7.2813e-08	DNMBP	protein_coding	dynamin binding protein [Source:HGNC Symbol;Acc:30373]
ENSG00000107566	5901.25	4579.41	0.36535	3.7769e-19	1.6627e-18	ERLIN1	protein_coding	ER lipid raft associated 1 [Source:HGNC Symbol;Acc:16947]
ENSG00000107581	60719.6	50234.1	0.27328	9.8771e-27	5.5304e-26	EIF3A	protein_coding	eukaryotic translation initiation factor 3, subunit A [Source:HGNC Symbol;Acc:3271]
ENSG00000107593	112.736	4.32321	2.5697	3.7423e-07	9.5694e-07	PKD2L1	protein_coding	polycystic kidney disease 2-like 1 [Source:HGNC Symbol;Acc:9011]
ENSG00000107611	115.845	19.5031	2.3599	5.0175e-17	2.0466e-16	CUBN	protein_coding	cubilin (intrinsic factor-cobalamin receptor) [Source:HGNC Symbol;Acc:2548]
ENSG00000107643	4417.86	3968.36	0.15373	0.0012387	0.0023393	MAPK8	protein_coding	mitogen-activated protein kinase 8 [Source:HGNC Symbol;Acc:6881]
ENSG00000107651	6917.02	6417.17	0.10815	0.005834	0.010112	SEC23IP	protein_coding	SEC23 interacting protein [Source:HGNC Symbol;Acc:17018]
ENSG00000107669	5400.68	3945.87	0.45247	4.223e-32	2.7431e-31	ATE1	protein_coding	arginyltransferase 1 [Source:HGNC Symbol;Acc:782]
ENSG00000107742	649.091	53.1907	3.5292	1.9916e-122	6.6518e-121	SPOCK2	protein_coding	sparc/osteonectin, cwcv and kazal-like domains proteoglycan (testican) 2 [Source:HGNC Symbol;Acc:13564]
ENSG00000107779	4450.87	3723.04	0.25753	6.1065e-10	1.8369e-09	BMPR1A	protein_coding	bone morphogenetic protein receptor, type IA [Source:HGNC Symbol;Acc:1076]
ENSG00000107796	1686.24	192.546	3.1057	7.5036e-252	1.0277e-249	ACTA2	protein_coding	actin, alpha 2, smooth muscle, aorta [Source:HGNC Symbol;Acc:130]
ENSG00000107807	14.5979	0	2.4573	1.7499e-06	4.258e-06	TLX1	protein_coding	T-cell leukemia homeobox 1 [Source:HGNC Symbol;Acc:5056]
ENSG00000107815	9170.68	2609.54	1.8114	0	0	C10orf2	protein_coding	chromosome 10 open reading frame 2 [Source:HGNC Symbol;Acc:1160]
ENSG00000107816	6059.77	5467.54	0.14846	0.00039854	0.00079816	LZTS2	protein_coding	leucine zipper, putative tumor suppressor 2 [Source:HGNC Symbol;Acc:29381]
ENSG00000107821	1037.12	897.596	0.20559	0.0089254	0.015051	KAZALD1	protein_coding	Kazal-type serine peptidase inhibitor domain 1 [Source:HGNC Symbol;Acc:25460]
ENSG00000107829	2448.97	2078.28	0.23712	4.2098e-06	9.9753e-06	FBXW4	protein_coding	F-box and WD repeat domain containing 4 [Source:HGNC Symbol;Acc:10847]
ENSG00000107831	61.3541	20.8375	1.3936	1.2843e-05	2.9399e-05	FGF8	protein_coding	fibroblast growth factor 8 (androgen-induced) [Source:HGNC Symbol;Acc:3686]
ENSG00000107854	12256.7	9786.56	0.32454	8.7605e-24	4.4762e-23	TNKS2	protein_coding	tankyrase, TRF1-interacting ankyrin-related ADP-ribose polymerase 2 [Source:HGNC Symbol;Acc:15677]
ENSG00000107862	13130.4	6605.16	0.99023	2.0998e-189	1.5709e-187	GBF1	protein_coding	golgi brefeldin A resistant guanine nucleotide exchange factor 1 [Source:HGNC Symbol;Acc:4181]
ENSG00000107864	1734.16	415.271	2.0516	1.7814e-147	8.1181e-146	CPEB3	protein_coding	cytoplasmic polyadenylation element binding protein 3 [Source:HGNC Symbol;Acc:21746]
ENSG00000107882	3049.58	2587.39	0.23786	1.1888e-05	2.7293e-05	SUFU	protein_coding	suppressor of fused homolog (Drosophila) [Source:HGNC Symbol;Acc:16466]
ENSG00000107897	5183.29	3938.35	0.39532	1.3244e-20	6.0891e-20	ACBD5	protein_coding	acyl-CoA binding domain containing 5 [Source:HGNC Symbol;Acc:23338]
ENSG00000107929	7342.21	6024.07	0.28511	3.1567e-14	1.153e-13	LARP4B	protein_coding	La ribonucleoprotein domain family, member 4B [Source:HGNC Symbol;Acc:28987]
ENSG00000107937	10840.4	7836.67	0.4672	1.7611e-39	1.3776e-38	GTPBP4	protein_coding	GTP binding protein 4 [Source:HGNC Symbol;Acc:21535]
ENSG00000107938	4898.08	4170.62	0.23163	3.5114e-08	9.5575e-08	C10orf137	protein_coding	chromosome 10 open reading frame 137 [Source:HGNC Symbol;Acc:24640]
ENSG00000107949	9686.24	8622.19	0.16714	2.2757e-06	5.4904e-06	BCCIP	protein_coding	BRCA2 and CDKN1A interacting protein [Source:HGNC Symbol;Acc:978]
ENSG00000107951	5164.28	3566.85	0.5328	2.2028e-40	1.7791e-39	MTPAP	protein_coding	mitochondrial poly(A) polymerase [Source:HGNC Symbol;Acc:25532]
ENSG00000107959	9002.73	6336.87	0.50551	6.2851e-35	4.4245e-34	PITRM1	protein_coding	pitrilysin metallopeptidase 1 [Source:HGNC Symbol;Acc:17663]
ENSG00000107968	638.032	409.881	0.63228	1.4158e-09	4.1734e-09	MAP3K8	protein_coding	mitogen-activated protein kinase kinase kinase 8 [Source:HGNC Symbol;Acc:6860]
ENSG00000107984	462.78	219.168	1.0659	1.6676e-16	6.6666e-16	DKK1	protein_coding	dickkopf 1 homolog (Xenopus laevis) [Source:HGNC Symbol;Acc:2891]
ENSG00000108010	5892.75	5542.33	0.087816	0.028448	0.043934	GLRX3	protein_coding	glutaredoxin 3 [Source:HGNC Symbol;Acc:15987]
ENSG00000108021	16472.8	8323.94	0.98381	1.6361e-168	9.5602e-167	FAM208B	protein_coding	family with sequence similarity 208, member B [Source:HGNC Symbol;Acc:23484]
ENSG00000108064	20704.5	12743.3	0.69911	3.5031e-79	6.0817e-78	TFAM	protein_coding	transcription factor A, mitochondrial [Source:HGNC Symbol;Acc:11741]
ENSG00000108094	7248.41	6408.12	0.17731	4.992e-06	1.1773e-05	CUL2	protein_coding	cullin 2 [Source:HGNC Symbol;Acc:2552]
ENSG00000108106	18201.9	17064.7	0.092962	0.0013125	0.0024718	UBE2S	protein_coding	ubiquitin-conjugating enzyme E2S [Source:HGNC Symbol;Acc:17895]
ENSG00000108179	11546.4	7520.32	0.61797	1.9656e-67	2.794e-66	PPIF	protein_coding	peptidylprolyl isomerase F [Source:HGNC Symbol;Acc:9259]
ENSG00000108242	61.216	2.33218	3.5769	2.3707e-17	9.7777e-17	CYP2C18	protein_coding	cytochrome P450, family 2, subfamily C, polypeptide 18 [Source:HGNC Symbol;Acc:2620]
ENSG00000108256	15299.8	14533.7	0.074086	0.010079	0.016847	NUFIP2	protein_coding	nuclear fragile X mental retardation protein interacting protein 2 [Source:HGNC Symbol;Acc:17634]
ENSG00000108262	4926.94	4119.58	0.25825	4.9472e-11	1.5726e-10	GIT1	protein_coding	G protein-coupled receptor kinase interacting ArfGAP 1 [Source:HGNC Symbol;Acc:4272]
ENSG00000108270	8761.33	4221.16	1.0514	2.424e-167	1.4006e-165	AATF	protein_coding	apoptosis antagonizing transcription factor [Source:HGNC Symbol;Acc:19235]
ENSG00000108296	2944.94	927.156	1.6605	2.3741e-161	1.2856e-159	CWC25	protein_coding	CWC25 spliceosome-associated protein homolog (S. cerevisiae) [Source:HGNC Symbol;Acc:25989]
ENSG00000108306	1293.97	1086.25	0.25054	0.00047057	0.00093603	FBXL20	protein_coding	F-box and leucine-rich repeat protein 20 [Source:HGNC Symbol;Acc:24679]
ENSG00000108309	130.978	39.9978	1.5666	4.4899e-08	1.2152e-07	RUNDC3A	protein_coding	RUN domain containing 3A [Source:HGNC Symbol;Acc:16984]
ENSG00000108312	11294.5	5342.46	1.0782	1.8741e-192	1.4656e-190	UBTF	protein_coding	upstream binding transcription factor, RNA polymerase I [Source:HGNC Symbol;Acc:12511]
ENSG00000108342	8.59067	1.16916	1.1817	0.02107	0.033349	CSF3	protein_coding	colony stimulating factor 3 (granulocyte) [Source:HGNC Symbol;Acc:2438]
ENSG00000108352	1246.48	942.985	0.39899	1.6688e-06	4.068e-06	RAPGEFL1	protein_coding	Rap guanine nucleotide exchange factor (GEF)-like 1 [Source:HGNC Symbol;Acc:17428]
ENSG00000108381	20.0605	1.4018	2.1537	1.8993e-05	4.2904e-05	ASPA	protein_coding	aspartoacylase [Source:HGNC Symbol;Acc:756]
ENSG00000108384	6308.78	2907.6	1.1162	1.7882e-142	7.6384e-141	RAD51C	protein_coding	RAD51 homolog C (S. cerevisiae) [Source:HGNC Symbol;Acc:9820]
ENSG00000108405	28.0267	2.27867	2.4377	2.412e-07	6.2477e-07	P2RX1	protein_coding	purinergic receptor P2X, ligand-gated ion channel, 1 [Source:HGNC Symbol;Acc:8533]
ENSG00000108423	1793.89	1307.87	0.45363	1.0495e-12	3.5911e-12	TUBD1	protein_coding	tubulin, delta 1 [Source:HGNC Symbol;Acc:16811]
ENSG00000108424	56576.2	47528.7	0.2513	3.445e-25	1.8428e-24	KPNB1	protein_coding	karyopherin (importin) beta 1 [Source:HGNC Symbol;Acc:6400]
ENSG00000108443	9457.19	8081	0.22638	3.7899e-11	1.2122e-10	RPS6KB1	protein_coding	ribosomal protein S6 kinase, 70kDa, polypeptide 1 [Source:HGNC Symbol;Acc:10436]
ENSG00000108506	7531	4374.29	0.78228	6.9856e-99	1.662e-97	INTS2	protein_coding	integrator complex subunit 2 [Source:HGNC Symbol;Acc:29241]
ENSG00000108510	18227.1	11216.7	0.69965	6.8938e-91	1.4651e-89	MED13	protein_coding	mediator complex subunit 13 [Source:HGNC Symbol;Acc:22474]
ENSG00000108515	1572.49	318.572	2.2745	1.0615e-96	2.4402e-95	ENO3	protein_coding	enolase 3 (beta, muscle) [Source:HGNC Symbol;Acc:3354]
ENSG00000108551	289.165	19.3675	3.6685	2.1908e-56	2.5579e-55	RASD1	protein_coding	RAS, dexamethasone-induced 1 [Source:HGNC Symbol;Acc:15828]
ENSG00000108556	26.049	8.20047	1.1934	0.0090967	0.015311	CHRNE	protein_coding	cholinergic receptor, nicotinic, epsilon (muscle) [Source:HGNC Symbol;Acc:1966]
ENSG00000108557	4631.91	3353.25	0.46582	2.991e-24	1.5515e-23	RAI1	protein_coding	retinoic acid induced 1 [Source:HGNC Symbol;Acc:9834]
ENSG00000108576	196.39	5.93889	4.4277	3.1524e-45	2.8442e-44	SLC6A4	protein_coding	solute carrier family 6 (neurotransmitter transporter, serotonin), member 4 [Source:HGNC Symbol;Acc:11050]
ENSG00000108587	4276.58	3088.04	0.46953	2.1128e-27	1.2044e-26	GOSR1	protein_coding	golgi SNAP receptor complex member 1 [Source:HGNC Symbol;Acc:4430]
ENSG00000108588	13526	9610.86	0.49212	4.0851e-45	3.6729e-44	CCDC47	protein_coding	coiled-coil domain containing 47 [Source:HGNC Symbol;Acc:24856]
ENSG00000108592	12208.2	5926.91	1.0411	3.6057e-205	3.1531e-203	FTSJ3	protein_coding	FtsJ homolog 3 (E. coli) [Source:HGNC Symbol;Acc:17136]
ENSG00000108599	2590.08	2062.99	0.32817	6.2001e-11	1.9627e-10	AKAP10	protein_coding	A kinase (PRKA) anchor protein 10 [Source:HGNC Symbol;Acc:368]
ENSG00000108602	155.75	32.9906	2.1183	6.338e-19	2.7671e-18	ALDH3A1	protein_coding	aldehyde dehydrogenase 3 family, member A1 [Source:HGNC Symbol;Acc:405]
ENSG00000108651	6512.76	4486.1	0.53711	1.2633e-48	1.2396e-47	UTP6	protein_coding	UTP6, small subunit (SSU) processome component, homolog (yeast) [Source:HGNC Symbol;Acc:18279]
ENSG00000108654	50457.9	36787.9	0.45552	1.709e-59	2.1258e-58	DDX5	protein_coding	DEAD (Asp-Glu-Ala-Asp) box helicase 5 [Source:HGNC Symbol;Acc:2746]
ENSG00000108669	2789.8	2458.99	0.18282	0.00030282	0.00061417	CYTH1	protein_coding	cytohesin 1 [Source:HGNC Symbol;Acc:9501]
ENSG00000108671	8513.12	6673.78	0.35066	4.2708e-25	2.2752e-24	PSMD11	protein_coding	proteasome (prosome, macropain) 26S subunit, non-ATPase, 11 [Source:HGNC Symbol;Acc:9556]
ENSG00000108679	12429.3	10072.5	0.30043	0.0033682	0.0060315	LGALS3BP	protein_coding	lectin, galactoside-binding, soluble, 3 binding protein [Source:HGNC Symbol;Acc:6564]
ENSG00000108688	39.165	0	3.7644	1.0629e-14	3.9495e-14	CCL7	protein_coding	chemokine (C-C motif) ligand 7 [Source:HGNC Symbol;Acc:10634]
ENSG00000108691	70.0066	1.4018	4.0631	4.594e-21	2.1442e-20	CCL2	protein_coding	chemokine (C-C motif) ligand 2 [Source:HGNC Symbol;Acc:10618]
ENSG00000108733	988.423	477.358	1.0414	4.5962e-31	2.9004e-30	PEX12	protein_coding	peroxisomal biogenesis factor 12 [Source:HGNC Symbol;Acc:8854]
ENSG00000108753	12.4484	1.28083	1.6995	0.00088745	0.0017055	HNF1B	protein_coding	HNF1 homeobox B [Source:HGNC Symbol;Acc:11630]
ENSG00000108771	547.213	6.39172	5.8415	1.0164e-100	2.4821e-99	DHX58	protein_coding	DEXH (Asp-Glu-X-His) box polypeptide 58 [Source:HGNC Symbol;Acc:29517]
ENSG00000108773	4517.36	3734.52	0.27455	8.0096e-11	2.5186e-10	KAT2A	protein_coding	K(lysine) acetyltransferase 2A [Source:HGNC Symbol;Acc:4201]
ENSG00000108774	2164.68	1405.82	0.61967	3.4966e-26	1.9249e-25	RAB5C	protein_coding	RAB5C, member RAS oncogene family [Source:HGNC Symbol;Acc:9785]
ENSG00000108785	28.2942	5.11089	1.804	5.4512e-05	0.00011838	HSD17B1P1	pseudogene	hydroxysteroid (17-beta) dehydrogenase 1 pseudogene 1 [Source:HGNC Symbol;Acc:5216]
ENSG00000108786	221.607	87.9334	1.2844	1.0258e-11	3.368e-11	HSD17B1	protein_coding	hydroxysteroid (17-beta) dehydrogenase 1 [Source:HGNC Symbol;Acc:5210]
ENSG00000108798	9.40041	1.62664	1.1692	0.023076	0.036217	ABI3	protein_coding	ABI family, member 3 [Source:HGNC Symbol;Acc:29859]
ENSG00000108823	10.1619	1.63593	1.3109	0.010816	0.018005	SGCA	protein_coding	sarcoglycan, alpha (50kDa dystrophin-associated glycoprotein) [Source:HGNC Symbol;Acc:10805]
ENSG00000108829	17150.2	13770.4	0.3162	9.9123e-20	4.453e-19	LRRC59	protein_coding	leucine rich repeat containing 59 [Source:HGNC Symbol;Acc:28817]
ENSG00000108846	24.3342	4.78218	1.6629	0.00036198	0.00072833	ABCC3	protein_coding	ATP-binding cassette, sub-family C (CFTR/MRP), member 3 [Source:HGNC Symbol;Acc:54]
ENSG00000108854	5165.21	3802.97	0.44002	1.0947e-21	5.2251e-21	SMURF2	protein_coding	SMAD specific E3 ubiquitin protein ligase 2 [Source:HGNC Symbol;Acc:16809]
ENSG00000108924	658.972	291.065	1.1684	3.7848e-27	2.1452e-26	HLF	protein_coding	hepatic leukemia factor [Source:HGNC Symbol;Acc:4977]
ENSG00000108932	1175.15	323.094	1.8493	5.7481e-99	1.3739e-97	SLC16A6	protein_coding	solute carrier family 16, member 6 (monocarboxylic acid transporter 7) [Source:HGNC Symbol;Acc:10927]
ENSG00000109016	1538.06	880.007	0.80182	8.3632e-34	5.6969e-33	DHRS7B	protein_coding	dehydrogenase/reductase (SDR family) member 7B [Source:HGNC Symbol;Acc:24547]
ENSG00000109063	3187.03	132.461	4.5576	0	0	MYH3	protein_coding	myosin, heavy chain 3, skeletal muscle, embryonic [Source:HGNC Symbol;Acc:7573]
ENSG00000109066	1904.05	1071.95	0.82579	5.298e-28	3.0749e-27	TMEM104	protein_coding	transmembrane protein 104 [Source:HGNC Symbol;Acc:25984]
ENSG00000109072	62.7559	5.50091	2.8387	6.0107e-13	2.0811e-12	SEBOX	protein_coding	SEBOX homeobox [Source:HGNC Symbol;Acc:32942]
ENSG00000109089	2559.91	1425.14	0.84185	2.4218e-40	1.9505e-39	CDR2L	protein_coding	cerebellar degeneration-related protein 2-like [Source:HGNC Symbol;Acc:29999]
ENSG00000109101	9.43124	0	1.5401	0.001995	0.0036768	FOXN1	protein_coding	forkhead box N1 [Source:HGNC Symbol;Acc:12765]
ENSG00000109111	16257.2	8339.03	0.9622	3.7173e-218	3.631e-216	SUPT6H	protein_coding	suppressor of Ty 6 homolog (S. cerevisiae) [Source:HGNC Symbol;Acc:11470]
ENSG00000109113	3736.27	3138.36	0.25164	1.1367e-08	3.1792e-08	RAB34	protein_coding	RAB34, member RAS oncogene family [Source:HGNC Symbol;Acc:16519]
ENSG00000109118	6614.11	2409.51	1.4546	2.5117e-267	4.089e-265	PHF12	protein_coding	PHD finger protein 12 [Source:HGNC Symbol;Acc:20816]
ENSG00000109132	4.16214	0	1.0388	0.025047	0.039048	PHOX2B	protein_coding	paired-like homeobox 2b [Source:HGNC Symbol;Acc:9143]
ENSG00000109182	8.32737	1.51496	1.1531	0.0251	0.039126	CWH43	protein_coding	cell wall biogenesis 43 C-terminal homolog (S. cerevisiae) [Source:HGNC Symbol;Acc:26133]
ENSG00000109220	822.2	603.822	0.44143	6.7346e-07	1.6941e-06	CHIC2	protein_coding	cysteine-rich hydrophobic domain 2 [Source:HGNC Symbol;Acc:1935]
ENSG00000109320	5091.1	2106.99	1.2713	4.7896e-166	2.7129e-164	NFKB1	protein_coding	nuclear factor of kappa light polypeptide gene enhancer in B-cells 1 [Source:HGNC Symbol;Acc:7794]
ENSG00000109321	25.04	7.04375	1.3808	0.0017295	0.00321	AREG	protein_coding	amphiregulin [Source:HGNC Symbol;Acc:651]
ENSG00000109323	1675.3	1092.83	0.61366	1.4379e-19	6.4207e-19	MANBA	protein_coding	mannosidase, beta A, lysosomal [Source:HGNC Symbol;Acc:6831]
ENSG00000109390	1420.34	1291.86	0.13596	0.031092	0.047633	NDUFC1	protein_coding	NADH dehydrogenase (ubiquinone) 1, subcomplex unknown, 1, 6kDa [Source:HGNC Symbol;Acc:7705]
ENSG00000109436	6303.67	3524.62	0.83792	6.8623e-97	1.5832e-95	TBC1D9	protein_coding	TBC1 domain family, member 9 (with GRAM domain) [Source:HGNC Symbol;Acc:21710]
ENSG00000109466	2205.95	1580.8	0.47914	3.7043e-17	1.5193e-16	KLHL2	protein_coding	kelch-like family member 2 [Source:HGNC Symbol;Acc:6353]
ENSG00000109519	4898.69	3187	0.61829	5.9638e-41	4.8867e-40	GRPEL1	protein_coding	GrpE-like 1, mitochondrial (E. coli) [Source:HGNC Symbol;Acc:19696]
ENSG00000109534	2992.66	2465.92	0.27881	9.0018e-08	2.3943e-07	GAR1	protein_coding	GAR1 ribonucleoprotein homolog (yeast) [Source:HGNC Symbol;Acc:14264]
ENSG00000109536	2774.7	2404.34	0.20487	0.00037567	0.00075445	FRG1	protein_coding	FSHD region gene 1 [Source:HGNC Symbol;Acc:3954]
ENSG00000109606	17934.9	16897.9	0.085676	0.0035199	0.0062863	DHX15	protein_coding	DEAH (Asp-Glu-Ala-His) box polypeptide 15 [Source:HGNC Symbol;Acc:2738]
ENSG00000109667	153.386	6.49095	3.9886	5.0712e-36	3.6749e-35	SLC2A9	protein_coding	solute carrier family 2 (facilitated glucose transporter), member 9 [Source:HGNC Symbol;Acc:13446]
ENSG00000109670	10645.7	2223.72	2.2551	0	0	FBXW7	protein_coding	F-box and WD repeat domain containing 7, E3 ubiquitin protein ligase [Source:HGNC Symbol;Acc:16712]
ENSG00000109685	19722.2	17403.7	0.18037	1.0071e-10	3.1488e-10	WHSC1	protein_coding	Wolf-Hirschhorn syndrome candidate 1 [Source:HGNC Symbol;Acc:12766]
ENSG00000109689	3041.41	2456.35	0.30781	4.0061e-10	1.2156e-09	STIM2	protein_coding	stromal interaction molecule 2 [Source:HGNC Symbol;Acc:19205]
ENSG00000109743	221.359	40.9926	2.323	3.7205e-26	2.0451e-25	BST1	protein_coding	bone marrow stromal cell antigen 1 [Source:HGNC Symbol;Acc:1118]
ENSG00000109756	3657.12	3375.83	0.11576	0.012654	0.020815	RAPGEF2	protein_coding	Rap guanine nucleotide exchange factor (GEF) 2 [Source:HGNC Symbol;Acc:16854]
ENSG00000109758	81.7339	15.7383	2.1117	1.3508e-10	4.1992e-10	HGFAC	protein_coding	HGF activator [Source:HGNC Symbol;Acc:4894]
ENSG00000109771	156.95	30.1428	2.224	1.193e-18	5.1563e-18	LRP2BP	protein_coding	LRP2 binding protein [Source:HGNC Symbol;Acc:25434]
ENSG00000109805	15684.5	11903.4	0.39735	4.8974e-30	3.009e-29	NCAPG	protein_coding	non-SMC condensin I complex, subunit G [Source:HGNC Symbol;Acc:24304]
ENSG00000109814	3781.24	2534.11	0.57517	2.4936e-32	1.6292e-31	UGDH	protein_coding	UDP-glucose 6-dehydrogenase [Source:HGNC Symbol;Acc:12525]
ENSG00000109832	74.8514	36.1694	0.96231	0.0010791	0.0020539	DDX25	protein_coding	DEAD (Asp-Glu-Ala-Asp) box helicase 25 [Source:HGNC Symbol;Acc:18698]
ENSG00000109854	2185.63	1632.29	0.41925	3.4822e-11	1.1157e-10	HTATIP2	protein_coding	HIV-1 Tat interactive protein 2, 30kDa [Source:HGNC Symbol;Acc:16637]
ENSG00000109917	3773.49	2467.83	0.61104	4.2838e-38	3.2623e-37	ZNF259	protein_coding	zinc finger protein 259 [Source:HGNC Symbol;Acc:13051]
ENSG00000109920	14900.5	7625.26	0.96457	3.7086e-140	1.5433e-138	FNBP4	protein_coding	formin binding protein 4 [Source:HGNC Symbol;Acc:19752]
ENSG00000109927	1212.14	121.72	3.2847	1.3909e-200	1.1614e-198	TECTA	protein_coding	tectorin alpha [Source:HGNC Symbol;Acc:11720]
ENSG00000109943	42.5153	0	3.91	5.0573e-16	1.9813e-15	CRTAM	protein_coding	cytotoxic and regulatory T cell molecule [Source:HGNC Symbol;Acc:24313]
ENSG00000109956	629.202	455.649	0.45749	2.6092e-05	5.8245e-05	B3GAT1	protein_coding	beta-1,3-glucuronyltransferase 1 (glucuronosyltransferase P) [Source:HGNC Symbol;Acc:921]
ENSG00000109991	8.87711	0.584581	1.5177	0.0031096	0.0055901	P2RX3	protein_coding	purinergic receptor P2X, ligand-gated ion channel, 3 [Source:HGNC Symbol;Acc:8534]
ENSG00000110025	793.202	452.7	0.80337	3.1102e-19	1.3722e-18	SNX15	protein_coding	sorting nexin 15 [Source:HGNC Symbol;Acc:14978]
ENSG00000110031	265.864	125.702	1.0526	1.7249e-10	5.3274e-10	LPXN	protein_coding	leupaxin [Source:HGNC Symbol;Acc:14061]
ENSG00000110046	3339.63	2117.86	0.6557	3.6599e-40	2.9266e-39	ATG2A	protein_coding	autophagy related 2A [Source:HGNC Symbol;Acc:29028]
ENSG00000110047	3591.13	1900.36	0.91653	1.5872e-82	2.9096e-81	EHD1	protein_coding	EH-domain containing 1 [Source:HGNC Symbol;Acc:3242]
ENSG00000110048	6531.95	5750.17	0.18341	4.8505e-07	1.2321e-06	OSBP	protein_coding	oxysterol binding protein [Source:HGNC Symbol;Acc:8503]
ENSG00000110066	4047.01	2589.39	0.64389	2.5107e-43	2.1707e-42	SUV420H1	protein_coding	suppressor of variegation 4-20 homolog 1 (Drosophila) [Source:HGNC Symbol;Acc:24283]
ENSG00000110075	13158	8855.85	0.57084	2.167e-72	3.3508e-71	PPP6R3	protein_coding	protein phosphatase 6, regulatory subunit 3 [Source:HGNC Symbol;Acc:1173]
ENSG00000110076	225.246	112.691	0.96859	1.1327e-08	3.169e-08	NRXN2	protein_coding	neurexin 2 [Source:HGNC Symbol;Acc:8009]
ENSG00000110077	5.19309	0	1.2269	0.010768	0.017931	MS4A6A	protein_coding	membrane-spanning 4-domains, subfamily A, member 6A [Source:HGNC Symbol;Acc:13375]
ENSG00000110092	5338.89	4294.66	0.31336	3.9684e-11	1.268e-10	CCND1	protein_coding	cyclin D1 [Source:HGNC Symbol;Acc:1582]
ENSG00000110104	5303.66	2697.43	0.97374	4.4918e-117	1.3991e-115	CCDC86	protein_coding	coiled-coil domain containing 86 [Source:HGNC Symbol;Acc:28359]
ENSG00000110107	11432.5	8598.06	0.41053	1.0098e-30	6.3106e-30	PRPF19	protein_coding	PRP19/PSO4 pre-mRNA processing factor 19 homolog (S. cerevisiae) [Source:HGNC Symbol;Acc:17896]
ENSG00000110169	305.415	21.8671	3.6211	8.1019e-62	1.0549e-60	HPX	protein_coding	hemopexin [Source:HGNC Symbol;Acc:5171]
ENSG00000110171	1089.13	839.233	0.37538	2.3695e-06	5.7129e-06	TRIM3	protein_coding	tripartite motif containing 3 [Source:HGNC Symbol;Acc:10064]
ENSG00000110172	5530.87	4698.96	0.23451	7.2969e-09	2.062e-08	CHORDC1	protein_coding	cysteine and histidine-rich domain (CHORD) containing 1 [Source:HGNC Symbol;Acc:14525]
ENSG00000110195	10.3221	0.29229	1.8522	0.00031758	0.00064298	FOLR1	protein_coding	folate receptor 1 (adult) [Source:HGNC Symbol;Acc:3791]
ENSG00000110203	28.5534	0	3.3666	1.2913e-11	4.2258e-11	FOLR3	protein_coding	folate receptor 3 (gamma) [Source:HGNC Symbol;Acc:3795]
ENSG00000110218	1784.44	1236.03	0.52711	1.9927e-14	7.3351e-14	PANX1	protein_coding	pannexin 1 [Source:HGNC Symbol;Acc:8599]
ENSG00000110244	23.1927	0	3.0857	9.3305e-10	2.7764e-09	APOA4	protein_coding	apolipoprotein A-IV [Source:HGNC Symbol;Acc:602]
ENSG00000110274	2771.88	2174.23	0.34937	9.6448e-12	3.1714e-11	CEP164	protein_coding	centrosomal protein 164kDa [Source:HGNC Symbol;Acc:29182]
ENSG00000110321	88377	50334.3	0.81143	1.0306e-159	5.5003e-158	EIF4G2	protein_coding	eukaryotic translation initiation factor 4 gamma, 2 [Source:HGNC Symbol;Acc:3297]
ENSG00000110324	104.747	65.3835	0.6471	0.0039353	0.0069762	IL10RA	protein_coding	interleukin 10 receptor, alpha [Source:HGNC Symbol;Acc:5964]
ENSG00000110344	9187	6563.68	0.48423	4.7537e-46	4.3728e-45	UBE4A	protein_coding	ubiquitination factor E4A [Source:HGNC Symbol;Acc:12499]
ENSG00000110347	46.7149	0.867578	3.5744	1.1995e-14	4.4497e-14	MMP12	processed_transcript	matrix metallopeptidase 12 (macrophage elastase) [Source:HGNC Symbol;Acc:7158]
ENSG00000110367	10455.4	9643.43	0.11639	0.00015523	0.00032356	DDX6	protein_coding	DEAD (Asp-Glu-Ala-Asp) box helicase 6 [Source:HGNC Symbol;Acc:2747]
ENSG00000110422	4729.61	2048.97	1.2053	1.7559e-134	6.845e-133	HIPK3	protein_coding	homeodomain interacting protein kinase 3 [Source:HGNC Symbol;Acc:4915]
ENSG00000110435	4739.93	3192.11	0.56953	2.0021e-39	1.5638e-38	PDHX	protein_coding	pyruvate dehydrogenase complex, component X [Source:HGNC Symbol;Acc:21350]
ENSG00000110446	72.1668	0.584581	4.3308	3.2743e-22	1.5833e-21	SLC15A3	protein_coding	solute carrier family 15, member 3 [Source:HGNC Symbol;Acc:18068]
ENSG00000110497	6120.94	2210.43	1.4675	6.1532e-230	6.8653e-228	AMBRA1	protein_coding	autophagy/beclin-1 regulator 1 [Source:HGNC Symbol;Acc:25990]
ENSG00000110514	7605.94	4206.02	0.85374	7.908e-110	2.2058e-108	MADD	protein_coding	MAP-kinase activating death domain [Source:HGNC Symbol;Acc:6766]
ENSG00000110536	551.744	347.996	0.65685	1.4564e-09	4.2883e-09	PTPMT1	protein_coding	protein tyrosine phosphatase, mitochondrial 1 [Source:HGNC Symbol;Acc:26965]
ENSG00000110660	3582.21	2332.28	0.61694	1.837e-37	1.3747e-36	SLC35F2	protein_coding	solute carrier family 35, member F2 [Source:HGNC Symbol;Acc:23615]
ENSG00000110665	8.8045	0	1.7196	0.0006916	0.0013473	C11orf21	protein_coding	chromosome 11 open reading frame 21 [Source:HGNC Symbol;Acc:13231]
ENSG00000110696	14990.6	12615.2	0.24835	6.7915e-11	2.1439e-10	C11orf58	protein_coding	chromosome 11 open reading frame 58 [Source:HGNC Symbol;Acc:16990]
ENSG00000110697	2506.89	2038.7	0.29814	6.1634e-07	1.5548e-06	PITPNM1	protein_coding	phosphatidylinositol transfer protein, membrane-associated 1 [Source:HGNC Symbol;Acc:9003]
ENSG00000110713	18309.7	8956.3	1.031	3.2804e-230	3.6918e-228	NUP98	protein_coding	nucleoporin 98kDa [Source:HGNC Symbol;Acc:8068]
ENSG00000110719	275.55	215.432	0.35016	0.019792	0.031486	TCIRG1	protein_coding	T-cell, immune regulator 1, ATPase, H+ transporting, lysosomal V0 subunit A3 [Source:HGNC Symbol;Acc:11647]
ENSG00000110721	2140.55	1094.1	0.96428	8.094e-56	9.3076e-55	CHKA	protein_coding	choline kinase alpha [Source:HGNC Symbol;Acc:1937]
ENSG00000110723	1140.49	708.113	0.68429	2.7198e-19	1.202e-18	EXPH5	protein_coding	exophilin 5 [Source:HGNC Symbol;Acc:30578]
ENSG00000110756	3427.36	2374.26	0.52835	4.6235e-24	2.3803e-23	HPS5	protein_coding	Hermansky-Pudlak syndrome 5 [Source:HGNC Symbol;Acc:17022]
ENSG00000110768	4554.18	2671.51	0.76859	2.4423e-65	3.3574e-64	GTF2H1	protein_coding	general transcription factor IIH, polypeptide 1, 62kDa [Source:HGNC Symbol;Acc:4655]
ENSG00000110801	141.383	99.2965	0.48803	0.019673	0.03131	PSMD9	protein_coding	proteasome (prosome, macropain) 26S subunit, non-ATPase, 9 [Source:HGNC Symbol;Acc:9567]
ENSG00000110848	35.2682	3.47496	2.3952	8.7862e-08	2.3396e-07	CD69	protein_coding	CD69 molecule [Source:HGNC Symbol;Acc:1694]
ENSG00000110851	7454.26	4177.09	0.83475	2.5362e-116	7.7877e-115	PRDM4	protein_coding	PR domain containing 4 [Source:HGNC Symbol;Acc:9348]
ENSG00000110876	331.296	10.9134	4.5565	8.7874e-71	1.3148e-69	SELPLG	protein_coding	selectin P ligand [Source:HGNC Symbol;Acc:10722]
ENSG00000110900	507.983	389.754	0.37875	0.00043341	0.00086518	TSPAN11	protein_coding	tetraspanin 11 [Source:HGNC Symbol;Acc:30795]
ENSG00000110917	13889	12439.2	0.15914	4.0883e-07	1.0427e-06	MLEC	protein_coding	malectin [Source:HGNC Symbol;Acc:28973]
ENSG00000110921	1113.77	829.771	0.42247	3.4442e-08	9.3795e-08	MVK	protein_coding	mevalonate kinase [Source:HGNC Symbol;Acc:7530]
ENSG00000110925	3182.84	1672.64	0.9244	2.9425e-66	4.1083e-65	CSRNP2	protein_coding	cysteine-serine-rich nuclear protein 2 [Source:HGNC Symbol;Acc:16006]
ENSG00000110944	73.598	17.0128	1.8805	2.2468e-09	6.5397e-09	IL23A	protein_coding	interleukin 23, alpha subunit p19 [Source:HGNC Symbol;Acc:15488]
ENSG00000111011	12672.3	8429.57	0.5871	6.3219e-58	7.6326e-57	RSRC2	protein_coding	arginine/serine-rich coiled-coil 2 [Source:HGNC Symbol;Acc:30559]
ENSG00000111012	304.416	37.9774	2.8881	2.0619e-50	2.1046e-49	CYP27B1	protein_coding	cytochrome P450, family 27, subfamily B, polypeptide 1 [Source:HGNC Symbol;Acc:2606]
ENSG00000111057	2742.28	1687.55	0.69778	9.9842e-38	7.5237e-37	KRT18	protein_coding	keratin 18 [Source:HGNC Symbol;Acc:6430]
ENSG00000111181	316.514	24.7273	3.5001	2.1009e-51	2.1929e-50	SLC6A12	protein_coding	solute carrier family 6 (neurotransmitter transporter, betaine/GABA), member 12 [Source:HGNC Symbol;Acc:11045]
ENSG00000111203	1016.96	744.49	0.44606	2.6972e-08	7.3873e-08	ITFG2	protein_coding	integrin alpha FG-GAP repeat containing 2 [Source:HGNC Symbol;Acc:30879]
ENSG00000111206	8905.12	7948.36	0.16426	7.5465e-07	1.8912e-06	FOXM1	protein_coding	forkhead box M1 [Source:HGNC Symbol;Acc:3818]
ENSG00000111218	19.6647	3.0695	1.7386	0.00033576	0.00067788	PRMT8	protein_coding	protein arginine methyltransferase 8 [Source:HGNC Symbol;Acc:5188]
ENSG00000111231	2546.43	2242.65	0.18231	0.0012253	0.0023159	GPN3	protein_coding	GPN-loop GTPase 3 [Source:HGNC Symbol;Acc:30186]
ENSG00000111241	9.36371	0.35045	1.702	0.00090858	0.0017446	FGF6	protein_coding	fibroblast growth factor 6 [Source:HGNC Symbol;Acc:3684]
ENSG00000111247	4655.98	4173.83	0.15637	0.00053166	0.0010504	RAD51AP1	protein_coding	RAD51 associated protein 1 [Source:HGNC Symbol;Acc:16956]
ENSG00000111254	165.333	108.904	0.58458	0.0024284	0.0044267	AKAP3	protein_coding	A kinase (PRKA) anchor protein 3 [Source:HGNC Symbol;Acc:373]
ENSG00000111266	5388.72	2921.29	0.88198	7.241e-106	1.901e-104	DUSP16	protein_coding	dual specificity phosphatase 16 [Source:HGNC Symbol;Acc:17909]
ENSG00000111300	9332.87	7508.99	0.31319	5.8629e-19	2.5644e-18	NAA25	protein_coding	N(alpha)-acetyltransferase 25, NatB auxiliary subunit [Source:HGNC Symbol;Acc:25783]
ENSG00000111319	66.7544	2.80044	3.4805	8.0567e-17	3.2596e-16	SCNN1A	protein_coding	sodium channel, non-voltage-gated 1 alpha subunit [Source:HGNC Symbol;Acc:10599]
ENSG00000111321	323.766	181.729	0.82131	1.5317e-08	4.2527e-08	LTBR	protein_coding	lymphotoxin beta receptor (TNFR superfamily, member 3) [Source:HGNC Symbol;Acc:6718]
ENSG00000111328	1923.67	1629.53	0.23978	8.2794e-05	0.00017685	CDK2AP1	protein_coding	cyclin-dependent kinase 2 associated protein 1 [Source:HGNC Symbol;Acc:14002]
ENSG00000111331	9059.89	264	4.9925	3.6611e-249	4.7148e-247	OAS3	protein_coding	2'-5'-oligoadenylate synthetase 3, 100kDa [Source:HGNC Symbol;Acc:8088]
ENSG00000111335	2331.58	2.0228	7.7257	4.9732e-89	1.0266e-87	OAS2	protein_coding	2'-5'-oligoadenylate synthetase 2, 69/71kDa [Source:HGNC Symbol;Acc:8087]
ENSG00000111339	5.36275	0	1.1958	0.012347	0.020346	ART4	protein_coding	ADP-ribosyltransferase 4 (Dombrock blood group) [Source:HGNC Symbol;Acc:726]
ENSG00000111344	33.1221	10.6629	1.297	0.0017049	0.0031665	RASAL1	protein_coding	RAS protein activator like 1 (GAP1 like) [Source:HGNC Symbol;Acc:9873]
ENSG00000111361	3741.04	3459.01	0.11326	0.010742	0.017897	EIF2B1	protein_coding	eukaryotic translation initiation factor 2B, subunit 1 alpha, 26kDa [Source:HGNC Symbol;Acc:3257]
ENSG00000111364	6685.28	3314.19	1.0102	3.5089e-145	1.5633e-143	DDX55	protein_coding	DEAD (Asp-Glu-Ala-Asp) box polypeptide 55 [Source:HGNC Symbol;Acc:20085]
ENSG00000111412	2478.22	2019.27	0.29502	2.9114e-08	7.963e-08	C12orf49	protein_coding	chromosome 12 open reading frame 49 [Source:HGNC Symbol;Acc:26128]
ENSG00000111424	726.501	408.837	0.81942	1.1964e-12	4.083e-12	VDR	protein_coding	vitamin D (1,25- dihydroxyvitamin D3) receptor [Source:HGNC Symbol;Acc:12679]
ENSG00000111452	82.6227	8.53548	2.841	5.1978e-17	2.1192e-16	GPR133	protein_coding	G protein-coupled receptor 133 [Source:HGNC Symbol;Acc:19893]
ENSG00000111490	719.531	551.157	0.3836	5.4858e-05	0.00011906	TBC1D30	protein_coding	TBC1 domain family, member 30 [Source:HGNC Symbol;Acc:29164]
ENSG00000111596	4596.25	3733.06	0.29978	6.4536e-12	2.1376e-11	CNOT2	protein_coding	CCR4-NOT transcription complex, subunit 2 [Source:HGNC Symbol;Acc:7878]
ENSG00000111641	10047.6	3076.1	1.7062	0	0	NOP2	protein_coding	NOP2 nucleolar protein [Source:HGNC Symbol;Acc:7867]
ENSG00000111644	176.582	7.3314	4.1041	6.4729e-42	5.4347e-41	ACRBP	protein_coding	acrosin binding protein [Source:HGNC Symbol;Acc:17195]
ENSG00000111664	491.326	247.331	0.9761	7.1637e-17	2.9051e-16	GNB3	protein_coding	guanine nucleotide binding protein (G protein), beta polypeptide 3 [Source:HGNC Symbol;Acc:4400]
ENSG00000111678	2736.63	1523.17	0.84143	1.0703e-48	1.051e-47	C12orf57	protein_coding	chromosome 12 open reading frame 57 [Source:HGNC Symbol;Acc:29521]
ENSG00000111679	319.875	3.83005	5.527	8.2693e-69	1.1985e-67	PTPN6	protein_coding	protein tyrosine phosphatase, non-receptor type 6 [Source:HGNC Symbol;Acc:9658]
ENSG00000111696	2610.25	2038.16	0.35579	3.4594e-10	1.0542e-09	NT5DC3	protein_coding	5'-nucleotidase domain containing 3 [Source:HGNC Symbol;Acc:30826]
ENSG00000111713	159.982	8.38275	3.815	9.8222e-36	7.0624e-35	GYS2	protein_coding	glycogen synthase 2 (liver) [Source:HGNC Symbol;Acc:4707]
ENSG00000111725	3704.1	1195.97	1.6254	1.56e-211	1.4473e-209	PRKAB1	protein_coding	protein kinase, AMP-activated, beta 1 non-catalytic subunit [Source:HGNC Symbol;Acc:9378]
ENSG00000111729	77.2011	34.7661	1.0577	0.00031918	0.00064613	CLEC4A	protein_coding	C-type lectin domain family 4, member A [Source:HGNC Symbol;Acc:13257]
ENSG00000111732	7.51223	0	1.6273	0.0012483	0.0023564	AICDA	protein_coding	activation-induced cytidine deaminase [Source:HGNC Symbol;Acc:13203]
ENSG00000111737	3093.5	1766.57	0.80722	4.6664e-57	5.5357e-56	RAB35	protein_coding	RAB35, member RAS oncogene family [Source:HGNC Symbol;Acc:9774]
ENSG00000111785	2168.56	1416.61	0.61081	2.1957e-22	1.0683e-21	RIC8B	protein_coding	resistance to inhibitors of cholinesterase 8 homolog B (C. elegans) [Source:HGNC Symbol;Acc:25555]
ENSG00000111790	5005.76	2524.63	0.98471	3.4672e-100	8.4191e-99	FGFR1OP2	protein_coding	FGFR1 oncogene partner 2 [Source:HGNC Symbol;Acc:23098]
ENSG00000111799	2005.27	1495.89	0.42048	3.1566e-13	1.1064e-12	COL12A1	protein_coding	collagen, type XII, alpha 1 [Source:HGNC Symbol;Acc:2188]
ENSG00000111816	80.1282	28.2945	1.3384	2.953e-05	6.5641e-05	FRK	protein_coding	fyn-related kinase [Source:HGNC Symbol;Acc:3955]
ENSG00000111817	4160.01	3346.7	0.31304	8.4327e-14	3.0216e-13	DSE	protein_coding	dermatan sulfate epimerase [Source:HGNC Symbol;Acc:21144]
ENSG00000111834	257.827	18.0385	3.6004	3.5089e-50	3.5619e-49	RSPH4A	protein_coding	radial spoke head 4 homolog A (Chlamydomonas) [Source:HGNC Symbol;Acc:21558]
ENSG00000111837	429.074	176.842	1.2509	2.5348e-19	1.1214e-18	MAK	protein_coding	male germ cell-associated kinase [Source:HGNC Symbol;Acc:6816]
ENSG00000111845	2636.3	1588.43	0.72748	5.3418e-37	3.962e-36	PAK1IP1	protein_coding	PAK1 interacting protein 1 [Source:HGNC Symbol;Acc:20882]
ENSG00000111860	3652.56	2236.29	0.70557	2.6536e-35	1.8881e-34	CEP85L	protein_coding	centrosomal protein 85kDa-like [Source:HGNC Symbol;Acc:21638]
ENSG00000111877	3354	1340.76	1.3175	5.3811e-122	1.7812e-120	MCM9	protein_coding	minichromosome maintenance complex component 9 [Source:HGNC Symbol;Acc:21484]
ENSG00000111880	5641.41	4381.06	0.36462	4.4332e-14	1.6081e-13	RNGTT	protein_coding	RNA guanylyltransferase and 5'-phosphatase [Source:HGNC Symbol;Acc:10073]
ENSG00000111885	7349.8	6821.36	0.10732	0.0087366	0.014753	MAN1A1	protein_coding	mannosidase, alpha, class 1A, member 1 [Source:HGNC Symbol;Acc:6821]
ENSG00000111886	656.331	48.4125	3.6803	1.6483e-123	5.5918e-122	GABRR2	protein_coding	gamma-aminobutyric acid (GABA) A receptor, rho 2 [Source:HGNC Symbol;Acc:4091]
ENSG00000111912	3076.09	2601.31	0.24274	1.99e-06	4.8213e-06	NCOA7	protein_coding	nuclear receptor coactivator 7 [Source:HGNC Symbol;Acc:21081]
ENSG00000111961	4644.24	4131.35	0.16924	0.00015732	0.00032769	SASH1	protein_coding	SAM and SH3 domain containing 1 [Source:HGNC Symbol;Acc:19182]
ENSG00000111981	4699.91	2803.93	0.74378	7.0562e-69	1.0238e-67	ULBP1	protein_coding	UL16 binding protein 1 [Source:HGNC Symbol;Acc:14893]
ENSG00000112029	14901.8	7034.13	1.0811	2.9539e-155	1.4993e-153	FBXO5	protein_coding	F-box protein 5 [Source:HGNC Symbol;Acc:13584]
ENSG00000112031	9000.44	4636	0.95581	2.4599e-143	1.0666e-141	MTRF1L	protein_coding	mitochondrial translational release factor 1-like [Source:HGNC Symbol;Acc:21051]
ENSG00000112053	39.9105	0.29229	3.6928	9.5862e-15	3.5708e-14	SLC26A8	protein_coding	solute carrier family 26, member 8 [Source:HGNC Symbol;Acc:14468]
ENSG00000112077	38.453	0.700899	3.4788	1.797e-13	6.3605e-13	RHAG	protein_coding	Rh-associated glycoprotein [Source:HGNC Symbol;Acc:10006]
ENSG00000112079	2916.93	2247.41	0.37577	2.8726e-14	1.0501e-13	STK38	protein_coding	serine/threonine kinase 38 [Source:HGNC Symbol;Acc:17847]
ENSG00000112116	302.889	2.90747	5.7158	7.8984e-65	1.0806e-63	IL17F	protein_coding	interleukin 17F [Source:HGNC Symbol;Acc:16404]
ENSG00000112118	21288.8	17295.6	0.2994	6.2884e-28	3.6431e-27	MCM3	protein_coding	minichromosome maintenance complex component 3 [Source:HGNC Symbol;Acc:6945]
ENSG00000112144	3458.1	2552.37	0.43742	5.1942e-19	2.2765e-18	ICK	protein_coding	intestinal cell (MAK-like) kinase [Source:HGNC Symbol;Acc:21219]
ENSG00000112149	1125.18	474.025	1.2388	1.3878e-43	1.2079e-42	CD83	protein_coding	CD83 molecule [Source:HGNC Symbol;Acc:1703]
ENSG00000112159	12697	7907.74	0.67798	1.5965e-14	5.8977e-14	MDN1	protein_coding	MDN1, midasin homolog (yeast) [Source:HGNC Symbol;Acc:18302]
ENSG00000112182	2978.08	1943.59	0.61244	7.8316e-29	4.6571e-28	BACH2	protein_coding	BTB and CNC homology 1, basic leucine zipper transcription factor 2 [Source:HGNC Symbol;Acc:14078]
ENSG00000112200	8682.54	5943.41	0.54618	3.3635e-52	3.5829e-51	ZNF451	protein_coding	zinc finger protein 451 [Source:HGNC Symbol;Acc:21091]
ENSG00000112208	1994.45	1556.53	0.35625	3.8643e-09	1.1086e-08	BAG2	protein_coding	BCL2-associated athanogene 2 [Source:HGNC Symbol;Acc:938]
ENSG00000112214	21.7772	0	2.9996	3.0721e-09	8.8593e-09	FHL5	protein_coding	four and a half LIM domains 5 [Source:HGNC Symbol;Acc:17371]
ENSG00000112242	15657.6	4856.13	1.6871	0	0	E2F3	protein_coding	E2F transcription factor 3 [Source:HGNC Symbol;Acc:3115]
ENSG00000112245	32836.9	26901	0.28716	9.5547e-18	4.0001e-17	PTP4A1	protein_coding	protein tyrosine phosphatase type IVA, member 1 [Source:HGNC Symbol;Acc:9634]
ENSG00000112249	19556.7	9785.25	0.99831	4.2235e-198	3.4597e-196	ASCC3	protein_coding	activating signal cointegrator 1 complex subunit 3 [Source:HGNC Symbol;Acc:18697]
ENSG00000112280	27.6538	2.04139	2.4024	5.2252e-07	1.3238e-06	COL9A1	protein_coding	collagen, type IX, alpha 1 [Source:HGNC Symbol;Acc:2217]
ENSG00000112282	5498.76	3693.5	0.57281	5.9754e-45	5.3557e-44	MED23	protein_coding	mediator complex subunit 23 [Source:HGNC Symbol;Acc:2372]
ENSG00000112290	6698.04	5974.22	0.16509	5.0147e-05	0.00010925	WASF1	protein_coding	WAS protein family, member 1 [Source:HGNC Symbol;Acc:12732]
ENSG00000112308	10999.8	7359.07	0.57951	1.3395e-62	1.7619e-61	C6orf62	protein_coding	chromosome 6 open reading frame 62 [Source:HGNC Symbol;Acc:20998]
ENSG00000112312	5859.38	3239.69	0.8526	3.0937e-83	5.7529e-82	GMNN	protein_coding	geminin, DNA replication inhibitor [Source:HGNC Symbol;Acc:17493]
ENSG00000112343	853.816	608.93	0.48381	1.7967e-06	4.3674e-06	TRIM38	protein_coding	tripartite motif containing 38 [Source:HGNC Symbol;Acc:10059]
ENSG00000112365	2902.88	2364.78	0.29562	5.8203e-08	1.5646e-07	ZBTB24	protein_coding	zinc finger and BTB domain containing 24 [Source:HGNC Symbol;Acc:21143]
ENSG00000112378	10614.7	7842.08	0.43562	9.263e-25	4.8813e-24	PERP	protein_coding	PERP, TP53 apoptosis effector [Source:HGNC Symbol;Acc:17637]
ENSG00000112394	3783.89	1688.59	1.161	2.2093e-114	6.596e-113	SLC16A10	protein_coding	solute carrier family 16, member 10 (aromatic amino acid transporter) [Source:HGNC Symbol;Acc:17027]
ENSG00000112425	941.448	504.552	0.89309	1.1179e-24	5.8829e-24	EPM2A	protein_coding	epilepsy, progressive myoclonus type 2A, Lafora disease (laforin) [Source:HGNC Symbol;Acc:3413]
ENSG00000112473	6856.07	5446.91	0.33177	1.283e-20	5.9031e-20	SLC39A7	protein_coding	solute carrier family 39 (zinc transporter), member 7 [Source:HGNC Symbol;Acc:4927]
ENSG00000112486	550.97	53.3961	3.2746	1.1273e-92	2.4583e-91	CCR6	protein_coding	chemokine (C-C motif) receptor 6 [Source:HGNC Symbol;Acc:1607]
ENSG00000112511	1455.64	1302.63	0.15984	0.015151	0.024586	PHF1	protein_coding	PHD finger protein 1 [Source:HGNC Symbol;Acc:8919]
ENSG00000112559	29.4904	0.29229	3.1767	1.3665e-10	4.2463e-10	MDFI	protein_coding	MyoD family inhibitor [Source:HGNC Symbol;Acc:6967]
ENSG00000112561	554.449	355.45	0.63628	1.6799e-09	4.9302e-09	TFEB	protein_coding	transcription factor EB [Source:HGNC Symbol;Acc:11753]
ENSG00000112576	2148.97	1846.36	0.21776	0.00062616	0.0012274	CCND3	protein_coding	cyclin D3 [Source:HGNC Symbol;Acc:1585]
ENSG00000112578	5351.48	2266.4	1.2377	7.6804e-188	5.632e-186	BYSL	protein_coding	bystin-like [Source:HGNC Symbol;Acc:1157]
ENSG00000112584	6560.79	4671.96	0.48932	3.2199e-32	2.0957e-31	FAM120B	protein_coding	family with sequence similarity 120B [Source:HGNC Symbol;Acc:21109]
ENSG00000112599	121.446	47.2797	1.2843	5.4791e-08	1.4751e-07	GUCA1B	protein_coding	guanylate cyclase activator 1B (retina) [Source:HGNC Symbol;Acc:4679]
ENSG00000112624	1168.38	695.724	0.74287	4.808e-20	2.1823e-19	GLTSCR1L	protein_coding	GLTSCR1-like [Source:HGNC Symbol;Acc:21111]
ENSG00000112658	5141.63	3250.57	0.65953	2.0603e-45	1.8647e-44	SRF	protein_coding	serum response factor (c-fos serum response element-binding transcription factor) [Source:HGNC Symbol;Acc:11291]
ENSG00000112659	1789.31	1444.11	0.30795	1.4811e-06	3.6268e-06	CUL9	protein_coding	cullin 9 [Source:HGNC Symbol;Acc:15982]
ENSG00000112701	14831.7	8794.43	0.75325	2.2803e-134	8.8629e-133	SENP6	protein_coding	SUMO1/sentrin specific peptidase 6 [Source:HGNC Symbol;Acc:20944]
ENSG00000112715	4902.88	4008.1	0.29001	4.9031e-10	1.482e-09	VEGFA	protein_coding	vascular endothelial growth factor A [Source:HGNC Symbol;Acc:12680]
ENSG00000112761	8.24728	0.862931	1.2843	0.012136	0.020037	WISP3	protein_coding	WNT1 inducible signaling pathway protein 3 [Source:HGNC Symbol;Acc:12771]
ENSG00000112763	2796.44	2037.11	0.45507	1.6228e-19	7.2275e-19	BTN2A1	protein_coding	butyrophilin, subfamily 2, member A1 [Source:HGNC Symbol;Acc:1136]
ENSG00000112773	2158.51	1111.02	0.9555	5.6836e-54	6.3007e-53	FAM46A	protein_coding	family with sequence similarity 46, member A [Source:HGNC Symbol;Acc:18345]
ENSG00000112782	51.4492	27.3044	0.81345	0.013435	0.022003	CLIC5	protein_coding	chloride intracellular channel 5 [Source:HGNC Symbol;Acc:13517]
ENSG00000112787	4763.05	3446.61	0.4663	8.6029e-25	4.54e-24	FBRSL1	protein_coding	fibrosin-like 1 [Source:HGNC Symbol;Acc:29308]
ENSG00000112799	8.10307	0	1.6536	0.0010539	0.0020073	LY86	protein_coding	lymphocyte antigen 86 [Source:HGNC Symbol;Acc:16837]
ENSG00000112818	33.4527	1.75374	1.3635	0.0065784	0.011316	MEP1A	protein_coding	meprin A, alpha (PABA peptide hydrolase) [Source:HGNC Symbol;Acc:7015]
ENSG00000112983	9819.77	5378.91	0.86713	7.2281e-129	2.6278e-127	BRD8	protein_coding	bromodomain containing 8 [Source:HGNC Symbol;Acc:19874]
ENSG00000113013	37257.4	27781.2	0.42303	1.0693e-47	1.0274e-46	HSPA9	protein_coding	heat shock 70kDa protein 9 (mortalin) [Source:HGNC Symbol;Acc:5244]
ENSG00000113070	1162.44	372.769	1.6302	5.2078e-77	8.7309e-76	HBEGF	protein_coding	heparin-binding EGF-like growth factor [Source:HGNC Symbol;Acc:3059]
ENSG00000113141	12024.6	8080.44	0.57281	4.3844e-70	6.4777e-69	IK	protein_coding	IK cytokine, down-regulator of HLA II [Source:HGNC Symbol;Acc:5958]
ENSG00000113163	3321.73	2603.97	0.3498	8.8989e-12	2.9317e-11	COL4A3BP	protein_coding	collagen, type IV, alpha 3 (Goodpasture antigen) binding protein [Source:HGNC Symbol;Acc:2205]
ENSG00000113194	10666.3	6047.9	0.81783	3.6559e-138	1.4903e-136	FAF2	protein_coding	Fas associated factor family member 2 [Source:HGNC Symbol;Acc:24666]
ENSG00000113240	2959.92	2101.13	0.49231	3.6865e-23	1.844e-22	CLK4	protein_coding	CDC-like kinase 4 [Source:HGNC Symbol;Acc:13659]
ENSG00000113249	13.2035	0.700899	1.9682	0.00012624	0.00026524	HAVCR1	protein_coding	hepatitis A virus cellular receptor 1 [Source:HGNC Symbol;Acc:17866]
ENSG00000113263	25.715	1.72586	2.3714	1.1547e-06	2.8516e-06	ITK	protein_coding	IL2-inducible T-cell kinase [Source:HGNC Symbol;Acc:6171]
ENSG00000113273	1816.53	1059.6	0.77478	2.1196e-35	1.5144e-34	ARSB	protein_coding	arylsulfatase B [Source:HGNC Symbol;Acc:714]
ENSG00000113282	12155.8	8910.56	0.44712	5.7989e-43	4.9885e-42	CLINT1	protein_coding	clathrin interactor 1 [Source:HGNC Symbol;Acc:23186]
ENSG00000113296	763.963	200.507	1.9085	2.2507e-69	3.2952e-68	THBS4	protein_coding	thrombospondin 4 [Source:HGNC Symbol;Acc:11788]
ENSG00000113300	9728.74	8799.83	0.14458	2.3215e-05	5.2051e-05	CNOT6	protein_coding	CCR4-NOT transcription complex, subunit 6 [Source:HGNC Symbol;Acc:14099]
ENSG00000113302	15.9427	1.56848	1.9076	0.00014733	0.00030779	IL12B	protein_coding	interleukin 12B (natural killer cell stimulatory factor 2, cytotoxic lymphocyte maturation factor 2, p40) [Source:HGNC Symbol;Acc:5970]
ENSG00000113312	4177.88	2963.95	0.49452	3.0632e-27	1.74e-26	TTC1	protein_coding	tetratricopeptide repeat domain 1 [Source:HGNC Symbol;Acc:12391]
ENSG00000113360	13560.1	8987.9	0.59275	2.217e-57	2.6446e-56	DROSHA	protein_coding	drosha, ribonuclease type III [Source:HGNC Symbol;Acc:17904]
ENSG00000113369	7618.02	1626.97	2.2229	0	0	ARRDC3	protein_coding	arrestin domain containing 3 [Source:HGNC Symbol;Acc:29263]
ENSG00000113389	1306.61	239.206	2.4207	1.3036e-124	4.5113e-123	NPR3	protein_coding	natriuretic peptide receptor C/guanylate cyclase C (atrionatriuretic peptide receptor C) [Source:HGNC Symbol;Acc:7945]
ENSG00000113407	31027.9	28893.9	0.10261	0.00020985	0.0004318	TARS	protein_coding	threonyl-tRNA synthetase [Source:HGNC Symbol;Acc:11572]
ENSG00000113430	775.911	62.1393	3.5495	5.5135e-126	1.9365e-124	IRX4	protein_coding	iroquois homeobox 4 [Source:HGNC Symbol;Acc:6129]
ENSG00000113448	1747.9	1251.89	0.47865	4.0695e-13	1.422e-12	PDE4D	protein_coding	phosphodiesterase 4D, cAMP-specific [Source:HGNC Symbol;Acc:8783]
ENSG00000113460	9298.29	6044.14	0.62048	3.6058e-57	4.2854e-56	BRIX1	protein_coding	BRX1, biogenesis of ribosomes, homolog (S. cerevisiae) [Source:HGNC Symbol;Acc:24170]
ENSG00000113504	8729.97	3982.4	1.1304	1.0744e-108	2.9399e-107	SLC12A7	protein_coding	solute carrier family 12 (potassium/chloride transporters), member 7 [Source:HGNC Symbol;Acc:10915]
ENSG00000113525	22.6904	0.584581	2.7299	4.321e-08	1.1705e-07	IL5	protein_coding	interleukin 5 (colony-stimulating factor, eosinophil) [Source:HGNC Symbol;Acc:6016]
ENSG00000113555	13.2381	1.16916	1.6466	0.0013636	0.0025618	PCDH12	protein_coding	protocadherin 12 [Source:HGNC Symbol;Acc:8657]
ENSG00000113569	23870.9	18849.1	0.3401	1.2395e-22	6.0872e-22	NUP155	protein_coding	nucleoporin 155kDa [Source:HGNC Symbol;Acc:8063]
ENSG00000113575	10745.8	8358.41	0.36184	3.5162e-21	1.6494e-20	PPP2CA	protein_coding	protein phosphatase 2, catalytic subunit, alpha isozyme [Source:HGNC Symbol;Acc:9299]
ENSG00000113597	2790.44	2233.54	0.31911	2.1563e-07	5.5983e-07	TRAPPC13	protein_coding	trafficking protein particle complex 13 [Source:HGNC Symbol;Acc:25828]
ENSG00000113600	34.1687	1.57312	2.9687	1.4372e-10	4.4589e-10	C9	protein_coding	complement component 9 [Source:HGNC Symbol;Acc:1358]
ENSG00000113615	7522.82	4011.98	0.90499	4.7684e-110	1.3387e-108	SEC24A	protein_coding	SEC24 family, member A (S. cerevisiae) [Source:HGNC Symbol;Acc:10703]
ENSG00000113638	3710.71	2421.41	0.61369	5.0041e-38	3.8019e-37	TTC33	protein_coding	tetratricopeptide repeat domain 33 [Source:HGNC Symbol;Acc:29959]
ENSG00000113643	9621.83	7431.6	0.37187	7.1267e-26	3.8796e-25	RARS	protein_coding	arginyl-tRNA synthetase [Source:HGNC Symbol;Acc:9870]
ENSG00000113648	19358.6	14098.2	0.4568	2.7449e-48	2.6711e-47	H2AFY	protein_coding	H2A histone family, member Y [Source:HGNC Symbol;Acc:4740]
ENSG00000113649	15672.8	14523.6	0.10965	0.00014106	0.000295	TCERG1	protein_coding	transcription elongation regulator 1 [Source:HGNC Symbol;Acc:15630]
ENSG00000113712	7528.21	5400.48	0.47869	2.2849e-41	1.895e-40	CSNK1A1	protein_coding	casein kinase 1, alpha 1 [Source:HGNC Symbol;Acc:2451]
ENSG00000113716	8598.82	5223.49	0.71849	3.4514e-90	7.2871e-89	HMGXB3	protein_coding	HMG box domain containing 3 [Source:HGNC Symbol;Acc:28982]
ENSG00000113721	148.782	7.16472	3.8867	1.2104e-34	8.4562e-34	PDGFRB	protein_coding	platelet-derived growth factor receptor, beta polypeptide [Source:HGNC Symbol;Acc:8804]
ENSG00000113732	2355.28	2116.27	0.15328	0.0029562	0.0053318	ATP6V0E1	protein_coding	ATPase, H+ transporting, lysosomal 9kDa, V0 subunit e1 [Source:HGNC Symbol;Acc:863]
ENSG00000113742	1989.61	1473.27	0.43198	2.0471e-11	6.631e-11	CPEB4	protein_coding	cytoplasmic polyadenylation element binding protein 4 [Source:HGNC Symbol;Acc:21747]
ENSG00000113812	2690.79	2284.98	0.23614	1.6724e-06	4.0759e-06	ACTR8	protein_coding	ARP8 actin-related protein 8 homolog (yeast) [Source:HGNC Symbol;Acc:14672]
ENSG00000113845	3523.42	3142.6	0.16335	0.0010971	0.0020856	TIMMDC1	protein_coding	translocase of inner mitochondrial membrane domain containing 1 [Source:HGNC Symbol;Acc:1321]
ENSG00000113905	12.5262	1.28548	1.5565	0.0024825	0.0045161	HRG	protein_coding	histidine-rich glycoprotein [Source:HGNC Symbol;Acc:5181]
ENSG00000113916	1021.45	881.594	0.21226	0.004634	0.0081489	BCL6	protein_coding	B-cell CLL/lymphoma 6 [Source:HGNC Symbol;Acc:1001]
ENSG00000113924	104.5	5.96917	3.5114	7.8742e-24	4.0273e-23	HGD	protein_coding	homogentisate 1,2-dioxygenase [Source:HGNC Symbol;Acc:4892]
ENSG00000114013	13.6395	0.29229	2.1982	1.8858e-05	4.2621e-05	CD86	protein_coding	CD86 molecule [Source:HGNC Symbol;Acc:1705]
ENSG00000114019	1848.7	1228.21	0.58667	2.7324e-20	1.2474e-19	AMOTL2	protein_coding	angiomotin like 2 [Source:HGNC Symbol;Acc:17812]
ENSG00000114030	10162	6855.52	0.56641	3.9832e-48	3.8645e-47	KPNA1	protein_coding	karyopherin alpha 1 (importin alpha 5) [Source:HGNC Symbol;Acc:6394]
ENSG00000114098	3119.04	2181.38	0.51472	4.1988e-27	2.3762e-26	ARMC8	protein_coding	armadillo repeat containing 8 [Source:HGNC Symbol;Acc:24999]
ENSG00000114124	35.7063	0.876871	3.2298	9.3564e-12	3.0786e-11	GRK7	protein_coding	G protein-coupled receptor kinase 7 [Source:HGNC Symbol;Acc:17031]
ENSG00000114204	36.4382	1.80261	2.9717	6.4758e-11	2.0472e-10	SERPINI2	protein_coding	serpin peptidase inhibitor, clade I (pancpin), member 2 [Source:HGNC Symbol;Acc:8945]
ENSG00000114248	10.4442	0.35045	1.8326	0.00036698	0.00073776	LRRC31	protein_coding	leucine rich repeat containing 31 [Source:HGNC Symbol;Acc:26261]
ENSG00000114270	1575.85	351.572	2.1458	2.5251e-119	8.1095e-118	COL7A1	protein_coding	collagen, type VII, alpha 1 [Source:HGNC Symbol;Acc:2214]
ENSG00000114316	2840.33	1973.77	0.52219	7.0764e-23	3.5057e-22	USP4	protein_coding	ubiquitin specific peptidase 4 (proto-oncogene) [Source:HGNC Symbol;Acc:12627]
ENSG00000114349	39.5967	1.56848	3.1473	6.2325e-12	2.0651e-11	GNAT1	protein_coding	guanine nucleotide binding protein (G protein), alpha transducing activity polypeptide 1 [Source:HGNC Symbol;Acc:4393]
ENSG00000114378	50.2841	11.5701	1.805	5.3548e-07	1.356e-06	HYAL1	protein_coding	hyaluronoglucosaminidase 1 [Source:HGNC Symbol;Acc:5320]
ENSG00000114388	1783.18	1475.15	0.27396	0.00010033	0.00021289	NPRL2	protein_coding	nitrogen permease regulator-like 2 (S. cerevisiae) [Source:HGNC Symbol;Acc:24969]
ENSG00000114405	586.018	400.796	0.54249	1.8916e-07	4.9254e-07	C3orf14	protein_coding	chromosome 3 open reading frame 14 [Source:HGNC Symbol;Acc:25024]
ENSG00000114480	3023.72	2671.57	0.17776	0.00142	0.0026618	GBE1	protein_coding	glucan (1,4-alpha-), branching enzyme 1 [Source:HGNC Symbol;Acc:4180]
ENSG00000114491	3674.01	2883.59	0.34878	3.5657e-14	1.2989e-13	UMPS	protein_coding	uridine monophosphate synthetase [Source:HGNC Symbol;Acc:12563]
ENSG00000114648	4158.75	1733.78	1.2588	2.1979e-129	8.0586e-128	KLHL18	protein_coding	kelch-like family member 18 [Source:HGNC Symbol;Acc:29120]
ENSG00000114654	11.8563	0.287644	1.854	0.0003083	0.00062472	EFCC1	protein_coding	EF-hand and coiled-coil domain containing 1 [Source:HGNC Symbol;Acc:25692]
ENSG00000114670	928.821	145.354	2.6352	3.617e-113	1.0603e-111	NEK11	protein_coding	NIMA-related kinase 11 [Source:HGNC Symbol;Acc:18593]
ENSG00000114757	419.828	33.9807	3.5076	1.5737e-80	2.7977e-79	PEX5L	protein_coding	peroxisomal biogenesis factor 5-like [Source:HGNC Symbol;Acc:30024]
ENSG00000114767	150.757	80.5307	0.85233	0.00041942	0.00083835	RRP9	protein_coding	ribosomal RNA processing 9, small subunit (SSU) processome component, homolog (yeast) [Source:HGNC Symbol;Acc:16829]
ENSG00000114770	8566.19	4506.26	0.92547	3.8934e-133	1.4842e-131	ABCC5	protein_coding	ATP-binding cassette, sub-family C (CFTR/MRP), member 5 [Source:HGNC Symbol;Acc:56]
ENSG00000114841	786.867	281.708	1.4675	1.7551e-42	1.4944e-41	DNAH1	protein_coding	dynein, axonemal, heavy chain 1 [Source:HGNC Symbol;Acc:2940]
ENSG00000114857	9205.07	7751.31	0.24742	2.0152e-10	6.2018e-10	NKTR	protein_coding	natural killer-tumor recognition sequence [Source:HGNC Symbol;Acc:7833]
ENSG00000114859	1041.13	745.831	0.48032	2.2674e-08	6.2386e-08	CLCN2	protein_coding	chloride channel, voltage-sensitive 2 [Source:HGNC Symbol;Acc:2020]
ENSG00000114861	3925.95	2707.68	0.53436	4.4124e-28	2.5649e-27	FOXP1	protein_coding	forkhead box P1 [Source:HGNC Symbol;Acc:3823]
ENSG00000114867	81839.2	44749.7	0.87034	1.0704e-224	1.1263e-222	EIF4G1	protein_coding	eukaryotic translation initiation factor 4 gamma, 1 [Source:HGNC Symbol;Acc:3296]
ENSG00000114904	6483.3	4237.87	0.61212	2.0765e-52	2.2229e-51	NEK4	protein_coding	NIMA-related kinase 4 [Source:HGNC Symbol;Acc:11399]
ENSG00000114933	3090.68	919.858	1.7416	1.6488e-169	9.7665e-168	INO80D	protein_coding	INO80 complex subunit D [Source:HGNC Symbol;Acc:25997]
ENSG00000114982	8713.25	6763.21	0.36483	1.6861e-28	9.917e-28	KANSL3	protein_coding	KAT8 regulatory NSL complex subunit 3 [Source:HGNC Symbol;Acc:25473]
ENSG00000114988	2231.82	1570.54	0.50477	4.2519e-17	1.7398e-16	LMAN2L	protein_coding	lectin, mannose-binding 2-like [Source:HGNC Symbol;Acc:19263]
ENSG00000115008	31.7939	12.4897	1.1054	0.0053279	0.0092847	IL1A	protein_coding	interleukin 1, alpha [Source:HGNC Symbol;Acc:5991]
ENSG00000115009	96.8331	4.64876	3.5596	3.6764e-21	1.724e-20	CCL20	protein_coding	chemokine (C-C motif) ligand 20 [Source:HGNC Symbol;Acc:10619]
ENSG00000115053	90978.7	74015.8	0.29744	7.8139e-25	4.1312e-24	NCL	protein_coding	nucleolin [Source:HGNC Symbol;Acc:7667]
ENSG00000115085	62.9334	25.0901	1.1678	0.00058852	0.0011566	ZAP70	protein_coding	zeta-chain (TCR) associated protein kinase 70kDa [Source:HGNC Symbol;Acc:12858]
ENSG00000115128	4403.06	4030.5	0.12648	0.022414	0.035252	SF3B14	protein_coding	Pre-mRNA branch site protein p14 [Source:UniProtKB/Swiss-Prot;Acc:Q9Y3B4]
ENSG00000115129	599.109	127.43	2.1912	1.2322e-59	1.5364e-58	TP53I3	protein_coding	tumor protein p53 inducible protein 3 [Source:HGNC Symbol;Acc:19373]
ENSG00000115137	1274.98	532.214	1.2526	2.7924e-57	3.3248e-56	DNAJC27	protein_coding	DnaJ (Hsp40) homolog, subfamily C, member 27 [Source:HGNC Symbol;Acc:30290]
ENSG00000115138	64.1185	25.6096	1.1949	0.00010401	0.00022034	POMC	protein_coding	proopiomelanocortin [Source:HGNC Symbol;Acc:9201]
ENSG00000115165	24.1826	1.43822	2.2945	4.2118e-06	9.9791e-06	CYTIP	protein_coding	cytohesin 1 interacting protein [Source:HGNC Symbol;Acc:9506]
ENSG00000115183	4966.63	4343.43	0.19316	2.1251e-06	5.1361e-06	TANC1	protein_coding	tetratricopeptide repeat, ankyrin repeat and coiled-coil containing 1 [Source:HGNC Symbol;Acc:29364]
ENSG00000115211	2272.39	1826.17	0.31332	1.8337e-07	4.7801e-07	EIF2B4	protein_coding	eukaryotic translation initiation factor 2B, subunit 4 delta, 67kDa [Source:HGNC Symbol;Acc:3260]
ENSG00000115216	4778.07	4213.27	0.18114	8.7651e-06	2.0319e-05	NRBP1	protein_coding	nuclear receptor binding protein 1 [Source:HGNC Symbol;Acc:7993]
ENSG00000115239	140.091	64.105	1.0806	9.537e-07	2.3726e-06	GPR75-ASB3	protein_coding	GPR75-ASB3 readthrough [Source:HGNC Symbol;Acc:40043]
ENSG00000115241	19154.1	12945.1	0.56471	2.5709e-65	3.5322e-64	PPM1G	protein_coding	protein phosphatase, Mg2+/Mn2+ dependent, 1G [Source:HGNC Symbol;Acc:9278]
ENSG00000115263	7.31536	0	1.4237	0.0038922	0.0069038	GCG	protein_coding	glucagon [Source:HGNC Symbol;Acc:4191]
ENSG00000115266	3005.61	162.892	4.1767	0	0	APC2	protein_coding	adenomatosis polyposis coli 2 [Source:HGNC Symbol;Acc:24036]
ENSG00000115267	4758.26	41.7703	6.7032	0	0	IFIH1	protein_coding	interferon induced with helicase C domain 1 [Source:HGNC Symbol;Acc:18873]
ENSG00000115289	947.072	735.954	0.3589	5.3798e-05	0.00011691	PCGF1	protein_coding	polycomb group ring finger 1 [Source:HGNC Symbol;Acc:17615]
ENSG00000115297	75.3782	31.5595	1.1506	8.971e-05	0.00019104	TLX2	protein_coding	T-cell leukemia homeobox 2 [Source:HGNC Symbol;Acc:5057]
ENSG00000115307	6777.61	4625.68	0.55083	4.3322e-49	4.2916e-48	AUP1	protein_coding	ancient ubiquitous protein 1 [Source:HGNC Symbol;Acc:891]
ENSG00000115317	2277.93	1738.81	0.38865	1.5709e-10	4.8635e-10	HTRA2	protein_coding	HtrA serine peptidase 2 [Source:HGNC Symbol;Acc:14348]
ENSG00000115318	332.038	227.347	0.52925	0.00035809	0.00072088	LOXL3	protein_coding	lysyl oxidase-like 3 [Source:HGNC Symbol;Acc:13869]
ENSG00000115350	660.254	482.34	0.45035	1.3409e-06	3.2937e-06	POLE4	protein_coding	polymerase (DNA-directed), epsilon 4, accessory subunit [Source:HGNC Symbol;Acc:18755]
ENSG00000115353	7.32154	0.988543	1.1484	0.024443	0.038189	TACR1	protein_coding	tachykinin receptor 1 [Source:HGNC Symbol;Acc:11526]
ENSG00000115363	225.181	142.03	0.652	4.8728e-05	0.00010634	EVA1A	protein_coding	eva-1 homolog A (C. elegans) [Source:HGNC Symbol;Acc:25816]
ENSG00000115368	7504.67	5094.29	0.55766	2.1409e-36	1.5637e-35	WDR75	protein_coding	WD repeat domain 75 [Source:HGNC Symbol;Acc:25725]
ENSG00000115414	18062.4	13846.2	0.38334	3.0601e-38	2.3339e-37	FN1	protein_coding	fibronectin 1 [Source:HGNC Symbol;Acc:3778]
ENSG00000115415	17635.9	3997.48	2.1361	0	0	STAT1	protein_coding	signal transducer and activator of transcription 1, 91kDa [Source:HGNC Symbol;Acc:11362]
ENSG00000115419	7625.24	6473.84	0.23532	5.0845e-07	1.2896e-06	GLS	protein_coding	glutaminase [Source:HGNC Symbol;Acc:4331]
ENSG00000115421	3512.73	2154.4	0.70341	7.7354e-45	6.9093e-44	PAPOLG	protein_coding	poly(A) polymerase gamma [Source:HGNC Symbol;Acc:14982]
ENSG00000115423	526.351	140.011	1.8692	4.3544e-41	3.5805e-40	DNAH6	protein_coding	dynein, axonemal, heavy chain 6 [Source:HGNC Symbol;Acc:2951]
ENSG00000115459	1222.89	995.859	0.2961	2.3608e-05	5.2886e-05	ELMOD3	protein_coding	ELMO/CED-12 domain containing 3 [Source:HGNC Symbol;Acc:26158]
ENSG00000115504	5149.66	4357.43	0.23983	1.6045e-08	4.448e-08	EHBP1	protein_coding	EH domain binding protein 1 [Source:HGNC Symbol;Acc:29144]
ENSG00000115523	82.0224	3.66338	3.6441	1.0305e-21	4.9217e-21	GNLY	protein_coding	granulysin [Source:HGNC Symbol;Acc:4414]
ENSG00000115539	2026.69	1517.94	0.41555	6.481e-14	2.3352e-13	PDCL3	protein_coding	phosducin-like 3 [Source:HGNC Symbol;Acc:28860]
ENSG00000115548	8295.12	7736.22	0.10038	0.0055919	0.0097158	KDM3A	protein_coding	lysine (K)-specific demethylase 3A [Source:HGNC Symbol;Acc:20815]
ENSG00000115556	186.527	8.89373	3.9815	2.6069e-40	2.0969e-39	PLCD4	protein_coding	phospholipase C, delta 4 [Source:HGNC Symbol;Acc:9062]
ENSG00000115568	3686.09	2135.78	0.78567	8.7137e-59	1.0715e-57	ZNF142	protein_coding	zinc finger protein 142 [Source:HGNC Symbol;Acc:12927]
ENSG00000115590	36.051	3.88821	2.3744	6.341e-08	1.7007e-07	IL1R2	protein_coding	interleukin 1 receptor, type II [Source:HGNC Symbol;Acc:5994]
ENSG00000115593	6.64554	0	1.2381	0.0099268	0.016602	SMYD1	protein_coding	SET and MYND domain containing 1 [Source:HGNC Symbol;Acc:20986]
ENSG00000115598	19.077	0.584581	2.4999	7.1225e-07	1.788e-06	IL1RL2	protein_coding	interleukin 1 receptor-like 2 [Source:HGNC Symbol;Acc:5999]
ENSG00000115602	7.47015	0	1.5818	0.0016298	0.0030349	IL1RL1	protein_coding	interleukin 1 receptor-like 1 [Source:HGNC Symbol;Acc:5998]
ENSG00000115607	111.367	37.5758	1.4651	5.9175e-09	1.6797e-08	IL18RAP	protein_coding	interleukin 18 receptor accessory protein [Source:HGNC Symbol;Acc:5989]
ENSG00000115661	1775.91	1410.34	0.33286	2.2803e-07	5.9126e-07	STK16	protein_coding	serine/threonine kinase 16 [Source:HGNC Symbol;Acc:11394]
ENSG00000115677	37052.8	34119.2	0.11885	2.3135e-05	5.1875e-05	HDLBP	protein_coding	high density lipoprotein binding protein [Source:HGNC Symbol;Acc:4857]
ENSG00000115705	68.1785	0.35045	4.4585	4.2737e-23	2.1336e-22	TPO	protein_coding	thyroid peroxidase [Source:HGNC Symbol;Acc:12015]
ENSG00000115718	52.1231	0.876871	3.7992	4.108e-17	1.6823e-16	PROC	protein_coding	protein C (inactivator of coagulation factors Va and VIIIa) [Source:HGNC Symbol;Acc:9451]
ENSG00000115750	3523.99	2963.2	0.24924	1.312e-07	3.4492e-07	TAF1B	protein_coding	TATA box binding protein (TBP)-associated factor, RNA polymerase I, B, 63kDa [Source:HGNC Symbol;Acc:11533]
ENSG00000115758	21389	13118.2	0.70431	1.114e-103	2.8409e-102	ODC1	protein_coding	ornithine decarboxylase 1 [Source:HGNC Symbol;Acc:8109]
ENSG00000115760	9674.56	7684.94	0.33128	1.1448e-17	4.7782e-17	BIRC6	protein_coding	baculoviral IAP repeat containing 6 [Source:HGNC Symbol;Acc:13516]
ENSG00000115761	6198.03	3712.66	0.73819	3.0448e-63	4.0584e-62	NOL10	protein_coding	nucleolar protein 10 [Source:HGNC Symbol;Acc:25862]
ENSG00000115816	10659	7366.95	0.53173	1.0175e-44	9.0664e-44	CEBPZ	protein_coding	CCAAT/enhancer binding protein (C/EBP), zeta [Source:HGNC Symbol;Acc:24218]
ENSG00000115828	2288.19	1496.34	0.61144	1.5708e-26	8.7442e-26	QPCT	protein_coding	glutaminyl-peptide cyclotransferase [Source:HGNC Symbol;Acc:9753]
ENSG00000115844	2382.7	1837.34	0.37487	4.8235e-11	1.5346e-10	DLX2	protein_coding	distal-less homeobox 2 [Source:HGNC Symbol;Acc:2915]
ENSG00000115850	226.206	0.93503	5.8551	4.8218e-52	5.1216e-51	LCT	protein_coding	lactase [Source:HGNC Symbol;Acc:6530]
ENSG00000115875	23492.3	11871.8	0.9836	5.4181e-230	6.0713e-228	SRSF7	protein_coding	serine/arginine-rich splicing factor 7 [Source:HGNC Symbol;Acc:10789]
ENSG00000115902	1424.45	856.954	0.72992	4.3561e-26	2.3874e-25	SLC1A4	protein_coding	solute carrier family 1 (glutamate/neutral amino acid transporter), member 4 [Source:HGNC Symbol;Acc:10942]
ENSG00000115946	2871.89	1815.71	0.66057	1.1297e-36	8.322e-36	PNO1	protein_coding	partner of NOB1 homolog (S. cerevisiae) [Source:HGNC Symbol;Acc:32790]
ENSG00000115947	3121.43	2843.57	0.13495	0.008205	0.013921	ORC4	protein_coding	origin recognition complex, subunit 4 [Source:HGNC Symbol;Acc:8490]
ENSG00000115956	187.837	5.64975	4.4668	7.2484e-45	6.4787e-44	PLEK	protein_coding	pleckstrin [Source:HGNC Symbol;Acc:9070]
ENSG00000115963	4442.43	2396.79	0.88728	6.5312e-75	1.0527e-73	RND3	protein_coding	Rho family GTPase 3 [Source:HGNC Symbol;Acc:671]
ENSG00000115966	5839.67	4119.28	0.50278	2.4511e-34	1.6955e-33	ATF2	protein_coding	activating transcription factor 2 [Source:HGNC Symbol;Acc:784]
ENSG00000115970	4660.76	2804.64	0.73073	1.0177e-60	1.2945e-59	THADA	protein_coding	thyroid adenoma associated [Source:HGNC Symbol;Acc:19217]
ENSG00000115998	1096.35	404.419	1.4272	1.5397e-60	1.9528e-59	C2orf42	protein_coding	chromosome 2 open reading frame 42 [Source:HGNC Symbol;Acc:26056]
ENSG00000116014	29.9026	12.0461	1.055	0.0098835	0.016531	KISS1R	protein_coding	KISS1 receptor [Source:HGNC Symbol;Acc:4510]
ENSG00000116039	284.803	134.984	1.055	7.2248e-12	2.3881e-11	ATP6V1B1	protein_coding	ATPase, H+ transporting, lysosomal 56/58kDa, V1 subunit B1 [Source:HGNC Symbol;Acc:853]
ENSG00000116044	3892.22	2980	0.38454	2.2018e-17	9.0914e-17	NFE2L2	protein_coding	nuclear factor (erythroid-derived 2)-like 2 [Source:HGNC Symbol;Acc:7782]
ENSG00000116095	1606.87	895.497	0.8373	2.4937e-24	1.2967e-23	PLEKHA3	protein_coding	pleckstrin homology domain containing, family A (phosphoinositide binding specific) member 3 [Source:HGNC Symbol;Acc:14338]
ENSG00000116120	5057.4	4310.59	0.22909	1.0065e-06	2.4989e-06	FARSB	protein_coding	phenylalanyl-tRNA synthetase, beta subunit [Source:HGNC Symbol;Acc:17800]
ENSG00000116147	18.0049	0.584581	2.3755	2.9139e-06	6.9839e-06	TNR	protein_coding	tenascin R [Source:HGNC Symbol;Acc:11953]
ENSG00000116151	396.698	298.712	0.40354	0.0011773	0.0022303	MORN1	protein_coding	MORN repeat containing 1 [Source:HGNC Symbol;Acc:25852]
ENSG00000116157	11.6489	1.44286	1.4859	0.0038028	0.0067594	GPX7	protein_coding	glutathione peroxidase 7 [Source:HGNC Symbol;Acc:4559]
ENSG00000116183	651.589	32.9511	4.1661	4.6845e-112	1.3503e-110	PAPPA2	protein_coding	pappalysin 2 [Source:HGNC Symbol;Acc:14615]
ENSG00000116194	51.9103	16.3244	1.4595	1.6716e-05	3.7936e-05	ANGPTL1	protein_coding	angiopoietin-like 1 [Source:HGNC Symbol;Acc:489]
ENSG00000116198	4310.52	1951.85	1.1405	1.096e-139	4.5391e-138	CEP104	protein_coding	centrosomal protein 104kDa [Source:HGNC Symbol;Acc:24866]
ENSG00000116209	5432.89	5011.1	0.11592	0.0035867	0.006398	TMEM59	protein_coding	transmembrane protein 59 [Source:HGNC Symbol;Acc:1239]
ENSG00000116237	11632.8	7161.38	0.69915	1.0494e-73	1.6583e-72	ICMT	protein_coding	isoprenylcysteine carboxyl methyltransferase [Source:HGNC Symbol;Acc:5350]
ENSG00000116254	984.801	88.2003	3.4349	2.0622e-169	1.2132e-167	CHD5	protein_coding	chromodomain helicase DNA binding protein 5 [Source:HGNC Symbol;Acc:16816]
ENSG00000116266	5415.76	3798.85	0.50955	2.5536e-25	1.3728e-24	STXBP3	protein_coding	syntaxin binding protein 3 [Source:HGNC Symbol;Acc:11446]
ENSG00000116273	3568	2627.92	0.43999	6.6773e-21	3.1003e-20	PHF13	protein_coding	PHD finger protein 13 [Source:HGNC Symbol;Acc:22983]
ENSG00000116285	2998.34	1536.25	0.96131	9.4095e-67	1.3273e-65	ERRFI1	protein_coding	ERBB receptor feedback inhibitor 1 [Source:HGNC Symbol;Acc:18185]
ENSG00000116299	805.192	44.2879	4.0994	4.4863e-154	2.2549e-152	KIAA1324	protein_coding	KIAA1324 [Source:HGNC Symbol;Acc:29618]
ENSG00000116455	2969.35	2671.28	0.15279	0.0024843	0.0045191	WDR77	protein_coding	WD repeat domain 77 [Source:HGNC Symbol;Acc:29652]
ENSG00000116489	15173.9	14084.8	0.10726	0.0031624	0.0056803	CAPZA1	protein_coding	capping protein (actin filament) muscle Z-line, alpha 1 [Source:HGNC Symbol;Acc:1488]
ENSG00000116514	2724.25	1023.81	1.4072	1.8299e-128	6.6247e-127	RNF19B	protein_coding	ring finger protein 19B [Source:HGNC Symbol;Acc:26886]
ENSG00000116521	6480.29	3528.88	0.87477	1.6541e-80	2.9367e-79	SCAMP3	protein_coding	secretory carrier membrane protein 3 [Source:HGNC Symbol;Acc:10565]
ENSG00000116539	11828	7304.86	0.69425	3.9682e-71	5.9789e-70	ASH1L	protein_coding	ash1 (absent, small, or homeotic)-like (Drosophila) [Source:HGNC Symbol;Acc:19088]
ENSG00000116544	114.229	70.3929	0.66873	0.0037094	0.0066015	DLGAP3	protein_coding	discs, large (Drosophila) homolog-associated protein 3 [Source:HGNC Symbol;Acc:30368]
ENSG00000116560	45843.9	26847.7	0.77123	2.3042e-133	8.81e-132	SFPQ	protein_coding	splicing factor proline/glutamine-rich [Source:HGNC Symbol;Acc:10774]
ENSG00000116580	8450.21	4222.22	0.99991	1.4794e-166	8.4534e-165	GON4L	protein_coding	gon-4-like (C. elegans) [Source:HGNC Symbol;Acc:25973]
ENSG00000116584	5749.06	4669.13	0.30053	1.052e-13	3.7569e-13	ARHGEF2	protein_coding	Rho/Rac guanine nucleotide exchange factor (GEF) 2 [Source:HGNC Symbol;Acc:682]
ENSG00000116604	2642.3	2202.19	0.26259	1.8707e-07	4.872e-07	MEF2D	protein_coding	myocyte enhancer factor 2D [Source:HGNC Symbol;Acc:6997]
ENSG00000116649	5330.96	3799.31	0.48768	1.8502e-31	1.1793e-30	SRM	protein_coding	spermidine synthase [Source:HGNC Symbol;Acc:11296]
ENSG00000116663	197.563	146.978	0.41867	0.013571	0.022209	FBXO6	protein_coding	F-box protein 6 [Source:HGNC Symbol;Acc:13585]
ENSG00000116670	1860.48	1648.53	0.17404	0.0024979	0.0045424	MAD2L2	protein_coding	MAD2 mitotic arrest deficient-like 2 (yeast) [Source:HGNC Symbol;Acc:6764]
ENSG00000116685	2035.99	1785.87	0.18915	0.0011071	0.0021033	KIAA2013	protein_coding	KIAA2013 [Source:HGNC Symbol;Acc:28513]
ENSG00000116688	8738.82	4713.9	0.88932	3.4847e-140	1.4572e-138	MFN2	protein_coding	mitofusin 2 [Source:HGNC Symbol;Acc:16877]
ENSG00000116698	11982.9	8049.45	0.5738	3.965e-72	6.0874e-71	SMG7	protein_coding	smg-7 homolog, nonsense mediated mRNA decay factor (C. elegans) [Source:HGNC Symbol;Acc:16792]
ENSG00000116701	12.837	0.700899	1.9154	0.00019442	0.00040139	NCF2	protein_coding	neutrophil cytosolic factor 2 [Source:HGNC Symbol;Acc:7661]
ENSG00000116704	2344.51	1994.96	0.23222	1.7829e-05	4.038e-05	SLC35D1	protein_coding	solute carrier family 35 (UDP-glucuronic acid/UDP-N-acetylgalactosamine dual transporter), member D1 [Source:HGNC Symbol;Acc:20800]
ENSG00000116717	5279.06	1783.94	1.5616	3.1108e-251	4.1939e-249	GADD45A	protein_coding	growth arrest and DNA-damage-inducible, alpha [Source:HGNC Symbol;Acc:4095]
ENSG00000116731	2306.64	2037.94	0.17943	0.003012	0.0054234	PRDM2	protein_coding	PR domain containing 2, with ZNF domain [Source:HGNC Symbol;Acc:9347]
ENSG00000116741	1127.83	524.109	1.0958	1.5224e-30	9.4636e-30	RGS2	protein_coding	regulator of G-protein signaling 2, 24kDa [Source:HGNC Symbol;Acc:9998]
ENSG00000116745	48.7119	3.88821	2.8312	5.8133e-12	1.9294e-11	RPE65	protein_coding	retinal pigment epithelium-specific protein 65kDa [Source:HGNC Symbol;Acc:10294]
ENSG00000116748	298.272	1.22732	6.1112	3.9761e-61	5.1231e-60	AMPD1	protein_coding	adenosine monophosphate deaminase 1 [Source:HGNC Symbol;Acc:468]
ENSG00000116752	4651.85	3033.69	0.61597	8.7054e-41	7.113e-40	BCAS2	protein_coding	breast carcinoma amplified sequence 2 [Source:HGNC Symbol;Acc:975]
ENSG00000116771	247.041	98.9455	1.2833	1.0413e-13	3.7193e-13	AGMAT	protein_coding	agmatine ureohydrolase (agmatinase) [Source:HGNC Symbol;Acc:18407]
ENSG00000116774	18.0953	1.4568	1.9899	7.9426e-05	0.00016995	OLFML3	protein_coding	olfactomedin-like 3 [Source:HGNC Symbol;Acc:24956]
ENSG00000116786	3838.85	2577.77	0.57361	1.1165e-28	6.6014e-28	PLEKHM2	protein_coding	pleckstrin homology domain containing, family M (with RUN domain) member 2 [Source:HGNC Symbol;Acc:29131]
ENSG00000116809	1054.68	716.014	0.55567	2.7043e-11	8.7141e-11	ZBTB17	protein_coding	zinc finger and BTB domain containing 17 [Source:HGNC Symbol;Acc:12936]
ENSG00000116819	155.926	91.2759	0.74147	0.0004705	0.00093598	TFAP2E	protein_coding	transcription factor AP-2 epsilon (activating enhancer binding protein 2 epsilon) [Source:HGNC Symbol;Acc:30774]
ENSG00000116824	7.3341	0	1.321	0.0065803	0.011318	CD2	protein_coding	CD2 molecule [Source:HGNC Symbol;Acc:1639]
ENSG00000116863	1771.64	1124.41	0.65348	2.3593e-24	1.2278e-23	ADPRHL2	protein_coding	ADP-ribosylhydrolase like 2 [Source:HGNC Symbol;Acc:21304]
ENSG00000116871	9295.22	5803.99	0.6789	1.6184e-70	2.4076e-69	MAP7D1	protein_coding	MAP7 domain containing 1 [Source:HGNC Symbol;Acc:25514]
ENSG00000116882	72.1351	3.72618	3.4427	1.1526e-18	4.9873e-18	HAO2	protein_coding	hydroxyacid oxidase 2 (long chain) [Source:HGNC Symbol;Acc:4810]
ENSG00000116885	543.362	350.941	0.62204	5.0696e-09	1.4435e-08	OSCP1	protein_coding	organic solute carrier partner 1 [Source:HGNC Symbol;Acc:29971]
ENSG00000116903	5411.4	3887.88	0.47571	1.3964e-24	7.3243e-24	EXOC8	protein_coding	exocyst complex component 8 [Source:HGNC Symbol;Acc:24659]
ENSG00000116918	6535.51	6044.76	0.11192	0.004785	0.0083927	TSNAX	protein_coding	translin-associated factor X [Source:HGNC Symbol;Acc:12380]
ENSG00000116922	3343.95	2381.93	0.48887	2.0228e-25	1.0892e-24	C1orf109	protein_coding	chromosome 1 open reading frame 109 [Source:HGNC Symbol;Acc:26039]
ENSG00000116954	3329.96	1885.87	0.81834	5.9789e-61	7.6541e-60	RRAGC	protein_coding	Ras-related GTP binding C [Source:HGNC Symbol;Acc:19902]
ENSG00000116957	4758.49	2988.39	0.66987	3.1786e-53	3.4629e-52	TBCE	protein_coding	tubulin folding cofactor E [Source:HGNC Symbol;Acc:11582]
ENSG00000116977	834.245	560.355	0.57154	1.4764e-10	4.5775e-10	LGALS8	protein_coding	lectin, galactoside-binding, soluble, 8 [Source:HGNC Symbol;Acc:6569]
ENSG00000117000	10902.4	5337.03	1.0287	6.2903e-144	2.7551e-142	RLF	protein_coding	rearranged L-myc fusion [Source:HGNC Symbol;Acc:10025]
ENSG00000117009	21.1634	4.60305	1.5331	0.0010455	0.001992	KMO	protein_coding	kynurenine 3-monooxygenase (kynurenine 3-hydroxylase) [Source:HGNC Symbol;Acc:6381]
ENSG00000117010	572.966	359.182	0.66854	2.8873e-09	8.3441e-09	ZNF684	protein_coding	zinc finger protein 684 [Source:HGNC Symbol;Acc:28418]
ENSG00000117013	384.176	261.057	0.54611	2.181e-05	4.9002e-05	KCNQ4	protein_coding	potassium voltage-gated channel, KQT-like subfamily, member 4 [Source:HGNC Symbol;Acc:6298]
ENSG00000117036	6995.76	2858.04	1.2893	2.6584e-193	2.0915e-191	ETV3	protein_coding	ets variant 3 [Source:HGNC Symbol;Acc:3492]
ENSG00000117133	2991.36	2731.03	0.1305	0.011993	0.019817	RPF1	protein_coding	ribosome production factor 1 homolog (S. cerevisiae) [Source:HGNC Symbol;Acc:30350]
ENSG00000117139	19769.2	13335.8	0.56752	1.066e-94	2.3767e-93	KDM5B	protein_coding	lysine (K)-specific demethylase 5B [Source:HGNC Symbol;Acc:18039]
ENSG00000117148	18.0997	2.73299	1.7257	0.00040991	0.00082017	ACTL8	protein_coding	actin-like 8 [Source:HGNC Symbol;Acc:24018]
ENSG00000117152	347.721	170.3	1.0051	4.8094e-11	1.5303e-10	RGS4	protein_coding	regulator of G-protein signaling 4 [Source:HGNC Symbol;Acc:10000]
ENSG00000117222	6562.39	3960.52	0.72691	4.6132e-58	5.5931e-57	RBBP5	protein_coding	retinoblastoma binding protein 5 [Source:HGNC Symbol;Acc:9888]
ENSG00000117226	109.349	0.638093	4.9528	1.5533e-31	9.9225e-31	GBP3	protein_coding	guanylate binding protein 3 [Source:HGNC Symbol;Acc:4184]
ENSG00000117242	242.406	192.478	0.3283	0.024957	0.038919	PINK1-AS	processed_transcript	PINK1 antisense RNA [Source:HGNC Symbol;Acc:38872]
ENSG00000117262	628.182	435.288	0.52301	9.7249e-08	2.5813e-07	GPR89A	protein_coding	G protein-coupled receptor 89A [Source:HGNC Symbol;Acc:31984]
ENSG00000117281	94.9643	5.82423	3.4345	2.0653e-21	9.7804e-21	CD160	protein_coding	CD160 molecule [Source:HGNC Symbol;Acc:17013]
ENSG00000117298	3988.42	2120.07	0.91003	8.3457e-88	1.6825e-86	ECE1	protein_coding	endothelin converting enzyme 1 [Source:HGNC Symbol;Acc:3146]
ENSG00000117322	511.483	279.047	0.85756	1.7632e-12	5.9802e-12	CR2	protein_coding	complement component (3d/Epstein Barr virus) receptor 2 [Source:HGNC Symbol;Acc:2336]
ENSG00000117360	5830.04	4343.45	0.42344	6.3923e-28	3.6992e-27	PRPF3	protein_coding	PRP3 pre-mRNA processing factor 3 homolog (S. cerevisiae) [Source:HGNC Symbol;Acc:17348]
ENSG00000117385	3369.15	3041.91	0.14786	0.0039526	0.0070054	LEPRE1	protein_coding	leucine proline-enriched proteoglycan (leprecan) 1 [Source:HGNC Symbol;Acc:19316]
ENSG00000117395	8027.86	3984.15	1.0092	1.0458e-136	4.1583e-135	EBNA1BP2	protein_coding	EBNA1 binding protein 2 [Source:HGNC Symbol;Acc:15531]
ENSG00000117399	8416.98	7594.59	0.14828	4.0554e-05	8.9189e-05	CDC20	protein_coding	cell division cycle 20 [Source:HGNC Symbol;Acc:1723]
ENSG00000117407	259.439	95.5032	1.4033	8.9772e-15	3.3488e-14	ARTN	protein_coding	artemin [Source:HGNC Symbol;Acc:727]
ENSG00000117408	4255.91	2550.66	0.7376	5.6996e-56	6.5864e-55	IPO13	protein_coding	importin 13 [Source:HGNC Symbol;Acc:16853]
ENSG00000117410	5485.23	3130.46	0.80829	1.4399e-89	3.0131e-88	ATP6V0B	protein_coding	ATPase, H+ transporting, lysosomal 21kDa, V0 subunit b [Source:HGNC Symbol;Acc:861]
ENSG00000117411	3770.21	3456.29	0.12499	0.0058513	0.010139	B4GALT2	protein_coding	UDP-Gal:betaGlcNAc beta 1,4- galactosyltransferase, polypeptide 2 [Source:HGNC Symbol;Acc:925]
ENSG00000117419	3228.34	2868.46	0.1701	0.00075667	0.0014668	ERI3	protein_coding	ERI1 exoribonuclease family member 3 [Source:HGNC Symbol;Acc:17276]
ENSG00000117425	504.791	187.24	1.4115	2.3161e-24	1.2058e-23	PTCH2	protein_coding	patched 2 [Source:HGNC Symbol;Acc:9586]
ENSG00000117461	3224.99	2406.62	0.42084	6.0311e-19	2.6375e-18	PIK3R3	protein_coding	phosphoinositide-3-kinase, regulatory subunit 3 (gamma) [Source:HGNC Symbol;Acc:8981]
ENSG00000117475	2819.62	1858.26	0.60047	1.3461e-29	8.1848e-29	BLZF1	protein_coding	basic leucine zipper nuclear factor 1 [Source:HGNC Symbol;Acc:1065]
ENSG00000117480	402.531	258.015	0.6338	4.0605e-07	1.0358e-06	FAAH	protein_coding	fatty acid amide hydrolase [Source:HGNC Symbol;Acc:3553]
ENSG00000117525	370.901	210.755	0.80256	2.0078e-08	5.5353e-08	F3	protein_coding	coagulation factor III (thromboplastin, tissue factor) [Source:HGNC Symbol;Acc:3541]
ENSG00000117569	2861.86	1536.54	0.89492	1.3059e-54	1.4678e-53	PTBP2	protein_coding	polypyrimidine tract binding protein 2 [Source:HGNC Symbol;Acc:17662]
ENSG00000117586	270.678	189.621	0.50435	0.00057456	0.0011305	TNFSF4	protein_coding	tumor necrosis factor (ligand) superfamily, member 4 [Source:HGNC Symbol;Acc:11934]
ENSG00000117597	6481.72	3270.14	0.98536	1.2078e-132	4.5775e-131	DIEXF	protein_coding	digestive organ expansion factor homolog (zebrafish) [Source:HGNC Symbol;Acc:28440]
ENSG00000117601	124.402	5.45669	3.8861	1.0117e-30	6.3209e-30	SERPINC1	protein_coding	serpin peptidase inhibitor, clade C (antithrombin), member 1 [Source:HGNC Symbol;Acc:775]
ENSG00000117614	3306.2	2016.34	0.71134	1.2221e-38	9.3869e-38	SYF2	protein_coding	SYF2 homolog, RNA splicing factor (S. cerevisiae) [Source:HGNC Symbol;Acc:19824]
ENSG00000117616	2300.66	1753.07	0.39165	4.5553e-13	1.5874e-12	C1orf63	protein_coding	chromosome 1 open reading frame 63 [Source:HGNC Symbol;Acc:25234]
ENSG00000117625	3819.13	2487.75	0.61668	1.1109e-36	8.1856e-36	RCOR3	protein_coding	REST corepressor 3 [Source:HGNC Symbol;Acc:25594]
ENSG00000117676	2687.98	1346.75	0.99372	1.0388e-76	1.7292e-75	RPS6KA1	protein_coding	ribosomal protein S6 kinase, 90kDa, polypeptide 1 [Source:HGNC Symbol;Acc:10430]
ENSG00000117682	1902.43	817.659	1.2138	5.4742e-53	5.9463e-52	DHDDS	protein_coding	dehydrodolichyl diphosphate synthase [Source:HGNC Symbol;Acc:20603]
ENSG00000117713	9670.41	5271.26	0.87459	9.2357e-141	3.8999e-139	ARID1A	protein_coding	AT rich interactive domain 1A (SWI-like) [Source:HGNC Symbol;Acc:11110]
ENSG00000117748	7107.52	4032.54	0.81644	2.3527e-99	5.6441e-98	RPA2	protein_coding	replication protein A2, 32kDa [Source:HGNC Symbol;Acc:10290]
ENSG00000117751	6766.42	4105.19	0.71964	1.9613e-83	3.6577e-82	PPP1R8	protein_coding	protein phosphatase 1, regulatory subunit 8 [Source:HGNC Symbol;Acc:9296]
ENSG00000117758	2672.4	2300.01	0.21579	0.00010893	0.00023038	STX12	protein_coding	syntaxin 12 [Source:HGNC Symbol;Acc:11430]
ENSG00000117862	4879.53	3557.21	0.45463	6.0541e-19	2.6471e-18	TXNDC12	protein_coding	thioredoxin domain containing 12 (endoplasmic reticulum) [Source:HGNC Symbol;Acc:24626]
ENSG00000117877	2682.52	1418.89	0.91646	1.7215e-66	2.4127e-65	CD3EAP	protein_coding	CD3e molecule, epsilon associated protein [Source:HGNC Symbol;Acc:24219]
ENSG00000117899	4519.19	3322.91	0.44226	1.1298e-23	5.7555e-23	MESDC2	protein_coding	mesoderm development candidate 2 [Source:HGNC Symbol;Acc:13520]
ENSG00000117983	11.5383	2.96248	1.0923	0.031735	0.048502	MUC5B	protein_coding	mucin 5B, oligomeric mucus/gel-forming [Source:HGNC Symbol;Acc:7516]
ENSG00000118004	270.794	88.9941	1.5557	7.9093e-19	3.4415e-18	COLEC11	protein_coding	collectin sub-family member 11 [Source:HGNC Symbol;Acc:17213]
ENSG00000118007	13847.2	4459.29	1.6326	0	0	STAG1	protein_coding	stromal antigen 1 [Source:HGNC Symbol;Acc:11354]
ENSG00000118058	12762.3	9365.21	0.44278	1.631e-06	3.9798e-06	MLL	protein_coding	myeloid/lymphoid or mixed-lineage leukemia (trithorax homolog, Drosophila) [Source:HGNC Symbol;Acc:7132]
ENSG00000118096	2332.8	1389.18	0.74526	1.5084e-40	1.2228e-39	IFT46	protein_coding	intraflagellar transport 46 homolog (Chlamydomonas) [Source:HGNC Symbol;Acc:26146]
ENSG00000118137	194.346	6.4941	4.3501	4.1219e-44	3.6254e-43	APOA1	protein_coding	apolipoprotein A-I [Source:HGNC Symbol;Acc:600]
ENSG00000118160	140.988	19.9691	2.6099	1.5726e-22	7.6919e-22	SLC8A2	protein_coding	solute carrier family 8 (sodium/calcium exchanger), member 2 [Source:HGNC Symbol;Acc:11069]
ENSG00000118194	112.172	0.876871	4.8893	3.1672e-32	2.0635e-31	TNNT2	protein_coding	troponin T type 2 (cardiac) [Source:HGNC Symbol;Acc:11949]
ENSG00000118200	11169.4	7590.83	0.55628	3.7844e-49	3.7561e-48	CAMSAP2	protein_coding	calmodulin regulated spectrin-associated protein family, member 2 [Source:HGNC Symbol;Acc:29188]
ENSG00000118246	2448.28	2070.69	0.24171	1.0012e-05	2.3127e-05	FASTKD2	protein_coding	FAST kinase domains 2 [Source:HGNC Symbol;Acc:29160]
ENSG00000118307	109.158	23.3984	2.049	8.1177e-14	2.9115e-13	CASC1	protein_coding	cancer susceptibility candidate 1 [Source:HGNC Symbol;Acc:29599]
ENSG00000118308	20.6872	2.33832	1.8207	0.00028041	0.00057033	LRMP	protein_coding	lymphoid-restricted membrane protein [Source:HGNC Symbol;Acc:6690]
ENSG00000118412	22636.3	8023.05	1.4946	0	0	CASP8AP2	processed_transcript	caspase 8 associated protein 2 [Source:HGNC Symbol;Acc:1510]
ENSG00000118432	119.182	29.4908	1.8743	3.9089e-13	1.3664e-12	CNR1	protein_coding	cannabinoid receptor 1 (brain) [Source:HGNC Symbol;Acc:2159]
ENSG00000118454	5359.15	3323.81	0.68792	1.5979e-49	1.6001e-48	ANKRD13C	protein_coding	ankyrin repeat domain 13C [Source:HGNC Symbol;Acc:25374]
ENSG00000118495	2058.57	1303.77	0.65545	3.2021e-25	1.7154e-24	PLAGL1	protein_coding	pleiomorphic adenoma gene-like 1 [Source:HGNC Symbol;Acc:9046]
ENSG00000118503	2681.75	565.082	2.2344	6.5849e-208	5.8979e-206	TNFAIP3	protein_coding	tumor necrosis factor, alpha-induced protein 3 [Source:HGNC Symbol;Acc:11896]
ENSG00000118513	897.735	621.926	0.52315	3.2209e-09	9.2792e-09	MYB	protein_coding	v-myb myeloblastosis viral oncogene homolog (avian) [Source:HGNC Symbol;Acc:7545]
ENSG00000118514	173.839	24.476	2.6309	3.279e-25	1.7555e-24	ALDH8A1	protein_coding	aldehyde dehydrogenase 8 family, member A1 [Source:HGNC Symbol;Acc:15471]
ENSG00000118515	1292.95	128.862	3.2918	1.9934e-210	1.8362e-208	SGK1	protein_coding	serum/glucocorticoid regulated kinase 1 [Source:HGNC Symbol;Acc:10810]
ENSG00000118523	502.175	214.623	1.2032	5.6378e-18	2.3779e-17	CTGF	protein_coding	connective tissue growth factor [Source:HGNC Symbol;Acc:2500]
ENSG00000118557	164.235	90.8385	0.8159	4.4755e-05	9.8018e-05	PMFBP1	protein_coding	polyamine modulated factor 1 binding protein 1 [Source:HGNC Symbol;Acc:17728]
ENSG00000118564	3970.68	3256.44	0.28503	2.6085e-10	7.9889e-10	FBXL5	protein_coding	F-box and leucine-rich repeat protein 5 [Source:HGNC Symbol;Acc:13602]
ENSG00000118600	2275.96	747.9	1.5965	1.5288e-115	4.6611e-114	TMEM5	protein_coding	transmembrane protein 5 [Source:HGNC Symbol;Acc:13530]
ENSG00000118620	2712.46	1432.97	0.91798	6.9117e-61	8.8263e-60	ZNF430	protein_coding	zinc finger protein 430 [Source:HGNC Symbol;Acc:20808]
ENSG00000118655	3080.04	2006.26	0.61689	3.545e-32	2.3044e-31	DCLRE1B	protein_coding	DNA cross-link repair 1B [Source:HGNC Symbol;Acc:17641]
ENSG00000118705	17955.8	15260.3	0.23415	1.1694e-12	3.9929e-12	RPN2	protein_coding	ribophorin II [Source:HGNC Symbol;Acc:10382]
ENSG00000118729	445.711	10.5219	5.0559	5.0629e-94	1.1192e-92	CASQ2	protein_coding	calsequestrin 2 (cardiac muscle) [Source:HGNC Symbol;Acc:1513]
ENSG00000118777	440.671	165.817	1.3869	3.9786e-25	2.1213e-24	ABCG2	protein_coding	ATP-binding cassette, sub-family G (WHITE), member 2 [Source:HGNC Symbol;Acc:74]
ENSG00000118873	10263.9	9398.56	0.12704	0.00045021	0.00089678	RAB3GAP2	protein_coding	RAB3 GTPase activating protein subunit 2 (non-catalytic) [Source:HGNC Symbol;Acc:17168]
ENSG00000118898	1102.43	40.6769	4.435	1.0209e-67	1.4592e-66	PPL	protein_coding	periplakin [Source:HGNC Symbol;Acc:9273]
ENSG00000118900	6205.56	4579.07	0.43816	1.6493e-24	8.6265e-24	UBN1	protein_coding	ubinuclein 1 [Source:HGNC Symbol;Acc:12506]
ENSG00000118946	1453.91	1235.08	0.23357	0.00046496	0.00092531	PCDH17	protein_coding	protocadherin 17 [Source:HGNC Symbol;Acc:14267]
ENSG00000118965	6862.64	5366.51	0.35391	3.159e-16	1.2509e-15	WDR35	protein_coding	WD repeat domain 35 [Source:HGNC Symbol;Acc:29250]
ENSG00000118985	2878.01	2488.18	0.20941	1.0034e-05	2.3173e-05	ELL2	protein_coding	elongation factor, RNA polymerase II, 2 [Source:HGNC Symbol;Acc:17064]
ENSG00000118997	197.533	121.868	0.67853	0.00010112	0.00021447	DNAH7	protein_coding	dynein, axonemal, heavy chain 7 [Source:HGNC Symbol;Acc:18661]
ENSG00000119004	752.422	437.287	0.77379	4.3142e-16	1.6964e-15	CYP20A1	protein_coding	cytochrome P450, family 20, subfamily A, polypeptide 1 [Source:HGNC Symbol;Acc:20576]
ENSG00000119042	4595.08	2829.81	0.69774	5.5392e-59	6.844e-58	SATB2	protein_coding	SATB homeobox 2 [Source:HGNC Symbol;Acc:21637]
ENSG00000119121	941.772	40.781	4.4321	4.0728e-188	3.0035e-186	TRPM6	protein_coding	transient receptor potential cation channel, subfamily M, member 6 [Source:HGNC Symbol;Acc:17995]
ENSG00000119125	30.5987	10.1257	1.2818	0.0018871	0.0034874	GDA	protein_coding	guanine deaminase [Source:HGNC Symbol;Acc:4212]
ENSG00000119139	3020.35	2637.17	0.19434	8.3321e-05	0.00017795	TJP2	protein_coding	tight junction protein 2 [Source:HGNC Symbol;Acc:11828]
ENSG00000119242	1335.36	1117.89	0.25589	0.00014987	0.00031283	CCDC92	protein_coding	coiled-coil domain containing 92 [Source:HGNC Symbol;Acc:29563]
ENSG00000119283	113.74	13.1207	2.7673	1.5982e-17	6.6274e-17	TRIM67	protein_coding	tripartite motif containing 67 [Source:HGNC Symbol;Acc:31859]
ENSG00000119285	23421.9	18521.4	0.33825	3.5291e-26	1.9416e-25	HEATR1	protein_coding	HEAT repeat containing 1 [Source:HGNC Symbol;Acc:25517]
ENSG00000119326	9094.87	6327.47	0.52221	4.4951e-42	3.7925e-41	CTNNAL1	protein_coding	catenin (cadherin-associated protein), alpha-like 1 [Source:HGNC Symbol;Acc:2512]
ENSG00000119335	68152.1	58574.9	0.21824	2.9165e-13	1.0234e-12	SET	protein_coding	SET nuclear oncogene [Source:HGNC Symbol;Acc:10760]
ENSG00000119383	7308.16	6769.25	0.11067	0.0020194	0.0037189	PPP2R4	protein_coding	protein phosphatase 2A activator, regulatory subunit 4 [Source:HGNC Symbol;Acc:9308]
ENSG00000119392	5022.99	4263.48	0.23624	2.3925e-08	6.5743e-08	GLE1	protein_coding	GLE1 RNA export mediator homolog (yeast) [Source:HGNC Symbol;Acc:4315]
ENSG00000119397	4165.34	2428.78	0.77652	9.0104e-52	9.4888e-51	CNTRL	protein_coding	centriolin [Source:HGNC Symbol;Acc:1858]
ENSG00000119402	2681.24	2095.71	0.35439	6.6798e-11	2.1094e-10	FBXW2	protein_coding	F-box and WD repeat domain containing 2 [Source:HGNC Symbol;Acc:13608]
ENSG00000119440	8.02805	0.29229	1.3464	0.0070695	0.012097	LCN1P1	pseudogene	lipocalin 1 pseudogene 1 [Source:HGNC Symbol;Acc:23412]
ENSG00000119487	5448.52	4838.72	0.17112	3.1897e-05	7.0744e-05	MAPKAP1	protein_coding	mitogen-activated protein kinase associated protein 1 [Source:HGNC Symbol;Acc:18752]
ENSG00000119537	3295.1	2623.35	0.32813	9.3066e-12	3.063e-11	KDSR	protein_coding	3-ketodihydrosphingosine reductase [Source:HGNC Symbol;Acc:4021]
ENSG00000119541	4096.81	2251.35	0.86274	1.8361e-82	3.3565e-81	VPS4B	protein_coding	vacuolar protein sorting 4 homolog B (S. cerevisiae) [Source:HGNC Symbol;Acc:10895]
ENSG00000119596	7466.21	5259.53	0.50469	8.8322e-35	6.189e-34	YLPM1	protein_coding	YLP motif-containing protein 1 [Source:RefSeq peptide;Acc:NP_062535]
ENSG00000119599	1232.23	1014.91	0.28074	0.00027917	0.00056789	DCAF4	protein_coding	DDB1 and CUL4 associated factor 4 [Source:HGNC Symbol;Acc:20229]
ENSG00000119608	18.21	0	2.6224	3.1815e-07	8.1732e-07	PROX2	protein_coding	prospero homeobox 2 [Source:HGNC Symbol;Acc:26715]
ENSG00000119614	69.0621	0.638093	4.3401	9.9716e-23	4.9146e-22	VSX2	protein_coding	visual system homeobox 2 [Source:HGNC Symbol;Acc:1975]
ENSG00000119616	3645.43	2753.53	0.40423	1.104e-17	4.6116e-17	FCF1	protein_coding	FCF1 small subunit (SSU) processome component homolog (S. cerevisiae) [Source:HGNC Symbol;Acc:20220]
ENSG00000119630	712.487	188.708	1.8933	1.2959e-62	1.7053e-61	PGF	protein_coding	placental growth factor [Source:HGNC Symbol;Acc:8893]
ENSG00000119638	11056.8	9887.78	0.16111	1.8612e-06	4.5195e-06	NEK9	protein_coding	NIMA-related kinase 9 [Source:HGNC Symbol;Acc:18591]
ENSG00000119681	3002.34	967.674	1.6271	8.4872e-166	4.7968e-164	LTBP2	protein_coding	latent transforming growth factor beta binding protein 2 [Source:HGNC Symbol;Acc:6715]
ENSG00000119685	1984.93	1747.38	0.18445	0.0030405	0.0054723	TTLL5	protein_coding	tubulin tyrosine ligase-like family, member 5 [Source:HGNC Symbol;Acc:19963]
ENSG00000119689	7644.47	6546.75	0.22319	5.9377e-08	1.5949e-07	DLST	protein_coding	dihydrolipoamide S-succinyltransferase (E2 component of 2-oxo-glutarate complex) [Source:HGNC Symbol;Acc:2911]
ENSG00000119703	97.9162	39.3203	1.2175	5.1726e-06	1.2183e-05	ZC2HC1C	protein_coding	zinc finger, C2HC-type containing 1C [Source:HGNC Symbol;Acc:20354]
ENSG00000119714	112.734	19.9125	2.2581	2.6763e-14	9.7985e-14	GPR68	protein_coding	G protein-coupled receptor 68 [Source:HGNC Symbol;Acc:4519]
ENSG00000119715	1039.72	186.864	2.4464	7.7648e-122	2.5669e-120	ESRRB	protein_coding	estrogen-related receptor beta [Source:HGNC Symbol;Acc:3473]
ENSG00000119718	3643.38	1789.42	1.0229	3.0053e-89	6.2384e-88	EIF2B2	protein_coding	eukaryotic translation initiation factor 2B, subunit 2 beta, 39kDa [Source:HGNC Symbol;Acc:3258]
ENSG00000119720	2839.09	1594.91	0.82842	9.6056e-54	1.0598e-52	NRDE2	protein_coding	NRDE-2, necessary for RNA interference, domain containing [Source:HGNC Symbol;Acc:20186]
ENSG00000119723	1334.25	954.944	0.47814	9.9299e-11	3.1062e-10	COQ6	protein_coding	coenzyme Q6 homolog, monooxygenase (S. cerevisiae) [Source:HGNC Symbol;Acc:20233]
ENSG00000119725	83.7961	46.7446	0.77255	0.0058901	0.0102	ZNF410	protein_coding	zinc finger protein 410 [Source:HGNC Symbol;Acc:20144]
ENSG00000119737	256.09	71.4558	1.7875	1.3245e-23	6.7263e-23	GPR75	protein_coding	G protein-coupled receptor 75 [Source:HGNC Symbol;Acc:4526]
ENSG00000119760	3440.1	3015.95	0.18881	3.5469e-05	7.8405e-05	SUPT7L	protein_coding	suppressor of Ty 7 (S. cerevisiae)-like [Source:HGNC Symbol;Acc:30632]
ENSG00000119772	2104.14	1716.82	0.29363	9.0061e-08	2.3952e-07	DNMT3A	protein_coding	DNA (cytosine-5-)-methyltransferase 3 alpha [Source:HGNC Symbol;Acc:2978]
ENSG00000119778	2297.98	1789.38	0.35978	3.8512e-10	1.1702e-09	ATAD2B	protein_coding	ATPase family, AAA domain containing 2B [Source:HGNC Symbol;Acc:29230]
ENSG00000119844	3186.17	2113.97	0.58978	4.1906e-34	2.8788e-33	AFTPH	protein_coding	aftiphilin [Source:HGNC Symbol;Acc:25951]
ENSG00000119888	506.791	275.941	0.86006	3.3872e-12	1.1356e-11	EPCAM	protein_coding	epithelial cell adhesion molecule [Source:HGNC Symbol;Acc:11529]
ENSG00000119906	6921.03	4226.35	0.71038	6.3451e-70	9.3479e-69	FAM178A	protein_coding	family with sequence similarity 178, member A [Source:HGNC Symbol;Acc:17814]
ENSG00000119912	8448.83	7678.6	0.13766	6.0978e-05	0.00013184	IDE	protein_coding	insulin-degrading enzyme [Source:HGNC Symbol;Acc:5381]
ENSG00000119915	483.597	2.5128	6.4292	1.3676e-84	2.601e-83	ELOVL3	protein_coding	ELOVL fatty acid elongase 3 [Source:HGNC Symbol;Acc:18047]
ENSG00000119922	51086.1	71.7013	8.8609	1.4705e-277	2.6806e-275	IFIT2	protein_coding	interferon-induced protein with tetratricopeptide repeats 2 [Source:HGNC Symbol;Acc:5409]
ENSG00000119927	4800.6	2306.82	1.0551	6.5535e-130	2.4165e-128	GPAM	protein_coding	glycerol-3-phosphate acyltransferase, mitochondrial [Source:HGNC Symbol;Acc:24865]
ENSG00000119938	229.835	122.888	0.87812	1.9847e-07	5.1627e-07	PPP1R3C	protein_coding	protein phosphatase 1, regulatory subunit 3C [Source:HGNC Symbol;Acc:9293]
ENSG00000119943	196.165	81.6952	1.2119	2.6254e-10	8.0385e-10	PYROXD2	protein_coding	pyridine nucleotide-disulphide oxidoreductase domain 2 [Source:HGNC Symbol;Acc:23517]
ENSG00000119965	1877.01	1420.93	0.40083	9.3355e-12	3.0721e-11	C10orf88	protein_coding	chromosome 10 open reading frame 88 [Source:HGNC Symbol;Acc:25822]
ENSG00000119973	13.2001	0	2.1336	3.3212e-05	7.3546e-05	PRLHR	protein_coding	prolactin releasing hormone receptor [Source:HGNC Symbol;Acc:4464]
ENSG00000119977	3619.95	3125.06	0.21244	3.3691e-06	8.0443e-06	TCTN3	protein_coding	tectonic family member 3 [Source:HGNC Symbol;Acc:24519]
ENSG00000120029	2176.62	1752.66	0.31294	1.6816e-08	4.6565e-08	C10orf76	protein_coding	chromosome 10 open reading frame 76 [Source:HGNC Symbol;Acc:25788]
ENSG00000120051	190.752	95.1968	0.97161	7.0449e-08	1.8862e-07	CCDC147	protein_coding	coiled-coil domain containing 147 [Source:HGNC Symbol;Acc:26676]
ENSG00000120054	15.9838	1.87006	1.7884	0.00036831	0.00074025	CPN1	protein_coding	carboxypeptidase N, polypeptide 1 [Source:HGNC Symbol;Acc:2312]
ENSG00000120057	54.8107	10.4256	1.9552	5.1233e-07	1.299e-06	SFRP5	protein_coding	secreted frizzled-related protein 5 [Source:HGNC Symbol;Acc:10779]
ENSG00000120071	8983.49	4302.17	1.0603	1.6204e-180	1.098e-178	KANSL1	protein_coding	KAT8 regulatory NSL complex subunit 1 [Source:HGNC Symbol;Acc:24565]
ENSG00000120093	3128.91	1752.56	0.83381	1.8294e-61	2.3654e-60	HOXB3	protein_coding	homeobox B3 [Source:HGNC Symbol;Acc:5114]
ENSG00000120129	4796.76	2476.98	0.95052	2.6442e-71	3.9933e-70	DUSP1	protein_coding	dual specificity phosphatase 1 [Source:HGNC Symbol;Acc:3064]
ENSG00000120156	204.681	24.811	2.8675	2.8442e-34	1.9628e-33	TEK	protein_coding	TEK tyrosine kinase, endothelial [Source:HGNC Symbol;Acc:11724]
ENSG00000120158	1638.31	908.157	0.84594	3.0141e-32	1.9653e-31	RCL1	protein_coding	RNA terminal phosphate cyclase-like 1 [Source:HGNC Symbol;Acc:17687]
ENSG00000120159	2437.27	2137.01	0.18937	0.00035852	0.00072164	CAAP1	protein_coding	caspase activity and apoptosis inhibitor 1 [Source:HGNC Symbol;Acc:25834]
ENSG00000120215	6.21997	0.29229	1.2788	0.010523	0.017551	MLANA	protein_coding	melan-A [Source:HGNC Symbol;Acc:7124]
ENSG00000120217	96.998	6.99489	3.2423	2.0859e-20	9.5446e-20	CD274	protein_coding	CD274 molecule [Source:HGNC Symbol;Acc:17635]
ENSG00000120254	10869.5	6387.48	0.76617	5.615e-112	1.6149e-110	MTHFD1L	protein_coding	methylenetetrahydrofolate dehydrogenase (NADP+ dependent) 1-like [Source:HGNC Symbol;Acc:21055]
ENSG00000120262	499.69	337.506	0.5611	6.63e-07	1.6688e-06	CCDC170	protein_coding	coiled-coil domain containing 170 [Source:HGNC Symbol;Acc:21177]
ENSG00000120265	13333.9	11719.6	0.18595	3.9942e-09	1.1449e-08	PCMT1	protein_coding	protein-L-isoaspartate (D-aspartate) O-methyltransferase [Source:HGNC Symbol;Acc:8728]
ENSG00000120314	2071.27	1765.42	0.22992	0.00012821	0.00026912	WDR55	protein_coding	WD repeat domain 55 [Source:HGNC Symbol;Acc:25971]
ENSG00000120332	123.115	8.67893	3.342	1.7241e-24	9.0143e-24	TNN	protein_coding	tenascin N [Source:HGNC Symbol;Acc:22942]
ENSG00000120334	2556.01	1508.87	0.75688	9.1229e-38	6.8787e-37	CENPL	protein_coding	centromere protein L [Source:HGNC Symbol;Acc:17879]
ENSG00000120337	9.74819	0.638093	1.5578	0.002419	0.0044111	TNFSF18	protein_coding	tumor necrosis factor (ligand) superfamily, member 18 [Source:HGNC Symbol;Acc:11932]
ENSG00000120370	2306.85	698.546	1.717	1.0488e-134	4.1071e-133	GORAB	protein_coding	golgin, RAB6-interacting [Source:HGNC Symbol;Acc:25676]
ENSG00000120438	49331.9	41671.3	0.24313	8.222e-14	2.9473e-13	TCP1	protein_coding	t-complex 1 [Source:HGNC Symbol;Acc:11655]
ENSG00000120440	3.84927	0	0.9833	0.031575	0.048273	TTLL2	protein_coding	tubulin tyrosine ligase-like family, member 2 [Source:HGNC Symbol;Acc:21211]
ENSG00000120458	1201.92	1033.3	0.21718	0.0064126	0.011045	MSANTD2	protein_coding	Myb/SANT-like DNA-binding domain containing 2 [Source:HGNC Symbol;Acc:26266]
ENSG00000120471	40.54	5.71256	2.1726	4.4517e-07	1.1331e-06	TP53AIP1	protein_coding	tumor protein p53 regulated apoptosis inducing protein 1 [Source:HGNC Symbol;Acc:29984]
ENSG00000120539	7739.91	5927.07	0.38418	6.3724e-26	3.4763e-25	MASTL	protein_coding	microtubule associated serine/threonine kinase-like [Source:HGNC Symbol;Acc:19042]
ENSG00000120555	20.4955	7.91133	1.0133	0.023574	0.036945	SEPT7P9	pseudogene	septin 7 pseudogene 9 [Source:HGNC Symbol;Acc:30810]
ENSG00000120586	29.6211	2.04454	2.4948	2.1708e-07	5.6354e-07	MRC1	protein_coding	mannose receptor, C type 1 [Source:HGNC Symbol;Acc:7228]
ENSG00000120616	9926.21	1920.59	2.3642	0	0	EPC1	protein_coding	enhancer of polycomb homolog 1 (Drosophila) [Source:HGNC Symbol;Acc:19876]
ENSG00000120645	10.0177	0	1.9734	0.00011923	0.00025113	IQSEC3	protein_coding	IQ motif and Sec7 domain 3 [Source:HGNC Symbol;Acc:29193]
ENSG00000120647	2746.42	2466.49	0.1537	0.003242	0.0058147	CCDC77	protein_coding	coiled-coil domain containing 77 [Source:HGNC Symbol;Acc:28203]
ENSG00000120656	1274.41	732.059	0.79575	1.7489e-26	9.7249e-26	TAF12	protein_coding	TAF12 RNA polymerase II, TATA box binding protein (TBP)-associated factor, 20kDa [Source:HGNC Symbol;Acc:11545]
ENSG00000120659	117.3	0	5.2655	9.5866e-33	6.3352e-32	TNFSF11	protein_coding	tumor necrosis factor (ligand) superfamily, member 11 [Source:HGNC Symbol;Acc:11926]
ENSG00000120662	789.152	432.984	0.85674	1.346e-18	5.8067e-18	MTRF1	protein_coding	mitochondrial translational release factor 1 [Source:HGNC Symbol;Acc:7469]
ENSG00000120664	50.0934	9.78139	1.9672	1.7319e-07	4.5191e-07	SPG20OS	protein_coding	SPG20 opposite strand [Source:HGNC Symbol;Acc:39933]
ENSG00000120690	2285.12	1408.62	0.69649	7.8041e-36	5.627e-35	ELF1	protein_coding	E74-like factor 1 (ets domain transcription factor) [Source:HGNC Symbol;Acc:3316]
ENSG00000120694	15013.8	9101.6	0.72137	6.0908e-100	1.4735e-98	HSPH1	protein_coding	heat shock 105kDa/110kDa protein 1 [Source:HGNC Symbol;Acc:16969]
ENSG00000120697	1591.98	1248.26	0.34915	5.4871e-07	1.3881e-06	ALG5	protein_coding	ALG5, dolichyl-phosphate beta-glucosyltransferase [Source:HGNC Symbol;Acc:20266]
ENSG00000120705	23200.5	15651.5	0.56716	5.6445e-74	8.9636e-73	ETF1	protein_coding	eukaryotic translation termination factor 1 [Source:HGNC Symbol;Acc:3477]
ENSG00000120708	14.324	1.73051	1.6399	0.001258	0.0023737	TGFBI	protein_coding	transforming growth factor, beta-induced, 68kDa [Source:HGNC Symbol;Acc:11771]
ENSG00000120709	7884.63	5404.11	0.54426	1.1269e-52	1.2154e-51	FAM53C	protein_coding	family with sequence similarity 53, member C [Source:HGNC Symbol;Acc:1336]
ENSG00000120738	5946.78	1480.03	1.9977	5.0168e-231	5.6957e-229	EGR1	protein_coding	early growth response 1 [Source:HGNC Symbol;Acc:3238]
ENSG00000120784	3428.6	1958.78	0.80544	2.0826e-55	2.3779e-54	ZFP30	protein_coding	ZFP30 zinc finger protein [Source:HGNC Symbol;Acc:29555]
ENSG00000120800	6593.04	3050.58	1.1097	9.4371e-129	3.4213e-127	UTP20	protein_coding	UTP20, small subunit (SSU) processome component, homolog (yeast) [Source:HGNC Symbol;Acc:17897]
ENSG00000120802	22459.9	20973.3	0.098562	0.0026284	0.0047658	TMPO	protein_coding	thymopoietin [Source:HGNC Symbol;Acc:11875]
ENSG00000120868	6486.61	4603.63	0.49432	2.124e-28	1.2464e-27	APAF1	protein_coding	apoptotic peptidase activating factor 1 [Source:HGNC Symbol;Acc:576]
ENSG00000120885	4012.13	914.512	2.1209	1.9384e-197	1.5779e-195	CLU	protein_coding	clusterin [Source:HGNC Symbol;Acc:2095]
ENSG00000120889	8062.3	5533.96	0.54227	2.8556e-46	2.6389e-45	TNFRSF10B	protein_coding	tumor necrosis factor receptor superfamily, member 10b [Source:HGNC Symbol;Acc:11905]
ENSG00000120899	468.526	207.779	1.1577	4.2854e-21	2.0041e-20	PTK2B	protein_coding	protein tyrosine kinase 2 beta [Source:HGNC Symbol;Acc:9612]
ENSG00000120910	721.323	622.995	0.21027	0.019581	0.031176	PPP3CC	protein_coding	protein phosphatase 3, catalytic subunit, gamma isozyme [Source:HGNC Symbol;Acc:9316]
ENSG00000120937	8.11563	0	1.6436	0.0011192	0.0021252	NPPB	protein_coding	natriuretic peptide B [Source:HGNC Symbol;Acc:7940]
ENSG00000120942	1204.72	925.806	0.37576	1.5622e-06	3.8173e-06	UBIAD1	protein_coding	UbiA prenyltransferase domain containing 1 [Source:HGNC Symbol;Acc:30791]
ENSG00000120949	40.5929	7.27639	1.9993	9.1617e-07	2.2814e-06	TNFRSF8	protein_coding	tumor necrosis factor receptor superfamily, member 8 [Source:HGNC Symbol;Acc:11923]
ENSG00000121039	3090.95	2422.18	0.35122	6.8251e-14	2.4565e-13	RDH10	protein_coding	retinol dehydrogenase 10 (all-trans) [Source:HGNC Symbol;Acc:19975]
ENSG00000121053	15.6722	0	2.4754	1.4724e-06	3.6059e-06	EPX	protein_coding	eosinophil peroxidase [Source:HGNC Symbol;Acc:3423]
[truncated: 7,820 more rows]
