# Supplementary material for: Transcriptome profiling in Rift Valley fever virus infected cells reveals modified transcriptional and alternative splicing programs
Source: PLoS One. 2019 May 28;14(5):e0217497. doi: 10.1371/journal.pone.0217497 (PMC6538246; doi:10.1371/journal.pone.0217497)
Supplement: S6 Table — (XLSX) [file pone.0217497.s006.xlsx]

## Sheet: Sheet1
TF	JASPAR ID	Class	Family	Tax Group	IC	GC Content	Target gene hits	Target gene non-hits	Background gene hits	Background gene non-hits	Target TFBS hits	Target TFBS nucleotide rate	Background TFBS hits	Background TFBS nucleotide rate	Z-score	Fisher score
REST	MA0138.2	Zinc-coordinating	BetaBetaAlpha-zinc finger	vertebrates	23.134	0.596	42	1834	232	24520	45	0.000381	242	0.000141	31.771	13.336
Klf4	MA0039.2	Zinc-coordinating	BetaBetaAlpha-zinc finger	vertebrates	12.618	0.771	1102	774	13645	11107	6699	0.027	88731	0.0247	24.02	6.673
MZF1_1-4	MA0056.1	Zinc-coordinating	BetaBetaAlpha-zinc finger	vertebrates	8.586	0.725	1362	514	16863	7889	14839	0.0359	201000	0.0335	21.016	10.523
EBF1	MA0154.1	Zipper-Type	Helix-Loop-Helix	vertebrates	11.564	0.648	932	944	11288	13464	3009	0.0121	39149	0.0109	19.107	7.948
ZNF354C	MA0130.1	Zinc-coordinating	BetaBetaAlpha-zinc finger	vertebrates	8.958	0.615	1420	456	17566	7186	15211	0.0368	207738	0.0346	18.764	12.12
Esrrb	MA0141.1	Zinc-coordinating	Hormone-nuclear Receptor	vertebrates	12.806	0.524	839	1037	10167	14585	2031	0.00983	26346	0.00878	17.645	6.805
SP1	MA0079.2	Zinc-coordinating	BetaBetaAlpha-zinc finger	vertebrates	11.129	0.82	981	895	12391	12361	5886	0.0237	79797	0.0222	16.776	3.415
PPARG::RXRA	MA0065.2	Zinc-coordinating	Hormone-nuclear Receptor	vertebrates	11.663	0.547	518	1358	6067	18685	881	0.00533	11080	0.00462	16.537	6.425
ESR1	MA0112.2	Zinc-coordinating	Hormone-nuclear Receptor	vertebrates	13.563	0.594	40	1836	345	24407	42	0.000339	355	0.000197	15.845	4.705
Myf	MA0055.1	Zipper-Type	Helix-Loop-Helix	vertebrates	15.914	0.609	860	1016	10157	14595	2086	0.0101	27519	0.00918	15.206	10.512
MZF1_5-13	MA0057.1	Zinc-coordinating	BetaBetaAlpha-zinc finger	vertebrates	9.4	0.588	1076	800	13425	11327	5690	0.023	77649	0.0216	14.901	5.353
NFKB1	MA0105.1	Ig-fold	Rel	vertebrates	15.627	0.758	347	1529	3946	20806	533	0.00236	6372	0.00195	14.895	6.05
Tcfcp2l1	MA0145.1	Other	CP2	vertebrates	11.65	0.609	878	998	10591	14161	2402	0.0136	32190	0.0125	14.75	7.82
Zfx	MA0146.1	Zinc-coordinating	BetaBetaAlpha-zinc finger	vertebrates	13.077	0.749	747	1129	9872	14880	2474	0.014	33238	0.0129	14.504	0.633
NHLH1	MA0048.1	Zipper-Type	Helix-Loop-Helix	vertebrates	14.132	0.674	496	1380	5783	18969	786	0.0038	9874	0.00329	14.071	6.494
Zfp423	MA0116.1	Zinc-coordinating	BetaBetaAlpha-zinc finger	vertebrates	17.925	0.679	449	1427	5691	19061	795	0.00481	10149	0.00423	14.066	1.701
HNF4A	MA0114.1	Zinc-coordinating	Hormone-nuclear Receptor	vertebrates	9.617	0.522	525	1351	6389	18363	868	0.00455	11240	0.00406	12.161	3.857
RELA	MA0107.1	Ig-fold	Rel	vertebrates	14.757	0.567	607	1269	7171	17581	1049	0.00423	13690	0.0038	10.924	6.796
INSM1	MA0155.1	Zinc-coordinating	BetaBetaAlpha-zinc finger	vertebrates	14.862	0.667	632	1244	7588	17164	1321	0.00639	17685	0.0059	10.221	5.66
PLAG1	MA0163.1	Zinc-coordinating	BetaBetaAlpha-zinc finger	vertebrates	19.352	0.798	172	1704	1971	22781	205	0.00116	2462	0.000958	10.165	3.291
SRF	MA0083.1	Other Alpha-Helix	MADS	vertebrates	17.965	0.466	81	1795	908	23844	94	0.000455	1019	0.00034	9.826	2.438
NR2F1	MA0017.1	Zinc-coordinating	Hormone-nuclear Receptor	vertebrates	15.924	0.478	311	1565	3735	21017	395	0.00223	5073	0.00197	9.115	3.081
GABPA	MA0062.2	Winged Helix-Turn-Helix	Ets	vertebrates	13.335	0.647	718	1158	9355	15397	1540	0.00683	20927	0.0064	8.618	1.053
CTCF	MA0139.1	Zinc-coordinating	BetaBetaAlpha-zinc finger	vertebrates	17.205	0.645	250	1626	3236	21516	307	0.00235	3982	0.0021	8.605	0.946
ESR2	MA0258.1	Zinc-coordinating	Hormone-nuclear Receptor	vertebrates	13.618	0.546	182	1694	2219	22533	210	0.00152	2670	0.00134	8.152	1.89
Ar	MA0007.1	Zinc-coordinating	Hormone-nuclear Receptor	vertebrates	15.703	0.498	48	1828	534	24218	48	0.000426	554	0.000339	7.452	1.937
NR4A2	MA0160.1	Zinc-coordinating	Hormone-nuclear Receptor	vertebrates	10.165	0.491	1121	755	13896	10856	4298	0.0139	60034	0.0133	7.188	6.698
TLX1::NFIC	MA0119.1	Helix-Turn-Helix::Other	Homeo::Nuclear Factor I-CCAAT-binding	vertebrates	19.665	0.598	88	1788	1066	23686	96	0.000542	1162	0.000452	6.658	1.466
RUNX1	MA0002.2	Ig-fold	Runt	vertebrates	10.401	0.502	1119	757	13641	11111	4153	0.0184	58648	0.0179	5.941	9.535
CREB1	MA0018.2	Zipper-Type	Leucine Zipper	vertebrates	10.139	0.523	731	1145	9204	15548	1435	0.00463	19712	0.00438	5.925	2.727
Spz1	MA0111.1	Other	Other	vertebrates	11.907	0.538	554	1322	6658	18094	913	0.00405	12530	0.00383	5.632	4.885
RREB1	MA0073.1	Zinc-coordinating	BetaBetaAlpha-zinc finger	vertebrates	22.278	0.623	117	1759	1520	23232	140	0.00113	1839	0.00102	5.284	0.801
IRF2	MA0051.1	Winged Helix-Turn-Helix	IRF	vertebrates	21.134	0.412	66	1810	844	23908	72	0.000523	923	0.000462	4.465	0.866
Stat3	MA0144.1	Ig-fold	Stat	vertebrates	13.601	0.505	807	1069	9883	14869	1685	0.0068	23645	0.00657	4.41	5.368
SPI1	MA0080.2	Winged Helix-Turn-Helix	Ets	vertebrates	9.64	0.435	1274	602	15792	8960	6725	0.019	95792	0.0186	4.144	8.661
REL	MA0101.1	Ig-fold	Rel	vertebrates	10.515	0.559	850	1026	10514	14238	2073	0.00836	29250	0.00813	4.102	4.702
ZEB1	MA0103.1	Zinc-coordinating	BetaBetaAlpha-zinc finger	vertebrates	8.305	0.557	1397	479	17454	7298	11953	0.0289	171132	0.0285	3.755	8.913
ELK1	MA0028.1	Winged Helix-Turn-Helix	Ets	vertebrates	8.812	0.568	1078	798	13642	11110	3835	0.0155	54748	0.0152	3.295	3.666
RORA_1	MA0071.1	Zinc-coordinating	Hormone-nuclear Receptor	vertebrates	13.19	0.424	675	1201	8624	16128	1333	0.00538	18895	0.00525	2.752	1.8
RXR::RAR_DR5	MA0159.1	Zinc-coordinating	Hormone-nuclear Receptor	vertebrates	16.004	0.535	98	1778	1313	23439	110	0.000754	1499	0.000708	2.723	0.552
TAL1::TCF3	MA0091.1	Zipper-Type	Helix-Loop-Helix	vertebrates	14.07	0.453	600	1276	7491	17261	1036	0.00501	14681	0.0049	2.688	2.766
TP53	MA0106.1	Zinc-coordinating	Loop-Sheet-Helix	vertebrates	26.239	0.603	1	1875	8	24744	1	8.07e-06	8	4.45e-06	2.554	0.73
FEV	MA0156.1	Winged Helix-Turn-Helix	Ets	vertebrates	12.121	0.442	1247	629	15402	9350	5693	0.0184	81722	0.0182	2.409	8.987
STAT1	MA0137.2	Ig-fold	Stat	vertebrates	13.119	0.452	499	1377	6394	18358	774	0.00468	10990	0.00458	2.383	1.426
ELK4	MA0076.1	Winged Helix-Turn-Helix	Ets	vertebrates	14.123	0.583	442	1434	6034	18718	658	0.00239	9342	0.00234	1.705	0.23
NR1H2::RXRA	MA0115.1	Zinc-coordinating	Hormone-nuclear Receptor	vertebrates	27.878	0.445	7	1869	99	24653	8	5.49e-05	100	4.72e-05	1.7	0.47
Hand1::Tcfe2a	MA0092.1	Zipper-Type	Helix-Loop-Helix	vertebrates	10.144	0.507	1070	806	13286	11466	3803	0.0153	54768	0.0152	1.562	5.954
Pax5	MA0014.1	Helix-Turn-Helix	Homeo	vertebrates	12.432	0.575	91	1785	1224	23528	97	0.000783	1364	0.000758	1.39	0.53
PPARG	MA0066.1	Zinc-coordinating	Hormone-nuclear Receptor	vertebrates	20.365	0.523	5	1871	62	24690	5	4.03e-05	64	3.56e-05	1.206	0.665
Arnt::Ahr	MA0006.1	Zipper-Type	Helix-Loop-Helix	vertebrates	9.532	0.715	1069	807	13597	11155	4580	0.0111	66086	0.011	1.001	3.107
MYC::MAX	MA0059.1	Zipper-Type	Helix-Loop-Helix	vertebrates	14.237	0.602	261	1615	3436	21316	316	0.0014	4535	0.00139	0.667	0.701
TEAD1	MA0090.1	Helix-Turn-Helix	Homeo	vertebrates	15.678	0.507	399	1477	5222	19530	583	0.00282	8446	0.00282	0.163	0.821
Mycn	MA0104.2	Zipper-Type	Helix-Loop-Helix	vertebrates	11.104	0.699	668	1208	8332	16420	1304	0.00526	18928	0.00526	0.004	3.086
MAX	MA0058.1	Zipper-Type	Helix-Loop-Helix	vertebrates	12.685	0.571	629	1247	7993	16759	1084	0.00437	15900	0.00442	-1.088	1.962
RXRA::VDR	MA0074.1	Zinc-coordinating	Hormone-nuclear Receptor	vertebrates	20.451	0.527	29	1847	453	24299	31	0.000188	475	0.000198	-1.188	0.179
Myc	MA0147.1	Zipper-Type	Helix-Loop-Helix	vertebrates	11.157	0.686	654	1222	8288	16464	1257	0.00507	18476	0.00513	-1.406	2.148
Pax4	MA0068.1	Helix-Turn-Helix	Homeo	vertebrates	11.004	0.441	7	1869	112	24640	7	8.47e-05	113	9.42e-05	-1.572	0.299
Egr1	MA0162.1	Zinc-coordinating	BetaBetaAlpha-zinc finger	vertebrates	14.456	0.739	456	1420	6364	18388	825	0.00366	12188	0.00373	-1.68	0.088
AP1	MA0099.2	Zipper-Type	Leucine Zipper	vertebrates	9.193	0.405	1314	562	16390	8362	7735	0.0218	113253	0.022	-2.023	7.944
ELF5	MA0136.1	Winged Helix-Turn-Helix	Ets	vertebrates	8.693	0.429	1327	549	16547	8205	8026	0.0291	117435	0.0294	-2.162	8.204
HIF1A::ARNT	MA0259.1	Zipper-Type	Helix-Loop-Helix	vertebrates	9.74	0.657	829	1047	10914	13838	2553	0.00824	37662	0.00837	-2.314	0.74
NFE2L2	MA0150.1	Zipper-Type	Leucine Zipper	vertebrates	14.394	0.486	401	1475	5635	19117	597	0.00265	8970	0.00274	-2.801	0.081
NR3C1	MA0113.1	Zinc-coordinating	Hormone-nuclear Receptor	vertebrates	14.749	0.432	185	1691	2522	22230	208	0.00151	3161	0.00158	-2.814	0.376
T	MA0009.1	Beta-Hairpin-Ribbon	T	vertebrates	17.863	0.452	122	1754	1811	22941	135	0.000599	2114	0.000646	-2.934	0.09
HNF1A	MA0046.1	Helix-Turn-Helix	Homeo	vertebrates	15.548	0.259	221	1655	3044	21708	286	0.00162	4352	0.00169	-2.992	0.281
RORA_2	MA0072.1	Zinc-coordinating	Hormone-nuclear Receptor	vertebrates	17.425	0.369	247	1629	3571	21181	334	0.00189	5079	0.00198	-3.187	0.063
USF1	MA0093.1	Zipper-Type	Helix-Loop-Helix	vertebrates	11.29	0.643	730	1146	9330	15422	1445	0.00408	21993	0.00428	-4.776	1.879
EWSR1-FLI1	MA0149.1	Winged Helix-Turn-Helix	Ets	vertebrates	32.871	0.554	10	1866	207	24545	10	7.26e-05	209	0.000105	-4.948	0.055
YY1	MA0095.1	Zinc-coordinating	BetaBetaAlpha-zinc finger	vertebrates	8.101	0.51	1345	531	17190	7562	11152	0.027	165054	0.0275	-5.084	3.837
SPIB	MA0081.1	Winged Helix-Turn-Helix	Ets	vertebrates	9.06	0.466	1424	452	17547	7205	11888	0.0336	175639	0.0342	-5.174	13.416
Sox2	MA0143.1	Other Alpha-Helix	High Mobility Group	vertebrates	12.951	0.361	200	1676	2809	21943	243	0.00147	3844	0.0016	-5.201	0.189
Myb	MA0100.1	Helix-Turn-Helix	Myb	vertebrates	9.883	0.591	1073	803	13518	11234	3920	0.0126	58600	0.013	-5.237	4.138
Tal1::Gata1	MA0140.1	Zipper-Type	Helix-Loop-Helix	vertebrates	11.297	0.451	465	1411	6212	18540	737	0.00535	11200	0.0056	-5.295	0.467
Nr2e3	MA0164.1	Zinc-coordinating	Hormone-nuclear Receptor	vertebrates	12.028	0.373	479	1397	6354	18398	785	0.00222	12287	0.00239	-5.599	0.577
Arnt	MA0004.1	Zipper-Type	Helix-Loop-Helix	vertebrates	10.992	0.642	505	1371	7052	17700	886	0.00214	13904	0.00232	-5.697	0.071
HLF	MA0043.1	Zipper-Type	Leucine Zipper	vertebrates	11.147	0.394	412	1464	5508	19244	642	0.00311	9969	0.00332	-5.93	0.471
Pou5f1	MA0142.1	Helix-Turn-Helix	Homeo	vertebrates	14.808	0.308	244	1632	3402	21350	329	0.00199	5205	0.00217	-6.059	0.194
Pax6	MA0069.1	Helix-Turn-Helix	Homeo	vertebrates	13.798	0.432	74	1802	1218	23534	79	0.000446	1377	0.000536	-6.108	0.023
E2F1	MA0024.1	Winged Helix-Turn-Helix	E2F	vertebrates	13.838	0.625	590	1286	8113	16639	1129	0.00364	17630	0.00392	-6.957	0.12
NFYA	MA0060.1	Other Alpha-Helix	NFY CCAAT-binding	vertebrates	12.925	0.523	434	1442	5865	18887	608	0.00392	9476	0.00421	-7.03	0.332
Ddit3::Cebpa	MA0019.1	Zipper-Type	Leucine Zipper	vertebrates	11.652	0.483	420	1456	5576	19176	616	0.00298	9754	0.00325	-7.492	0.571
MIZF	MA0131.1	Zinc-coordinating	BetaBetaAlpha-zinc finger	vertebrates	13.197	0.61	122	1754	2080	22672	140	0.000565	2497	0.000694	-7.733	0.001
znf143	MA0088.1	Zinc-coordinating	BetaBetaAlpha-zinc finger	vertebrates	17.541	0.53	75	1801	1301	23451	83	0.00067	1473	0.000819	-8.215	0.006
MEF2A	MA0052.1	Other Alpha-Helix	MADS	vertebrates	15.709	0.179	536	1340	7006	17746	982	0.00396	15631	0.00434	-9.159	0.888
FOXF2	MA0030.1	Winged Helix-Turn-Helix	Forkhead	vertebrates	14.824	0.334	287	1589	4097	20655	388	0.00219	6459	0.00251	-10.12	0.076
IRF1	MA0050.1	Winged Helix-Turn-Helix	IRF	vertebrates	16.008	0.383	455	1421	6075	18677	711	0.00344	11517	0.00384	-10.156	0.478
Evi1	MA0029.1	Zinc-coordinating	BetaBetaAlpha-zinc finger	vertebrates	17.909	0.28	118	1758	1931	22821	133	0.000751	2457	0.000956	-10.443	0.007
PBX1	MA0070.1	Helix-Turn-Helix	Homeo	vertebrates	14.641	0.31	289	1587	4107	20645	391	0.00189	6634	0.00221	-10.714	0.089
HNF1B	MA0153.1	Helix-Turn-Helix	Homeo	vertebrates	16.821	0.222	298	1578	4107	20645	407	0.00197	6910	0.0023	-10.977	0.229
Nkx3-2	MA0122.1	Helix-Turn-Helix	Homeo	vertebrates	8.542	0.463	1221	655	15425	9327	6011	0.0218	91612	0.0229	-11.46	4.725
NFATC2	MA0152.1	Ig-fold	Rel	vertebrates	9.859	0.346	1190	686	15176	9576	6287	0.0178	97757	0.019	-14.561	3.323
Gata1	MA0035.2	Zinc-coordinating	GATA	vertebrates	10.878	0.373	1137	739	14350	10402	4905	0.0218	75905	0.0232	-15.034	4.299
SOX9	MA0077.1	Other Alpha-Helix	High Mobility Group	vertebrates	9.079	0.358	872	1004	11417	13335	2579	0.00936	41403	0.0104	-15.427	0.937
Lhx3	MA0135.1	Helix-Turn-Helix	Homeo	vertebrates	16.354	0.131	388	1488	5806	18946	736	0.00386	12758	0.00461	-17.421	0.003
Sox17	MA0078.1	Other Alpha-Helix	High Mobility Group	vertebrates	10.502	0.384	1089	787	13879	10873	4137	0.015	65883	0.0165	-18.032	2.988
Gfi	MA0038.1	Zinc-coordinating	BetaBetaAlpha-zinc finger	vertebrates	9.47	0.391	1061	815	13731	11021	4132	0.0167	65844	0.0183	-19.14	1.671
Foxa2	MA0047.2	Winged Helix-Turn-Helix	Forkhead	vertebrates	13.268	0.315	932	944	11656	13096	2696	0.013	43535	0.0145	-19.311	4.125
FOXO3	MA0157.1	Winged Helix-Turn-Helix	Forkhead	vertebrates	11.734	0.298	1073	803	13611	11141	4289	0.0138	69410	0.0154	-20.304	3.394
CEBPA	MA0102.2	Zipper-Type	Leucine Zipper	vertebrates	8.712	0.358	985	891	12828	11924	3410	0.0124	55606	0.0139	-20.531	1.226
FOXD1	MA0031.1	Winged Helix-Turn-Helix	Forkhead	vertebrates	11.926	0.275	1028	848	13087	11665	3819	0.0123	62921	0.014	-22.305	2.879
Foxq1	MA0040.1	Winged Helix-Turn-Helix	Forkhead	vertebrates	14.07	0.202	590	1286	8007	16745	1260	0.00559	22088	0.00675	-22.321	0.228
TBP	MA0108.2	Beta-sheet	TATA-binding	vertebrates	10.086	0.377	823	1053	10389	14363	2049	0.0124	33775	0.0141	-22.457	2.862
FOXA1	MA0148.1	Winged Helix-Turn-Helix	Forkhead	vertebrates	12.533	0.332	1069	807	13355	11397	3892	0.0173	63112	0.0193	-23.145	5.13
NFIL3	MA0025.1	Zipper-Type	Leucine Zipper	vertebrates	14.139	0.265	465	1411	6731	18021	859	0.00381	15828	0.00484	-23.298	0.011
Sox5	MA0087.1	Other Alpha-Helix	High Mobility Group	vertebrates	10.831	0.199	996	880	13087	11665	4168	0.0118	72042	0.014	-30.064	0.828
Nobox	MA0125.1	Helix-Turn-Helix	Homeo	vertebrates	9.573	0.26	1001	875	13558	11194	4530	0.0146	77190	0.0172	-30.811	0.12
FOXI1	MA0042.1	Winged Helix-Turn-Helix	Forkhead	vertebrates	13.183	0.263	902	974	11680	13072	2871	0.0139	49366	0.0165	-31.731	1.449
Prrx2	MA0075.1	Helix-Turn-Helix	Homeo	vertebrates	9.063	0.027	1148	728	15063	9689	7099	0.0143	123270	0.0171	-34.092	0.926
Pdx1	MA0132.1	Helix-Turn-Helix	Homeo	vertebrates	9.04	0.194	1205	671	15507	9245	8245	0.02	140973	0.0235	-36.885	2.414
NKX3-1	MA0124.1	Helix-Turn-Helix	Homeo	vertebrates	11.127	0.179	928	948	12654	12098	3778	0.0107	68823	0.0134	-37.258	0.083
Foxd3	MA0041.1	Winged Helix-Turn-Helix	Forkhead	vertebrates	12.945	0.223	836	1040	11354	13398	2761	0.0134	49535	0.0165	-38.951	0.141
SRY	MA0084.1	Other Alpha-Helix	High Mobility Group	vertebrates	9.193	0.238	1131	745	14714	10038	5894	0.0214	101929	0.0255	-40.898	1.408
HOXA5	MA0158.1	Helix-Turn-Helix	Homeo	vertebrates	8.759	0.315	1385	491	17629	7123	12363	0.0399	205993	0.0458	-44.419	4.795
ARID3A	MA0151.1	Helix-Turn-Helix	Arid	vertebrates	9.896	0.062	1254	622	16086	8666	9447	0.0229	166235	0.0277	-46.535	2.913
Nkx2-5	MA0063.1	Helix-Turn-Helix	Homeo	vertebrates	8.27	0.218	1298	578	16973	7779	11350	0.032	197210	0.0384	-51.744	1.208
