# Supplementary material for: Transcriptome profiling in Rift Valley fever virus infected cells reveals modified transcriptional and alternative splicing programs
Source: PLoS One. 2019 May 28;14(5):e0217497. doi: 10.1371/journal.pone.0217497 (PMC6538246; doi:10.1371/journal.pone.0217497)
Supplement: S7 Table — (XLSX) [file pone.0217497.s007.xlsx]

## Sheet: A3SS
event_name	ensg_id	gsymbol	diff	bayes_factor	MP_12_posterior_mean	MP_12_ci_low	MP_12_ci_high	Mock_posterior_mean	Mock_ci_low	Mock_ci_high	MP_12_counts	MP_12_assigned_counts	Mock_counts	Mock_assigned_counts
chr3:129551617:129551669:-@chr3:129546920|129547351:129546646:-	ENSG00000172765	TMCC1	-0.3	17.98	0.65	0.49	0.8	0.95	0.83	1	(0,0):338,(0,1):7,(1,0):168,(1,1):7	'0:173,1:9'	(0,0):234,(1,0):230,(1,1):6	'0:236'
chr3:44690233:44690303:+@chr3:44692433|44692436:44692751:+	ENSG00000169981	ZNF35	-0.74	57.23	0.09	0.01	0.23	0.83	0.39	0.99	(0,0):676,(0,1):19,(1,0):1,(1,1):89	'0:1,1:108'	(0,0):240,(1,0):4,(1,1):33	'0:23,1:14'
chr3:32490946:32491044:+@chr3:32493558|32493884:32493965:+	ENSG00000153551	CMTM7	-0.72	1403.61	0.02	0.01	0.06	0.74	0.28	0.96	(0,0):299,(0,1):8,(1,0):9	'0:9,1:8'	(0,0):673,(1,0):15	'0:15'
chr3:87039768:87040257:-@chr3:87027793|87027952:87027676:-	ENSG00000206538	VGLL3	-0.41	587279	0.55	0.36	0.75	0.96	0.86	1	(0,0):27,(0,1):7,(1,0):17,(1,1):8	'0:23,1:9'	(0,0):64,(1,0):48,(1,1):28	'0:76'
chr3:48665379:48665471:-@chr3:48664485|48664488:48664309:-	ENSG00000225697	SLC26A6	0.55	78507.5	0.63	0.41	0.81	0.08	0	0.21	(0,0):437,(0,1):5,(1,0):9,(1,1):2	'0:9,1:7'	(0,0):926,(0,1):12,(1,1):1	'0:0,1:13'
chr3:133913926:133914026:-@chr3:133910818|133910827:133910693:-	ENSG00000163785	RYK	-0.41	51.29	0.24	0.09	0.43	0.65	0.48	0.82	(0,0):835,(0,1):11,(1,0):4	'0:4,1:11'	(0,0):1079,(0,1):8,(1,0):19	'0:19,1:8'
chr3:170586087:170586179:-@chr3:170585923|170585990:170585802:-	ENSG00000163584	RPL22L1	0.44	1000000000000	0.49	0.41	0.58	0.05	0.04	0.07	(0,0):4145,(0,1):38,(1,0):147	'0:147,1:38'	(0,0):9129,(0,1):203,(1,0):43	'0:43,1:203'
chr3:168838844:168838997:-@chr3:168833555|168834527:168833171:-	ENSG00000085276	MECOM	-0.46	1000000000000	0.44	0.39	0.48	0.9	0.85	0.94	(0,0):620,(0,1):100,(1,0):658,(1,1):94	'0:713,1:139'	(0,0):515,(0,1):12,(1,0):950,(1,1):81	'0:1026,1:17'
chr3:101475907:101476040:+@chr3:101476478|101476655:101477267:+	ENSG00000182504	CEP97	-0.22	2270.9	0.65	0.58	0.73	0.87	0.81	0.92	(0,0):234,(0,1):36,(1,0):189,(1,1):312	'0:379,1:158'	(0,0):369,(0,1):15,(1,0):315,(1,1):473	'0:716,1:87'
chr20:30723877:30723976:+@chr20:30729300|30729344:30729468:+	ENSG00000101337	TM9SF4	-0.3	26.87	0.64	0.46	0.82	0.94	0.84	0.99	(0,0):1488,(0,1):7,(1,0):31	'0:31,1:7'	(0,0):1375,(1,0):47	'0:47'
chr20:44472902:44473059:-@chr20:44472360|44472411:44472166:-	ENSG00000101473	ACOT8	0.23	592551	0.31	0.22	0.42	0.08	0.05	0.13	(0,0):524,(0,1):41,(1,0):33,(1,1):14	'0:38,1:50'	(0,0):788,(0,1):106,(1,0):15,(1,1):10	'0:15,1:116'
chr20:18286942:18287037:+@chr20:18295713|18295716:18297640:+	ENSG00000125846	ZNF133	0.32	1246.75	0.77	0.66	0.87	0.45	0.34	0.58	(0,0):298,(0,1):15,(1,0):53,(1,1):1445	'0:1109,1:404'	(0,0):733,(0,1):34,(1,0):30,(1,1):1947	'0:995,1:1016'
chr17:35913217:35914161:-@chr17:35902532|35902667:35902074:-	ENSG00000006114	SYNRG	-0.31	1000000000000	0.44	0.4	0.48	0.75	0.71	0.79	(0,0):1233,(0,1):228,(1,0):378,(1,1):2098	'0:1276,1:1428'	(0,0):683,(0,1):86,(1,0):419,(1,1):1155	'0:1322,1:338'
chr17:62238161:62238293:-@chr17:62232321|62232327:62232202:-	ENSG00000136478	TEX2	0.48	11.65	0.9	0.71	0.99	0.42	0.18	0.72	(0,0):541,(1,0):14	'0:14'	(0,0):785,(0,1):6,(1,0):5	'0:5,1:6'
chr17:7297796:7298162:-@chr17:7297586|7297590:7297423:-	ENSG00000262481,ENSG00000187838	C17orf61-PLSCR3,PLSCR3	0.56	21.48	0.75	0.35	0.97	0.19	0.04	0.4	(0,0):34,(1,0):1	'0:1'	(0,0):43,(0,1):11,(1,0):2	'0:2,1:11'
chr17:2600013:2600236:-@chr17:2599829|2599832:2599728:-	ENSG00000132361	KIAA0664	-0.2	20.76	0.48	0.4	0.57	0.68	0.6	0.77	(0,0):769,(0,1):65,(1,0):62,(1,1):18	'0:71,1:74'	(0,0):510,(0,1):33,(1,0):73,(1,1):6	'0:77,1:35'
chr17:18155313:18155460:-@chr17:18155127|18155130:18154994:-	ENSG00000177731	FLII	-0.27	36.7	0.4	0.31	0.51	0.67	0.59	0.74	(0,0):1183,(0,1):51,(1,0):36	'0:36,1:51'	(0,0):1573,(0,1):42,(1,0):90	'0:90,1:42'
chr17:2282330:2282497:+@chr17:2282726|2283559:2284348:+	ENSG00000141258	SGSM2	-0.27	1000000000000	0.71	0.65	0.78	0.98	0.96	1	(0,0):320,(0,1):16,(1,0):673,(1,1):602	'0:1100,1:191'	(0,0):519,(0,1):1,(1,0):1350,(1,1):830	'0:2173,1:8'
chr17:19215365:19215457:+@chr17:19216418|19216436:19216592:+	ENSG00000072134	EPN2	0.26	13.48	0.94	0.83	1	0.68	0.5	0.84	(0,0):215,(1,0):28	'0:28'	(0,0):359,(0,1):7,(1,0):21	'0:21,1:7'
chr17:77005746:77005899:-@chr17:76993726|76994045:76993074:-	ENSG00000171302	CANT1	-0.4	1000000000000	0.49	0.42	0.56	0.89	0.83	0.95	(0,0):2197,(0,1):10,(1,0):218,(1,1):601	'0:533,1:296'	(0,0):1457,(0,1):7,(1,0):364,(1,1):442	'0:729,1:84'
chr17:60556386:60556651:+@chr17:60558482|60558485:60558567:+	ENSG00000146872	TLK2	0.35	35.19	0.69	0.53	0.82	0.34	0.19	0.5	(0,0):398,(0,1):12,(1,0):27,(1,1):2	'0:29,1:12'	(0,0):261,(0,1):23,(1,0):12	'0:12,1:23'
chr17:25633808:25633908:+@chr17:25634770|25636126:25636298:+	ENSG00000109046	WSB1	-0.62	1000000000000	0.07	0.06	0.09	0.69	0.61	0.77	(0,0):1255,(0,1):74,(1,0):359	'0:359,1:74'	(0,0):2873,(0,1):25,(1,0):3290,(1,1):5	'0:3294,1:26'
chr17:7797123:7797253:+@chr17:7797433|7797445:7797583:+	ENSG00000170004	CHD3	0.28	8515.21	0.58	0.48	0.67	0.3	0.24	0.37	(0,0):438,(0,1):45,(1,0):75	'0:75,1:45'	(0,0):706,(0,1):110,(1,0):57	'0:57,1:110'
chr17:79995507:79995573:-@chr17:79994889|79995423:79994735:-	ENSG00000169738	DCXR	-0.37	19.46	0.59	0.39	0.78	0.96	0.83	1	(0,0):3304,(0,1):5,(1,0):430,(1,1):1	'0:430,1:6'	(0,0):4594,(1,0):1063	'0:1063'
chr8:38245468:38245548:+@chr8:38250060|38250131:38250513:+	ENSG00000165046	LETM2	-0.4	1.95846e+09	0.45	0.37	0.53	0.85	0.73	0.93	(0,0):368,(0,1):55,(1,0):86,(1,1):86	'0:120,1:107'	(0,0):276,(0,1):6,(1,0):74,(1,1):54	'0:126,1:8'
chr8:101965078:101965221:-@chr8:101964353|101964536:101964157:-	ENSG00000164924	YWHAZ	0.31	912.46	0.72	0.59	0.82	0.41	0.32	0.51	(0,0):1093,(0,1):13,(1,0):124,(1,1):1	'0:124,1:14'	(0,0):913,(0,1):30,(1,0):74	'0:74,1:30'
chr8:86121377:86121644:+@chr8:86124392|86124395:86124439:+	ENSG00000133740	E2F5	0.35	17.1	0.91	0.74	1	0.56	0.38	0.73	(0,0):690,(0,1):1,(1,0):22,(1,1):34	'0:52,1:5'	(0,0):1362,(0,1):13,(1,0):20,(1,1):98	'0:89,1:42'
chr8:38250131:38250513:+@chr8:38251616|38251701:38251759:+	ENSG00000165046	LETM2	-0.29	26712.3	0.04	0.01	0.09	0.33	0.2	0.47	(0,0):522,(0,1):31,(1,0):4,(1,1):86	'0:9,1:112'	(0,0):621,(0,1):8,(1,0):17,(1,1):54	'0:33,1:46'
chr8:11565365:11566437:+@chr8:11606425|11606428:11606594:+	ENSG00000136574	GATA4	-0.37	3.06143e+06	0.24	0.16	0.33	0.61	0.48	0.73	(0,0):402,(0,1):66,(1,0):20,(1,1):413	'0:130,1:369'	(0,0):641,(0,1):18,(1,0):29,(1,1):301	'0:217,1:131'
chr19:9490733:9490815:+@chr19:9491344|9491824:9493293:+	ENSG00000188629,ENSG00000270011	ZNF177	-0.3	1000000000000	0.37	0.32	0.43	0.67	0.6	0.74	(0,0):288,(0,1):84,(1,0):153,(1,1):580	'0:366,1:451'	(0,0):269,(0,1):36,(1,0):208,(1,1):403	'0:490,1:157'
chr19:56204052:56204162:+@chr19:56204317|56204320:56204403:+	ENSG00000063245	EPN1	0.48	12.88	0.89	0.71	0.98	0.41	0.16	0.73	(0,0):997,(0,1):1,(1,0):17	'0:17,1:1'	(0,0):925,(0,1):4,(1,0):3	'0:3,1:4'
chr19:9451778:9451860:+@chr19:9452293|9452371:9454521:+	ENSG00000188321,ENSG00000188629,ENSG00000270011	ZNF559,ZNF177	-0.26	41.98	0.45	0.35	0.56	0.71	0.62	0.8	(0,0):400,(0,1):23,(1,0):41,(1,1):1162	'0:476,1:750'	(0,0):556,(0,1):19,(1,0):109,(1,1):2072	'0:1604,1:596'
chr19:19765352:19765509:-@chr19:19764883|19764953:19764778:-	ENSG00000105726	ATP13A1	-0.2	41	0.73	0.63	0.82	0.93	0.85	0.98	(0,0):996,(0,1):19,(1,0):135,(1,1):4	'0:136,1:22'	(0,0):1039,(0,1):3,(1,0):133,(1,1):5	'0:138,1:3'
chr19:9490733:9490815:+@chr19:9491344|9491824:9493291:+	ENSG00000188629,ENSG00000270011	ZNF177	-0.3	1000000000000	0.37	0.32	0.42	0.67	0.6	0.75	(0,0):288,(0,1):84,(1,0):153,(1,1):580	'0:374,1:443'	(0,0):266,(0,1):36,(1,0):208,(1,1):403	'0:464,1:183'
chr19:41888677:41888826:+@chr19:41889466|41889620:41889987:+	ENSG00000142046,ENSG00000248098,ENSG00000255730	TMEM91,BCKDHA,CTC-435M10.3	-0.53	243.21	0.38	0.19	0.64	0.91	0.71	0.99	(0,0):129,(0,1):4,(1,0):11,(1,1):22	'0:15,1:22'	(0,0):134,(1,0):28,(1,1):20	'0:48'
chr19:34287751:34287892:+@chr19:34289573|34289576:34289671:+	ENSG00000153885	KCTD15	0.35	46329.1	0.71	0.6	0.82	0.36	0.27	0.46	(0,0):371,(0,1):16,(1,0):44	'0:44,1:16'	(0,0):870,(0,1):58,(1,0):35	'0:35,1:58'
chr19:49954742:49955115:-@chr19:49954105|49954196:49954039:-	ENSG00000104872	PIH1D1	0.24	1000000000000	0.35	0.33	0.37	0.11	0.1	0.12	(0,0):1820,(0,1):708,(1,0):970,(1,1):1253	'0:1431,1:1500'	(0,0):1765,(0,1):1004,(1,0):304,(1,1):1337	'0:450,1:2195'
chr19:58361181:58361439:+@chr19:58367472|58367475:58367601:+	ENSG00000268750,ENSG00000269343	CTD-2583A14.10,ZNF587B	0.38	24	0.82	0.63	0.95	0.44	0.3	0.61	(0,0):439,(0,1):3,(1,0):17	'0:17,1:3'	(0,0):430,(0,1):17,(1,0):13,(1,1):3	'0:14,1:19'
chr19:38145948:38146312:-@chr19:38145686|38145780:38145613:-	ENSG00000120784	ZFP30	0.38	25.29	0.74	0.59	0.87	0.36	0.19	0.57	(0,0):313,(0,1):4,(1,0):64,(1,1):78	'0:115,1:31'	(0,0):144,(0,1):3,(1,0):10,(1,1):29	'0:26,1:16'
chr19:9490733:9490815:+@chr19:9491265|9491824:9493293:+	ENSG00000188629,ENSG00000270011	ZNF177	-0.31	1000000000000	0.31	0.26	0.36	0.62	0.54	0.69	(0,0):302,(0,1):84,(1,0):139,(1,1):580	'0:354,1:449'	(0,0):278,(0,1):36,(1,0):199,(1,1):403	'0:454,1:184'
chr19:19416658:19416885:-@chr19:19414721|19414852:19414533:-	ENSG00000105705	SUGP1	-0.32	612.68	0.12	0.08	0.17	0.44	0.3	0.59	(0,0):2286,(0,1):73,(1,0):28,(1,1):37	'0:29,1:109'	(0,0):1995,(0,1):11,(1,0):28,(1,1):11	'0:32,1:18'
chr19:21280991:21281117:+@chr19:21281618|21281621:21281716:+	ENSG00000160352	ZNF714	-0.51	4796.28	0.2	0.07	0.42	0.71	0.54	0.84	(0,0):410,(0,1):14,(1,0):3	'0:3,1:14'	(0,0):529,(0,1):5,(1,0):14	'0:14,1:5'
chr15:49447976:49448213:+@chr15:49453937|49453961:49454058:+	ENSG00000156958	GALK2	-0.48	58799.1	0.24	0.1	0.43	0.72	0.57	0.85	(0,0):125,(0,1):10,(1,0):4,(1,1):14	'0:6,1:22'	(0,0):145,(0,1):6,(1,0):25,(1,1):19	'0:40,1:10'
chr15:43689412:43689519:+@chr15:43690236|43690239:43690377:+	ENSG00000137822	TUBGCP4	0.36	22.11	0.53	0.36	0.72	0.17	0.06	0.35	(0,0):524,(0,1):10,(1,0):12	'0:12,1:10'	(0,0):676,(0,1):18,(1,0):3	'0:3,1:18'
chr15:57998901:57999153:+@chr15:58000912|58001383:58001556:+	ENSG00000137878,ENSG00000255529	GCOM1,POLR2M	-0.23	1000000000000	0.75	0.71	0.8	0.98	0.96	0.99	(0,0):545,(0,1):71,(1,0):1327,(1,1):38	'0:1357,1:79'	(0,0):491,(0,1):6,(1,0):1740,(1,1):56	'0:1795,1:7'
chr15:64443916:64444049:+@chr15:64444442|64444837:64444941:+	ENSG00000157734	SNX22	-0.64	329.16	0.14	0.06	0.32	0.78	0.44	0.98	(0,0):39,(0,1):4,(1,0):13	'0:13,1:4'	(0,0):223,(1,0):43	'0:43'
chr15:75198928:75199462:-@chr15:75197572|75198706:75197005:-	ENSG00000178761	FAM219B	-0.31	1000000000000	0.46	0.39	0.54	0.77	0.72	0.83	(0,0):401,(0,1):42,(1,0):155,(1,1):95	'0:197,1:95'	(0,0):1010,(0,1):35,(1,0):509,(1,1):189	'0:658,1:75'
chr10:1094804:1095061:-@chr10:1089333|1090111:1089241:-	ENSG00000067064	IDI1	0.38	1000000000000	0.96	0.89	1	0.58	0.49	0.69	(0,0):2234,(0,1):1,(1,0):696,(1,1):3	'0:699,1:1'	(0,0):5619,(0,1):23,(1,0):454,(1,1):3	'0:456,1:24'
chr10:79397023:79397577:-@chr10:79396273|79396764:79395961:-	ENSG00000156113	KCNMA1	-0.61	803.38	0.14	0.04	0.31	0.75	0.51	0.92	(0,0):6,(0,1):10,(1,0):3,(1,1):10	'0:3,1:20'	(0,0):6,(0,1):1,(1,0):14,(1,1):6	'0:15,1:6'
chr10:75012927:75013012:+@chr10:75013559|75013651:75014107:+	ENSG00000227540,ENSG00000236756	RP11-152N13.5,DNAJC9-AS1	0.47	20.37	0.67	0.41	0.9	0.2	0.08	0.37	(0,0):155,(0,1):1,(1,0):15,(1,1):38	'0:41,1:13'	(0,0):203,(0,1):7,(1,0):6,(1,1):50	'0:14,1:49'
chr10:124922128:124922344:+@chr10:124923336|124924563:124924886:+	ENSG00000154473	BUB3	-0.2	1000000000000	0.48	0.46	0.5	0.68	0.67	0.7	(0,0):3451,(0,1):547,(1,0):4952,(1,1):448	'0:5174,1:773'	(0,0):8495,(0,1):688,(1,0):12892,(1,1):863	'0:13488,1:955'
chr10:99510088:99510227:+@chr10:99511133|99511148:99511219:+	ENSG00000155256	ZFYVE27	-0.66	64.66	0.16	0.03	0.37	0.82	0.48	0.99	(0,0):362,(0,1):9,(1,0):1	'0:1,1:9'	(0,0):272,(1,0):5	'0:5'
chr12:109531052:109531293:-@chr12:109530592|109530742:109530312:-	ENSG00000189046	ALKBH2	-0.2	1000000000000	0.27	0.25	0.29	0.47	0.44	0.5	(0,0):1690,(0,1):718,(1,0):560,(1,1):230	'0:615,1:893'	(0,0):1355,(0,1):405,(1,0):672,(1,1):167	'0:751,1:493'
chr12:109898441:109898610:-@chr12:109895883|109895886:109895797:-	ENSG00000110906	KCTD10	0.38	28.48	0.45	0.27	0.64	0.07	0.01	0.25	(0,0):663,(0,1):12,(1,0):10	'0:10,1:12'	(0,0):617,(0,1):12	'0:0,1:12'
chr12:53689623:53689725:+@chr12:53690214|53691634:53691708:+	ENSG00000123349	PFDN5	-0.62	15.79	0.09	0.03	0.23	0.71	0.24	0.99	(0,0):4303,(0,1):4,(1,0):259	'0:259,1:4'	(0,0):7455,(1,0):249	'0:249'
chr12:100660698:100660857:-@chr12:100657470|100657671:100657275:-	ENSG00000166153	DEPDC4	-0.31	31.76	0.67	0.5	0.83	0.98	0.91	1	(0,0):36,(0,1):5,(1,0):42	'0:42,1:5'	(0,0):134,(1,0):153	'0:153'
chr12:6762102:6762216:-@chr12:6761933|6761936:6761828:-	ENSG00000111653	ING4	0.47	37.91	0.51	0.26	0.72	0.04	0	0.14	(0,0):356,(0,1):8,(1,0):9	'0:9,1:8'	(0,0):569,(0,1):27	'0:0,1:27'
chr12:31241978:31242085:+@chr12:31242337|31242820:31243028:+	ENSG00000013573	DDX11	-0.41	1000000000000	0.55	0.44	0.68	0.96	0.9	1	(0,0):1735,(0,1):16,(1,0):273,(1,1):4	'0:273,1:20'	(0,0):1869,(1,0):412,(1,1):9	'0:421'
chr12:57146237:57146365:+@chr12:57156982|57156988:57157198:+	ENSG00000025423	HSD17B6	0.48	20.2	0.87	0.64	0.99	0.39	0.18	0.62	(0,0):209,(0,1):1,(1,0):9	'0:9,1:1'	(0,0):168,(0,1):7,(1,0):5	'0:5,1:7'
chr12:95663827:95663964:+@chr12:95668518|95668522:95668665:+	ENSG00000028203	VEZT	-0.43	12.9	0.47	0.15	0.77	0.9	0.8	0.96	(0,0):582,(0,1):3,(1,0):3	'0:3,1:3'	(0,0):777,(0,1):3,(1,0):39	'0:39,1:3'
chr12:110390897:110391039:-@chr12:110385309|110386651:110385061:-	ENSG00000139436	GIT2	-0.43	2.4095e+11	0.2	0.12	0.29	0.63	0.48	0.78	(0,0):936,(0,1):12,(1,0):56,(1,1):3	'0:56,1:15'	(0,0):892,(0,1):9,(1,0):264,(1,1):2	'0:266,1:9'
chr12:58145958:58146230:-@chr12:58145479|58145535:58145283:-	ENSG00000135446	CDK4	0.2	26.87	0.83	0.74	0.92	0.63	0.56	0.71	(0,0):5525,(0,1):5,(1,0):109,(1,1):54	'0:153,1:15'	(0,0):6578,(0,1):9,(1,0):136,(1,1):82	'0:159,1:68'
chr12:48187152:48187371:-@chr12:48185787|48186452:48185654:-	ENSG00000061273	HDAC7	-0.41	1000000000000	0.1	0.06	0.16	0.51	0.41	0.62	(0,0):251,(0,1):24,(1,0):34,(1,1):3	'0:34,1:27'	(0,0):488,(0,1):20,(1,0):229,(1,1):1	'0:230,1:20'
chr16:21169912:21170067:+@chr16:21172299|21172406:21172599:+	ENSG00000011638	TMEM159	-0.46	175.41	0.33	0.17	0.54	0.79	0.64	0.91	(0,0):61,(0,1):10,(1,0):10	'0:10,1:10'	(0,0):137,(0,1):6,(1,0):58,(1,1):1	'0:58,1:7'
chr16:1268210:1268651:+@chr16:1268970|1269003:1269130:+	ENSG00000196557	CACNA1H	0.39	1000000000000	0.9	0.82	0.96	0.51	0.4	0.61	(0,0):254,(0,1):4,(1,0):56,(1,1):46	'0:100,1:6'	(0,0):628,(0,1):31,(1,0):45,(1,1):119	'0:120,1:75'
chr16:68337929:68338135:-@chr16:68336404|68336412:68336284:-	ENSG00000103061	SLC7A6OS	0.49	1.22802e+11	0.58	0.41	0.74	0.09	0.03	0.18	(0,0):381,(0,1):11,(1,0):16	'0:16,1:11'	(0,0):245,(0,1):49,(1,0):4	'0:4,1:49'
chr16:52502421:52502486:-@chr16:52498097|52498100:52497846:-	ENSG00000103460	TOX3	-0.39	16.83	0.44	0.19	0.65	0.83	0.68	0.94	(0,0):74,(0,1):9,(1,0):7,(1,1):4	'0:8,1:12'	(0,0):166,(0,1):6,(1,0):32	'0:32,1:6'
chr16:87741956:87742072:-@chr16:87741678|87741681:87741418:-	ENSG00000104731	KLHDC4	0.26	58.58	0.93	0.84	0.98	0.67	0.54	0.8	(0,0):86,(0,1):2,(1,0):44,(1,1):4	'0:48,1:2'	(0,0):153,(0,1):18,(1,0):39,(1,1):7	'0:45,1:19'
chr16:90094044:90094130:+@chr16:90097598|90097707:90097904:+	ENSG00000141013	GAS8	0.2	150.05	0.35	0.27	0.45	0.15	0.1	0.21	(0,0):840,(0,1):41,(1,0):72,(1,1):1	'0:73,1:41'	(0,0):519,(0,1):47,(1,0):28,(1,1):9	'0:30,1:54'
chr16:18444445:18444628:-@chr16:18443973|18444010:18443790:-	ENSG00000205746	RP11-1212A22.1	-0.28	157330	0.7	0.56	0.83	0.98	0.94	1	(0,0):856,(0,1):8,(1,0):38,(1,1):19	'0:49,1:16'	(0,0):585,(1,0):82,(1,1):4	'0:86'
chr16:15694285:15694410:-@chr16:15692881|15692974:15692711:-	ENSG00000166783	KIAA0430	0.28	152681	0.29	0.15	0.44	0.01	0	0.04	(0,0):386,(0,1):15,(1,0):15	'0:15,1:15'	(0,0):420,(0,1):36	'0:0,1:36'
chr16:57789257:57789406:+@chr16:57789702|57789753:57789829:+	ENSG00000140854	KATNB1	-0.47	28.21	0.12	0.02	0.3	0.59	0.34	0.91	(0,0):368,(0,1):9,(1,0):2	'0:2,1:9'	(0,0):454,(0,1):4,(1,0):15	'0:15,1:4'
chr16:730115:730684:+@chr16:731063|731209:731350:+	NA	NA	0.26	1000000000000	0.83	0.77	0.88	0.57	0.5	0.64	(0,0):4005,(0,1):22,(1,0):325,(1,1):505	'0:740,1:112'	(0,0):7166,(0,1):34,(1,0):225,(1,1):781	'0:660,1:380'
chr16:20810585:20810673:-@chr16:20809533|20810389:20807666:-	ENSG00000196678	ERI2	-0.4	1000000000000	0.36	0.34	0.39	0.76	0.73	0.8	(0,0):869,(0,1):224,(1,0):915,(1,1):3734	'0:2226,1:2647'	(0,0):848,(0,1):54,(1,0):1466,(1,1):3026	'0:3741,1:805'
chr16:90094044:90094130:+@chr16:90097584|90097707:90097904:+	ENSG00000141013	GAS8	0.21	57301	0.36	0.28	0.45	0.15	0.09	0.21	(0,0):828,(0,1):41,(1,0):84,(1,1):1	'0:84,1:42'	(0,0):516,(0,1):47,(1,0):31,(1,1):9	'0:34,1:53'
chr16:90060176:90060301:+@chr16:90061101|90061167:90063028:+	ENSG00000223959	AFG3L1P	-0.26	5780.32	0.2	0.14	0.26	0.46	0.35	0.57	(0,0):240,(0,1):104,(1,0):33,(1,1):878	'0:184,1:831'	(0,0):173,(0,1):28,(1,0):34,(1,1):524	'0:296,1:290'
chrX:53111542:53112487:+@chrX:53113714|53113727:53113804:+	NA	NA	0.22	1.27903e+09	0.5	0.44	0.56	0.28	0.22	0.34	(0,0):1043,(0,1):145,(1,0):167,(1,1):1910	'0:1127,1:1095'	(0,0):750,(0,1):112,(1,0):48,(1,1):1112	'0:359,1:913'
chrX:1510792:1511039:-@chrX:1509183|1509186:1509085:-	ENSG00000169100	SLC25A6	0.45	23.36	0.72	0.45	0.98	0.27	0.12	0.47	(0,0):2072,(0,1):2,(1,0):7,(1,1):65	'0:43,1:31'	(0,0):4121,(0,1):19,(1,0):7,(1,1):111	'0:23,1:114'
chrX:84500909:84501028:+@chrX:84501936|84502553:84502657:+	ENSG00000147180	ZNF711	-0.36	21.87	0.48	0.31	0.67	0.84	0.73	0.93	(0,0):1011,(0,1):6,(1,0):333	'0:333,1:6'	(0,0):6246,(0,1):6,(1,0):1994	'0:1994,1:6'
chrX:65822475:65822639:-@chrX:65819702|65819708:65819316:-	ENSG00000131080	EDA2R	-0.61	23.93	0.15	0.02	0.38	0.76	0.48	0.94	(0,0):466,(0,1):11,(1,0):1,(1,1):36	'0:3,1:45'	(0,0):350,(0,1):1,(1,0):7,(1,1):22	'0:29,1:1'
chrX:108939373:108939425:-@chrX:108926781|108926895:108926365:-	ENSG00000068366	ACSL4	-0.38	10.48	0.34	0.19	0.58	0.72	0.57	0.86	(0,0):814,(1,0):15,(1,1):56	'0:32,1:39'	(0,0):1889,(0,1):2,(1,0):74,(1,1):121	'0:158,1:39'
chrX:100759924:100760342:+@chrX:100764346|100764351:100764414:+	ENSG00000196440	ARMCX4	0.25	12.97	0.95	0.87	1	0.7	0.49	0.84	(0,0):297,(1,0):31,(1,1):49	'0:77,1:3'	(0,0):292,(0,1):8,(1,0):21,(1,1):77	'0:83,1:23'
chrX:13769368:13769487:+@chrX:13770823|13771487:13771560:+	ENSG00000046651	OFD1	-0.39	1592.45	0.08	0.04	0.13	0.47	0.26	0.73	(0,0):895,(0,1):12,(1,0):153	'0:153,1:12'	(0,0):809,(0,1):3,(1,0):379	'0:379,1:3'
chrX:147024651:147024846:+@chrX:147026425|147026464:147026571:+	ENSG00000102081	FMR1	-0.22	36.33	0.4	0.32	0.48	0.62	0.52	0.71	(0,0):3558,(0,1):68,(1,0):71,(1,1):5	'0:73,1:71'	(0,0):4557,(0,1):33,(1,0):86,(1,1):8	'0:92,1:35'
chrX:110924398:110924652:+@chrX:110925360|110925464:110925522:+	ENSG00000101901	ALG13	-0.21	116.21	0.68	0.58	0.78	0.89	0.81	0.95	(0,0):573,(0,1):18,(1,0):124,(1,1):17	'0:136,1:23'	(0,0):944,(0,1):8,(1,0):203,(1,1):3	'0:206,1:8'
chr14:21679969:21680082:-@chr14:21679465|21679725:21677295:-	ENSG00000092199	HNRNPC	0.29	1000000000000	0.89	0.86	0.93	0.6	0.57	0.62	(0,0):18253,(0,1):5,(1,0):2395,(1,1):19574	'0:20318,1:1656'	(0,0):28326,(1,0):2521,(1,1):31994	'0:22272,1:12243'
chr14:45565306:45565431:+@chr14:45565627|45565799:45565961:+	ENSG00000185246	PRPF39	-0.45	3.00296e+10	0.27	0.19	0.36	0.72	0.57	0.86	(0,0):1277,(0,1):29,(1,0):52	'0:52,1:29'	(0,0):921,(0,1):6,(1,0):81	'0:81,1:6'
chr14:55312486:55312570:-@chr14:55309772|55310861:55308724:-	NA	NA	-0.44	1000000000000	0.41	0.38	0.44	0.85	0.78	0.91	(0,0):1024,(0,1):8,(1,0):1306,(1,1):2292	'0:2245,1:1361'	(0,0):516,(0,1):1,(1,0):1218,(1,1):1064	'0:2116,1:167'
chr14:31602444:31602620:-@chr14:31598513|31598654:31597818:-	ENSG00000092148	HECTD1	-0.21	1000000000000	0.26	0.23	0.29	0.47	0.43	0.5	(0,0):1100,(0,1):356,(1,0):248,(1,1):1244	'0:574,1:1274'	(0,0):1177,(0,1):250,(1,0):441,(1,1):1293	'0:1049,1:935'
chr14:104193129:104193179:+@chr14:104193896|104194083:104194251:+	ENSG00000100711	ZFYVE21	0.5	31.58	0.58	0.24	0.94	0.08	0.03	0.16	(0,0):375,(0,1):1,(1,0):14	'0:14,1:1'	(0,0):491,(0,1):11,(1,0):10	'0:10,1:11'
chr5:825279:825366:-@chr5:823924|824208:823504:-	ENSG00000188818	ZDHHC11	-0.4	417.99	0.53	0.43	0.64	0.93	0.79	0.99	(0,0):442,(0,1):15,(1,0):156,(1,1):127	'0:230,1:68'	(0,0):160,(1,0):68,(1,1):33	'0:96,1:5'
chr5:72424217:72424358:+@chr5:72427365|72427368:72427644:+	ENSG00000157111	TMEM171	-0.26	36.5	0.56	0.42	0.69	0.82	0.72	0.9	(0,0):139,(0,1):22,(1,0):30,(1,1):5	'0:34,1:23'	(0,0):274,(0,1):11,(1,0):55,(1,1):5	'0:59,1:12'
chr5:37180959:37181107:-@chr5:37180282|37180285:37180119:-	ENSG00000197603	C5orf42	-0.25	38.71	0.62	0.49	0.75	0.87	0.78	0.95	(0,0):328,(0,1):18,(1,0):31	'0:31,1:18'	(0,0):568,(0,1):7,(1,0):58	'0:58,1:7'
chr5:1880839:1880948:-@chr5:1879946|1879984:1879618:-	ENSG00000113430	IRX4	-0.31	14.25	0.03	0.01	0.07	0.34	0.14	0.62	(0,0):211,(0,1):91,(1,0):2,(1,1):21	'0:3,1:111'	(0,0):36,(0,1):6,(1,0):4,(1,1):2	'0:5,1:7'
chr5:7862936:7863110:-@chr5:7861765|7861886:7861696:-	ENSG00000124279	FASTKD3	0.57	68.87	0.75	0.49	0.94	0.18	0.09	0.32	(0,0):654,(0,1):1,(1,0):28,(1,1):1	'0:29,1:1'	(0,0):608,(0,1):13,(1,0):13,(1,1):1	'0:13,1:14'
chr5:151151840:151152229:+@chr5:151166133|151166164:151166276:+	ENSG00000145907	G3BP1	-0.3	56.07	0.57	0.49	0.66	0.87	0.76	0.96	(0,0):2579,(0,1):50,(1,0):82,(1,1):25	'0:101,1:56'	(0,0):2282,(0,1):5,(1,0):47,(1,1):24	'0:67,1:9'
chr22:38577671:38577761:-@chr22:38565474|38565478:38565225:-	ENSG00000184381	PLA2G6	0.73	1000000000000	0.84	0.69	0.94	0.11	0.03	0.24	(0,0):149,(0,1):4,(1,0):25,(1,1):3	'0:26,1:6'	(0,0):91,(0,1):21,(1,0):2	'0:2,1:21'
chr22:24059295:24059508:-@chr22:24057346|24057381:24057196:-	ENSG00000228315	GUSBP11	-0.35	593.42	0.56	0.46	0.65	0.91	0.77	0.99	(0,0):580,(0,1):36,(1,0):65,(1,1):19	'0:77,1:43'	(0,0):240,(0,1):1,(1,0):25,(1,1):4	'0:29,1:1'
chr22:29702997:29703143:+@chr22:29704049|29704077:29704728:+	ENSG00000185340	GAS2L1	0.58	191.64	0.73	0.41	0.93	0.15	0.06	0.28	(0,0):49,(0,1):1,(1,0):6,(1,1):16	'0:18,1:5'	(0,0):75,(0,1):27,(1,0):4,(1,1):35	'0:12,1:54'
chr22:50684339:50684521:-@chr22:50684165|50684256:50684104:-	ENSG00000100429,ENSG00000188130	HDAC10,MAPK12	-0.36	15.63	0.54	0.38	0.72	0.9	0.72	0.99	(0,0):335,(0,1):8,(1,0):34	'0:34,1:8'	(0,0):394,(1,0):31	'0:31'
chr2:96931607:96931751:-@chr2:96931227|96931250:96930876:-	NA	NA	-0.2	339.44	0.34	0.27	0.41	0.54	0.46	0.62	(0,0):213,(0,1):106,(1,0):62,(1,1):42	'0:75,1:135'	(0,0):190,(0,1):72,(1,0):97,(1,1):17	'0:110,1:76'
chr2:114384817:114384977:+@chr2:114386127|114386131:114386290:+	ENSG00000144134	RABL2A	-0.41	29.53	0.25	0.13	0.43	0.66	0.46	0.82	(0,0):158,(0,1):21,(1,0):7	'0:7,1:21'	(0,0):175,(0,1):7,(1,0):15	'0:15,1:7'
chr2:101609809:101609989:+@chr2:101611862|101612258:101612517:+	ENSG00000170485	NPAS2	-0.3	819.19	0.45	0.35	0.55	0.75	0.64	0.85	(0,0):199,(0,1):26,(1,0):102,(1,1):6	'0:104,1:30'	(0,0):174,(0,1):12,(1,0):160,(1,1):5	'0:162,1:15'
chr2:122166600:122166623:-@chr2:122165288|122165291:122165047:-	ENSG00000074054	CLASP1	0.58	122.28	0.88	0.73	0.97	0.3	0.05	0.64	(0,0):769,(0,1):1,(1,0):17,(1,1):83	'0:95,1:6'	(0,0):670,(0,1):2,(1,0):1,(1,1):35	'0:17,1:21'
chr2:157187180:157187303:-@chr2:157186522|157186700:157185835:-	ENSG00000153234	NR4A2	-0.45	1000000000000	0.48	0.39	0.56	0.93	0.8	0.99	(0,0):153,(0,1):48,(1,0):92,(1,1):169	'0:161,1:148'	(0,0):54,(0,1):1,(1,0):49,(1,1):46	'0:91,1:5'
chr2:159477743:159477933:+@chr2:159481467|159481637:159481939:+	ENSG00000144283	PKP4	-0.31	1000000000000	0.53	0.47	0.58	0.84	0.8	0.88	(0,0):1310,(0,1):101,(1,0):279,(1,1):73	'0:309,1:144'	(0,0):1644,(0,1):35,(1,0):456,(1,1):97	'0:533,1:55'
chr2:202025155:202025665:+@chr2:202027719|202028558:202037411:+	NA	NA	-0.23	1.86629e+06	0.13	0.09	0.18	0.36	0.3	0.42	(0,0):244,(0,1):64,(1,0):28,(1,1):1477	'0:217,1:1352'	(0,0):371,(0,1):75,(1,0):108,(1,1):1875	'0:722,1:1336'
chr2:121729517:121729639:+@chr2:121732500|121732551:121732685:+	ENSG00000074047	GLI2	0.66	5704.29	0.86	0.6	0.99	0.2	0.07	0.42	(0,0):82,(1,0):5	'0:5'	(0,0):185,(0,1):8,(1,0):3	'0:3,1:8'
chr2:159477743:159477933:+@chr2:159481390|159481637:159481939:+	ENSG00000144283	PKP4	-0.21	1000000000000	0.72	0.68	0.76	0.93	0.9	0.95	(0,0):806,(0,1):103,(1,0):783,(1,1):71	'0:831,1:126'	(0,0):914,(0,1):35,(1,0):1186,(1,1):97	'0:1278,1:40'
chr6:150240179:150240460:-@chr6:150239420|150239520:150239310:-	ENSG00000203722	RAET1G	-0.51	11.39	0.21	0.07	0.41	0.72	0.44	0.94	(0,0):25,(0,1):5,(1,0):2	'0:2,1:5'	(0,0):53,(0,1):2,(1,0):13	'0:13,1:2'
chr6:71233670:71233824:+@chr6:71234046|71234634:71236401:+	ENSG00000082269	FAM135A	-0.24	1000000000000	0.2	0.18	0.23	0.44	0.41	0.48	(0,0):1148,(0,1):188,(1,0):208,(1,1):1870	'0:600,1:1666'	(0,0):968,(0,1):153,(1,0):558,(1,1):2409	'0:1584,1:1536'
chr6:35888245:35888305:-@chr6:35858790|35858818:35858672:-	ENSG00000096063	SRPK1	0.35	16.22	0.4	0.16	0.66	0.05	0	0.13	(0,0):1350,(0,1):3,(1,0):7	'0:7,1:3'	(0,0):1491,(0,1):9	'0:0,1:9'
chr6:116989729:116989973:-@chr6:116988075|116988370:116987797:-	NA	NA	-0.28	1000000000000	0.57	0.55	0.6	0.85	0.82	0.87	(0,0):1093,(0,1):352,(1,0):1296,(1,1):55	'0:1325,1:378'	(0,0):979,(0,1):120,(1,0):1723,(1,1):65	'0:1778,1:130'
chr6:126206305:126206489:+@chr6:126210085|126210118:126211127:+	ENSG00000111912,ENSG00000260527	NCOA7,RP11-73O6.4	-0.2	5892.64	0.53	0.46	0.6	0.73	0.67	0.78	(0,0):425,(0,1):69,(1,0):105,(1,1):1004	'0:637,1:541'	(0,0):568,(0,1):56,(1,0):207,(1,1):1156	'0:1061,1:358'
chr6:131540801:131540948:+@chr6:131602670|131603539:131604672:+	ENSG00000118507	AKAP7	0.26	1000000000000	0.36	0.32	0.4	0.1	0.08	0.12	(0,0):349,(0,1):115,(1,0):373,(1,1):748	'0:618,1:618'	(0,0):430,(0,1):199,(1,0):140,(1,1):1084	'0:237,1:1186'
chr7:92132355:92132509:-@chr7:92130987|92131393:92130821:-	ENSG00000127980	PEX1	-0.62	1000000000000	0.29	0.21	0.39	0.91	0.77	0.99	(0,0):672,(0,1):23,(1,0):89	'0:89,1:23'	(0,0):918,(0,1):1,(1,0):201,(1,1):2	'0:203,1:1'
chr7:6048628:6048737:-@chr7:6045657|6045662:6045523:-	ENSG00000122512	PMS2	-0.47	29.5	0.38	0.16	0.66	0.85	0.66	0.98	(0,0):233,(0,1):7,(1,0):4	'0:4,1:7'	(0,0):220,(0,1):1,(1,0):11	'0:11,1:1'
chr7:44104507:44105116:+@chr7:44105581|44105585:44105678:+	ENSG00000239775,ENSG00000136279	AC017116.11,DBNL	-0.64	1.76573e+06	0.27	0.1	0.48	0.91	0.73	1	(0,0):390,(0,1):9,(1,0):3,(1,1):117	'0:28,1:101'	(0,0):253,(1,0):14,(1,1):84	'0:87,1:11'
chr7:101838787:101838883:+@chr7:101839914|101840220:101840585:+	ENSG00000257923	CUX1	-0.4	1000000000000	0.51	0.45	0.57	0.91	0.84	0.96	(0,0):957,(0,1):56,(1,0):368,(1,1):147	'0:440,1:131'	(0,0):664,(0,1):4,(1,0):272,(1,1):54	'0:317,1:13'
chr7:128454692:128454973:+@chr7:128455668|128455849:128455985:+	ENSG00000128596	CCDC136	-0.28	303.95	0.38	0.3	0.47	0.66	0.56	0.76	(0,0):310,(0,1):43,(1,0):75,(1,1):10	'0:80,1:48'	(0,0):665,(0,1):20,(1,0):120,(1,1):16	'0:133,1:23'
chr7:140051862:140051946:-@chr7:140051251|140051769:140051073:-	ENSG00000157800	SLC37A3	-0.22	9.7894e+07	0.1	0.07	0.14	0.32	0.25	0.39	(0,0):1288,(0,1):38,(1,0):102	'0:102,1:38'	(0,0):1626,(0,1):40,(1,0):445,(1,1):3	'0:447,1:41'
chr7:100488790:100488959:-@chr7:100487956|100488709:100487615:-	ENSG00000087085	ACHE	-0.44	33.69	0.42	0.34	0.5	0.86	0.61	0.99	(0,0):140,(0,1):39,(1,0):182,(1,1):19	'0:189,1:51'	(0,0):26,(1,0):26	'0:26'
chr1:113241337:113241411:+@chr1:113242080|113242307:113242432:+	ENSG00000155363	MOV10	-0.4	312.6	0.09	0.04	0.16	0.49	0.29	0.74	(0,0):941,(0,1):10,(1,0):22	'0:22,1:10'	(0,0):1772,(0,1):3,(1,0):83	'0:83,1:3'
chr1:41235028:41235087:+@chr1:41236069|41236384:41237275:+	ENSG00000066136	NFYC	0.28	1000000000000	0.55	0.48	0.62	0.27	0.23	0.33	(0,0):830,(0,1):8,(1,0):246,(1,1):817	'0:667,1:404'	(0,0):789,(0,1):12,(1,0):127,(1,1):892	'0:409,1:622'
chr1:1249681:1249745:-@chr1:1249301|1249485:1249112:-	ENSG00000127054	CPSF3L	0.32	5498.09	0.51	0.38	0.66	0.19	0.14	0.26	(0,0):980,(0,1):12,(1,0):99,(1,1):2	'0:101,1:12'	(0,0):914,(0,1):31,(1,0):66,(1,1):12	'0:68,1:41'
chr1:203764799:203764922:+@chr1:203765421|203765579:203765729:+	ENSG00000058673	ZC3H11A	0.23	76.97	0.91	0.81	0.98	0.68	0.59	0.77	(0,0):1240,(0,1):3,(1,0):189	'0:189,1:3'	(0,0):1453,(0,1):25,(1,0):272	'0:272,1:25'
chr1:32193783:32193881:-@chr1:32193206|32193682:32192719:-	ENSG00000121753	BAI2	-0.33	1000000000000	0.16	0.12	0.21	0.49	0.43	0.54	(0,0):201,(0,1):44,(1,0):56,(1,1):111	'0:72,1:139'	(0,0):520,(0,1):53,(1,0):350,(1,1):248	'0:460,1:191'
chr1:45478964:45479026:+@chr1:45479247|45479266:45479463:+	ENSG00000126088	UROD	0.46	62.82	0.59	0.35	0.84	0.13	0.03	0.27	(0,0):1996,(0,1):4,(1,0):10,(1,1):6	'0:11,1:9'	(0,0):2710,(0,1):15,(1,0):2,(1,1):7	'0:2,1:22'
chr1:84668366:84668488:+@chr1:84670162|84670165:84670979:+	ENSG00000142875	PRKACB	0.28	12.73	0.63	0.48	0.78	0.35	0.25	0.46	(0,0):223,(0,1):15,(1,0):28,(1,1):91	'0:88,1:46'	(0,0):405,(0,1):50,(1,0):27,(1,1):196	'0:89,1:184'
chr1:1026852:1026945:-@chr1:1025967|1026754:1025733:-	ENSG00000131591	C1orf159	-0.61	4860.51	0.19	0.1	0.35	0.8	0.47	0.99	(0,0):146,(0,1):6,(1,0):23,(1,1):1	'0:24,1:6'	(0,0):260,(1,0):82,(1,1):4	'0:86'
chr1:40943302:40943566:+@chr1:40944708|40945005:40945160:+	ENSG00000187815	ZNF642	-0.33	4.8219e+07	0.47	0.38	0.56	0.8	0.7	0.88	(0,0):343,(0,1):35,(1,0):123,(1,1):2	'0:124,1:36'	(0,0):263,(0,1):11,(1,0):167	'0:167,1:11'
chr1:220101143:220101993:-@chr1:220100447|220100485:220100370:-	ENSG00000196660	SLC30A10	-0.53	1581.85	0.36	0.17	0.55	0.89	0.69	0.98	(0,0):35,(0,1):10,(1,0):7,(1,1):42	'0:19,1:40'	(0,0):62,(1,0):11,(1,1):32	'0:41,1:2'
chr1:27098991:27099123:+@chr1:27099303|27099306:27099478:+	ENSG00000117713	ARID1A	0.29	27.36	0.63	0.53	0.73	0.34	0.22	0.48	(0,0):764,(0,1):31,(1,0):56,(1,1):1	'0:56,1:32'	(0,0):489,(0,1):30,(1,0):15	'0:15,1:30'
chr1:222757470:222757639:-@chr1:222753214|222753232:222753101:-	ENSG00000143498	TAF1A	0.27	10041.7	0.38	0.29	0.47	0.11	0.05	0.19	(0,0):808,(0,1):56,(1,0):45,(1,1):3	'0:46,1:58'	(0,0):544,(0,1):62,(1,0):9	'0:9,1:62'
chr1:70671365:70671463:+@chr1:70687295|70687298:70687522:+	ENSG00000116754	SRSF11	0.2	4.51913e+08	0.34	0.28	0.41	0.14	0.1	0.19	(0,0):2573,(0,1):136,(1,0):73,(1,1):37	'0:83,1:163'	(0,0):2568,(0,1):205,(1,0):34,(1,1):38	'0:37,1:240'
chr1:101538216:101538386:+@chr1:101540832|101540951:101541272:+	ENSG00000233184	RP11-421L21.3	0.42	55.1	0.64	0.54	0.73	0.22	0.06	0.42	(0,0):398,(0,1):25,(1,0):92,(1,1):19	'0:103,1:33'	(0,0):63,(0,1):8,(1,0):4,(1,1):7	'0:4,1:15'
chr1:3775282:3775408:+@chr1:3782207|3782376:3782564:+	ENSG00000169598	DFFB	0.48	4862.63	0.55	0.28	0.78	0.07	0.03	0.14	(0,0):461,(0,1):3,(1,0):13	'0:13,1:3'	(0,0):564,(0,1):23,(1,0):6	'0:6,1:23'
chr1:33557651:33557823:+@chr1:33558846|33558883:33559017:+	ENSG00000142920	ADC	0.47	10.65	0.51	0.17	0.84	0.04	0.01	0.1	(0,0):63,(0,1):2,(1,0):3	'0:3,1:2'	(0,0):159,(0,1):41,(1,0):2	'0:2,1:41'
chr1:95426873:95426989:+@chr1:95428481|95428535:95428826:+	ENSG00000235501	RP4-639F20.1	-0.31	40.99	0.39	0.27	0.51	0.7	0.59	0.81	(0,0):99,(0,1):30,(1,0):29,(1,1):5	'0:30,1:34'	(0,0):166,(0,1):17,(1,0):63,(1,1):9	'0:71,1:18'
chr1:100609625:100609699:+@chr1:100613450|100613649:100613882:+	ENSG00000122435	TRMT13	-0.2	24850.2	0.72	0.63	0.8	0.92	0.86	0.98	(0,0):2176,(0,1):25,(1,0):399,(1,1):29	'0:424,1:29'	(0,0):2939,(0,1):5,(1,0):441,(1,1):27	'0:468,1:5'
chr1:44461450:44461528:+@chr1:44461610|44461614:44462200:+	ENSG00000159214	CCDC24	-0.47	1147.7	0.48	0.18	0.72	0.95	0.84	1	(0,0):25,(0,1):6,(1,0):6,(1,1):52	'0:40,1:24'	(0,0):26,(1,0):20,(1,1):55	'0:71,1:4'
chr1:113229588:113229728:+@chr1:113230950|113231557:113231760:+	ENSG00000155363	MOV10	0.26	17.78	0.6	0.48	0.71	0.34	0.25	0.45	(0,0):573,(0,1):15,(1,0):269	'0:269,1:15'	(0,0):749,(0,1):19,(1,0):153,(1,1):15	'0:160,1:27'
chr1:1334910:1335069:+@chr1:1335361|1335538:1335683:+	ENSG00000224870	RP4-758J18.2	0.33	39.93	0.52	0.36	0.69	0.19	0.12	0.28	(0,0):766,(0,1):9,(1,0):42	'0:42,1:9'	(0,0):335,(0,1):28,(1,0):29	'0:29,1:28'
chr1:242020647:242020784:+@chr1:242021808|242021932:242022020:+	ENSG00000174371	EXO1	-0.41	1000000000000	0.57	0.48	0.66	0.98	0.93	1	(0,0):2265,(0,1):29,(1,0):249	'0:249,1:29'	(0,0):2521,(1,0):394	'0:394'
chr1:84385382:84385517:-@chr1:84383369|84383373:84383287:-	ENSG00000137941	TTLL7	0.4	90.84	0.93	0.79	1	0.53	0.29	0.79	(0,0):371,(1,0):18	'0:18'	(0,0):305,(0,1):5,(1,0):6	'0:6,1:5'
chr9:123555427:123555535:-@chr9:123550464|123550556:123550047:-	ENSG00000119402	FBXW2	-0.29	1000000000000	0.36	0.31	0.41	0.65	0.58	0.71	(0,0):1603,(0,1):124,(1,0):180,(1,1):423	'0:333,1:394'	(0,0):1146,(0,1):50,(1,0):243,(1,1):401	'0:507,1:187'
chr9:135985683:135985876:-@chr9:135985072|135985108:135985013:-	ENSG00000160271	RALGDS	0.28	747.81	0.77	0.68	0.84	0.49	0.37	0.62	(0,0):1484,(0,1):18,(1,0):129,(1,1):25	'0:143,1:29'	(0,0):766,(0,1):20,(1,0):39,(1,1):10	'0:45,1:24'
chr13:37598172:37598330:-@chr13:37596454|37597181:37596148:-	ENSG00000102710	FAM48A	0.28	1000000000000	0.72	0.65	0.79	0.44	0.37	0.51	(0,0):645,(0,1):27,(1,0):563,(1,1):26	'0:582,1:34'	(0,0):914,(0,1):51,(1,0):288,(1,1):30	'0:299,1:70'
chr4:40138564:40138702:+@chr4:40144293|40144344:40144481:+	ENSG00000078177	N4BP2	-0.3	31.89	0.64	0.45	0.8	0.94	0.81	1	(0,0):287,(0,1):6,(1,0):21	'0:21,1:6'	(0,0):275,(1,0):36	'0:36'
chr4:128605564:128605641:+@chr4:128606597|128608833:128609022:+	ENSG00000164066	INTU	-0.54	330.07	0.28	0.15	0.48	0.82	0.6	0.98	(0,0):226,(0,1):8,(1,0):287	'0:287,1:8'	(0,0):185,(0,1):1,(1,0):631	'0:631,1:1'
chr4:2243778:2243860:-@chr4:2243517|2243564:2243247:-	ENSG00000214367	HAUS3	0.34	23.75	0.64	0.47	0.82	0.3	0.19	0.42	(0,0):320,(0,1):6,(1,0):23,(1,1):19	'0:36,1:12'	(0,0):413,(0,1):24,(1,0):17,(1,1):18	'0:20,1:39'
chr4:4301654:4301824:+@chr4:4303716|4304038:4304818:+	ENSG00000168826	ZBTB49	-0.24	38.44	0.63	0.56	0.7	0.87	0.75	0.96	(0,0):394,(0,1):42,(1,0):230,(1,1):365	'0:450,1:187'	(0,0):87,(0,1):2,(1,0):68,(1,1):86	'0:148,1:8'
chr4:8448203:8448317:+@chr4:8451396|8451425:8451615:+	ENSG00000155275	TRMT44	-0.27	6570.35	0.62	0.54	0.69	0.89	0.78	0.97	(0,0):569,(0,1):48,(1,0):111,(1,1):3	'0:113,1:49'	(0,0):252,(0,1):3,(1,0):41	'0:41,1:3'
chr11:65769381:65769637:-@chr11:65767947|65767976:65767774:-	ENSG00000175376	EIF1AD	0.23	612.58	0.83	0.77	0.88	0.6	0.5	0.7	(0,0):1588,(0,1):23,(1,0):176,(1,1):93	'0:245,1:47'	(0,0):1082,(0,1):23,(1,0):79,(1,1):87	'0:130,1:59'
chr11:14901682:14902314:-@chr11:14900753|14900989:14900660:-	ENSG00000186104	CYP2R1	-0.35	1000000000000	0.44	0.35	0.53	0.79	0.72	0.85	(0,0):210,(0,1):27,(1,0):90,(1,1):206	'0:180,1:143'	(0,0):560,(0,1):22,(1,0):316,(1,1):415	'0:654,1:99'
chr11:67352609:67352712:+@chr11:67353575|67353860:67354124:+	ENSG00000084207	GSTP1	0.33	1000000000000	0.38	0.33	0.44	0.05	0.04	0.06	(0,0):8247,(0,1):6,(1,0):436,(1,1):277	'0:557,1:162'	(0,0):16390,(0,1):7,(1,0):120,(1,1):604	'0:153,1:578'
chr11:1480422:1480469:+@chr11:1481730|1482200:1483919:+	ENSG00000174672	BRSK2	-0.26	83.11	0.32	0.24	0.42	0.58	0.48	0.66	(0,0):203,(0,1):16,(1,0):44,(1,1):327	'0:148,1:239'	(0,0):369,(0,1):26,(1,0):142,(1,1):514	'0:413,1:269'
chr11:507113:507283:-@chr11:502181|502249:502062:-	ENSG00000023191	RNH1	0.3	245.06	0.84	0.74	0.92	0.54	0.44	0.65	(0,0):2442,(0,1):7,(1,0):89	'0:89,1:7'	(0,0):2645,(0,1):24,(1,0):60	'0:60,1:24'
chr11:119052803:119053054:+@chr11:119053827|119054530:119054725:+	ENSG00000160703	NLRX1	-0.24	1.2392e+11	0.65	0.58	0.72	0.89	0.84	0.93	(0,0):260,(0,1):37,(1,0):518,(1,1):10	'0:525,1:40'	(0,0):431,(0,1):16,(1,0):885,(1,1):10	'0:893,1:18'
chr11:63669670:63669802:+@chr11:63670073|63670076:63670254:+	ENSG00000072518	MARK2	-0.29	13.24	0.11	0.04	0.22	0.4	0.23	0.57	(0,0):859,(0,1):37,(1,0):4	'0:4,1:37'	(0,0):633,(0,1):18,(1,0):12	'0:12,1:18'
chr11:63448922:63449250:+@chr11:63486174|63486453:63488504:+	ENSG00000133318	RTN3	0.27	173.54	0.43	0.31	0.56	0.16	0.09	0.26	(0,0):1326,(0,1):8,(1,0):32,(1,1):458	'0:321,1:177'	(0,0):1584,(0,1):8,(1,0):12,(1,1):518	'0:70,1:468'
chr11:1480422:1480469:+@chr11:1481778|1482200:1483328:+	ENSG00000174672	BRSK2	-0.23	100.68	0.29	0.22	0.39	0.52	0.44	0.6	(0,0):197,(0,1):16,(1,0):45,(1,1):246	'0:95,1:212'	(0,0):383,(0,1):26,(1,0):139,(1,1):388	'0:338,1:215'
chr11:120918237:120918376:+@chr11:120924260|120924339:120924441:+	ENSG00000154114	TBCEL	-0.41	1000000000000	0.52	0.39	0.65	0.93	0.83	0.99	(0,0):573,(0,1):17,(1,0):62	'0:62,1:17'	(0,0):377,(0,1):1,(1,0):77	'0:77,1:1'
chr11:64879987:64880183:+@chr11:64880283|64880692:64880886:+	ENSG00000149809	TM7SF2	0.35	23.82	0.9	0.75	0.97	0.55	0.4	0.7	(0,0):563,(0,1):1,(1,0):125,(1,1):3	'0:126,1:3'	(0,0):912,(0,1):10,(1,0):65	'0:65,1:10'
chr11:1480422:1480469:+@chr11:1481778|1482200:1483919:+	ENSG00000174672	BRSK2	-0.25	978.63	0.35	0.25	0.46	0.6	0.51	0.68	(0,0):202,(0,1):16,(1,0):45,(1,1):327	'0:129,1:259'	(0,0):372,(0,1):26,(1,0):139,(1,1):514	'0:445,1:234'
chr11:82922337:82922472:+@chr11:82923695|82924021:82926242:+	ENSG00000137494	ANKRD42	-0.53	1000000000000	0.34	0.25	0.42	0.87	0.76	0.96	(0,0):240,(0,1):31,(1,0):50,(1,1):598	'0:205,1:474'	(0,0):283,(0,1):4,(1,0):93,(1,1):440	'0:423,1:114'
chr11:47600485:47600567:-@chr11:47599576|47599629:47598963:-	ENSG00000123444	KBTBD4	0.44	18.44	0.69	0.47	0.89	0.25	0.1	0.44	(0,0):529,(0,1):1,(1,0):26,(1,1):239	'0:163,1:103'	(0,0):488,(0,1):2,(1,0):8,(1,1):250	'0:63,1:197'
chr11:85373433:85373501:-@chr11:85371641|85372793:85371379:-	ENSG00000137504	CREBZF	-0.3	2.02935e+10	0.53	0.46	0.62	0.83	0.78	0.88	(0,0):2580,(0,1):36,(1,0):1311,(1,1):17	'0:1321,1:43'	(0,0):6649,(0,1):27,(1,0):4173,(1,1):59	'0:4224,1:35'

## Sheet: A5SS
chr18:52899902:52899740|52899752:-@chr18:52896078:52896307:-	ENSG00000196628	TCF4	0.23	25.34	0.81	0.71	0.89	0.58	0.46	0.69	(0,0):461,(0,1):15,(1,0):74,(1,1):17	'0:89,1:17'	(0,0):543,(0,1):29,(1,0):45,(1,1):5	'0:49,1:30'
chr18:21053393:21053447|21053590:+@chr18:21054912:21055071:+	ENSG00000101782	RIOK3	-0.37	7.01839e+06	0.45	0.37	0.53	0.82	0.69	0.92	(0,0):1552,(0,1):45,(1,0):353	'0:353,1:45'	(0,0):1157,(0,1):4,(1,0):235	'0:235,1:4'
chr3:49131796:49131345|49131770:-@chr3:49114142:49114471:-	ENSG00000198218	QRICH1	-0.22	96.23	0.54	0.47	0.62	0.76	0.66	0.87	(0,0):1230,(0,1):1,(1,0):918,(1,1):250	'0:1051,1:118'	(0,0):761,(0,1):2,(1,0):1048,(1,1):212	'0:1228,1:34'
chr3:48752960:48752748|48752822:-@chr3:48732523:48732851:-	ENSG00000068745	IP6K2	0.33	3.1278e+08	0.53	0.43	0.64	0.2	0.13	0.29	(0,0):1849,(0,1):27,(1,0):86,(1,1):151	'0:183,1:81'	(0,0):1799,(0,1):17,(1,0):23,(1,1):171	'0:54,1:157'
chr3:138191205:138191701|138191935:+@chr3:138192378:138192476:+	ENSG00000158220	ESYT3	-0.32	13.38	0.27	0.16	0.44	0.59	0.47	0.72	(0,0):80,(0,1):8,(1,0):15,(1,1):40	'0:24,1:39'	(0,0):153,(0,1):13,(1,0):69,(1,1):68	'0:113,1:37'
chr3:160807850:160807732|160807748:-@chr3:160801671:160804576:-	ENSG00000169255	B3GALNT1	-0.43	20.13	0.23	0.09	0.46	0.66	0.48	0.84	(0,0):399,(0,1):1,(1,0):4,(1,1):3705	'0:511,1:3199'	(0,0):725,(0,1):3,(1,0):24,(1,1):4492	'0:4048,1:471'
chr3:50359204:50358797|50358999:-@chr3:50357000:50357966:-	ENSG00000068001	HYAL2	-0.28	20.39	0.67	0.56	0.79	0.95	0.83	1	(0,0):347,(0,1):1,(1,0):124,(1,1):754	'0:582,1:297'	(0,0):288,(1,0):150,(1,1):623	'0:754,1:19'
chr3:9868681:9868832|9868924:+@chr3:9870644:9871079:+	ENSG00000250151,ENSG00000214021	ARPC4-TTLL3,TTLL3	-0.32	1000000000000	0.55	0.49	0.6	0.87	0.79	0.92	(0,0):813,(0,1):115,(1,0):234,(1,1):214	'0:354,1:209'	(0,0):415,(0,1):15,(1,0):168,(1,1):102	'0:262,1:23'
chr3:101498578:101498744|101498778:+@chr3:101500954:101501134:+	ENSG00000144815	NXPE3	-0.43	13.32	0.19	0.03	0.47	0.62	0.43	0.78	(0,0):402,(0,1):7,(1,0):1	'0:1,1:7'	(0,0):486,(0,1):7,(1,0):16,(1,1):4	'0:19,1:8'
chr3:183353411:183353535|183353581:+@chr3:183368084:183369064:+	ENSG00000114796	KLHL24	-0.27	32.65	0.58	0.44	0.73	0.85	0.76	0.92	(0,0):881,(0,1):6,(1,0):45,(1,1):1026	'0:768,1:309'	(0,0):1067,(0,1):12,(1,0):133,(1,1):1105	'0:1004,1:246'
chr3:180325436:180325553|180326059:+@chr3:180326489:180326598:+	ENSG00000163728	TTC14	-0.75	1000000000000	0.08	0.05	0.13	0.83	0.65	0.97	(0,0):453,(0,1):16,(1,0):63	'0:63,1:16'	(0,0):938,(0,1):2,(1,0):502	'0:502,1:2'
chr3:9868681:9868756|9868832:+@chr3:9870644:9871079:+	ENSG00000250151,ENSG00000214021	ARPC4-TTLL3,TTLL3	0.43	707.77	0.76	0.66	0.86	0.33	0.2	0.49	(0,0):1038,(0,1):9,(1,0):116,(1,1):213	'0:253,1:85'	(0,0):579,(0,1):4,(1,0):15,(1,1):102	'0:58,1:63'
chr3:196294178:196293748|196294062:-@chr3:196287867:196288362:-	ENSG00000185798	WDR53	-0.3	5.94773e+06	0.51	0.45	0.59	0.81	0.71	0.89	(0,0):1087,(0,1):12,(1,0):276,(1,1):425	'0:523,1:190'	(0,0):649,(0,1):8,(1,0):249,(1,1):202	'0:423,1:36'
chr3:196014597:196014403|196014486:-@chr3:195997286:195997412:-	ENSG00000161217,ENSG00000213123	PCYT1A,TCTEX1D2	0.43	985.99	0.63	0.42	0.86	0.2	0.12	0.3	(0,0):336,(0,1):4,(1,0):24	'0:24,1:4'	(0,0):259,(0,1):23,(1,0):20	'0:20,1:23'
chr20:45867882:45867502|45867640:-@chr20:45865070:45865260:-	ENSG00000101040	ZMYND8	-0.28	1000000000000	0.22	0.18	0.27	0.5	0.42	0.58	(0,0):1058,(0,1):112,(1,0):93,(1,1):50	'0:96,1:159'	(0,0):861,(0,1):54,(1,0):118,(1,1):9	'0:120,1:61'
chr17:7812461:7812656|7812702:+@chr17:7813746:7813909:+	ENSG00000170004	CHD3	0.39	787170000000	0.56	0.43	0.69	0.17	0.12	0.23	(0,0):1094,(0,1):21,(1,0):41,(1,1):1	'0:42,1:21'	(0,0):1887,(0,1):82,(1,0):28,(1,1):16	'0:29,1:97'
chr17:73264273:73263827|73264164:-@chr17:73263619:73263711:-	ENSG00000125457	MIF4GD	0.47	14.93	0.79	0.47	0.97	0.32	0.18	0.52	(0,0):905,(1,0):96	'0:96'	(0,0):1199,(0,1):6,(1,0):119	'0:119,1:6'
chr17:73900800:73900303|73900307:-@chr17:73898101:73898235:-	ENSG00000204316,ENSG00000267426	MRPL38,RP11-552F3.12	0.58	428.69	0.87	0.69	0.97	0.29	0.09	0.6	(0,0):1728,(0,1):1,(1,0):13,(1,1):17	'0:25,1:6'	(0,0):1479,(0,1):7,(1,0):2,(1,1):5	'0:4,1:10'
chr17:40271454:40271072|40271263:-@chr17:40270315:40270421:-	ENSG00000108773	KAT2A	-0.42	1000000000000	0.34	0.28	0.41	0.76	0.7	0.82	(0,0):1538,(0,1):70,(1,0):186	'0:186,1:70'	(0,0):1689,(0,1):33,(1,0):542	'0:542,1:33'
chr17:74722912:74723260|74723439:+@chr17:74729060:74729297:+	ENSG00000181038	METTL23	0.24	164736	0.49	0.4	0.58	0.25	0.21	0.29	(0,0):1496,(0,1):38,(1,0):95,(1,1):81	'0:133,1:81'	(0,0):1729,(0,1):170,(1,0):136,(1,1):267	'0:188,1:385'
chr17:74380690:74380887|74381250:+@chr17:74381532:74381735:+	ENSG00000176170	SPHK1	-0.25	182.36	0.37	0.3	0.43	0.62	0.52	0.71	(0,0):217,(0,1):55,(1,0):165,(1,1):5	'0:168,1:57'	(0,0):113,(0,1):22,(1,0):164	'0:164,1:22'
chr17:74722912:74723295|74723439:+@chr17:74729060:74729297:+	ENSG00000181038	METTL23	0.3	1000000000000	0.47	0.37	0.57	0.17	0.13	0.21	(0,0):1507,(0,1):27,(1,0):67,(1,1):109	'0:116,1:87'	(0,0):1764,(0,1):135,(1,0):66,(1,1):337	'0:124,1:414'
chr17:3728344:3727087|3728236:-@chr17:3725247:3725346:-	ENSG00000074356	C17orf85	-0.43	16.51	0.1	0.04	0.2	0.53	0.26	0.82	(0,0):1155,(0,1):7,(1,0):124	'0:124,1:7'	(0,0):2124,(0,1):2,(1,0):466	'0:466,1:2'
chr17:57232800:57232317|57232492:-@chr17:57208642:57208728:-	NA	NA	-0.43	1000000000000	0.47	0.36	0.6	0.9	0.81	0.96	(0,0):1885,(0,1):21,(1,0):58,(1,1):3	'0:60,1:22'	(0,0):2728,(0,1):4,(1,0):130,(1,1):3	'0:133,1:4'
chr17:10608227:10608844|10608932:+@chr17:10609755:10609871:+	ENSG00000170222	ADPRM	0.26	1000000000000	0.49	0.42	0.57	0.23	0.18	0.28	(0,0):231,(0,1):47,(1,0):100,(1,1):386	'0:314,1:219'	(0,0):341,(0,1):137,(1,0):71,(1,1):451	'0:174,1:485'
chr17:48452546:48452873|48453344:+@chr17:48453427:48453554:+	ENSG00000154920	EME1	-0.34	1000000000000	0.57	0.51	0.63	0.91	0.86	0.96	(0,0):1290,(0,1):37,(1,0):740,(1,1):234	'0:878,1:133'	(0,0):1458,(0,1):7,(1,0):1362,(1,1):334	'0:1667,1:36'
chr17:40822394:40821936|40821961:-@chr17:40821448:40821639:-	ENSG00000068137	PLEKHH3	0.31	2.92349e+06	0.84	0.75	0.92	0.53	0.41	0.64	(0,0):142,(0,1):10,(1,0):67,(1,1):6	'0:72,1:11'	(0,0):362,(0,1):32,(1,0):41,(1,1):10	'0:48,1:35'
chr17:78075355:78075424|78075689:+@chr17:78078354:78078931:+	ENSG00000171298	GAA	0.21	1000000000000	0.52	0.47	0.57	0.31	0.28	0.35	(0,0):665,(0,1):70,(1,0):469,(1,1):739	'0:844,1:434'	(0,0):1067,(0,1):114,(1,0):339,(1,1):978	'0:641,1:790'
chr8:33370703:33370478|33370600:-@chr8:33369485:33370230:-	ENSG00000129696	TTI2	0.34	1000000000000	0.39	0.33	0.45	0.05	0.02	0.08	(0,0):453,(0,1):67,(1,0):118,(1,1):711	'0:387,1:509'	(0,0):382,(0,1):96,(1,0):11,(1,1):529	'0:27,1:609'
chr19:46280848:46280585|46280600:-@chr19:46278207:46278292:-	ENSG00000104936	DMPK	0.21	46.44	0.82	0.75	0.88	0.61	0.48	0.72	(0,0):1377,(0,1):17,(1,0):97,(1,1):40	'0:128,1:26'	(0,0):885,(0,1):23,(1,0):44,(1,1):28	'0:62,1:33'
chr19:50315993:50315704|50315872:-@chr19:50315508:50315592:-	ENSG00000010361	FUZ	-0.45	45.36	0.16	0.07	0.32	0.61	0.4	0.81	(0,0):965,(0,1):8,(1,0):18	'0:18,1:8'	(0,0):1494,(0,1):4,(1,0):94	'0:94,1:4'
chr19:38806445:38806357|38806363:-@chr19:38800045:38800283:-	ENSG00000167645	YIF1B	0.3	11.23	0.74	0.6	0.87	0.44	0.31	0.59	(0,0):918,(0,1):8,(1,0):26,(1,1):9	'0:33,1:10'	(0,0):1600,(0,1):27,(1,0):24,(1,1):39	'0:42,1:48'
chr19:5914951:5915076|5915157:+@chr19:5915232:5916222:+	NA	NA	-0.32	35.27	0.62	0.42	0.8	0.94	0.83	0.99	(0,0):62,(0,1):9,(1,0):17,(1,1):29	'0:29,1:26'	(0,0):56,(1,0):25,(1,1):37	'0:61,1:1'
chr19:40743998:40742164|40743876:-@chr19:40741797:40742011:-	ENSG00000105221	AKT2	-0.46	145295	0.38	0.27	0.53	0.84	0.73	0.94	(0,0):1907,(0,1):4,(1,0):441,(1,1):27	'0:454,1:18'	(0,0):2785,(0,1):5,(1,0):1129,(1,1):8	'0:1137,1:5'
chr19:38806445:38806357|38806387:-@chr19:38800045:38800283:-	ENSG00000167645	YIF1B	0.39	193.93	0.75	0.56	0.9	0.36	0.25	0.49	(0,0):921,(0,1):5,(1,0):26,(1,1):9	'0:35,1:5'	(0,0):1604,(0,1):23,(1,0):24,(1,1):39	'0:34,1:52'
chr15:28900419:28900566|28900837:+@chr15:28900942:28901172:+	ENSG00000206149	HERC2P9	-0.34	52.09	0.11	0.06	0.18	0.45	0.29	0.63	(0,0):177,(0,1):31,(1,0):17,(1,1):3	'0:17,1:34'	(0,0):151,(0,1):9,(1,0):29	'0:29,1:9'
chr15:85189579:85189204|85189415:-@chr15:85188702:85189067:-	ENSG00000177082	WDR73	-0.25	1000000000000	0.06	0.05	0.08	0.31	0.27	0.35	(0,0):1966,(0,1):641,(1,0):109,(1,1):243	'0:123,1:870'	(0,0):1337,(0,1):205,(1,0):214,(1,1):96	'0:245,1:270'
chr15:99789815:99789376|99789622:-@chr15:99785594:99785715:-	ENSG00000103852	TTC23	0.27	17.18	0.92	0.78	1	0.65	0.52	0.76	(0,0):181,(1,0):86	'0:86'	(0,0):315,(0,1):13,(1,0):147,(1,1):1	'0:148,1:13'
chr15:40396541:40396381|40396444:-@chr15:40380092:40384089:-	ENSG00000104081	BMF	-0.36	64.43	0.57	0.35	0.8	0.93	0.83	0.99	(0,0):171,(0,1):2,(1,0):19,(1,1):1594	'0:961,1:654'	(0,0):510,(1,0):75,(1,1):3482	'0:3454,1:103'
chr15:74912350:74912566|74914557:+@chr15:74914835:74914901:+	ENSG00000179335	CLK3	-0.57	355681	0.32	0.2	0.5	0.89	0.71	0.99	(0,0):1625,(0,1):2,(1,0):354,(1,1):13	'0:357,1:12'	(0,0):1818,(1,0):915,(1,1):6	'0:920,1:1'
chr15:75197572:75197005|75197495:-@chr15:75194945:75195127:-	ENSG00000178761	FAM219B	-0.52	1536.34	0.4	0.21	0.69	0.92	0.76	1	(0,0):628,(0,1):2,(1,0):63,(1,1):4	'0:63,1:6'	(0,0):1500,(1,0):309	'0:309'
chr10:75336119:75335556|75335894:-@chr10:75335270:75335433:-	ENSG00000166348	USP54	-0.42	1000000000000	0.35	0.28	0.43	0.77	0.7	0.84	(0,0):253,(0,1):52,(1,0):143,(1,1):3	'0:144,1:54'	(0,0):391,(0,1):22,(1,0):364,(1,1):6	'0:369,1:23'
chr10:134218130:134219490|134219793:+@chr10:134230565:134231358:+	ENSG00000171813	PWWP2B	-0.38	1000000000000	0.49	0.45	0.54	0.87	0.83	0.9	(0,0):1282,(0,1):160,(1,0):291,(1,1):1355	'0:972,1:834'	(0,0):1090,(0,1):39,(1,0):485,(1,1):1284	'0:1627,1:181'
chr12:125271049:125267229|125270653:-@chr12:125262174:125263132:-	ENSG00000073060	SCARB1	-0.26	1000000000000	0.22	0.21	0.24	0.48	0.46	0.51	(0,0):1675,(0,1):4,(1,0):1123,(1,1):1486	'0:1435,1:1178'	(0,0):4462,(0,1):3,(1,0):3050,(1,1):1915	'0:3953,1:1015'
chr12:9845424:9845527|9846544:+@chr12:9847356:9852151:+	NA	NA	-0.57	1000000000000	0.37	0.29	0.46	0.94	0.9	0.98	(0,0):218,(0,1):9,(1,0):70,(1,1):783	'0:313,1:549'	(0,0):260,(0,1):5,(1,0):205,(1,1):419	'0:604,1:25'
chr12:56717969:56717821|56717833:-@chr12:56717591:56717697:-	ENSG00000135473	PAN2	0.68	574801000000	0.73	0.49	0.93	0.05	0	0.2	(0,0):547,(0,1):2,(1,0):11	'0:11,1:2'	(0,0):507,(0,1):13	'0:0,1:13'
chr12:21654603:21654347|21654397:-@chr12:21652489:21652549:-	ENSG00000004700	RECQL	-0.57	1.92389e+08	0.37	0.21	0.54	0.94	0.8	1	(0,0):1711,(0,1):10,(1,0):11	'0:11,1:10'	(0,0):1626,(1,0):33,(1,1):3	'0:36'
chr12:132625965:132625648|132625820:-@chr12:132625376:132625565:-	ENSG00000185163	DDX51	-0.35	6.02949e+07	0.15	0.11	0.21	0.5	0.37	0.64	(0,0):410,(0,1):53,(1,0):34	'0:34,1:53'	(0,0):281,(0,1):17,(1,0):61	'0:61,1:17'
chr12:6959022:6958487|6958729:-@chr12:6957972:6958362:-	ENSG00000111665,ENSG00000237240	CDCA3,U47924.25	-0.2	13236	0.46	0.41	0.52	0.66	0.6	0.72	(0,0):776,(0,1):99,(1,0):195,(1,1):152	'0:269,1:177'	(0,0):1620,(0,1):69,(1,0):358,(1,1):311	'0:548,1:190'
chr12:21654603:21654104|21654397:-@chr12:21652489:21652549:-	ENSG00000004700	RECQL	-0.24	54.57	0.72	0.6	0.83	0.96	0.87	1	(0,0):1411,(0,1):10,(1,0):311	'0:311,1:10'	(0,0):1274,(1,0):385,(1,1):3	'0:388'
chr12:7342282:7342346|7342812:+@chr12:7342958:7343120:+	ENSG00000139197	PEX5	0.39	18.43	0.85	0.63	0.99	0.46	0.32	0.59	(0,0):250,(1,0):241	'0:241'	(0,0):423,(0,1):11,(1,0):354	'0:354,1:11'
chr12:7013897:7014067|7014239:+@chr12:7014749:7014923:+	ENSG00000010626	LRRC23	0.37	10.7	0.43	0.17	0.79	0.06	0.02	0.15	(0,0):145,(0,1):2,(1,0):5	'0:5,1:2'	(0,0):78,(0,1):17,(1,0):3	'0:3,1:17'
chr12:53689623:53689725|53690251:+@chr12:53691634:53691708:+	ENSG00000123349	PFDN5	-0.48	27.91	0.14	0.06	0.3	0.62	0.3	0.97	(0,0):4429,(0,1):4,(1,0):133	'0:133,1:4'	(0,0):7527,(1,0):177	'0:177'
chr16:27476157:27475641|27475716:-@chr16:27474862:27474913:-	ENSG00000077235	GTF3C1	-0.26	1000000000000	0.26	0.21	0.3	0.52	0.47	0.58	(0,0):1612,(0,1):131,(1,0):129,(1,1):516	'0:269,1:507'	(0,0):1517,(0,1):87,(1,0):248,(1,1):509	'0:483,1:361'
chr16:22269815:22270016|22270148:+@chr16:22271783:22271850:+	ENSG00000103319	EEF2K	0.43	5.54564e+07	0.47	0.3	0.67	0.04	0.01	0.09	(0,0):214,(0,1):5,(1,0):29,(1,1):8	'0:31,1:11'	(0,0):406,(0,1):18,(1,0):2,(1,1):2	'0:2,1:20'
chr16:705773:705885|705889:+@chr16:706302:706537:+	ENSG00000161996	WDR90	-0.4	29.27	0.47	0.22	0.69	0.87	0.7	0.99	(0,0):254,(0,1):6,(1,0):5,(1,1):2	'0:5,1:8'	(0,0):330,(0,1):1,(1,0):14,(1,1):1	'0:15,1:1'
chr16:30939788:30939820|30939949:+@chr16:30941394:30941905:+	ENSG00000099364	FBXL19	-0.2	1000000000000	0.17	0.13	0.2	0.37	0.32	0.41	(0,0):734,(0,1):114,(1,0):88,(1,1):487	'0:172,1:517'	(0,0):1226,(0,1):130,(1,0):260,(1,1):699	'0:523,1:566'
chr16:53341593:53341817|53341865:+@chr16:53342598:53342766:+	ENSG00000177200	CHD9	0.21	27.1	0.76	0.7	0.81	0.55	0.45	0.65	(0,0):932,(0,1):54,(1,0):253,(1,1):25	'0:273,1:59'	(0,0):335,(0,1):35,(1,0):65,(1,1):7	'0:70,1:37'
chr16:1420358:1419935|1420131:-@chr16:1417657:1417859:-	ENSG00000059145	UNKL	-0.32	18.27	0.13	0.05	0.23	0.45	0.27	0.67	(0,0):271,(0,1):14,(1,0):6,(1,1):4	'0:6,1:18'	(0,0):325,(0,1):8,(1,0):16	'0:16,1:8'
chr16:28883855:28884026|28884079:+@chr16:28884768:28885534:+	NA	NA	0.22	19127.1	0.24	0.14	0.36	0.02	0	0.07	(0,0):531,(0,1):4,(1,0):17,(1,1):768	'0:140,1:649'	(0,0):545,(0,1):2,(1,1):773	'0:8,1:767'
chr16:28883855:28884026|28884079:+@chr16:28884491:28884590:+	ENSG00000178188	SH2B1	0.37	39.06	0.46	0.25	0.69	0.09	0.04	0.19	(0,0):423,(0,1):5,(1,0):10,(1,1):3	'0:12,1:6'	(0,0):408,(0,1):26,(1,0):4	'0:4,1:26'
chr16:67262398:67262534|67262560:+@chr16:67262700:67262784:+	ENSG00000168701	TMEM208	0.57	22.38	0.77	0.4	0.97	0.2	0.07	0.37	(0,0):620,(1,0):5	'0:5'	(0,0):751,(0,1):10,(1,0):4	'0:4,1:10'
chrX:207315:207443|207459:+@chrX:208166:208321:+	ENSG00000182378	PLCXD1	0.2	48.03	0.21	0.09	0.36	0.01	0	0.03	(0,0):431,(0,1):20,(1,0):5	'0:5,1:20'	(0,0):815,(0,1):77	'0:0,1:77'
chrX:134711118:134711220|134711352:+@chrX:134713713:134714087:+	ENSG00000165359	DDX26B	0.24	1000000000000	0.52	0.46	0.58	0.28	0.24	0.33	(0,0):646,(0,1):72,(1,0):236,(1,1):189	'0:319,1:178'	(0,0):981,(0,1):120,(1,0):135,(1,1):231	'0:198,1:288'
chrX:10535643:10534928|10535042:-@chrX:10491132:10491227:-	ENSG00000101871	MID1	-0.21	1.93524e+08	0.69	0.62	0.76	0.9	0.85	0.94	(0,0):510,(0,1):38,(1,0):192,(1,1):353	'0:437,1:146'	(0,0):823,(0,1):14,(1,0):303,(1,1):485	'0:706,1:96'
chrX:110924420:110924527|110924652:+@chrX:110925360:110925522:+	ENSG00000101901	ALG13	0.23	209.59	0.64	0.53	0.76	0.41	0.34	0.48	(0,0):577,(0,1):18,(1,0):136,(1,1):1	'0:136,1:19'	(0,0):909,(0,1):60,(1,0):177,(1,1):10	'0:182,1:65'
chr14:91942310:91942155|91942194:-@chr14:91939583:91939714:-	ENSG00000100796	SMEK1	0.32	76.26	0.72	0.63	0.79	0.4	0.28	0.53	(0,0):2316,(0,1):28,(1,0):138	'0:138,1:28'	(0,0):1354,(0,1):23,(1,0):30	'0:30,1:23'
chr14:103589798:103589820|103590288:+@chr14:103592647:103593029:+	ENSG00000185215	TNFAIP2	-0.26	1000000000000	0.08	0.05	0.1	0.34	0.26	0.44	(0,0):305,(0,1):30,(1,0):53,(1,1):96	'0:56,1:123'	(0,0):397,(0,1):15,(1,0):130,(1,1):58	'0:141,1:62'
chr5:179051585:179051098|179051318:-@chr5:179050038:179050165:-	ENSG00000169045	HNRNPH1	-0.35	82.21	0.11	0.06	0.17	0.46	0.26	0.73	(0,0):5013,(0,1):27,(1,0):13,(1,1):12	'0:15,1:37'	(0,0):5082,(0,1):3,(1,0):10,(1,1):2	'0:11,1:4'
chr5:43557195:43556684|43556921:-@chr5:43555932:43556101:-	ENSG00000172239	PAIP1	0.2	1000000000000	0.61	0.58	0.65	0.41	0.39	0.44	(0,0):1126,(0,1):234,(1,0):1318,(1,1):170	'0:1432,1:290'	(0,0):1598,(0,1):584,(1,0):1393,(1,1):324	'0:1537,1:764'
chr5:178045779:178044345|178045557:-@chr5:178043883:178043949:-	ENSG00000113240	CLK4	-0.37	14611.1	0.17	0.11	0.27	0.54	0.39	0.73	(0,0):1776,(0,1):6,(1,0):135,(1,1):12	'0:138,1:15'	(0,0):1469,(0,1):4,(1,0):441,(1,1):13	'0:448,1:10'
chr5:176981548:176980169|176981250:-@chr5:176965906:176966148:-	NA	NA	-0.38	1000000000000	0.42	0.36	0.47	0.8	0.76	0.85	(0,0):1332,(0,1):77,(1,0):474,(1,1):54	'0:496,1:109'	(0,0):2232,(0,1):41,(1,0):1090,(1,1):25	'0:1108,1:48'
chr5:137878625:137878323|137878394:-@chr5:137854381:137854556:-	ENSG00000120705	ETF1	0.3	415477	0.44	0.35	0.54	0.14	0.07	0.23	(0,0):5243,(0,1):37,(1,0):60,(1,1):19	'0:68,1:48'	(0,0):3465,(0,1):36,(1,0):12,(1,1):19	'0:12,1:55'
chr22:51222225:51222292|51222449:+@chr22:51223601:51223721:+	ENSG00000184319	AC002055.4	0.42	20.52	0.85	0.6	0.99	0.43	0.26	0.64	(0,0):427,(1,0):98	'0:98'	(0,0):398,(0,1):6,(1,0):99	'0:99,1:6'
chr22:24032543:24032419|24032423:-@chr22:24029018:24029182:-	ENSG00000228315	GUSBP11	0.47	2589.62	0.8	0.65	0.92	0.33	0.2	0.51	(0,0):386,(0,1):5,(1,0):25	'0:25,1:5'	(0,0):334,(0,1):17,(1,0):9	'0:9,1:17'
chr22:24029182:24029018|24029025:-@chr22:24025912:24026054:-	ENSG00000228315	GUSBP11	-0.38	28.43	0.09	0.03	0.22	0.47	0.27	0.68	(0,0):390,(0,1):31,(1,0):3	'0:3,1:31'	(0,0):329,(0,1):9,(1,0):9	'0:9,1:9'
chr2:27885148:27883851|27885046:-@chr2:27880212:27880536:-	ENSG00000119760	SUPT7L	-0.4	1000000000000	0.57	0.51	0.64	0.97	0.88	1	(0,0):1947,(0,1):23,(1,0):1961,(1,1):233	'0:2094,1:123'	(0,0):1539,(1,0):1886,(1,1):159	'0:2040,1:5'
chr2:128050422:128049660|128050186:-@chr2:128047800:128047849:-	ENSG00000163161	ERCC3	-0.22	1000000000000	0.02	0.01	0.02	0.24	0.18	0.31	(0,0):1557,(0,1):58,(1,0):23,(1,1):24	'0:23,1:82'	(0,0):2116,(0,1):27,(1,0):199,(1,1):15	'0:203,1:38'
chr2:111881310:111881446|111881716:+@chr2:111907621:111907724:+	ENSG00000153094	BCL2L11	-0.32	10.16	0.51	0.38	0.65	0.83	0.66	0.95	(0,0):900,(0,1):14,(1,0):209	'0:209,1:14'	(0,0):534,(0,1):3,(1,0):249	'0:249,1:3'
chr2:220479198:220479268|220479593:+@chr2:220479816:220480063:+	ENSG00000144589	STK11IP	-0.43	5201277482	0.06	0.02	0.1	0.49	0.33	0.67	(0,0):123,(0,1):26,(1,0):11,(1,1):1	'0:11,1:27'	(0,0):257,(0,1):10,(1,0):75,(1,1):2	'0:76,1:11'
chr6:28303911:28303607|28303859:-@chr6:28297080:28297555:-	ENSG00000235109	ZNF323	-0.45	789.25	0.16	0.08	0.26	0.61	0.37	0.85	(0,0):236,(0,1):2,(1,0):11,(1,1):54	'0:17,1:50'	(0,0):98,(0,1):2,(1,0):18,(1,1):15	'0:29,1:6'
chr6:30314209:30314334|30314341:+@chr6:30314490:30314635:+	ENSG00000241370	RPP21	0.28	14.34	0.34	0.15	0.57	0.06	0.01	0.15	(0,0):350,(0,1):10,(1,0):5	'0:5,1:10'	(0,0):434,(0,1):30,(1,0):1	'0:1,1:30'
chr6:13328787:13328528|13328548:-@chr6:13327019:13327138:-	NA	NA	0.41	14.78	0.75	0.54	0.94	0.34	0.2	0.51	(0,0):114,(0,1):3,(1,0):15,(1,1):3	'0:18,1:3'	(0,0):224,(0,1):22,(1,0):14,(1,1):6	'0:14,1:28'
chr6:99852578:99851705|99852479:-@chr6:99850416:99850586:-	ENSG00000132424	PNISR	-0.31	445376000000	0.63	0.52	0.73	0.94	0.89	0.98	(0,0):4685,(0,1):15,(1,0):937,(1,1):2	'0:939,1:15'	(0,0):10964,(0,1):5,(1,0):3064,(1,1):4	'0:3067,1:6'
chr7:107204402:107204654|107204692:+@chr7:107205033:107205121:+	ENSG00000105865	DUS4L	0.26	11.92	0.53	0.39	0.68	0.27	0.17	0.37	(0,0):299,(0,1):16,(1,0):27,(1,1):6	'0:32,1:17'	(0,0):455,(0,1):41,(1,0):21,(1,1):5	'0:25,1:42'
chr7:102228217:102227918|102228082:-@chr7:102224665:102224785:-	ENSG00000105808,ENSG00000168255,ENSG00000228049,ENSG00000205236	RASA4,POLR2J3,POLR2J2,UPK3BL	0.65	380.5	0.72	0.3	0.94	0.07	0.03	0.14	(0,0):575,(1,0):8	'0:8'	(0,0):739,(0,1):14,(1,0):5	'0:5,1:14'
chr7:117432835:117431182|117431345:-@chr7:117424305:117424508:-	ENSG00000077063	CTTNBP2	-0.41	1000000000000	0.37	0.3	0.45	0.78	0.69	0.87	(0,0):752,(0,1):49,(1,0):74,(1,1):916	'0:387,1:652'	(0,0):635,(0,1):16,(1,0):130,(1,1):684	'0:670,1:160'
chr7:99699503:99699591|99700016:+@chr7:99700298:99700404:+	ENSG00000221838	AP4M1	-0.63	149.66	0.02	0.01	0.04	0.65	0.2	0.97	(0,0):257,(0,1):15,(1,0):27	'0:27,1:15'	(0,0):232,(1,0):34	'0:34'
chr7:6617065:6617129|6617351:+@chr7:6618197:6618351:+	ENSG00000136247	ZDHHC4	0.38	61.51	0.64	0.43	0.83	0.26	0.15	0.41	(0,0):711,(0,1):3,(1,0):92	'0:92,1:3'	(0,0):479,(0,1):11,(1,0):57	'0:57,1:11'
chr7:151842380:151842238|151842250:-@chr7:151841798:151841966:-	ENSG00000055609	MLL3	0.42	121782	0.64	0.49	0.76	0.22	0.1	0.37	(0,0):625,(0,1):18,(1,0):37	'0:37,1:18'	(0,0):350,(0,1):18,(1,0):5	'0:5,1:18'
chr7:102129045:102128233|102128910:-@chr7:102125486:102125606:-	ENSG00000170667	RASA4B	0.67	117.91	0.73	0.3	0.97	0.06	0.03	0.11	(0,0):403,(1,0):53	'0:53'	(0,0):515,(0,1):14,(1,0):29	'0:29,1:14'
chr7:100033687:100033254|100033471:-@chr7:100032905:100033156:-	ENSG00000160813	PPP1R35	-0.25	1000000000000	0.46	0.41	0.51	0.71	0.67	0.76	(0,0):894,(0,1):122,(1,0):295,(1,1):37	'0:312,1:142'	(0,0):1427,(0,1):83,(1,0):552,(1,1):50	'0:591,1:94'
chr7:32919554:32919047|32919313:-@chr7:32914604:32914769:-	ENSG00000170852	KBTBD2	-0.27	1000000000000	0.65	0.6	0.69	0.92	0.89	0.95	(0,0):908,(0,1):98,(1,0):694,(1,1):5	'0:697,1:100'	(0,0):1008,(0,1):20,(1,0):913,(1,1):5	'0:918,1:20'
chr7:102129045:102128667|102128910:-@chr7:102125486:102125606:-	ENSG00000170667	RASA4B	0.72	1000000000000	0.84	0.57	0.99	0.12	0.06	0.21	(0,0):424,(1,0):32	'0:32'	(0,0):526,(0,1):14,(1,0):18	'0:18,1:14'
chr7:50517421:50516816|50517198:-@chr7:50515879:50515987:-	ENSG00000132436	FIGNL1	-0.21	1145.63	0.69	0.59	0.79	0.9	0.83	0.96	(0,0):700,(0,1):20,(1,0):384,(1,1):1	'0:385,1:20'	(0,0):1624,(0,1):4,(1,0):515,(1,1):24	'0:534,1:9'
chr7:102389399:102389864|102390105:+@chr7:102392139:102392248:+	NA	NA	-0.22	1000000000000	0.21	0.18	0.24	0.43	0.37	0.5	(0,0):348,(0,1):166,(1,0):149,(1,1):285	'0:209,1:391'	(0,0):462,(0,1):61,(1,0):176,(1,1):222	'0:280,1:179'
chr1:243305765:243305588|243305618:-@chr1:243303239:243303409:-	ENSG00000143702	CEP170	-0.41	1000000000000	0.18	0.13	0.24	0.59	0.52	0.64	(0,0):671,(0,1):115,(1,0):35,(1,1):1	'0:35,1:116'	(0,0):2122,(0,1):95,(1,0):188,(1,1):3	'0:191,1:95'
chr1:8021714:8021795|8021853:+@chr1:8022823:8022935:+	ENSG00000116288	PARK7	-0.43	547946	0.13	0.06	0.22	0.56	0.38	0.75	(0,0):1626,(0,1):20,(1,0):13	'0:13,1:20'	(0,0):2336,(0,1):7,(1,0):43	'0:43,1:7'
chr1:155642522:155642063|155642351:-@chr1:155640111:155640255:-	ENSG00000163374	YY1AP1	0.44	106151	0.51	0.31	0.76	0.07	0.05	0.09	(0,0):1404,(0,1):5,(1,0):33	'0:33,1:5'	(0,0):1773,(0,1):121,(1,0):61	'0:61,1:121'
chr1:155642522:155642312|155642351:-@chr1:155640111:155640255:-	ENSG00000163374	YY1AP1	0.53	143015000000	0.58	0.36	0.78	0.05	0.03	0.09	(0,0):1426,(0,1):5,(1,0):11	'0:11,1:5'	(0,0):1825,(0,1):121,(1,0):9	'0:9,1:121'
chr1:174188263:174188322|174188433:+@chr1:174190110:174190302:+	ENSG00000152061	RABGAP1L	-0.24	6344.64	0.74	0.59	0.85	0.98	0.93	1	(0,0):295,(0,1):7,(1,0):99,(1,1):5	'0:104,1:7'	(0,0):468,(1,0):189	'0:189'
chr1:170508351:170508708|170508712:+@chr1:170511632:170511733:+	ENSG00000120370	GORAB	0.21	47.85	0.63	0.56	0.7	0.42	0.32	0.52	(0,0):967,(0,1):81,(1,0):146,(1,1):204	'0:277,1:154'	(0,0):394,(0,1):47,(1,0):35,(1,1):79	'0:64,1:97'
chr1:111663315:111663138|111663154:-@chr1:111662499:111662581:-	ENSG00000156171	DRAM2	-0.22	33.96	0.67	0.53	0.78	0.89	0.81	0.94	(0,0):638,(0,1):16,(1,0):46	'0:46,1:16'	(0,0):1176,(0,1):9,(1,0):104	'0:104,1:9'
chr1:46810473:46810634|46810816:+@chr1:46818540:46818700:+	ENSG00000117481	NSUN4	-0.26	150.12	0.7	0.56	0.83	0.96	0.88	1	(0,0):868,(0,1):10,(1,0):99	'0:99,1:10'	(0,0):1117,(1,0):102	'0:102'
chr1:899487:899547|899560:+@chr1:899729:899910:+	ENSG00000187961	KLHL17	-0.49	37.06	0.19	0.05	0.4	0.68	0.49	0.85	(0,0):251,(0,1):10,(1,0):2	'0:2,1:10'	(0,0):581,(0,1):8,(1,0):23,(1,1):3	'0:25,1:9'
chr1:203764782:203764903|203764922:+@chr1:203765579:203765916:+	ENSG00000058673	ZC3H11A	-0.46	13.85	0.37	0.15	0.7	0.83	0.66	0.95	(0,0):1527,(0,1):4,(1,0):3,(1,1):12	'0:10,1:9'	(0,0):1940,(0,1):4,(1,0):28,(1,1):42	'0:59,1:15'
chr1:243305765:243305618|243305669:-@chr1:243303239:243303409:-	ENSG00000143702	CEP170	0.34	1000000000000	0.85	0.77	0.92	0.51	0.43	0.6	(0,0):697,(0,1):9,(1,0):115,(1,1):1	'0:116,1:9'	(0,0):2266,(0,1):44,(1,0):95,(1,1):3	'0:95,1:47'
chr1:155034380:155034451|155034593:+@chr1:155034721:155034845:+	ENSG00000143537	ADAM15	0.55	15.33	0.74	0.37	0.95	0.19	0.07	0.38	(0,0):484,(1,0):21	'0:21'	(0,0):621,(0,1):6,(1,0):15	'0:15,1:6'
chr1:247163376:247163214|247163250:-@chr1:247162650:247162742:-	ENSG00000197472,ENSG00000135747	ZNF695,ZNF670	-0.43	85.88	0.4	0.25	0.6	0.83	0.66	0.96	(0,0):366,(0,1):12,(1,0):18	'0:18,1:12'	(0,0):417,(0,1):2,(1,0):27	'0:27,1:2'
chr9:90340974:90341168|90341223:+@chr9:90342509:90342644:+	ENSG00000135047	CTSL1	0.27	2.52528e+07	0.44	0.35	0.53	0.17	0.13	0.23	(0,0):1313,(0,1):53,(1,0):71,(1,1):3	'0:71,1:56'	(0,0):1486,(0,1):140,(1,0):50,(1,1):7	'0:52,1:145'
chr9:90340974:90341168|90341313:+@chr9:90342509:90342644:+	ENSG00000135047	CTSL1	0.23	2038728990	0.53	0.46	0.61	0.3	0.25	0.34	(0,0):1188,(0,1):53,(1,0):196,(1,1):3	'0:198,1:54'	(0,0):1341,(0,1):140,(1,0):195,(1,1):7	'0:200,1:142'
chr9:131830477:131830611|131831254:+@chr9:131831355:131831408:+	ENSG00000148343	FAM73B	-0.54	29.47	0.28	0.15	0.49	0.82	0.47	0.98	(0,0):990,(0,1):5,(1,0):397	'0:397,1:5'	(0,0):760,(1,0):776	'0:776'
chr9:140470619:140470161|140470532:-@chr9:140469204:140469295:-	ENSG00000148399	WDR85	-0.57	128.13	0.19	0.07	0.38	0.76	0.47	0.95	(0,0):1986,(0,1):4,(1,0):111	'0:111,1:4'	(0,0):3533,(1,0):398	'0:398'
chr9:136223790:136223944|136224110:+@chr9:136224587:136224690:+	ENSG00000148291	SURF2	0.27	11.46	0.46	0.33	0.62	0.19	0.11	0.31	(0,0):2047,(0,1):12,(1,0):63	'0:63,1:12'	(0,0):1124,(0,1):15,(1,0):21	'0:21,1:15'
chr9:95869956:95870098|95870109:+@chr9:95872850:95873003:+	ENSG00000165233	C9orf89	-0.41	1903.73	0.22	0.1	0.37	0.63	0.47	0.79	(0,0):420,(0,1):24,(1,0):7	'0:7,1:24'	(0,0):655,(0,1):10,(1,0):22	'0:22,1:10'
chr9:130213684:130213329|130213560:-@chr9:130213010:130213083:-	ENSG00000197958	RPL12	0.3	1000000000000	0.46	0.39	0.54	0.16	0.14	0.2	(0,0):21357,(0,1):47,(1,0):1217	'0:1217,1:47'	(0,0):26754,(0,1):89,(1,0):533	'0:533,1:89'
chr13:111267931:111267994|111268121:+@chr13:111274563:111274713:+	ENSG00000213995	CARKD	0.25	214804	0.27	0.15	0.43	0.02	0.01	0.05	(0,0):568,(0,1):10,(1,0):25	'0:25,1:10'	(0,0):316,(0,1):31,(1,0):5	'0:5,1:31'
chr21:34127664:34127524|34127541:-@chr21:34123430:34123529:-	ENSG00000159086	GCFC1	-0.39	548425	0.48	0.37	0.59	0.87	0.72	0.96	(0,0):3768,(0,1):30,(1,0):41	'0:41,1:30'	(0,0):3605,(0,1):2,(1,0):30	'0:30,1:2'
chr21:47851443:47851892|47852129:+@chr21:47855817:47856061:+	ENSG00000160299	PCNT	-0.2	1000000000000	0.7	0.68	0.72	0.9	0.88	0.92	(0,0):1552,(0,1):363,(1,0):1746,(1,1):670	'0:2214,1:565'	(0,0):920,(0,1):64,(1,0):1182,(1,1):338	'0:1484,1:100'
chr21:30380942:30380561|30380716:-@chr21:30380082:30380444:-	ENSG00000156253	RWDD2B	-0.22	1000000000000	0.12	0.1	0.15	0.34	0.29	0.4	(0,0):1124,(0,1):315,(1,0):80,(1,1):130	'0:94,1:431'	(0,0):910,(0,1):129,(1,0):120,(1,1):73	'0:151,1:171'
chr21:45152020:45152323|45152528:+@chr21:45153950:45154004:+	ENSG00000160209	PDXK	-0.32	38.88	0.26	0.15	0.39	0.58	0.43	0.74	(0,0):354,(0,1):14,(1,0):26,(1,1):13	'0:29,1:24'	(0,0):385,(0,1):6,(1,0):42,(1,1):6	'0:46,1:8'
chr4:184366688:184366787|184366818:+@chr4:184367241:184369049:+	ENSG00000168564	CDKN2AIP	-0.39	1000000000000	0.23	0.2	0.27	0.62	0.54	0.68	(0,0):1397,(0,1):342,(1,0):137,(1,1):6972	'0:2058,1:5393'	(0,0):662,(0,1):70,(1,0):148,(1,1):2747	'0:1763,1:1202'
chr4:153456393:153456093|153456279:-@chr4:153332455:153333024:-	NA	NA	-0.26	70.52	0.41	0.32	0.51	0.67	0.56	0.78	(0,0):965,(0,1):13,(1,0):87,(1,1):338	'0:181,1:257'	(0,0):490,(0,1):6,(1,0):115,(1,1):289	'0:333,1:77'
chr4:15008929:15009210|15009219:+@chr4:15018812:15018902:+	ENSG00000137449	CPEB2	0.29	1449.38	0.32	0.16	0.48	0.03	0.01	0.1	(0,0):421,(0,1):19,(1,0):9,(1,1):15	'0:14,1:29'	(0,0):903,(0,1):34,(1,1):14	'0:0,1:48'
chr11:36616063:36616142|36616191:+@chr11:36631631:36631789:+	ENSG00000166352	C11orf74	0.27	13.12	0.66	0.5	0.8	0.39	0.29	0.49	(0,0):766,(0,1):9,(1,0):50,(1,1):7	'0:54,1:12'	(0,0):1371,(0,1):38,(1,0):55	'0:55,1:38'
chr11:862550:862741|864352:+@chr11:864437:864511:+	ENSG00000214063	TSPAN4	0.68	35045354864	0.76	0.48	0.97	0.08	0.05	0.13	(0,0):317,(0,1):1,(1,0):257	'0:257,1:1'	(0,0):463,(0,1):18,(1,0):113,(1,1):1	'0:113,1:19'
chr11:5625764:5625859|5626027:+@chr11:5626567:5626797:+	ENSG00000121236,ENSG00000258588	TRIM6,TRIM6-TRIM34	0.32	19.49	0.36	0.15	0.7	0.04	0.01	0.08	(0,0):80,(0,1):3,(1,0):6,(1,1):1	'0:7,1:3'	(0,0):236,(0,1):28,(1,0):4,(1,1):4	'0:5,1:31'
chr11:57529234:57529540|57529591:+@chr11:57561482:57561553:+	ENSG00000198561	CTNND1	-0.35	17.93	0.58	0.38	0.79	0.93	0.79	0.98	(0,0):1493,(0,1):5,(1,0):16,(1,1):21	'0:32,1:10'	(0,0):1950,(0,1):1,(1,0):40,(1,1):23	'0:62,1:2'
chr11:61189080:61187942|61188862:-@chr11:61187421:61187566:-	ENSG00000149532	CPSF7	-0.44	91448.3	0.4	0.3	0.53	0.84	0.7	0.95	(0,0):3024,(0,1):17,(1,0):197,(1,1):4	'0:199,1:19'	(0,0):2558,(0,1):3,(1,0):347,(1,1):7	'0:352,1:5'
chr11:118899136:118898338|118898904:-@chr11:118897647:118897805:-	ENSG00000137700	SLC37A4	-0.6	1000000000000	0.32	0.24	0.41	0.92	0.84	0.96	(0,0):1619,(0,1):31,(1,0):146,(1,1):15	'0:149,1:43'	(0,0):3883,(0,1):5,(1,0):604,(1,1):20	'0:624,1:5'
chr11:75112684:75112777|75113490:+@chr11:75115064:75115251:+	ENSG00000149273	RPS3	-0.21	126.85	0.33	0.28	0.4	0.54	0.47	0.62	(0,0):67264,(0,1):5,(1,0):1287,(1,1):135	'0:1326,1:101'	(0,0):126944,(0,1):5,(1,0):2484,(1,1):178	'0:2578,1:89'
chr11:118889476:118889680|118890027:+@chr11:118892470:118892596:+	ENSG00000196655	TRAPPC4	0.33	23.49	0.46	0.27	0.7	0.13	0.07	0.22	(0,0):2183,(0,1):3,(1,0):51,(1,1):13	'0:55,1:12'	(0,0):2677,(1,0):18,(1,1):25	'0:26,1:17'
chr11:124747415:124747554|124748027:+@chr11:124748194:124748332:+	ENSG00000154134	ROBO3	-0.41	10.03	0.4	0.22	0.65	0.81	0.56	0.96	(0,0):156,(0,1):5,(1,0):52	'0:52,1:5'	(0,0):416,(0,1):1,(1,0):102	'0:102,1:1'
chr11:65653134:65652980|65653001:-@chr11:65652549:65652657:-	ENSG00000172500	FIBP	-0.28	46.05	0.11	0.05	0.21	0.39	0.27	0.53	(0,0):1649,(0,1):36,(1,0):6	'0:6,1:36'	(0,0):2078,(0,1):25,(1,0):23	'0:23,1:25'
chr11:94227040:94226850|94226957:-@chr11:94225948:94226072:-	ENSG00000020922	MRE11A	-0.42	291.19	0.4	0.26	0.57	0.82	0.65	0.95	(0,0):342,(0,1):11,(1,0):52	'0:52,1:11'	(0,0):428,(0,1):3,(1,0):110	'0:110,1:3'
chr11:82878457:82878547|82878940:+@chr11:82879470:82881037:+	ENSG00000165494	PCF11	-0.28	1000000000000	0.08	0.07	0.09	0.36	0.33	0.4	(0,0):2336,(0,1):586,(1,0):267,(1,1):7963	'0:936,1:7880'	(0,0):758,(0,1):173,(1,0):385,(1,1):2424	'0:1292,1:1690'
chr11:18433853:18433955|18434009:+@chr11:18434256:18434390:+	NA	NA	-0.38	15.7	0.04	0.01	0.12	0.42	0.17	0.69	(0,0):134,(0,1):17,(1,0):1	'0:1,1:17'	(0,0):91,(0,1):5,(1,0):6	'0:6,1:5'

## Sheet: MXE
event_name	ensg_id	gsymbol	diff	bayes_factor	MP_12_posterior_mean	MP_12_ci_low	MP_12_ci_high	Mock_posterior_mean	Mock_ci_low	Mock_ci_high	MP_12_counts	MP_12_assigned_counts	Mock_counts	Mock_assigned_counts
chr3:48960181:48960244:+@chr3:48962151:48962272:+@chr3:48964895:48965246:+@chr3:48982569:48982614:+	ENSG00000177479	ARIH2	0.26	3.23815e+09	0.91	0.84	0.95	0.65	0.56	0.73	(0,0):5456,(0,1):8,(1,0):1196	'0:1196,1:8'	(0,0):4023,(0,1):23,(1,0):597	'0:597,1:23'
chr3:48732523:48732854:-@chr3:48732135:48732257:-@chr3:48731892:48731958:-@chr3:48730884:48731673:-	ENSG00000068745	IP6K2	-0.37	2329.92	0.38	0.23	0.56	0.75	0.63	0.86	(0,0):1851,(0,1):8,(1,0):16,(1,1):368	'0:167,1:225'	(0,0):3074,(0,1):9,(1,0):79,(1,1):878	'0:702,1:264'
chr3:37083759:37083822:+@chr3:37089010:37089174:+@chr3:37090008:37090100:+@chr3:37090395:37090508:+	ENSG00000076242	MLH1	0.31	11.28	0.5	0.36	0.64	0.19	0.08	0.35	(0,0):1617,(0,1):15,(1,0):38	'0:38,1:15'	(0,0):1569,(0,1):13,(1,0):6	'0:6,1:13'
chr3:37053502:37053590:+@chr3:37055923:37056035:+@chr3:37061801:37061954:+@chr3:37067128:37067498:+	ENSG00000076242	MLH1	-0.22	1000000000000	0.71	0.67	0.75	0.93	0.89	0.96	(0,0):2523,(0,1):111,(1,0):361,(1,1):320	'0:591,1:201'	(0,0):2400,(0,1):16,(1,0):298,(1,1):283	'0:559,1:38'
chr3:56593597:56593622:+@chr3:56594890:56595040:+@chr3:56595285:56595406:+@chr3:56597712:56598153:+	ENSG00000180376	CCDC66	0.69	1000000000000	0.87	0.8	0.92	0.18	0.07	0.34	(0,0):2876,(0,1):11,(1,0):147,(1,1):618	'0:705,1:71'	(0,0):951,(0,1):7,(1,0):5,(1,1):211	'0:40,1:183'
chr3:9470507:9470693:+@chr3:9471511:9471735:+@chr3:9475054:9475246:+@chr3:9475529:9475634:+	ENSG00000168137	SETD5	0.2	3934.86	0.75	0.69	0.81	0.55	0.49	0.61	(0,0):1211,(0,1):45,(1,0):166,(1,1):1	'0:167,1:45'	(0,0):2964,(0,1):114,(1,0):166,(1,1):2	'0:167,1:115'
chr20:34252724:34252878:-@chr20:34246852:34246936:-@chr20:34243124:34243266:-@chr20:34220717:34220845:-	ENSG00000214078,ENSG00000244005	CPNE1,NFS1	0.6	101.25	0.94	0.85	0.98	0.34	0.06	0.74	(0,0):17938,(0,1):1,(1,0):43	'0:43,1:1'	(0,0):29872,(0,1):3,(1,0):1	'0:1,1:3'
chr20:34328746:34328809:-@chr20:34328447:34328519:-@chr20:34327315:34327469:-@chr20:34326890:34326939:-	ENSG00000131051	RBM39	0.29	115.26	0.32	0.15	0.57	0.03	0	0.09	(0,0):7457,(0,1):5,(1,0):19	'0:19,1:5'	(0,0):8196,(0,1):7	'0:0,1:7'
chr20:34252682:34252878:-@chr20:34246852:34246936:-@chr20:34243124:34243266:-@chr20:34220717:34220845:-	ENSG00000214078,ENSG00000244005	CPNE1,NFS1	0.42	411.97	0.57	0.44	0.69	0.15	0.04	0.29	(0,0):17930,(0,1):17,(1,0):35	'0:35,1:17'	(0,0):29849,(0,1):22,(1,0):5	'0:5,1:22'
chr17:56494378:56494931:-@chr17:56492687:56493120:-@chr17:56448272:56448394:-@chr17:56440887:56440961:-	ENSG00000108375	RNF43	-0.33	16.16	0.32	0.18	0.48	0.65	0.49	0.83	(0,0):595,(0,1):7,(1,0):23,(1,1):74	'0:53,1:51'	(0,0):1072,(0,1):2,(1,0):70,(1,1):141	'0:177,1:36'
chr17:1619817:1619927:+@chr17:1631284:1631920:+@chr17:1633674:1633781:+@chr17:1634049:1634239:+	ENSG00000167716	WDR81	0.23	12.67	0.86	0.76	0.94	0.63	0.52	0.74	(0,0):3155,(0,1):6,(1,0):285,(1,1):3	'0:287,1:7'	(0,0):1642,(0,1):17,(1,0):171	'0:171,1:17'
chr17:37985640:37985741:-@chr17:37948926:37949186:-@chr17:37933904:37934020:-@chr17:37913968:37922746:-	NA	NA	-0.38	1065.99	0.13	0.06	0.24	0.51	0.33	0.71	(0,0):403,(0,1):27,(1,0):5,(1,1):977	'0:202,1:807'	(0,0):118,(0,1):7,(1,0):12,(1,1):516	'0:303,1:232'
chr17:5386129:5386202:-@chr17:5384421:5384709:-@chr17:5383707:5383902:-@chr17:5383374:5383464:-	ENSG00000072849	DERL2	0.2	24.51	0.5	0.45	0.56	0.3	0.22	0.4	(0,0):3750,(0,1):120,(1,0):248	'0:248,1:120'	(0,0):1555,(0,1):38,(1,0):33	'0:33,1:38'
chr17:56494378:56494931:-@chr17:56492687:56493323:-@chr17:56448272:56448394:-@chr17:56440887:56440961:-	ENSG00000108375	RNF43	-0.3	45.31	0.59	0.46	0.74	0.89	0.78	0.97	(0,0):542,(0,1):7,(1,0):76,(1,1):74	'0:126,1:31'	(0,0):955,(0,1):2,(1,0):187,(1,1):141	'0:316,1:14'
chr17:73285435:73285530:-@chr17:73284583:73284672:-@chr17:73284469:73284542:-@chr17:73282714:73282883:-	ENSG00000125454	SLC25A19	0.32	128.25	0.45	0.31	0.6	0.13	0.05	0.25	(0,0):1139,(0,1):18,(1,0):17,(1,1):1	'0:17,1:19'	(0,0):629,(0,1):32,(1,0):5,(1,1):3	'0:5,1:35'
chr17:3540401:3540610:+@chr17:3543482:3543561:+@chr17:3558292:3558395:+@chr17:3558515:3558646:+	ENSG00000040531	CTNS	-0.44	768.94	0.2	0.1	0.34	0.64	0.48	0.81	(0,0):839,(0,1):24,(1,0):6	'0:6,1:24'	(0,0):623,(0,1):9,(1,0):20	'0:20,1:9'
chr8:91013580:91013789:+@chr8:91017676:91017959:+@chr8:91027769:91027894:+@chr8:91029352:91029554:+	NA	NA	-0.39	2643.05	0.08	0.02	0.19	0.47	0.34	0.62	(0,0):819,(0,1):9,(1,0):1,(1,1):16	'0:3,1:23'	(0,0):1960,(0,1):17,(1,0):29,(1,1):13	'0:33,1:26'
chr8:142011224:142011412:-@chr8:141958765:141958822:-@chr8:141935760:141935848:-@chr8:141900642:141900868:-	ENSG00000169398	PTK2	0.25	1000000000000	0.85	0.79	0.9	0.6	0.53	0.67	(0,0):843,(0,1):23,(1,0):169,(1,1):16	'0:184,1:24'	(0,0):963,(0,1):73,(1,0):137,(1,1):23	'0:151,1:82'
chr8:144679518:144679845:-@chr8:144674817:144674830:-@chr8:144672778:144672899:-@chr8:144671161:144672251:-	ENSG00000104529	EEF1D	-0.2	54.87	0.29	0.23	0.35	0.49	0.4	0.58	(0,0):8276,(0,1):52,(1,0):76,(1,1):1877	'0:671,1:1334'	(0,0):6525,(0,1):20,(1,0):82,(1,1):1319	'0:680,1:741'
chr8:144679518:144679845:-@chr8:144674817:144674830:-@chr8:144672778:144672905:-@chr8:144671161:144672251:-	ENSG00000104529	EEF1D	-0.22	5508.32	0.28	0.22	0.34	0.5	0.41	0.6	(0,0):8275,(0,1):52,(1,0):77,(1,1):1877	'0:574,1:1432'	(0,0):6518,(0,1):20,(1,0):89,(1,1):1319	'0:754,1:674'
chr8:141935661:141935848:-@chr8:141930913:141931231:-@chr8:141919648:141919720:-@chr8:141900642:141900868:-	ENSG00000169398	PTK2	0.6	5.52812e+07	0.87	0.73	0.97	0.27	0.11	0.48	(0,0):839,(0,1):1,(1,0):50,(1,1):12	'0:62,1:1'	(0,0):978,(1,0):7,(1,1):22	'0:7,1:22'
chr8:142012113:142012315:-@chr8:141993941:141994254:-@chr8:141935760:141935848:-@chr8:141900642:141900868:-	NA	NA	-0.39	84303.4	0.03	0.01	0.08	0.42	0.3	0.55	(0,0):1020,(0,1):38,(1,0):2,(1,1):12	'0:2,1:50'	(0,0):1124,(0,1):20,(1,0):40,(1,1):22	'0:46,1:36'
chr8:37963311:37963657:+@chr8:37963896:37963962:+@chr8:37964539:37964684:+@chr8:37967897:37967985:+	ENSG00000129691	ASH2L	-0.33	66.78	0.46	0.33	0.58	0.79	0.67	0.89	(0,0):1056,(0,1):24,(1,0):29	'0:29,1:24'	(0,0):967,(0,1):8,(1,0):49,(1,1):3	'0:50,1:10'
chr8:87519224:87519341:-@chr8:87517529:87517608:-@chr8:87507058:87507195:-@chr8:87500781:87500868:-	ENSG00000176623	FAM82B	-0.61	27.64	0.14	0.03	0.33	0.75	0.33	0.98	(0,0):625,(0,1):8,(1,0):2	'0:2,1:8'	(0,0):667,(1,0):4	'0:4'
chr8:144679518:144679845:-@chr8:144674817:144674830:-@chr8:144672778:144672908:-@chr8:144671161:144672251:-	ENSG00000104529	EEF1D	-0.28	240504	0.36	0.3	0.43	0.64	0.55	0.73	(0,0):8248,(0,1):52,(1,0):104,(1,1):1877	'0:769,1:1264'	(0,0):6481,(0,1):20,(1,0):126,(1,1):1319	'0:965,1:500'
chr8:144679518:144679845:-@chr8:144674817:144674830:-@chr8:144672815:144672905:-@chr8:144671161:144672251:-	ENSG00000104529	EEF1D	-0.2	146.27	0.1	0.06	0.15	0.3	0.21	0.39	(0,0):8333,(0,1):52,(1,0):19,(1,1):1877	'0:239,1:1709'	(0,0):6572,(0,1):20,(1,0):35,(1,1):1319	'0:393,1:981'
chr8:144679518:144679845:-@chr8:144674817:144674830:-@chr8:144672815:144672908:-@chr8:144671161:144672251:-	ENSG00000104529	EEF1D	-0.24	42001.6	0.16	0.11	0.22	0.4	0.31	0.5	(0,0):8320,(0,1):52,(1,0):32,(1,1):1877	'0:323,1:1638'	(0,0):6555,(0,1):20,(1,0):52,(1,1):1319	'0:505,1:886'
chr8:91013580:91013789:+@chr8:91017520:91017597:+@chr8:91017676:91017959:+@chr8:91029352:91029554:+	NA	NA	-0.46	51.66	0.1	0.01	0.29	0.56	0.36	0.75	(0,0):826,(0,1):2,(1,0):1,(1,1):16	'0:1,1:18'	(0,0):1969,(0,1):8,(1,0):29,(1,1):13	'0:36,1:14'
chr19:21106059:21106209:+@chr19:21116830:21116956:+@chr19:21117755:21117853:+@chr19:21131550:21133503:+	NA	NA	-0.4	23228.3	0.18	0.07	0.31	0.58	0.42	0.76	(0,0):130,(0,1):23,(1,0):5,(1,1):379	'0:65,1:342'	(0,0):283,(0,1):9,(1,0):16,(1,1):346	'0:199,1:172'
chr19:17531347:17531443:+@chr19:17533141:17533267:+@chr19:17534307:17534426:+@chr19:17534502:17534608:+	ENSG00000141971	FAM125A	-0.39	36.57	0.38	0.18	0.61	0.77	0.63	0.88	(0,0):1473,(0,1):13,(1,0):8	'0:8,1:13'	(0,0):3021,(0,1):7,(1,0):27	'0:27,1:7'
chr15:75917677:75918029:-@chr15:75917056:75917276:-@chr15:75914683:75914831:-@chr15:75913235:75913397:-	ENSG00000169371	SNUPN	0.52	27246.2	0.6	0.37	0.78	0.08	0	0.2	(0,0):505,(0,1):5,(1,0):11,(1,1):17	'0:22,1:11'	(0,0):508,(0,1):15,(1,0):1,(1,1):41	'0:1,1:56'
chr15:50647182:50647605:-@chr15:50638569:50638592:-@chr15:50606613:50606867:-@chr15:50601888:50601995:-	ENSG00000104064	GABPB1	0.29	10.71	0.4	0.24	0.59	0.11	0.03	0.25	(0,0):1346,(0,1):7,(1,0):19,(1,1):24	'0:24,1:26'	(0,0):1713,(0,1):3,(1,0):4,(1,1):42	'0:10,1:39'
chr15:99789376:99789815:-@chr15:99785594:99785715:-@chr15:99781570:99781764:-@chr15:99768738:99768937:-	ENSG00000103852	TTC23	0.26	15728.9	0.56	0.47	0.65	0.3	0.24	0.37	(0,0):452,(0,1):40,(1,0):66,(1,1):67	'0:99,1:74'	(0,0):685,(0,1):97,(1,0):53,(1,1):98	'0:94,1:154'
chr15:43477466:43477805:+@chr15:43478018:43478431:+@chr15:43481397:43481478:+@chr15:43482253:43482349:+	ENSG00000166946	CCNDBP1	-0.44	1000000000000	0.44	0.32	0.56	0.88	0.79	0.95	(0,0):1087,(0,1):22,(1,0):53,(1,1):3	'0:54,1:24'	(0,0):1220,(0,1):4,(1,0):108,(1,1):8	'0:114,1:6'
chr15:75917677:75918029:-@chr15:75917056:75917276:-@chr15:75914683:75914749:-@chr15:75913235:75913397:-	ENSG00000169371	SNUPN	0.49	65.49	0.57	0.3	0.83	0.08	0.01	0.27	(0,0):507,(0,1):3,(1,0):11,(1,1):17	'0:20,1:11'	(0,0):522,(0,1):1,(1,0):1,(1,1):41	'0:6,1:37'
chr10:5754786:5754881:+@chr10:5756098:5756170:+@chr10:5759622:5759713:+@chr10:5762507:5762631:+	ENSG00000108021	FAM208B	-0.53	38.03	0.16	0.06	0.29	0.69	0.34	0.91	(0,0):1247,(0,1):29,(1,0):6	'0:6,1:29'	(0,0):829,(0,1):2,(1,0):6	'0:6,1:2'
chr10:114917780:114917828:+@chr10:114918426:114918476:+@chr10:114919679:114919751:+@chr10:114925314:114927436:+	ENSG00000148737	TCF7L2	0.3	16.18	0.5	0.35	0.65	0.2	0.08	0.36	(0,0):742,(0,1):11,(1,0):30,(1,1):3112	'0:1129,1:2024'	(0,0):649,(0,1):17,(1,0):7,(1,1):1849	'0:214,1:1659'
chr10:123298106:123298229:-@chr10:123279493:123279683:-@chr10:123274637:123274833:-@chr10:123263304:123263455:-	ENSG00000066468	FGFR2	-0.31	3.98502e+09	0.15	0.08	0.24	0.46	0.39	0.53	(0,0):853,(0,1):57,(1,0):10	'0:10,1:57'	(0,0):2383,(0,1):88,(1,0):77	'0:77,1:88'
chr12:110390897:110391039:-@chr12:110389017:110389121:-@chr12:110385061:110385309:-@chr12:110376970:110377052:-	ENSG00000139436	GIT2	0.3	13.11	0.63	0.46	0.77	0.33	0.21	0.48	(0,0):1341,(0,1):8,(1,0):47	'0:47,1:8'	(0,0):1729,(0,1):16,(1,0):23	'0:23,1:16'
chr12:69207334:69207408:+@chr12:69208383:69208469:+@chr12:69209408:69209500:+@chr12:69210592:69210725:+	ENSG00000135679	MDM2	-0.41	11.17	0.45	0.28	0.63	0.86	0.63	1	(0,0):6874,(0,1):19,(1,0):17	'0:17,1:19'	(0,0):700,(1,0):8	'0:8'
chr12:122710512:122711200:-@chr12:122709192:122709295:-@chr12:122709059:122709191:-@chr12:122701306:122701416:-	ENSG00000184047,ENSG00000256861	DIABLO,RP11-512M8.5	-0.28	58.71	0.68	0.52	0.83	0.96	0.86	1	(0,0):1820,(0,1):6,(1,0):16,(1,1):5	'0:21,1:6'	(0,0):1801,(1,0):26,(1,1):1	'0:27'
chr12:9845424:9845527:+@chr12:9845630:9845711:+@chr12:9846421:9846544:+@chr12:9847356:9852151:+	NA	NA	-0.55	1000000000000	0.09	0.03	0.18	0.64	0.44	0.83	(0,0):263,(0,1):31,(1,0):3,(1,1):783	'0:24,1:793'	(0,0):451,(0,1):5,(1,0):14,(1,1):419	'0:324,1:114'
chr12:50794592:50794811:+@chr12:50796458:50796596:+@chr12:50810129:50810217:+@chr12:50821545:50821692:+	ENSG00000161813	LARP4	0.43	951472	0.97	0.9	1	0.54	0.32	0.75	(0,0):1669,(1,0):38,(1,1):1	'0:39'	(0,0):982,(0,1):9,(1,0):13	'0:13,1:9'
chr12:50794592:50794811:+@chr12:50806188:50806236:+@chr12:50810129:50810217:+@chr12:50821545:50821692:+	ENSG00000161813	LARP4	-0.22	7789.58	0.01	0	0.04	0.23	0.11	0.37	(0,0):1613,(0,1):94,(1,1):1	'0:0,1:95'	(0,0):969,(0,1):26,(1,0):9	'0:9,1:26'
chr12:110390897:110391039:-@chr12:110388972:110389121:-@chr12:110385061:110386651:-@chr12:110376970:110377052:-	ENSG00000139436	GIT2	-0.23	95.2	0.13	0.08	0.18	0.36	0.28	0.45	(0,0):1288,(0,1):27,(1,0):81	'0:81,1:27'	(0,0):1466,(0,1):26,(1,0):276	'0:276,1:26'
chr12:49412515:49412629:-@chr12:49410940:49411333:-@chr12:49410390:49410622:-@chr12:49406845:49406893:-	ENSG00000181929	PRKAG1	0.58	15433.4	0.66	0.37	0.9	0.08	0.01	0.22	(0,0):474,(0,1):1,(1,0):9	'0:9,1:1'	(0,0):232,(0,1):14,(1,0):2	'0:2,1:14'
chr12:118454506:118454697:+@chr12:118455495:118455620:+@chr12:118455800:118455858:+@chr12:118456877:118456941:+	ENSG00000111445	RFC5	-0.43	1.40289e+07	0.54	0.32	0.73	0.97	0.85	1	(0,0):933,(0,1):4,(1,0):12,(1,1):4	'0:13,1:7'	(0,0):1630,(1,0):46	'0:46'
chr16:188149:188333:-@chr16:180521:180590:-@chr16:169125:169254:-@chr16:167300:167374:-	ENSG00000103148	NPRL3	0.63	54.43	0.77	0.48	0.95	0.14	0.02	0.35	(0,0):375,(0,1):1,(1,0):8	'0:8,1:1'	(0,0):428,(0,1):8,(1,0):2	'0:2,1:8'
chr16:71913810:71913926:-@chr16:71901796:71901940:-@chr16:71898806:71898951:-@chr16:71898041:71898145:-	ENSG00000102984	ZNF821	0.35	16.94	0.47	0.24	0.71	0.12	0.03	0.28	(0,0):553,(0,1):8,(1,0):7	'0:7,1:8'	(0,0):847,(0,1):20,(1,0):2	'0:2,1:20'
chr16:89753076:89753167:+@chr16:89753997:89754223:+@chr16:89755660:89755732:+@chr16:89756961:89757032:+	ENSG00000185324	CDK10	0.55	16.8	0.58	0.18	0.98	0.03	0.01	0.08	(0,0):689,(1,0):3	'0:3'	(0,0):1628,(0,1):15,(1,0):2	'0:2,1:15'
chr16:21868580:21868737:-@chr16:21863236:21863367:-@chr16:21863091:21863176:-@chr16:21858734:21858862:-	ENSG00000185864	61E3.4	-0.46	14.64	0.41	0.21	0.6	0.87	0.6	1	(0,0):1764,(0,1):11,(1,0):10	'0:10,1:11'	(0,0):1222,(1,0):13	'0:13'
chr16:21436300:21436457:-@chr16:21430956:21431087:-@chr16:21430811:21430896:-@chr16:21426278:21426406:-	ENSG00000169246	NPIPL3	-0.52	21.95	0.31	0.13	0.53	0.83	0.57	0.98	(0,0):2808,(0,1):11,(1,0):6	'0:6,1:11'	(0,0):1278,(0,1):1,(1,0):13	'0:13,1:1'
chr16:188149:188333:-@chr16:180521:180590:-@chr16:169125:169254:-@chr16:162621:162774:-	ENSG00000103148	NPRL3	0.37	32.95	0.92	0.78	0.99	0.55	0.36	0.73	(0,0):605,(0,1):1,(1,0):26	'0:26,1:1'	(0,0):820,(0,1):8,(1,0):14	'0:14,1:8'
chr16:22518495:22518720:+@chr16:22524745:22524842:+@chr16:22524843:22524921:+@chr16:22525085:22525242:+	ENSG00000243716	61E3.4	-0.29	23.31	0.28	0.2	0.37	0.57	0.39	0.73	(0,0):1190,(0,1):63,(1,0):27	'0:27,1:63'	(0,0):1060,(0,1):12,(1,0):19	'0:19,1:12'
chrX:41419032:41419100:-@chrX:41416285:41416353:-@chrX:41414853:41414888:-@chrX:41412972:41413168:-	ENSG00000147044	CASK	0.69	1000000000000	0.76	0.63	0.87	0.07	0.02	0.13	(0,0):1208,(0,1):10,(1,0):51,(1,1):2	'0:52,1:11'	(0,0):1128,(0,1):47,(1,0):5	'0:5,1:47'
chr14:55312486:55312570:-@chr14:55310719:55310861:-@chr14:55310500:55310587:-@chr14:55308724:55309772:-	NA	NA	0.42	4.39477e+07	0.93	0.87	0.97	0.51	0.35	0.67	(0,0):2136,(0,1):4,(1,0):198,(1,1):2292	'0:2347,1:147'	(0,0):1704,(1,0):31,(1,1):1064	'0:845,1:250'
chr14:31099683:31099771:+@chr14:31103153:31103243:+@chr14:31108983:31109070:+@chr14:31112522:31112611:+	ENSG00000092108	SCFD1	-0.49	897.6	0.38	0.21	0.58	0.87	0.67	0.98	(0,0):3136,(0,1):13,(1,0):8	'0:8,1:13'	(0,0):2471,(0,1):1,(1,0):15	'0:15,1:1'
chr14:31404369:31404510:-@chr14:31398407:31398517:-@chr14:31388172:31388312:-@chr14:31382730:31382863:-	ENSG00000196792	STRN3	0.26	20.95	0.46	0.32	0.6	0.2	0.11	0.31	(0,0):1664,(0,1):26,(1,0):28	'0:28,1:26'	(0,0):1257,(0,1):36,(1,0):11	'0:11,1:36'
chr14:102606189:102606509:+@chr14:102661275:102661457:+@chr14:102674940:102676199:+@chr14:102689167:102690010:+	ENSG00000140153	WDR20	-0.22	1000000000000	0.4	0.38	0.43	0.62	0.59	0.65	(0,0):1871,(0,1):428,(1,0):728,(1,1):301	'0:856,1:601'	(0,0):2181,(0,1):290,(1,0):1122,(1,1):255	'0:1290,1:377'
chr14:74766853:74766971:-@chr14:74766251:74766378:-@chr14:74764342:74764772:-@chr14:74763036:74763152:-	ENSG00000119688	ABCD4	-0.54	20430.4	0.2	0.09	0.35	0.74	0.52	0.94	(0,0):561,(0,1):11,(1,0):13	'0:13,1:11'	(0,0):1302,(0,1):2,(1,0):32	'0:32,1:2'
chr14:35565764:35565839:-@chr14:35564254:35564390:-@chr14:35560276:35560413:-@chr14:35557157:35557216:-	ENSG00000092020	PPP2R3C	0.57	3152.54	0.79	0.64	0.92	0.22	0.09	0.4	(0,0):2124,(0,1):4,(1,0):20	'0:20,1:4'	(0,0):1529,(0,1):17,(1,0):4	'0:4,1:17'
chr14:74766853:74766971:-@chr14:74766251:74766378:-@chr14:74764633:74764772:-@chr14:74763036:74763152:-	ENSG00000119688	ABCD4	-0.55	5.73775e+07	0.36	0.16	0.56	0.91	0.81	0.97	(0,0):567,(0,1):11,(1,0):7	'0:7,1:11'	(0,0):1298,(0,1):2,(1,0):36	'0:36,1:2'
chr14:21731470:21731495:-@chr14:21730760:21730927:-@chr14:21704532:21704619:-@chr14:21702112:21702388:-	ENSG00000092199	HNRNPC	0.37	1000000000000	0.48	0.43	0.54	0.11	0.09	0.13	(0,0):26830,(0,1):21,(1,0):405,(1,1):1002	'0:863,1:565'	(0,0):39456,(0,1):23,(1,0):134,(1,1):1550	'0:307,1:1400'
chr14:100842833:100843041:+@chr14:100847247:100848083:+@chr14:100934358:100934505:+@chr14:100950331:100950461:+	ENSG00000176473	WDR25	-0.24	24.14	0.53	0.43	0.63	0.77	0.67	0.85	(0,0):595,(0,1):28,(1,0):173	'0:173,1:28'	(0,0):317,(0,1):14,(1,0):246,(1,1):4	'0:248,1:16'
chr5:56205887:56206221:+@chr5:56206869:56206938:+@chr5:56206996:56207363:+@chr5:56208838:56208961:+	ENSG00000155542	SETD9	-0.37	515.09	0.38	0.28	0.49	0.75	0.6	0.88	(0,0):221,(0,1):28,(1,0):49,(1,1):8	'0:54,1:31'	(0,0):221,(0,1):8,(1,0):63,(1,1):6	'0:65,1:12'
chr5:121739488:121739560:+@chr5:121758563:121759434:+@chr5:121761047:121761226:+@chr5:121767664:121767777:+	ENSG00000064692	SNCAIP	-0.32	35.02	0.36	0.24	0.5	0.68	0.54	0.82	(0,0):104,(0,1):12,(1,0):71	'0:71,1:12'	(0,0):324,(0,1):7,(1,0):164	'0:164,1:7'
chr5:68665639:68665760:+@chr5:68666862:68666998:+@chr5:68667861:68668044:+@chr5:68669657:68669914:+	ENSG00000152942	RAD17	-0.22	1000000000000	0.56	0.5	0.62	0.78	0.73	0.82	(0,0):1454,(0,1):105,(1,0):175,(1,1):38	'0:198,1:120'	(0,0):1878,(0,1):75,(1,0):330,(1,1):32	'0:354,1:83'
chr5:133901806:133902270:+@chr5:133909335:133909452:+@chr5:133912458:133912586:+@chr5:133914184:133915164:+	ENSG00000043143	PHF15	-0.28	1000000000000	0.2	0.16	0.24	0.48	0.41	0.56	(0,0):734,(0,1):326,(1,0):83,(1,1):921	'0:252,1:1078'	(0,0):492,(0,1):85,(1,0):82,(1,1):440	'0:303,1:304'
chr5:1632960:1633021:-@chr5:1632759:1632866:-@chr5:1630524:1630681:-@chr5:1628870:1629745:-	ENSG00000188002	RP11-43F13.1	0.33	402	0.61	0.47	0.75	0.28	0.19	0.39	(0,0):418,(0,1):11,(1,0):32,(1,1):287	'0:208,1:122'	(0,0):713,(0,1):32,(1,0):26,(1,1):643	'0:187,1:514'
chr5:133657482:133657594:-@chr5:133655049:133655188:-@chr5:133647983:133648071:-@chr5:133644265:133644418:-	ENSG00000006837	CDKL3	0.67	1000000000000	0.96	0.88	0.99	0.29	0.14	0.53	(0,0):730,(1,0):49	'0:49'	(0,0):396,(0,1):9,(1,0):5	'0:5,1:9'
chr5:115177087:115177548:-@chr5:115176515:115176631:-@chr5:115176194:115176309:-@chr5:115173325:115173461:-	ENSG00000145782	ATG12	-0.32	50.89	0.47	0.32	0.62	0.79	0.68	0.88	(0,0):725,(0,1):21,(1,0):18,(1,1):118	'0:68,1:89'	(0,0):1279,(0,1):8,(1,0):33,(1,1):50	'0:69,1:22'
chr5:179044515:179044650:-@chr5:179044022:179044111:-@chr5:179043870:179043959:-@chr5:179043127:179043219:-	ENSG00000169045	HNRNPH1	0.24	2.3954e+11	0.69	0.63	0.74	0.45	0.37	0.52	(0,0):21971,(0,1):84,(1,0):188	'0:188,1:84'	(0,0):22480,(0,1):94,(1,0):75	'0:75,1:94'
chr5:140071018:140071341:+@chr5:140073076:140073250:+@chr5:140073520:140073639:+@chr5:140075323:140075430:+	ENSG00000112855	HARS2	-0.55	118.82	0.32	0.1	0.63	0.87	0.72	0.97	(0,0):1541,(0,1):4,(1,0):3,(1,1):25	'0:19,1:13'	(0,0):1873,(0,1):2,(1,0):31,(1,1):39	'0:59,1:13'
chr5:140071018:140071341:+@chr5:140073076:140073250:+@chr5:140073520:140073639:+@chr5:140073770:140073865:+	ENSG00000112855	HARS2	-0.43	7.24387e+08	0.14	0.05	0.27	0.57	0.43	0.72	(0,0):768,(0,1):15,(1,0):3,(1,1):25	'0:9,1:34'	(0,0):975,(0,1):15,(1,0):31,(1,1):39	'0:58,1:27'
chr22:18314620:18314873:-@chr22:18310410:18310547:-@chr22:18309220:18309282:-@chr22:18305713:18305826:-	ENSG00000243156	MICAL3	-0.56	13.17	0.26	0.1	0.49	0.82	0.4	0.98	(0,0):433,(0,1):8,(1,0):4,(1,1):6	'0:6,1:12'	(0,0):307,(1,0):6,(1,1):1	'0:7'
chr22:24032423:24032543:-@chr22:24029025:24029182:-@chr22:24025912:24026054:-@chr22:24002052:24002187:-	ENSG00000228315	GUSBP11	-0.34	153.96	0.14	0.06	0.27	0.48	0.32	0.63	(0,0):860,(0,1):36,(1,0):6	'0:6,1:36'	(0,0):704,(0,1):17,(1,0):17	'0:17,1:17'
chr22:24032423:24032543:-@chr22:24029018:24029182:-@chr22:24025912:24026054:-@chr22:24002052:24002187:-	ENSG00000228315	GUSBP11	-0.35	2550.52	0.12	0.04	0.21	0.47	0.31	0.63	(0,0):861,(0,1):36,(1,0):5	'0:5,1:36'	(0,0):704,(0,1):17,(1,0):17	'0:17,1:17'
chr22:18165980:18166087:+@chr22:18171752:18171908:+@chr22:18178907:18178976:+@chr22:18209443:18213621:+	NA	NA	-0.38	1000000000000	0.37	0.29	0.45	0.75	0.68	0.83	(0,0):3360,(0,1):10,(1,0):84,(1,1):9985	'0:3198,1:6881'	(0,0):3059,(0,1):12,(1,0):167,(1,1):7919	'0:5554,1:2544'
chr22:32340479:32340806:+@chr22:32341543:32341664:+@chr22:32346295:32346409:+@chr22:32352126:32353590:+	ENSG00000128245	YWHAH	0.23	119.58	0.46	0.38	0.57	0.23	0.14	0.35	(0,0):2770,(0,1):19,(1,0):57,(1,1):10339	'0:4108,1:6307'	(0,0):2924,(0,1):11,(1,0):16,(1,1):9885	'0:2513,1:7399'
chr2:204193003:204193354:+@chr2:204206920:204206953:+@chr2:204216278:204216401:+@chr2:204231600:204231767:+	ENSG00000138443	ABI2	0.23	45.85	0.27	0.12	0.44	0.04	0.01	0.09	(0,0):651,(0,1):1,(1,0):9,(1,1):31	'0:11,1:30'	(0,0):1172,(0,1):16,(1,0):2,(1,1):97	'0:6,1:109'
chr2:25851040:25851253:-@chr2:25830105:25830190:-@chr2:25818955:25819109:-@chr2:25803590:25803695:-	ENSG00000138101	DTNB	0.4	614.76	0.78	0.61	0.92	0.38	0.25	0.53	(0,0):386,(0,1):4,(1,0):24	'0:24,1:4'	(0,0):752,(0,1):21,(1,0):21,(1,1):3	'0:23,1:22'
chr2:204255769:204255866:+@chr2:204259423:204259569:+@chr2:204260379:204260503:+@chr2:204267299:204267457:+	ENSG00000138443	ABI2	0.2	6036	0.33	0.24	0.44	0.13	0.08	0.17	(0,0):818,(0,1):56,(1,0):31	'0:31,1:56'	(0,0):2008,(0,1):151,(1,0):25	'0:25,1:151'
chr2:190656516:190656667:+@chr2:190660495:190660677:+@chr2:190670378:190670480:+@chr2:190682743:190682906:+	ENSG00000064933	PMS1	-0.22	17.44	0.62	0.5	0.76	0.84	0.77	0.9	(0,0):805,(0,1):16,(1,0):45	'0:45,1:16'	(0,0):1536,(0,1):15,(1,0):137	'0:137,1:15'
chr2:46819614:46819722:-@chr2:46818942:46819064:-@chr2:46815214:46815318:-@chr2:46808413:46808730:-	ENSG00000151665	PIGF	0.3	33003.9	0.52	0.39	0.66	0.22	0.15	0.3	(0,0):8282,(0,1):20,(1,0):35,(1,1):246	'0:166,1:135'	(0,0):18813,(0,1):68,(1,0):28,(1,1):423	'0:117,1:402'
chr2:85581843:85581952:+@chr2:85582199:85582293:+@chr2:85582678:85582721:+@chr2:85584090:85584375:+	ENSG00000115459	ELMOD3	-0.33	13.84	0.38	0.26	0.51	0.71	0.54	0.85	(0,0):773,(0,1):24,(1,0):22,(1,1):12	'0:25,1:33'	(0,0):761,(0,1):8,(1,0):30,(1,1):10	'0:37,1:11'
chr2:38604285:38604432:-@chr2:38585585:38585830:-@chr2:38581209:38581319:-@chr2:38570410:38570654:-	NA	NA	0.39	443288	0.51	0.34	0.68	0.12	0.06	0.2	(0,0):1382,(0,1):9,(1,0):28,(1,1):29	'0:41,1:25'	(0,0):1236,(0,1):25,(1,0):9,(1,1):40	'0:14,1:60'
chr2:27341714:27341995:-@chr2:27333541:27333836:-@chr2:27327155:27327245:-@chr2:27325394:27325459:-	ENSG00000138028	CGREF1	0.33	7.96015e+09	0.89	0.79	0.95	0.56	0.49	0.63	(0,0):673,(0,1):4,(1,0):124,(1,1):7	'0:131,1:4'	(0,0):1395,(0,1):56,(1,0):210,(1,1):32	'0:229,1:69'
chr6:30524486:30525227:+@chr6:30525927:30525989:+@chr6:30529105:30529285:+@chr6:30529611:30529901:+	NA	NA	0.33	1000000000000	0.88	0.84	0.92	0.55	0.48	0.62	(0,0):1503,(0,1):30,(1,0):321,(1,1):406	'0:700,1:57'	(0,0):1598,(0,1):70,(1,0):118,(1,1):248	'0:253,1:183'
chr6:32904949:32905233:-@chr6:32903313:32903429:-@chr6:32903119:32903154:-@chr6:32902406:32902764:-	ENSG00000242574	HLA-DMB	-0.32	10.13	0.08	0.01	0.25	0.4	0.26	0.54	(0,0):260,(0,1):9,(1,1):10	'0:1,1:18'	(0,0):462,(0,1):15,(1,0):19,(1,1):33	'0:33,1:34'
chr6:43745206:43745402:+@chr6:43746197:43746273:+@chr6:43749748:43749824:+@chr6:43752278:43754223:+	ENSG00000112715	VEGFA	0.27	1.55918e+11	0.57	0.51	0.63	0.3	0.23	0.38	(0,0):2910,(0,1):96,(1,0):126,(1,1):4634	'0:2937,1:1919'	(0,0):3626,(0,1):92,(1,0):40,(1,1):4378	'0:1244,1:3266'
chr6:119288000:119288117:-@chr6:119285832:119285936:-@chr6:119282926:119283128:-@chr6:119281934:119282028:-	ENSG00000111879	FAM184A	0.51	24.47	0.76	0.47	0.93	0.25	0.11	0.43	(0,0):981,(0,1):1,(1,0):13	'0:13,1:1'	(0,0):1365,(0,1):10,(1,0):7	'0:7,1:10'
chr6:32150024:32150165:-@chr6:32149301:32149409:-@chr6:32149128:32149254:-@chr6:32148745:32149016:-	ENSG00000204305	AGER	-0.31	15.76	0.46	0.34	0.61	0.77	0.62	0.91	(0,0):149,(0,1):25,(1,0):24,(1,1):6	'0:25,1:30'	(0,0):97,(0,1):5,(1,0):22,(1,1):4	'0:25,1:6'
chr6:131206236:131206408:-@chr6:131201284:131201346:-@chr6:131188599:131188721:-@chr6:131186676:131186774:-	ENSG00000079819	EPB41L2	0.41	18623.9	0.7	0.54	0.86	0.29	0.21	0.39	(0,0):5791,(0,1):6,(1,0):27	'0:27,1:6'	(0,0):13299,(0,1):49,(1,0):35	'0:35,1:49'
chr7:23571408:23571656:-@chr7:23570800:23570889:-@chr7:23561973:23562051:-@chr7:23561326:23561459:-	ENSG00000164548	TRA2A	-0.22	173867	0.16	0.12	0.19	0.38	0.29	0.47	(0,0):12394,(0,1):301,(1,0):61,(1,1):67	'0:70,1:359'	(0,0):9903,(0,1):69,(1,0):46,(1,1):43	'0:68,1:90'
chr7:64275954:64276031:+@chr7:64280598:64280701:+@chr7:64291318:64291454:+@chr7:64291829:64294059:+	NA	NA	0.35	660.31	0.66	0.52	0.78	0.31	0.23	0.42	(0,0):339,(0,1):14,(1,0):51,(1,1):2188	'0:1578,1:675'	(0,0):857,(0,1):36,(1,0):38,(1,1):4579	'0:1394,1:3259'
chr7:99158156:99158318:+@chr7:99159511:99160117:+@chr7:99168883:99169002:+@chr7:99169311:99169415:+	ENSG00000197343	ZNF655	-0.35	35.63	0.5	0.36	0.67	0.85	0.71	0.96	(0,0):2056,(0,1):10,(1,0):66	'0:66,1:10'	(0,0):3201,(0,1):2,(1,0):94	'0:94,1:2'
chr7:45104062:45104245:+@chr7:45109425:45109560:+@chr7:45112325:45112382:+@chr7:45113059:45113170:+	ENSG00000136280	CCM2	-0.36	11.9	0.12	0.04	0.26	0.48	0.29	0.69	(0,0):3198,(0,1):16,(1,0):3,(1,1):3	'0:3,1:19'	(0,0):2902,(0,1):8,(1,0):13	'0:13,1:8'
chr7:99821505:99821698:-@chr7:99821193:99821321:-@chr7:99820220:99820343:-@chr7:99798278:99800226:-	ENSG00000239521	GATS	-0.33	27.32	0.32	0.16	0.51	0.65	0.5	0.79	(0,0):2590,(0,1):12,(1,0):6,(1,1):509	'0:247,1:280'	(0,0):5367,(0,1):14,(1,0):29,(1,1):693	'0:538,1:198'
chr7:6485584:6485735:-@chr7:6475993:6476164:-@chr7:6474393:6474651:-@chr7:6472468:6472590:-	ENSG00000164535	DAGLB	-0.32	1000000000000	0.3	0.25	0.35	0.62	0.54	0.69	(0,0):1391,(0,1):175,(1,0):124	'0:124,1:175'	(0,0):761,(0,1):52,(1,0):138	'0:138,1:52'
chr7:23053544:23053770:-@chr7:23030680:23030758:-@chr7:23023563:23023664:-@chr7:23017888:23018067:-	NA	NA	-0.22	3613.05	0.33	0.27	0.41	0.55	0.47	0.62	(0,0):1085,(0,1):103,(1,0):59,(1,1):8	'0:60,1:110'	(0,0):1793,(0,1):75,(1,0):107,(1,1):15	'0:113,1:84'
chr7:99063752:99063824:-@chr7:99057709:99057846:-@chr7:99045575:99045811:-@chr7:99032413:99032891:-	NA	NA	0.24	1000000000000	0.28	0.22	0.33	0.04	0.01	0.09	(0,0):21850,(0,1):44,(1,0):91,(1,1):897	'0:333,1:699'	(0,0):22767,(1,0):2,(1,1):275	'0:15,1:262'
chr7:89982130:89982323:+@chr7:89984400:89984544:+@chr7:90001469:90001542:+@chr7:90003616:90003668:+	ENSG00000105793	GTPBP10	0.44	16.45	0.49	0.24	0.82	0.05	0.01	0.15	(0,0):3160,(0,1):2,(1,0):9,(1,1):14	'0:18,1:7'	(0,0):2526,(0,1):11,(1,0):1,(1,1):21	'0:1,1:32'
chr7:100490786:100491873:-@chr7:100490329:100490439:-@chr7:100488790:100488959:-@chr7:100487615:100487956:-	ENSG00000087085	ACHE	0.35	17.01	0.69	0.59	0.79	0.34	0.14	0.57	(0,0):1345,(0,1):22,(1,0):84,(1,1):942	'0:774,1:274'	(0,0):197,(0,1):5,(1,0):3,(1,1):101	'0:52,1:57'
chr7:6485584:6485735:-@chr7:6472468:6472590:-@chr7:6470111:6470238:-@chr7:6465619:6465745:-	ENSG00000164535	DAGLB	-0.24	23.04	0.71	0.57	0.83	0.95	0.85	1	(0,0):2357,(0,1):10,(1,0):27	'0:27,1:10'	(0,0):1404,(1,0):18	'0:18'
chr1:159901602:159901718:-@chr1:159901243:159901393:-@chr1:159900928:159901051:-@chr1:159900482:159900657:-	ENSG00000085552	IGSF9	-0.6	10.1	0.13	0.03	0.31	0.73	0.31	0.99	(0,0):127,(0,1):10,(1,0):1	'0:1,1:10'	(0,0):111,(1,0):1	'0:1'
chr1:231829572:231830551:+@chr1:231837701:231837770:+@chr1:231885672:231885822:+@chr1:231902886:231903015:+	ENSG00000162946,ENSG00000270106	DISC1	-0.3	19.15	0.22	0.13	0.35	0.52	0.37	0.66	(0,0):599,(0,1):26,(1,0):12,(1,1):218	'0:78,1:178'	(0,0):429,(0,1):16,(1,0):29,(1,1):207	'0:140,1:112'
chr1:29321:29370:-@chr1:24738:24891:-@chr1:18268:18366:-@chr1:17915:18061:-	ENSG00000227232	WASH7P	0.28	1688.11	0.41	0.32	0.51	0.13	0.06	0.22	(0,0):4181,(0,1):43,(1,0):55	'0:55,1:43'	(0,0):6932,(0,1):39,(1,0):9	'0:9,1:39'
chr1:3645891:3646012:+@chr1:3647491:3647629:+@chr1:3648027:3648120:+@chr1:3649311:3652765:+	ENSG00000078900	TP73	0.3	806.09	0.58	0.49	0.68	0.28	0.17	0.4	(0,0):584,(0,1):39,(1,0):71,(1,1):1969	'0:1181,1:898'	(0,0):482,(0,1):37,(1,0):18,(1,1):1065	'0:262,1:858'
chr1:32541204:32541423:+@chr1:32542364:32542447:+@chr1:32542765:32542919:+@chr1:32557276:32557612:+	ENSG00000121775	TMEM39B	-0.2	24.99	0.75	0.6	0.86	0.95	0.89	0.99	(0,0):260,(0,1):8,(1,0):38,(1,1):51	'0:79,1:18'	(0,0):264,(0,1):2,(1,0):82,(1,1):52	'0:134,1:2'
chr1:156452229:156452432:-@chr1:156450626:156450763:-@chr1:156449378:156449588:-@chr1:156449082:156449138:-	ENSG00000116604	MEF2D	0.2	27.8	0.37	0.28	0.46	0.17	0.11	0.25	(0,0):870,(0,1):48,(1,0):47,(1,1):6	'0:48,1:53'	(0,0):713,(0,1):50,(1,0):17,(1,1):4	'0:17,1:54'
chr1:54355386:54355487:-@chr1:54354580:54354659:-@chr1:54348786:54348949:-@chr1:54344315:54344395:-	ENSG00000058799	YIPF1	0.44	19.82	0.82	0.55	0.96	0.38	0.16	0.63	(0,0):426,(1,0):9	'0:9'	(0,0):506,(0,1):6,(1,0):9	'0:9,1:6'
chr1:241803184:241803701:-@chr1:241779156:241779238:-@chr1:241767562:241767881:-@chr1:241761048:241761299:-	ENSG00000054277	OPN3	0.33	2489.49	0.87	0.77	0.95	0.54	0.42	0.68	(0,0):10568,(0,1):5,(1,0):127,(1,1):182	'0:287,1:27'	(0,0):32295,(0,1):4,(1,0):77,(1,1):300	'0:232,1:149'
chr1:155642351:155642522:-@chr1:155640111:155640255:-@chr1:155638418:155638568:-@chr1:155631098:155631214:-	ENSG00000163374	YY1AP1	0.38	29.08	0.55	0.32	0.78	0.17	0.11	0.23	(0,0):2320,(0,1):7,(1,0):8	'0:8,1:7'	(0,0):3107,(0,1):127,(1,0):27	'0:27,1:127'
chr1:231906581:231906816:+@chr1:231930988:231931042:+@chr1:231935854:231935956:+@chr1:231954075:231954263:+	ENSG00000162946,ENSG00000270106	DISC1	-0.36	944.61	0.38	0.26	0.5	0.74	0.59	0.88	(0,0):340,(0,1):31,(1,0):27,(1,1):11	'0:30,1:39'	(0,0):280,(0,1):8,(1,0):35,(1,1):8	'0:39,1:12'
chr1:41626547:41626570:-@chr1:41625397:41625605:-@chr1:41617286:41617356:-@chr1:41608550:41608784:-	ENSG00000010803	SCMH1	0.25	385.54	0.41	0.28	0.55	0.16	0.12	0.21	(0,0):757,(0,1):13,(1,0):41,(1,1):16	'0:49,1:21'	(0,0):1413,(0,1):87,(1,0):57,(1,1):14	'0:58,1:100'
chr1:28199055:28199176:+@chr1:28203099:28203239:+@chr1:28206155:28206565:+@chr1:28209024:28209554:+	ENSG00000130775	THEMIS2	0.44	40.91	0.78	0.57	0.95	0.34	0.18	0.54	(0,0):533,(0,1):1,(1,0):25,(1,1):32	'0:50,1:8'	(0,0):325,(0,1):5,(1,0):14,(1,1):55	'0:24,1:50'
chr1:53370318:53370505:-@chr1:53364846:53364896:-@chr1:53363109:53363156:-@chr1:53361582:53362269:-	NA	NA	-0.41	385.17	0.34	0.2	0.5	0.75	0.62	0.86	(0,0):2271,(0,1):19,(1,0):10,(1,1):106	'0:37,1:98'	(0,0):2607,(0,1):8,(1,0):27,(1,1):137	'0:105,1:67'
chr1:167973771:167974031:+@chr1:167985019:167985189:+@chr1:167988783:167988905:+@chr1:167992226:167992285:+	ENSG00000143164	DCAF6	-0.31	108.66	0.22	0.14	0.32	0.53	0.39	0.68	(0,0):1143,(0,1):38,(1,0):20,(1,1):78	'0:32,1:104'	(0,0):1534,(0,1):10,(1,0):34,(1,1):92	'0:80,1:56'
chr1:117638771:117638921:+@chr1:117639973:117640055:+@chr1:117640828:117640860:+@chr1:117641455:117641529:+	ENSG00000116830	TTF2	-0.31	48.33	0.66	0.44	0.87	0.97	0.9	1	(0,0):835,(0,1):4,(1,0):18	'0:18,1:4'	(0,0):1494,(1,0):78	'0:78'
chr1:150980973:150981147:+@chr1:150990288:150990380:+@chr1:150997087:150997271:+@chr1:150997991:150998149:+	ENSG00000143363	PRUNE	-0.21	46.44	0.32	0.25	0.41	0.53	0.46	0.6	(0,0):1118,(0,1):61,(1,0):51	'0:51,1:61'	(0,0):2060,(0,1):56,(1,0):111	'0:111,1:56'
chr1:241803184:241803701:-@chr1:241779156:241779238:-@chr1:241767722:241767881:-@chr1:241761048:241761299:-	ENSG00000054277	OPN3	0.38	46.4	0.73	0.57	0.87	0.35	0.21	0.53	(0,0):10660,(0,1):2,(1,0):35,(1,1):185	'0:159,1:63'	(0,0):32356,(0,1):4,(1,0):16,(1,1):300	'0:96,1:224'
chr9:114820708:114820966:-@chr9:114814679:114814718:-@chr9:114814435:114814629:-@chr9:114804147:114804240:-	ENSG00000106868	SUSD1	0.25	2.19724e+10	0.33	0.27	0.39	0.08	0.04	0.14	(0,0):2477,(0,1):70,(1,0):117,(1,1):51	'0:131,1:107'	(0,0):1232,(0,1):34,(1,0):7,(1,1):10	'0:7,1:44'
chr9:92112834:92113045:-@chr9:92070803:92070868:-@chr9:92032971:92033033:-@chr9:92020266:92020614:-	ENSG00000187764	SEMA4D	-0.29	5239.84	0.52	0.41	0.62	0.81	0.7	0.9	(0,0):1116,(0,1):38,(1,0):42,(1,1):45	'0:63,1:62'	(0,0):232,(0,1):10,(1,0):46,(1,1):32	'0:69,1:19'
chr13:111558380:111558471:-@chr13:111552877:111553041:-@chr13:111546456:111546549:-@chr13:111545375:111545610:-	ENSG00000088448	ANKRD10	-0.26	431.75	0.58	0.48	0.68	0.84	0.75	0.92	(0,0):7306,(0,1):31,(1,0):79,(1,1):31	'0:95,1:46'	(0,0):14080,(0,1):9,(1,0):89,(1,1):11	'0:97,1:12'
chr13:113849385:113849439:-@chr13:113845186:113845289:-@chr13:113839799:113839874:-@chr13:113838660:113838801:-	ENSG00000126226	PCID2	0.29	38.09	0.31	0.13	0.51	0.02	0	0.06	(0,0):2536,(0,1):13,(1,0):8	'0:8,1:13'	(0,0):4121,(0,1):45	'0:0,1:45'
chr21:34958284:34958487:-@chr21:34956896:34957032:-@chr21:34955794:34955972:-@chr21:34954471:34954552:-	ENSG00000159147	DONSON	-0.22	9.31131e+06	0.73	0.65	0.8	0.95	0.9	0.98	(0,0):5517,(0,1):31,(1,0):114,(1,1):4	'0:117,1:32'	(0,0):5759,(0,1):4,(1,0):127,(1,1):7	'0:134,1:4'
chr21:40720218:40720265:-@chr21:40719305:40719404:-@chr21:40717756:40719218:-@chr21:40717072:40717200:-	ENSG00000205581	HMGN1	-0.24	86061	0.47	0.39	0.56	0.71	0.65	0.77	(0,0):9443,(0,1):32,(1,0):1730	'0:1730,1:32'	(0,0):21850,(0,1):48,(1,0):6409	'0:6409,1:48'
chr21:40720218:40720265:-@chr21:40719305:40719409:-@chr21:40717756:40719218:-@chr21:40717072:40717200:-	ENSG00000205581	HMGN1	-0.3	1000000000000	0.39	0.32	0.45	0.69	0.64	0.75	(0,0):9425,(0,1):50,(1,0):1730	'0:1730,1:50'	(0,0):21841,(0,1):57,(1,0):6409	'0:6409,1:57'
chr4:153456279:153456393:-@chr4:153456093:153456185:-@chr4:153333632:153333681:-@chr4:153332455:153333024:-	NA	NA	-0.22	23.41	0.51	0.43	0.6	0.73	0.63	0.81	(0,0):939,(0,1):49,(1,0):77,(1,1):338	'0:232,1:232'	(0,0):504,(0,1):21,(1,0):86,(1,1):289	'0:289,1:107'
chr4:152330398:152330617:+@chr4:152375853:152375960:+@chr4:152403676:152403800:+@chr4:152487290:152487516:+	ENSG00000164142	FAM160A1	0.5	12.03	0.84	0.54	0.99	0.34	0.18	0.54	(0,0):130,(1,0):7	'0:7'	(0,0):225,(0,1):14,(1,0):7,(1,1):1	'0:7,1:15'
chr11:3400268:3400452:-@chr11:3398847:3399130:-@chr11:3394807:3394886:-@chr11:3392807:3392933:-	NA	NA	-0.32	22.47	0.18	0.1	0.3	0.5	0.34	0.67	(0,0):494,(0,1):23,(1,0):16	'0:16,1:23'	(0,0):394,(0,1):10,(1,0):30	'0:30,1:10'
chr11:61188862:61189080:-@chr11:61188019:61188045:-@chr11:61187942:61188002:-@chr11:61187421:61187566:-	ENSG00000149532	CPSF7	-0.34	7.10699e+10	0.4	0.32	0.49	0.74	0.64	0.82	(0,0):3118,(0,1):64,(1,0):56,(1,1):4	'0:59,1:65'	(0,0):2794,(0,1):24,(1,0):90,(1,1):7	'0:97,1:24'
chr11:74617284:74617501:-@chr11:74563034:74563127:-@chr11:74562133:74562248:-@chr11:74559160:74559507:-	ENSG00000166435	XRRA1	-0.24	13.01	0.67	0.54	0.79	0.91	0.8	0.98	(0,0):1882,(0,1):15,(1,0):34,(1,1):24	'0:51,1:22'	(0,0):411,(0,1):2,(1,0):33,(1,1):19	'0:50,1:4'
chr11:71671796:71671937:+@chr11:71673198:71673335:+@chr11:71689132:71689281:+@chr11:71693807:71693961:+	ENSG00000137522	RNF121	0.76	1000000000000	0.91	0.75	0.98	0.15	0.05	0.35	(0,0):686,(0,1):1,(1,0):22	'0:22,1:1'	(0,0):590,(0,1):8,(1,0):1	'0:1,1:8'
chr11:64900393:64900545:-@chr11:64900203:64900251:-@chr11:64899719:64899822:-@chr11:64898941:64899067:-	ENSG00000162298	SYVN1	-0.32	11.35	0.57	0.41	0.75	0.89	0.73	0.97	(0,0):1651,(0,1):12,(1,0):28	'0:28,1:12'	(0,0):1041,(1,0):12	'0:12'
chr11:18316567:18316716:-@chr11:18314446:18314523:-@chr11:18312989:18313566:-@chr11:18309440:18309560:-	ENSG00000110756	HPS5	-0.41	1000000000000	0.48	0.41	0.56	0.89	0.82	0.96	(0,0):996,(0,1):50,(1,0):453	'0:453,1:50'	(0,0):961,(0,1):6,(1,0):522	'0:522,1:6'

## Sheet: RI
event_name	ensg_id	gsymbol	diff	bayes_factor	MP_12_posterior_mean	MP_12_ci_low	MP_12_ci_high	Mock_posterior_mean	Mock_ci_low	Mock_ci_high	MP_12_counts	MP_12_assigned_counts	Mock_counts	Mock_assigned_counts
chr18:8376460-8376595:+@chr18:8378263-8378412:+	ENSG00000173482	PTPRM	0.24	16.11	0.43	0.28	0.57	0.19	0.14	0.25	(0,0):212,(0,1):9,(1,0):421	'0:421,1:9'	(0,0):308,(0,1):36,(1,0):457	'0:457,1:36'
chr3:41280625-41280845:+@chr3:41281310-41281939:+	ENSG00000168036	CTNNB1	-0.2	1000000000000	0.56	0.54	0.58	0.76	0.75	0.78	(0,0):3977,(0,1):704,(1,0):2929,(1,1):2358	'0:4229,1:1762'	(0,0):4597,(0,1):601,(1,0):5480,(1,1):2780	'0:7641,1:1220'
chr3:112299393-112299553:+@chr3:112300092-112300173:+	ENSG00000138459	SLC35A5	-0.28	27.78	0.67	0.5	0.82	0.95	0.85	1	(0,0):274,(0,1):5,(1,0):393	'0:393,1:5'	(0,0):472,(1,0):654	'0:654'
chr3:132298402-132298336:-@chr3:132297900-132297640:-	ENSG00000240303,ENSG00000113971	ACAD11,NPHP3	-0.51	1000000000000	0.37	0.27	0.5	0.88	0.78	0.94	(0,0):448,(0,1):15,(1,0):126,(1,1):12	'0:128,1:25'	(0,0):555,(0,1):6,(1,0):536,(1,1):16	'0:550,1:8'
chr3:136664425-136664594:+@chr3:136664994-136665137:+	ENSG00000158092	NCK1	-0.39	1000000000000	0.56	0.48	0.65	0.95	0.9	0.98	(0,0):722,(0,1):31,(1,0):435,(1,1):3	'0:437,1:32'	(0,0):1059,(0,1):5,(1,0):1052,(1,1):1	'0:1053,1:5'
chr3:15079507-15079644:+@chr3:15080629-15080734:+	ENSG00000177463	NR2C2	-0.2	301.59	0.03	0.02	0.05	0.23	0.12	0.4	(0,0):367,(0,1):30,(1,0):71	'0:71,1:30'	(0,0):217,(0,1):8,(1,0):130	'0:130,1:8'
chr3:42674093-42674315:+@chr3:42675072-42675227:+	ENSG00000114857	NKTR	-0.22	1000000000000	0.1	0.08	0.12	0.32	0.27	0.38	(0,0):822,(0,1):105,(1,0):159,(1,1):32	'0:161,1:135'	(0,0):696,(0,1):74,(1,0):403,(1,1):16	'0:409,1:84'
chr3:38051766-38051622:-@chr3:38051544-38051395:-	ENSG00000187091	PLCD1	0.72	1.87136e+07	0.81	0.48	0.99	0.09	0.03	0.2	(0,0):53,(1,0):5	'0:5'	(0,0):51,(0,1):14,(1,0):2	'0:2,1:14'
chr3:180326489-180326598:+@chr3:180327418-180327791:+	ENSG00000163728	TTC14	-0.37	1000000000000	0.21	0.17	0.25	0.58	0.53	0.62	(0,0):514,(0,1):85,(1,0):228,(1,1):73	'0:244,1:142'	(0,0):1051,(0,1):87,(1,0):1292,(1,1):215	'0:1425,1:169'
chr3:46717466-46717108:-@chr3:46716229-46716056:-	ENSG00000178038	ALS2CL	-0.41	302.93	0.51	0.29	0.77	0.92	0.83	0.98	(0,0):38,(0,1):3,(1,0):19,(1,1):1	'0:20,1:3'	(0,0):70,(0,1):1,(1,0):164,(1,1):13	'0:177,1:1'
chr3:48501509-48501818:+@chr3:48502108-48502198:+	ENSG00000164053	ATRIP	-0.24	1000000000000	0.73	0.66	0.79	0.97	0.93	1	(0,0):918,(0,1):32,(1,0):526,(1,1):69	'0:578,1:49'	(0,0):388,(1,0):354,(1,1):48	'0:399,1:3'
chr3:52324976-52325127:+@chr3:52325763-52325938:+	ENSG00000168237	GLYCTK	-0.44	30.94	0.35	0.17	0.58	0.79	0.58	0.95	(0,0):32,(0,1):4,(1,0):25	'0:25,1:4'	(0,0):91,(0,1):1,(1,0):78	'0:78,1:1'
chr3:38050649-38050533:-@chr3:38050127-38049949:-	ENSG00000187091	PLCD1	0.64	776.38	0.7	0.31	0.94	0.06	0.02	0.13	(0,0):35,(1,0):12	'0:12'	(0,0):49,(0,1):10,(1,0):6	'0:6,1:10'
chr3:45963332-45960905:-@chr3:45960557-45959396:-	ENSG00000163820	FYCO1	-0.3	1000000000000	0.55	0.5	0.61	0.85	0.8	0.89	(0,0):260,(0,1):78,(1,0):239,(1,1):2210	'0:1481,1:1046'	(0,0):383,(0,1):21,(1,0):382,(1,1):2819	'0:2879,1:343'
chr3:50387453-50387362:-@chr3:50387264-50387096:-	ENSG00000114388	NPRL2	0.35	160.29	0.51	0.34	0.71	0.16	0.08	0.25	(0,0):780,(0,1):6,(1,0):22,(1,1):1	'0:22,1:7'	(0,0):763,(0,1):22,(1,0):14,(1,1):1	'0:14,1:23'
chr3:48732854-48732523:-@chr3:48732257-48732127:-	ENSG00000068745	IP6K2	-0.25	1.41702e+11	0.32	0.25	0.4	0.57	0.51	0.63	(0,0):1430,(0,1):12,(1,0):112,(1,1):151	'0:163,1:112'	(0,0):1635,(0,1):65,(1,0):412,(1,1):171	'0:520,1:128'
chr3:196792680-196792579:-@chr3:196792319-196792147:-	ENSG00000075711	DLG1	-0.25	298.43	0.1	0.06	0.15	0.35	0.23	0.53	(0,0):568,(0,1):28,(1,0):27	'0:27,1:28'	(0,0):790,(0,1):10,(1,0):46	'0:46,1:10'
chr3:25832481-25833187:+@chr3:25833437-25833488:+	ENSG00000151093	OXSM	-0.25	84.54	0.62	0.51	0.74	0.87	0.8	0.93	(0,0):253,(0,1):5,(1,0):128,(1,1):310	'0:337,1:106'	(0,0):356,(0,1):9,(1,0):338,(1,1):479	'0:762,1:64'
chr3:129233232-129233397:+@chr3:129234331-129234442:+	ENSG00000163913	IFT122	0.47	18.54	0.65	0.32	0.93	0.18	0.11	0.3	(0,0):118,(1,0):44	'0:44'	(0,0):185,(0,1):13,(1,0):92	'0:92,1:13'
chr3:49054946-49054867:-@chr3:49054789-49054661:-	ENSG00000178149	DALRD3	0.58	5091.25	0.68	0.37	0.98	0.1	0.02	0.28	(0,0):488,(0,1):1,(1,0):14	'0:14,1:1'	(0,0):453,(0,1):5,(1,0):1	'0:1,1:5'
chr3:9516133-9516266:+@chr3:9516752-9516840:+	ENSG00000168137	SETD5	-0.43	1000000000000	0.06	0.03	0.1	0.49	0.34	0.68	(0,0):513,(0,1):15,(1,0):45	'0:45,1:15'	(0,0):850,(0,1):9,(1,0):389	'0:389,1:9'
chr3:48506886-48507708:+@chr3:48508029-48509044:+	ENSG00000213689	TREX1	-0.29	13.55	0.59	0.48	0.7	0.88	0.73	0.98	(0,0):152,(0,1):16,(1,0):66,(1,1):299	'0:240,1:141'	(0,0):57,(0,1):1,(1,0):49,(1,1):173	'0:212,1:11'
chr3:49053773-49053406:-@chr3:49053305-49053237:-	ENSG00000178149	DALRD3	0.28	13.66	0.88	0.8	0.93	0.6	0.44	0.77	(0,0):772,(0,1):9,(1,0):149,(1,1):35	'0:181,1:12'	(0,0):729,(0,1):6,(1,0):25,(1,1):18	'0:31,1:18'
chr3:25832481-25832806:+@chr3:25833261-25833488:+	ENSG00000151093	OXSM	-0.28	1000000000000	0.69	0.62	0.75	0.97	0.94	0.99	(0,0):211,(0,1):47,(1,0):393,(1,1):45	'0:428,1:57'	(0,0):359,(0,1):6,(1,0):733,(1,1):84	'0:815,1:8'
chr3:160130114-160130241:+@chr3:160130318-160130637:+	ENSG00000113810	SMC4	-0.4	25.48	0.45	0.29	0.61	0.85	0.68	0.96	(0,0):2901,(0,1):14,(1,0):19,(1,1):11	'0:24,1:20'	(0,0):3343,(0,1):2,(1,0):33,(1,1):15	'0:42,1:8'
chr3:195975194-195975078:-@chr3:195974514-195974238:-	ENSG00000161217	PCYT1A	-0.52	21.62	0.41	0.15	0.75	0.93	0.77	0.99	(0,0):781,(0,1):2,(1,0):13,(1,1):2	'0:14,1:3'	(0,0):663,(1,0):60,(1,1):3	'0:63'
chr3:50098895-50098980:+@chr3:50099395-50099541:+	ENSG00000004534	RBM6	-0.5	1000000000000	0.26	0.19	0.35	0.76	0.67	0.85	(0,0):1490,(0,1):28,(1,0):319	'0:319,1:28'	(0,0):1501,(0,1):14,(1,0):1366	'0:1366,1:14'
chr3:130744175-130744008:-@chr3:130743082-130742849:-	ENSG00000034533	ASTE1	-0.27	3.92885e+09	0.71	0.62	0.8	0.98	0.91	1	(0,0):335,(0,1):18,(1,0):532	'0:532,1:18'	(0,0):181,(1,0):500,(1,1):9	'0:509'
chr20:2967411-2967495:+@chr20:2968678-2968751:+	ENSG00000132670	PTPRA	0.67	24.1	0.68	0.18	1	0.01	0	0.07	(0,0):323,(1,0):38	'0:38'	(0,0):507,(0,1):4,(1,0):59	'0:59,1:4'
chr20:56822562-56822378:-@chr20:56821308-56820839:-	ENSG00000124224	PPP4R1L	-0.46	1000000000000	0.14	0.1	0.18	0.6	0.51	0.7	(0,0):143,(0,1):71,(1,0):78,(1,1):63	'0:86,1:126'	(0,0):94,(0,1):24,(1,0):213,(1,1):35	'0:239,1:33'
chr20:60962667-60962730:+@chr20:60962899-60963576:+	ENSG00000171858	RPS21	-0.36	895948	0.4	0.29	0.5	0.76	0.62	0.87	(0,0):12195,(0,1):18,(1,0):54,(1,1):231	'0:171,1:132'	(0,0):22840,(0,1):7,(1,0):115,(1,1):295	'0:370,1:47'
chr20:2640822-2640676:-@chr20:2640439-2640345:-	ENSG00000101365	IDH3B	0.33	3119.06	0.45	0.29	0.63	0.12	0.08	0.17	(0,0):1447,(0,1):7,(1,0):64	'0:64,1:7'	(0,0):1831,(0,1):33,(1,0):52	'0:52,1:33'
chr20:57563969-57564076:+@chr20:57564543-57564695:+	ENSG00000101158	TH1L	-0.33	1000000000000	0.08	0.06	0.1	0.41	0.34	0.51	(0,0):1497,(0,1):61,(1,0):112	'0:112,1:61'	(0,0):1400,(0,1):35,(1,0):520	'0:520,1:35'
chr20:37050888-37050739:-@chr20:37049745-37049653:-	ENSG00000196756	RP4-564F22.2	-0.35	484014	0.13	0.1	0.18	0.48	0.33	0.65	(0,0):1510,(0,1):34,(1,0):383	'0:383,1:34'	(0,0):805,(0,1):9,(1,0):542	'0:542,1:9'
chr20:62703223-62703294:+@chr20:62703525-62703699:+	ENSG00000171703	TCEA2	0.32	14.85	0.5	0.3	0.74	0.18	0.11	0.27	(0,0):191,(0,1):4,(1,0):45	'0:45,1:4'	(0,0):207,(0,1):20,(1,0):46	'0:46,1:20'
chr17:73238554-73238417:-@chr17:73237777-73237696:-	ENSG00000125447	GGA3	-0.37	1260.99	0.1	0.07	0.14	0.47	0.29	0.71	(0,0):650,(0,1):22,(1,0):176	'0:176,1:22'	(0,0):562,(0,1):7,(1,0):374	'0:374,1:7'
chr17:7296828-7296786:-@chr17:7296683-7296463:-	ENSG00000187838,ENSG00000262481	PLSCR3,C17orf61-PLSCR3	0.55	11.95	0.72	0.34	0.96	0.17	0.05	0.32	(0,0):73,(0,1):1,(1,0):12	'0:12,1:1'	(0,0):183,(0,1):8,(1,0):6,(1,1):4	'0:7,1:11'
chr17:48452546-48452873:+@chr17:48453158-48453344:+	ENSG00000154920	EME1	-0.35	1000000000000	0.51	0.47	0.55	0.86	0.82	0.89	(0,0):852,(0,1):166,(1,0):651,(1,1):235	'0:774,1:278'	(0,0):1145,(0,1):49,(1,0):1133,(1,1):335	'0:1414,1:103'
chr17:78355347-78355527:+@chr17:78356779-78356870:+	ENSG00000173821	RNF213	-0.34	8.45942e+07	0.13	0.09	0.18	0.47	0.33	0.65	(0,0):298,(0,1):24,(1,0):202	'0:202,1:24'	(0,0):360,(0,1):10,(1,0):457,(1,1):1	'0:458,1:10'
chr17:48827862-48828055:+@chr17:48829561-48830072:+	ENSG00000108848	LUC7L3	-0.49	1000000000000	0.22	0.21	0.23	0.71	0.7	0.72	(0,0):4942,(0,1):2987,(1,0):5986,(1,1):1845	'0:6386,1:4432'	(0,0):10227,(0,1):1575,(1,0):25937,(1,1):2782	'0:27876,1:2418'
chr17:61666362-61666599:+@chr17:61671565-61671628:+	ENSG00000136485	DCAF7	-0.27	1000000000000	0.54	0.47	0.61	0.81	0.77	0.85	(0,0):1258,(0,1):49,(1,0):9987,(1,1):8	'0:9990,1:54'	(0,0):4609,(0,1):53,(1,0):34987,(1,1):24	'0:35008,1:56'
chr17:7125986-7126184:+@chr17:7126452-7126556:+	ENSG00000072778	ACADVL	-0.25	1000000000000	0.26	0.23	0.3	0.51	0.47	0.56	(0,0):1832,(0,1):180,(1,0):491,(1,1):15	'0:496,1:190'	(0,0):2027,(0,1):130,(1,0):987,(1,1):11	'0:994,1:134'
chr17:79650624-79650566:-@chr17:79650156-79649064:-	ENSG00000214087	ARL16	0.39	420.65	0.78	0.6	0.94	0.39	0.28	0.5	(0,0):1200,(0,1):1,(1,0):91,(1,1):216	'0:268,1:40'	(0,0):1286,(0,1):12,(1,0):49,(1,1):207	'0:111,1:157'
chr17:15881477-15881358:-@chr17:15880406-15879874:-	ENSG00000214941	ZSWIM7	-0.5	1000000000000	0.27	0.22	0.33	0.77	0.69	0.85	(0,0):406,(0,1):32,(1,0):178,(1,1):157	'0:219,1:148'	(0,0):702,(0,1):14,(1,0):524,(1,1):154	'0:637,1:55'
chr17:62498187-62498128:-@chr17:62496891-62496667:-	ENSG00000108654	DDX5	-0.29	1000000000000	0.18	0.17	0.19	0.47	0.44	0.49	(0,0):19198,(0,1):622,(1,0):8844,(1,1):263	'0:8887,1:842'	(0,0):15236,(0,1):348,(1,0):16918,(1,1):186	'0:16997,1:455'
chr17:18002331-18002391:+@chr17:18002947-18003749:+	ENSG00000108591	DRG2	0.3	206.87	0.87	0.71	0.98	0.57	0.47	0.69	(0,0):563,(1,0):96,(1,1):94	'0:173,1:17'	(0,0):594,(0,1):5,(1,0):152,(1,1):241	'0:282,1:116'
chr17:74381532-74381735:+@chr17:74382066-74382218:+	ENSG00000176170	SPHK1	-0.25	41.51	0.1	0.07	0.15	0.35	0.21	0.51	(0,0):314,(0,1):46,(1,0):32,(1,1):1	'0:32,1:47'	(0,0):183,(0,1):11,(1,0):31	'0:31,1:11'
chr17:7221675-7221588:-@chr17:7221491-7221384:-	ENSG00000215041,ENSG00000261915	NEURL4,RP11-542C16.2	-0.41	27.62	0.03	0	0.15	0.44	0.17	0.75	(0,0):571,(0,1):5	'0:0,1:5'	(0,0):488,(0,1):2,(1,0):9	'0:9,1:2'
chr17:5013163-5012689:-@chr17:5012347-5012221:-	ENSG00000167840	ZNF232	-0.24	1000000000000	0.17	0.13	0.22	0.41	0.34	0.48	(0,0):283,(0,1):52,(1,0):61,(1,1):165	'0:86,1:192'	(0,0):328,(0,1):53,(1,0):159,(1,1):160	'0:220,1:152'
chr17:79649705-79649521:-@chr17:79649179-79649064:-	ENSG00000214087	ARL16	-0.4	25.72	0.35	0.25	0.47	0.75	0.53	0.92	(0,0):589,(0,1):19,(1,0):98	'0:98,1:19'	(0,0):585,(0,1):3,(1,0):85	'0:85,1:3'
chr17:79995423-79995326:-@chr17:79994889-79994735:-	ENSG00000169738	DCXR	-0.24	8.86628e+06	0.26	0.21	0.33	0.5	0.42	0.57	(0,0):3246,(0,1):49,(1,0):428,(1,1):1	'0:428,1:50'	(0,0):4556,(0,1):47,(1,0):1048	'0:1048,1:47'
chr17:79994324-79994260:-@chr17:79994184-79994067:-	ENSG00000169738	DCXR	0.56	52.13	0.66	0.27	0.94	0.1	0.02	0.26	(0,0):1753,(1,0):9	'0:9'	(0,0):2806,(0,1):6,(1,0):4	'0:4,1:6'
chr17:15587613-15587510:-@chr17:15586471-15586350:-	ENSG00000221926	TRIM16	-0.37	21.95	0.19	0.1	0.32	0.56	0.34	0.78	(0,0):110,(0,1):8,(1,0):190	'0:190,1:8'	(0,0):197,(0,1):3,(1,0):338	'0:338,1:3'
chr17:7217307-7217225:-@chr17:7217040-7216887:-	ENSG00000132522,ENSG00000261915	GPS2,RP11-542C16.2	0.35	63330.6	0.58	0.43	0.72	0.23	0.16	0.33	(0,0):1279,(0,1):10,(1,0):133	'0:133,1:10'	(0,0):1170,(0,1):24,(1,0):69,(1,1):2	'0:69,1:26'
chr17:76994045-76993922:-@chr17:76993726-76993074:-	ENSG00000171302	CANT1	-0.31	1000000000000	0.13	0.1	0.16	0.44	0.38	0.51	(0,0):1622,(0,1):251,(1,0):87,(1,1):601	'0:159,1:780'	(0,0):1247,(0,1):71,(1,0):163,(1,1):442	'0:379,1:297'
chr17:7531123-7530888:-@chr17:7530732-7530681:-	ENSG00000141504	SAT2	0.22	11.04	0.47	0.34	0.62	0.25	0.19	0.33	(0,0):361,(0,1):13,(1,0):67,(1,1):13	'0:73,1:20'	(0,0):825,(0,1):24,(1,0):84,(1,1):56	'0:96,1:68'
chr17:7161907-7162002:+@chr17:7162890-7163259:+	ENSG00000170291	ELP5	0.22	390.03	0.61	0.53	0.69	0.39	0.33	0.45	(0,0):679,(0,1):13,(1,0):749,(1,1):144	'0:845,1:61'	(0,0):926,(0,1):9,(1,0):446,(1,1):180	'0:510,1:125'
chr8:82752317-82752074:-@chr8:82751986-82751847:-	ENSG00000104497	SNX16	-0.3	1000000000000	0.55	0.47	0.63	0.85	0.79	0.91	(0,0):386,(0,1):54,(1,0):128,(1,1):11	'0:131,1:62'	(0,0):332,(0,1):12,(1,0):150,(1,1):9	'0:158,1:13'
chr8:42176788-42176939:+@chr8:42178253-42178362:+	ENSG00000104365	IKBKB	-0.68	1000000000000	0.26	0.16	0.38	0.94	0.82	0.99	(0,0):421,(0,1):12,(1,0):275	'0:275,1:12'	(0,0):601,(1,0):830	'0:830'
chr8:101730508-101730411:-@chr8:101730116-101730001:-	ENSG00000070756	PABPC1	-0.27	15.14	0.62	0.5	0.76	0.89	0.75	0.98	(0,0):24200,(0,1):11,(1,0):542	'0:542,1:11'	(0,0):26087,(0,1):1,(1,0):500	'0:500,1:1'
chr8:577238-577003:-@chr8:575968-575675:-	ENSG00000104714	ERICH1	-0.67	56.52	0.07	0.03	0.15	0.74	0.27	0.99	(0,0):64,(0,1):15,(1,0):7,(1,1):4	'0:8,1:18'	(0,0):15,(1,0):5	'0:5'
chr8:144659569-144659439:-@chr8:144659012-144658816:-	ENSG00000147813	NAPRT1	-0.45	4.77892e+06	0.51	0.37	0.66	0.96	0.86	1	(0,0):485,(0,1):8,(1,0):94,(1,1):3	'0:96,1:9'	(0,0):727,(1,0):188	'0:188'
chr8:33370703-33370478:-@chr8:33370230-33369485:-	ENSG00000129696	TTI2	-0.34	1000000000000	0.34	0.3	0.39	0.68	0.59	0.78	(0,0):339,(0,1):118,(1,0):181,(1,1):711	'0:446,1:564'	(0,0):311,(0,1):11,(1,0):167,(1,1):529	'0:531,1:176'
chr19:54657452-54657577:+@chr19:54659047-54659418:+	ENSG00000088038	CNOT3	-0.26	1000000000000	0.12	0.1	0.13	0.38	0.34	0.42	(0,0):655,(0,1):319,(1,0):548,(1,1):105	'0:571,1:401'	(0,0):515,(0,1):146,(1,0):985,(1,1):59	'0:1005,1:185'
chr19:12780569-12780707:+@chr19:12780791-12780894:+	ENSG00000123154	WDR83	0.23	595.02	0.34	0.26	0.43	0.11	0.06	0.19	(0,0):771,(0,1):37,(1,0):67	'0:67,1:37'	(0,0):434,(0,1):30,(1,0):12	'0:12,1:30'
chr19:41888677-41888826:+@chr19:41889620-41889987:+	ENSG00000142046,ENSG00000248098,ENSG00000255730	TMEM91,BCKDHA,CTC-435M10.3	-0.44	323.88	0.49	0.33	0.68	0.93	0.75	0.99	(0,0):74,(0,1):4,(1,0):66,(1,1):22	'0:75,1:17'	(0,0):45,(1,0):117,(1,1):20	'0:137'
chr19:7535012-7535201:+@chr19:7535423-7537363:+	ENSG00000104880	ARHGEF18	-0.2	1.3667e+06	0.37	0.32	0.42	0.57	0.5	0.64	(0,0):197,(0,1):44,(1,0):189,(1,1):3572	'0:1403,1:2402'	(0,0):315,(0,1):15,(1,0):203,(1,1):2612	'0:1834,1:996'
chr19:54657452-54657577:+@chr19:54659047-54659419:+	ENSG00000088038	CNOT3	-0.26	1000000000000	0.12	0.1	0.13	0.38	0.34	0.42	(0,0):655,(0,1):319,(1,0):548,(1,1):105	'0:561,1:411'	(0,0):514,(0,1):147,(1,0):985,(1,1):59	'0:1006,1:185'
chr19:1456852-1457242:+@chr19:1457964-1458059:+	ENSG00000115266	APC2	-0.35	224.32	0.18	0.14	0.23	0.53	0.34	0.75	(0,0):206,(0,1):45,(1,0):119,(1,1):71	'0:134,1:101'	(0,0):67,(0,1):3,(1,0):55,(1,1):17	'0:68,1:7'
chr19:36501979-36501796:-@chr19:36501585-36501469:-	ENSG00000248101,ENSG00000239382	AC002116.8,ALKBH6	-0.4	3.02026e+09	0.12	0.07	0.22	0.52	0.39	0.65	(0,0):246,(0,1):19,(1,0):13	'0:13,1:19'	(0,0):460,(0,1):15,(1,0):91	'0:91,1:15'
chr15:83209208-83209177:-@chr15:83208883-83208732:-	ENSG00000182774	RPS17L	0.47	10793.5	0.47	0.23	0.79	0	0	0.01	(0,0):1872,(0,1):3,(1,0):181	'0:181,1:3'	(0,0):17695,(0,1):903,(1,0):367,(1,1):15	'0:367,1:918'
chr15:44166660-44166317:-@chr15:44166137-44165473:-	ENSG00000171877	FRMD5	-0.21	14.54	0.62	0.53	0.7	0.83	0.74	0.89	(0,0):96,(0,1):38,(1,0):93,(1,1):69	'0:135,1:65'	(0,0):79,(0,1):14,(1,0):104,(1,1):80	'0:168,1:30'
chr15:85189579-85189415:-@chr15:85189067-85188702:-	ENSG00000177082	WDR73	-0.22	1000000000000	0.1	0.08	0.11	0.32	0.28	0.35	(0,0):1835,(0,1):667,(1,0):240,(1,1):217	'0:257,1:867'	(0,0):1254,(0,1):205,(1,0):297,(1,1):96	'0:325,1:273'
chr15:63045972-63046115:+@chr15:63047731-63047892:+	ENSG00000171914	TLN2	-0.59	46.56	0.01	0	0.03	0.6	0.22	0.99	(0,0):50,(0,1):9,(1,0):1	'0:1,1:9'	(0,0):32,(1,0):8	'0:8'
chr15:42134391-42134789:+@chr15:42135324-42135421:+	ENSG00000243708,ENSG00000168970	PLA2G4B,JMJD7-PLA2G4B	0.55	27.36	0.83	0.5	0.98	0.28	0.15	0.47	(0,0):21,(1,0):20,(1,1):2	'0:21,1:1'	(0,0):77,(0,1):4,(1,0):17,(1,1):16	'0:22,1:15'
chr15:101827215-101827113:-@chr15:101826006-101825931:-	ENSG00000131876	SNRPA1	-0.61	508188	0.06	0.03	0.1	0.67	0.37	0.94	(0,0):5678,(0,1):12,(1,0):489	'0:489,1:12'	(0,0):7236,(0,1):1,(1,0):1929	'0:1929,1:1'
chr10:105792048-105791962:-@chr10:105791351-105791046:-	ENSG00000065618	COL17A1	-0.44	15.96	0.49	0.32	0.73	0.93	0.75	1	(0,0):10,(0,1):6,(1,0):68,(1,1):6	'0:70,1:10'	(0,0):10,(1,0):69	'0:69'
chr10:24833910-24834032:+@chr10:24834756-24836772:+	ENSG00000120549	KIAA1217	-0.38	414.45	0.46	0.31	0.65	0.84	0.76	0.9	(0,0):37,(0,1):4,(1,0):29,(1,1):136	'0:95,1:74'	(0,0):147,(0,1):12,(1,0):236,(1,1):436	'0:606,1:78'
chr10:124922128-124922344:+@chr10:124924563-124924881:+	ENSG00000154473	BUB3	-0.22	1000000000000	0.32	0.31	0.34	0.54	0.52	0.56	(0,0):3487,(0,1):547,(1,0):4916,(1,1):448	'0:5053,1:858'	(0,0):7761,(0,1):688,(1,0):13629,(1,1):860	'0:14100,1:1077'
chr10:44874171-44874085:-@chr10:44873353-44872510:-	ENSG00000107562	CXCL12	-0.52	312057	0.35	0.21	0.51	0.87	0.69	1	(0,0):4,(0,1):6,(1,0):20,(1,1):33	'0:34,1:25'	(0,0):58,(1,0):135,(1,1):135	'0:240,1:30'
chr10:61898845-61898722:-@chr10:61898479-61898275:-	ENSG00000151150	ANK3	-0.52	11.89	0.26	0.08	0.56	0.78	0.54	0.98	(0,0):169,(0,1):3,(1,0):3	'0:3,1:3'	(0,0):224,(0,1):1,(1,0):28	'0:28,1:1'
chr10:13489316-13489266:-@chr10:13483750-13483088:-	ENSG00000165626	BEND7	-0.33	1000000000000	0.53	0.47	0.6	0.86	0.78	0.96	(0,0):380,(0,1):11,(1,0):1952,(1,1):226	'0:2067,1:122'	(0,0):608,(0,1):4,(1,0):3733,(1,1):281	'0:3972,1:46'
chr10:75553905-75554088:+@chr10:75554314-75554397:+	ENSG00000214655	ZSWIM8	-0.45	93722.9	0.24	0.14	0.37	0.69	0.52	0.83	(0,0):731,(0,1):14,(1,0):33	'0:33,1:14'	(0,0):772,(0,1):6,(1,0):113,(1,1):1	'0:114,1:6'
chr10:121336715-121336592:-@chr10:121336262-121336123:-	ENSG00000151923	TIAL1	-0.26	1000000000000	0.16	0.14	0.19	0.42	0.37	0.47	(0,0):3222,(0,1):157,(1,0):429	'0:429,1:157'	(0,0):3129,(0,1):111,(1,0):1106	'0:1106,1:111'
chr10:31139296-31139151:-@chr10:31138372-31137460:-	ENSG00000183621	ZNF438	-0.28	1000000000000	0.61	0.54	0.67	0.89	0.81	0.96	(0,0):244,(0,1):48,(1,0):389,(1,1):355	'0:610,1:182'	(0,0):203,(0,1):5,(1,0):374,(1,1):295	'0:627,1:47'
chr10:102247855-102247784:-@chr10:102247552-102246403:-	ENSG00000075826	SEC31B	0.22	227.98	0.45	0.33	0.57	0.23	0.18	0.28	(0,0):83,(0,1):14,(1,0):40,(1,1):224	'0:164,1:114'	(0,0):201,(0,1):59,(1,0):76,(1,1):946	'0:287,1:794'
chr10:70096956-70097090:+@chr10:70098260-70098444:+	ENSG00000096746	HNRNPH3	-0.27	1000000000000	0.07	0.06	0.08	0.34	0.29	0.39	(0,0):14710,(0,1):373,(1,0):876,(1,1):10	'0:878,1:381'	(0,0):14537,(0,1):95,(1,0):1371,(1,1):11	'0:1375,1:102'
chr12:124414211-124414306:+@chr12:124414949-124415120:+	ENSG00000197653	DNAH10	-0.49	19.09	0.32	0.17	0.54	0.81	0.5	0.98	(0,0):159,(0,1):5,(1,0):68	'0:68,1:5'	(0,0):21,(1,0):67	'0:67'
chr12:30869610-30869442:-@chr12:30868075-30867893:-	ENSG00000110888	CAPRIN2	-0.42	1000000000000	0.25	0.18	0.32	0.67	0.58	0.77	(0,0):262,(0,1):29,(1,0):252,(1,1):3	'0:253,1:31'	(0,0):541,(0,1):17,(1,0):815	'0:815,1:17'
chr12:114261126-114261014:-@chr12:114260451-114259862:-	ENSG00000122965	RBM19	-0.21	31.67	0.42	0.36	0.48	0.63	0.53	0.75	(0,0):138,(0,1):32,(1,0):225,(1,1):260	'0:348,1:169'	(0,0):102,(0,1):9,(1,0):162,(1,1):134	'0:269,1:36'
chr12:132625965-132625820:-@chr12:132625565-132625376:-	ENSG00000185163	DDX51	-0.24	13296.1	0.17	0.13	0.23	0.41	0.31	0.54	(0,0):386,(0,1):53,(1,0):58	'0:58,1:53'	(0,0):281,(0,1):17,(1,0):61	'0:61,1:17'
chr12:31241978-31242085:+@chr12:31242820-31243028:+	ENSG00000013573	DDX11	-0.47	1000000000000	0.48	0.36	0.6	0.95	0.83	1	(0,0):1699,(0,1):16,(1,0):309,(1,1):4	'0:313,1:16'	(0,0):1751,(1,0):530,(1,1):9	'0:539'
chr12:56351455-56350970:-@chr12:56350843-56350733:-	ENSG00000185664	PMEL	-0.32	25.47	0.61	0.4	0.8	0.93	0.77	1	(0,0):29,(0,1):4,(1,0):16,(1,1):20	'0:30,1:10'	(0,0):43,(1,0):31,(1,1):31	'0:61,1:1'
chr12:54106990-54106884:-@chr12:54105905-54104903:-	ENSG00000012822	CALCOCO1	-0.26	1000000000000	0.35	0.31	0.4	0.61	0.57	0.65	(0,0):142,(0,1):51,(1,0):299,(1,1):543	'0:515,1:378'	(0,0):320,(0,1):84,(1,0):1098,(1,1):1065	'0:1777,1:470'
chr12:123005975-123005932:-@chr12:123003598-123003386:-	ENSG00000111011	RSRC2	-0.32	1196.51	0.14	0.09	0.2	0.46	0.3	0.67	(0,0):4677,(0,1):4,(1,0):486,(1,1):21	'0:488,1:23'	(0,0):3197,(1,0):1229,(1,1):23	'0:1238,1:14'
chr12:114261126-114261014:-@chr12:114260451-114259859:-	ENSG00000122965	RBM19	-0.23	39.84	0.41	0.35	0.48	0.64	0.53	0.75	(0,0):134,(0,1):32,(1,0):225,(1,1):264	'0:336,1:185'	(0,0):103,(0,1):9,(1,0):162,(1,1):134	'0:241,1:64'
chr12:121017726-121017577:-@chr12:121017400-121017317:-	ENSG00000167272	POP5	0.51	475090	0.72	0.47	0.9	0.21	0.14	0.31	(0,0):305,(0,1):1,(1,0):32	'0:32,1:1'	(0,0):574,(0,1):22,(1,0):51	'0:51,1:22'
chr12:95452265-95452086:-@chr12:95451654-95451507:-	ENSG00000120798	NR2C1	-0.2	1000000000000	0.13	0.1	0.16	0.33	0.28	0.39	(0,0):570,(0,1):83,(1,0):124,(1,1):4	'0:125,1:86'	(0,0):664,(0,1):80,(1,0):365,(1,1):2	'0:365,1:82'
chr12:53878998-53878840:-@chr12:53878149-53878041:-	ENSG00000139625	MAP3K12	0.61	1000000000000	0.74	0.53	0.91	0.13	0.08	0.2	(0,0):189,(0,1):2,(1,0):250	'0:250,1:2'	(0,0):172,(0,1):21,(1,0):86	'0:86,1:21'
chr12:113729679-113729763:+@chr12:113730739-113730878:+	ENSG00000186815	TPCN1	-0.41	8299.06	0.08	0.04	0.14	0.49	0.3	0.71	(0,0):315,(0,1):10,(1,0):85	'0:85,1:10'	(0,0):286,(0,1):4,(1,0):351	'0:351,1:4'
chr12:57917812-57917875:+@chr12:57918063-57918199:+	ENSG00000166987	MBD6	0.56	503.85	0.8	0.5	0.99	0.24	0.09	0.51	(0,0):252,(1,0):38	'0:38'	(0,0):339,(0,1):4,(1,0):16	'0:16,1:4'
chr12:96674663-96674586:-@chr12:96674057-96672039:-	ENSG00000059758	CDK17	-0.4	1000000000000	0.17	0.14	0.19	0.57	0.53	0.61	(0,0):458,(0,1):100,(1,0):179,(1,1):3051	'0:606,1:2724'	(0,0):638,(0,1):64,(1,0):579,(1,1):2770	'0:2216,1:1197'
chr12:72094612-72094805:+@chr12:72097757-72097836:+	ENSG00000139291	TMEM19	-0.33	447.91	0.62	0.42	0.81	0.95	0.84	1	(0,0):267,(0,1):4,(1,0):1208,(1,1):3	'0:1210,1:5'	(0,0):545,(1,0):2809,(1,1):3	'0:2812'
chr16:29997586-29997825:+@chr16:29999680-29999719:+	ENSG00000149930	TAOK2	-0.34	6106.43	0.5	0.41	0.59	0.84	0.7	0.95	(0,0):935,(0,1):11,(1,0):3728,(1,1):73	'0:3753,1:59'	(0,0):987,(0,1):2,(1,0):3922,(1,1):51	'0:3970,1:5'
chr16:67864451-67864293:-@chr16:67863991-67863668:-	ENSG00000102901	CENPT	-0.27	1000000000000	0.45	0.42	0.49	0.72	0.69	0.75	(0,0):732,(0,1):222,(1,0):682,(1,1):130	'0:740,1:294'	(0,0):923,(0,1):150,(1,0):1269,(1,1):141	'0:1371,1:189'
chr16:31121722-31121820:+@chr16:31122412-31122540:+	ENSG00000103507	BCKDK	-0.54	159.54	0.09	0.03	0.2	0.63	0.33	0.92	(0,0):1210,(0,1):5,(1,0):18	'0:18,1:5'	(0,0):1793,(1,0):43	'0:43'
chr16:4855311-4854523:-@chr16:4854149-4853204:-	ENSG00000140632	GLYR1	-0.25	1000000000000	0.62	0.6	0.64	0.87	0.86	0.89	(0,0):863,(0,1):628,(1,0):2036,(1,1):4507	'0:4896,1:2275'	(0,0):888,(0,1):170,(1,0):2252,(1,1):3358	'0:5191,1:589'
chr16:89759682-89759875:+@chr16:89760581-89760640:+	ENSG00000185324	CDK10	-0.25	10.86	0.72	0.53	0.87	0.97	0.88	1	(0,0):313,(0,1):3,(1,0):357	'0:357,1:3'	(0,0):705,(1,0):1136	'0:1136'
chr16:2156025-2155866:-@chr16:2155708-2155323:-	ENSG00000008710	PKD1	-0.36	30.13	0.58	0.36	0.8	0.94	0.81	1	(0,0):226,(0,1):3,(1,0):18,(1,1):20	'0:25,1:16'	(0,0):214,(1,0):38,(1,1):17	'0:55'
chr16:84214792-84214649:-@chr16:84213950-84213776:-	ENSG00000103168	TAF1C	-0.43	11354.4	0.24	0.16	0.34	0.67	0.53	0.8	(0,0):176,(0,1):19,(1,0):98	'0:98,1:19'	(0,0):234,(0,1):8,(1,0):274	'0:274,1:8'
chr16:778794-778895:+@chr16:779009-779715:+	ENSG00000103253	HAGHL	0.41	514.32	0.75	0.58	0.9	0.34	0.26	0.43	(0,0):93,(0,1):3,(1,0):30,(1,1):109	'0:99,1:43'	(0,0):339,(0,1):30,(1,0):47,(1,1):375	'0:176,1:276'
chr16:23505699-23505624:-@chr16:23504779-23504681:-	ENSG00000103365	GGA2	-0.64	337.52	0.11	0.04	0.26	0.75	0.34	0.99	(0,0):538,(0,1):5,(1,0):267	'0:267,1:5'	(0,0):987,(1,0):707	'0:707'
chr16:2202821-2202886:+@chr16:2202990-2203223:+	ENSG00000167964	RAB26	0.51	21.25	0.62	0.28	0.92	0.11	0.02	0.32	(0,0):26,(1,0):6,(1,1):6	'0:11,1:1'	(0,0):233,(0,1):8,(1,0):2,(1,1):2	'0:2,1:10'
chr16:67208065-67208357:+@chr16:67208524-67208847:+	ENSG00000140939	NOL3	0.24	15.28	0.29	0.13	0.54	0.05	0.02	0.09	(0,0):106,(0,1):7,(1,0):5,(1,1):9	'0:8,1:13'	(0,0):239,(0,1):52,(1,0):3,(1,1):26	'0:3,1:78'
chr16:28847254-28847443:+@chr16:28848049-28848558:+	ENSG00000168488	ATXN2L	-0.27	1000000000000	0.62	0.58	0.66	0.89	0.86	0.92	(0,0):399,(0,1):101,(1,0):1221,(1,1):733	'0:1694,1:361'	(0,0):471,(0,1):42,(1,0):1905,(1,1):727	'0:2554,1:120'
chr16:3073969-3073848:-@chr16:3073531-3073234:-	ENSG00000103145	HCFC1R1	0.34	1.09057e+11	0.96	0.91	1	0.62	0.51	0.74	(0,0):254,(0,1):1,(1,0):234,(1,1):14	'0:247,1:2'	(0,0):559,(0,1):14,(1,0):97,(1,1):4	'0:98,1:17'
chr16:1821411-1821071:-@chr16:1820994-1820882:-	ENSG00000103024	NME3	0.25	127837	0.43	0.32	0.54	0.18	0.14	0.23	(0,0):820,(0,1):38,(1,0):43,(1,1):1	'0:43,1:39'	(0,0):2983,(0,1):190,(1,0):64,(1,1):2	'0:65,1:191'
chr16:28722782-28722888:+@chr16:28722978-28723108:+	ENSG00000184110	EIF3C	0.47	1212.7	0.79	0.62	0.93	0.32	0.19	0.5	(0,0):1811,(0,1):2,(1,0):45	'0:45,1:2'	(0,0):2980,(0,1):11,(1,0):19	'0:19,1:11'
chr16:88724437-88724143:-@chr16:88723990-88723844:-	ENSG00000167508	MVD	-0.43	211.7	0.51	0.29	0.74	0.94	0.84	1	(0,0):337,(0,1):5,(1,0):11	'0:11,1:5'	(0,0):809,(1,0):31,(1,1):3	'0:33,1:1'
chr16:67861376-67861482:+@chr16:67861656-67861967:+	ENSG00000102904	TSNAXIP1	0.54	27.75	0.75	0.52	0.94	0.21	0.06	0.44	(0,0):14,(0,1):2,(1,0):21,(1,1):2	'0:22,1:3'	(0,0):24,(0,1):8,(1,0):4	'0:4,1:8'
chr16:28722782-28722839:+@chr16:28722978-28723108:+	ENSG00000184110	EIF3C	0.35	8136.81	0.4	0.22	0.67	0.05	0.03	0.08	(0,0):1809,(0,1):4,(1,0):45	'0:45,1:4'	(0,0):2969,(0,1):22,(1,0):19	'0:19,1:22'
chr16:29824311-29825254:+@chr16:29825654-29827202:+	NA	NA	-0.24	3.67274e+08	0.46	0.4	0.52	0.7	0.63	0.77	(0,0):131,(0,1):77,(1,0):157,(1,1):933	'0:573,1:594'	(0,0):258,(0,1):32,(1,0):213,(1,1):947	'0:933,1:259'
chr16:28847254-28847443:+@chr16:28848072-28848558:+	ENSG00000168488	ATXN2L	-0.2	1000000000000	0.74	0.69	0.78	0.94	0.91	0.96	(0,0):446,(0,1):54,(1,0):1319,(1,1):635	'0:1792,1:216'	(0,0):491,(0,1):22,(1,0):1984,(1,1):648	'0:2586,1:68'
chrX:48759510-48759794:+@chrX:48760012-48760072:+	ENSG00000102103	PQBP1	0.2	179.5	0.37	0.28	0.48	0.17	0.12	0.22	(0,0):1619,(1,0):115,(1,1):97	'0:161,1:51'	(0,0):1790,(0,1):1,(1,0):76,(1,1):144	'0:93,1:128'
chrX:53965679-53965595:-@chrX:53964492-53963113:-	ENSG00000172943	PHF8	-0.21	1000000000000	0.49	0.46	0.53	0.7	0.66	0.74	(0,0):290,(0,1):77,(1,0):1168,(1,1):2104	'0:2234,1:1115'	(0,0):468,(0,1):31,(1,0):1835,(1,1):2527	'0:3568,1:825'
chrX:76940085-76939031:-@chrX:76938943-76937012:-	ENSG00000085224	ATRX	-0.26	1000000000000	0.62	0.59	0.65	0.88	0.86	0.89	(0,0):1699,(0,1):364,(1,0):926,(1,1):9732	'0:7025,1:3997'	(0,0):2261,(0,1):140,(1,0):1519,(1,1):10210	'0:10485,1:1384'
chrX:100092328-100092438:+@chrX:100093228-100093353:+	ENSG00000101811	CSTF2	-0.26	1000000000000	0.02	0.01	0.04	0.28	0.2	0.37	(0,0):853,(0,1):32,(1,0):48	'0:48,1:32'	(0,0):1033,(0,1):21,(1,0):467	'0:467,1:21'
chrX:48433949-48434055:+@chrX:48434203-48434471:+	ENSG00000102317	RBM3	-0.3	283197573378	0.38	0.31	0.45	0.68	0.6	0.76	(0,0):3488,(0,1):50,(1,0):113,(1,1):51	'0:140,1:74'	(0,0):4884,(0,1):25,(1,0):186,(1,1):38	'0:214,1:35'
chrX:48433949-48434471:+@chrX:48434702-48434807:+	ENSG00000102317	RBM3	-0.24	1000000000000	0.61	0.56	0.66	0.85	0.8	0.89	(0,0):6221,(0,1):97,(1,0):355,(1,1):164	'0:454,1:162'	(0,0):9512,(0,1):31,(1,0):443,(1,1):224	'0:627,1:71'
chrX:48792140-48791969:-@chrX:48791885-48791737:-	ENSG00000068308	OTUD5	-0.36	11.05	0.36	0.22	0.53	0.72	0.53	0.88	(0,0):2071,(0,1):13,(1,0):15	'0:15,1:13'	(0,0):1725,(0,1):4,(1,0):24	'0:24,1:4'
chr14:23468611-23468263:-@chr14:23467950-23467636:-	ENSG00000100802	C14orf93	-0.25	7.43756e+07	0.63	0.55	0.71	0.88	0.82	0.92	(0,0):221,(0,1):30,(1,0):139,(1,1):57	'0:179,1:47'	(0,0):272,(0,1):16,(1,0):274,(1,1):57	'0:323,1:24'
chr14:24649006-24649112:+@chr14:24649216-24649460:+	ENSG00000100918	REC8	0.25	16.97	0.41	0.27	0.55	0.16	0.09	0.27	(0,0):120,(0,1):16,(1,0):29,(1,1):11	'0:34,1:22'	(0,0):95,(0,1):22,(1,0):10,(1,1):5	'0:11,1:26'
chr14:69257209-69256244:-@chr14:69255526-69254372:-	NA	NA	-0.2	1000000000000	0.77	0.74	0.81	0.97	0.95	0.99	(0,0):880,(0,1):59,(1,0):1197,(1,1):2922	'0:3422,1:756'	(0,0):975,(0,1):4,(1,0):1261,(1,1):2591	'0:3820,1:36'
chr14:23468365-23468263:-@chr14:23467950-23467636:-	ENSG00000100802	C14orf93	-0.52	1000000000000	0.34	0.26	0.43	0.86	0.75	0.94	(0,0):223,(0,1):22,(1,0):92,(1,1):47	'0:111,1:50'	(0,0):227,(0,1):4,(1,0):196,(1,1):34	'0:227,1:7'
chr14:55310861-55310719:-@chr14:55309772-55308724:-	NA	NA	-0.42	1000000000000	0.4	0.37	0.42	0.82	0.77	0.87	(0,0):628,(0,1):147,(1,0):1212,(1,1):2292	'0:2157,1:1494'	(0,0):425,(0,1):18,(1,0):1116,(1,1):1064	'0:1958,1:240'
chr14:24037279-24036948:-@chr14:24036528-24036320:-	ENSG00000213983	AP1G2	-0.24	16.37	0.59	0.48	0.69	0.83	0.72	0.91	(0,0):475,(0,1):23,(1,0):123,(1,1):18	'0:137,1:27'	(0,0):828,(0,1):7,(1,0):120,(1,1):8	'0:128,1:7'
chr14:24633272-24633343:+@chr14:24633823-24634164:+	ENSG00000213928,ENSG00000259529	IRF9,RNF31	-0.33	19631.3	0.15	0.12	0.18	0.48	0.32	0.64	(0,0):396,(0,1):113,(1,0):169,(1,1):75	'0:175,1:182'	(0,0):51,(0,1):8,(1,0):46,(1,1):3	'0:46,1:11'
chr14:24845500-24846084:+@chr14:24846844-24847207:+	ENSG00000100968	NFATC4	-0.21	1000000000000	0.67	0.62	0.73	0.88	0.86	0.9	(0,0):229,(0,1):63,(1,0):495,(1,1):238	'0:652,1:144'	(0,0):875,(0,1):100,(1,0):2391,(1,1):706	'0:3009,1:188'
chr14:24032847-24032589:-@chr14:24031802-24031713:-	ENSG00000213983	AP1G2	-0.25	148.99	0.73	0.6	0.85	0.98	0.92	1	(0,0):656,(0,1):7,(1,0):420,(1,1):13	'0:431,1:9'	(0,0):986,(1,0):716,(1,1):6	'0:722'
chr14:24035369-24035025:-@chr14:24034910-24034815:-	ENSG00000213983	AP1G2	0.2	14.18	0.67	0.58	0.76	0.47	0.4	0.55	(0,0):519,(0,1):23,(1,0):110,(1,1):31	'0:134,1:30'	(0,0):748,(0,1):59,(1,0):119,(1,1):53	'0:139,1:92'
chr14:24842901-24843073:+@chr14:24843532-24843672:+	ENSG00000100968	NFATC4	-0.22	11.77	0.29	0.2	0.4	0.51	0.42	0.59	(0,0):230,(0,1):21,(1,0):107,(1,1):3	'0:108,1:23'	(0,0):761,(0,1):35,(1,0):395	'0:395,1:35'
chr5:178986732-178986836:+@chr5:178987026-178987199:+	ENSG00000176783	RUFY1	-0.41	103410	0.32	0.23	0.42	0.73	0.57	0.87	(0,0):561,(0,1):32,(1,0):94,(1,1):5	'0:96,1:35'	(0,0):302,(0,1):5,(1,0):82	'0:82,1:5'
chr5:138861289-138861063:-@chr5:138860927-138860744:-	ENSG00000184584	TMEM173	0.35	23.06	0.41	0.17	0.69	0.06	0.02	0.12	(0,0):119,(0,1):4,(1,0):7,(1,1):2	'0:7,1:6'	(0,0):161,(0,1):34,(1,0):4,(1,1):1	'0:4,1:35'
chr5:58335339-58334885:-@chr5:58334798-58334686:-	ENSG00000113448	PDE4D	-0.29	18.97	0.1	0.03	0.23	0.39	0.22	0.55	(0,0):90,(0,1):18,(1,0):3,(1,1):35	'0:4,1:52'	(0,0):61,(0,1):11,(1,0):10,(1,1):14	'0:17,1:18'
chr5:178986693-178986836:+@chr5:178987026-178987199:+	ENSG00000176783	RUFY1	-0.28	17.51	0.38	0.3	0.47	0.66	0.53	0.8	(0,0):557,(0,1):34,(1,0):96,(1,1):5	'0:96,1:39'	(0,0):297,(0,1):9,(1,0):83	'0:83,1:9'
chr5:176562088-176562201:+@chr5:176562942-176563031:+	ENSG00000165671	NSD1	-0.45	14530.9	0.07	0.04	0.11	0.52	0.28	0.77	(0,0):587,(0,1):13,(1,0):126	'0:126,1:13'	(0,0):430,(0,1):3,(1,0):380	'0:380,1:3'
chr5:176729497-176729129:-@chr5:176728988-176728926:-	ENSG00000169228,ENSG00000213347	RAB24,MXD3	0.28	1000000000000	0.36	0.29	0.44	0.08	0.05	0.12	(0,0):1018,(0,1):33,(1,0):105,(1,1):148	'0:149,1:137'	(0,0):1342,(0,1):42,(1,0):19,(1,1):143	'0:27,1:177'
chr5:178045779-178045557:-@chr5:178043949-178043883:-	ENSG00000113240	CLK4	-0.43	143751	0.19	0.12	0.29	0.62	0.45	0.79	(0,0):1704,(0,1):6,(1,0):207,(1,1):12	'0:210,1:15'	(0,0):1158,(0,1):4,(1,0):752,(1,1):13	'0:760,1:9'
chr5:139918504-139918668:+@chr5:139921757-139921866:+	ENSG00000254996,ENSG00000131503	ANKHD1-EIF4EBP3,ANKHD1	-0.24	34.13	0.16	0.11	0.22	0.4	0.26	0.57	(0,0):1185,(0,1):26,(1,0):708,(1,1):1	'0:708,1:27'	(0,0):1143,(0,1):9,(1,0):702	'0:702,1:9'
chr22:29684595-29684775:+@chr22:29687554-29687588:+	ENSG00000182944	EWSR1	-0.28	13.81	0.37	0.27	0.48	0.65	0.5	0.8	(0,0):3826,(0,1):16,(1,0):4178,(1,1):1	'0:4178,1:17'	(0,0):3753,(0,1):9,(1,0):6387	'0:6387,1:9'
chr22:20077192-20077334:+@chr22:20077499-20077781:+	ENSG00000128191	DGCR8	-0.31	1000000000000	0.16	0.13	0.19	0.47	0.41	0.52	(0,0):994,(0,1):196,(1,0):114,(1,1):99	'0:126,1:283'	(0,0):743,(0,1):102,(1,0):259,(1,1):69	'0:289,1:141'
chr22:32014101-32014212:+@chr22:32014300-32014533:+	ENSG00000198089	SFI1	0.24	12.84	0.35	0.2	0.51	0.11	0.06	0.18	(0,0):87,(0,1):17,(1,0):19,(1,1):3	'0:20,1:19'	(0,0):132,(0,1):35,(1,0):8	'0:8,1:35'
chr22:22313065-22312864:-@chr22:22311967-22311403:-	ENSG00000100038	TOP3B	-0.42	1000000000000	0.3	0.27	0.33	0.72	0.68	0.75	(0,0):307,(0,1):191,(1,0):441,(1,1):296	'0:520,1:408'	(0,0):354,(0,1):98,(1,0):1235,(1,1):347	'0:1478,1:202'
chr22:40804798-40804846:+@chr22:40804937-40805376:+	ENSG00000100359	SGSM3	0.39	1000000000000	0.54	0.45	0.64	0.15	0.1	0.22	(0,0):688,(0,1):33,(1,0):82,(1,1):66	'0:116,1:65'	(0,0):1068,(0,1):48,(1,0):21,(1,1):113	'0:35,1:147'
chr22:50181535-50181225:-@chr22:50181142-50181038:-	ENSG00000100425	BRD1	-0.35	1000000000000	0.45	0.38	0.52	0.8	0.72	0.88	(0,0):510,(0,1):77,(1,0):129,(1,1):66	'0:155,1:117'	(0,0):244,(0,1):15,(1,0):119,(1,1):19	'0:135,1:18'
chr22:51021283-51020678:-@chr22:51020291-51020178:-	ENSG00000100288,ENSG00000254413	CHKB,CHKB-CPT1B	-0.32	1000000000000	0.62	0.53	0.7	0.94	0.91	0.97	(0,0):287,(0,1):26,(1,0):185,(1,1):160	'0:287,1:84'	(0,0):378,(0,1):9,(1,0):607,(1,1):324	'0:913,1:27'
chr22:39770321-39770665:+@chr22:39772057-39772202:+	ENSG00000100321	SYNGR1	-0.54	2.73625e+09	0.43	0.25	0.66	0.97	0.92	1	(0,0):653,(0,1):2,(1,0):66,(1,1):15	'0:71,1:12'	(0,0):1711,(1,0):443,(1,1):27	'0:470'
chr22:19166018-19165900:-@chr22:19165753-19165646:-	ENSG00000100075	SLC25A1	0.51	23.05	0.81	0.5	0.98	0.3	0.19	0.46	(0,0):533,(1,0):22	'0:22'	(0,0):1166,(0,1):13,(1,0):41	'0:41,1:13'
chr22:46751341-46751485:+@chr22:46752739-46753234:+	ENSG00000100416	TRMU	-0.21	1000000000000	0.21	0.19	0.23	0.42	0.37	0.48	(0,0):986,(0,1):128,(1,0):574,(1,1):455	'0:670,1:487'	(0,0):866,(0,1):14,(1,0):657,(1,1):378	'0:829,1:220'
chr22:50684521-50684339:-@chr22:50684165-50684104:-	ENSG00000100429,ENSG00000188130	HDAC10,MAPK12	-0.54	65.27	0.3	0.17	0.47	0.84	0.56	0.99	(0,0):345,(0,1):8,(1,0):24	'0:24,1:8'	(0,0):402,(1,0):23	'0:23'
chr22:22313065-22312864:-@chr22:22311967-22311399:-	ENSG00000100038	TOP3B	-0.42	1000000000000	0.3	0.27	0.33	0.72	0.68	0.76	(0,0):300,(0,1):191,(1,0):441,(1,1):303	'0:527,1:408'	(0,0):354,(0,1):98,(1,0):1235,(1,1):347	'0:1487,1:193'
chr2:97751935-97751876:-@chr2:97751598-97751436:-	ENSG00000144199	FAHD2B	-0.28	151.85	0.06	0.03	0.11	0.34	0.19	0.53	(0,0):284,(0,1):14,(1,0):16,(1,1):1	'0:16,1:15'	(0,0):605,(0,1):4,(1,0):42	'0:42,1:4'
chr2:173460557-173460751:+@chr2:173462341-173463862:+	ENSG00000152256	PDK1	-0.26	1000000000000	0.65	0.59	0.71	0.91	0.89	0.93	(0,0):221,(0,1):37,(1,0):553,(1,1):540	'0:902,1:228'	(0,0):1076,(0,1):50,(1,0):3810,(1,1):2589	'0:6173,1:276'
chr2:110303814-110303627:-@chr2:110301901-110300374:-	NA	NA	-0.2	1000000000000	0.28	0.27	0.3	0.48	0.46	0.49	(0,0):825,(0,1):391,(1,0):1689,(1,1):3808	'0:2796,1:3092'	(0,0):2150,(0,1):449,(1,0):4870,(1,1):6695	'0:8030,1:3984'
chr2:233200483-233200584:+@chr2:233201179-233201908:+	ENSG00000144535	DIS3L2	-0.31	1000000000000	0.13	0.09	0.18	0.44	0.37	0.52	(0,0):158,(0,1):53,(1,0):34,(1,1):116	'0:53,1:150'	(0,0):207,(0,1):48,(1,0):136,(1,1):109	'0:180,1:113'
chr2:131798803-131799035:+@chr2:131799388-131799517:+	ENSG00000136002	ARHGEF4	-0.5	1000000000000	0.18	0.15	0.23	0.68	0.61	0.75	(0,0):387,(0,1):99,(1,0):143,(1,1):6	'0:143,1:105'	(0,0):572,(0,1):36,(1,0):469,(1,1):7	'0:475,1:37'
chr2:220416520-220416251:-@chr2:220415564-220415451:-	ENSG00000124006	OBSL1	0.29	5980.77	0.4	0.27	0.55	0.11	0.06	0.18	(0,0):88,(0,1):12,(1,0):85,(1,1):3	'0:86,1:14'	(0,0):71,(0,1):21,(1,0):24,(1,1):2	'0:24,1:23'
chr2:220097801-220097913:+@chr2:220098008-220098155:+	ENSG00000163516	ANKZF1	-0.2	12.93	0.08	0.04	0.13	0.28	0.17	0.44	(0,0):416,(0,1):32,(1,0):8	'0:8,1:32'	(0,0):774,(0,1):13,(1,0):16	'0:16,1:13'
chr2:135710800-135711949:+@chr2:135712051-135716915:+	NA	NA	-0.39	1000000000000	0.14	0.12	0.16	0.53	0.49	0.58	(0,0):1046,(0,1):641,(1,0):133,(1,1):7186	'0:1253,1:6707'	(0,0):1059,(0,1):214,(1,0):327,(1,1):6732	'0:3964,1:3309'
chr2:43937628-43937714:+@chr2:43939364-43939522:+	ENSG00000152527	PLEKHH2	-0.54	733.02	0.19	0.07	0.36	0.73	0.46	0.93	(0,0):97,(0,1):4,(1,0):80	'0:80,1:4'	(0,0):260,(0,1):1,(1,0):437	'0:437,1:1'
chr2:201726189-201725961:-@chr2:201724469-201724403:-	ENSG00000013441	CLK1	-0.49	1000000000000	0.36	0.29	0.43	0.85	0.75	0.94	(0,0):3886,(0,1):33,(1,0):1342,(1,1):24	'0:1351,1:48'	(0,0):2165,(0,1):6,(1,0):2453,(1,1):21	'0:2470,1:10'
chr2:241500747-241500936:+@chr2:241503091-241503431:+	ENSG00000188542	DUSP28	0.22	44.22	0.64	0.54	0.75	0.42	0.34	0.51	(0,0):91,(0,1):15,(1,0):504,(1,1):22	'0:522,1:19'	(0,0):90,(0,1):36,(1,0):298,(1,1):5	'0:300,1:39'
chr2:130900886-130900842:-@chr2:130899954-130899706:-	ENSG00000152076	CCDC74B	-0.44	59.17	0.38	0.23	0.57	0.82	0.66	0.96	(0,0):173,(0,1):5,(1,0):111,(1,1):3	'0:112,1:7'	(0,0):332,(0,1):2,(1,0):318	'0:318,1:2'
chr2:131802942-131803019:+@chr2:131803611-131804836:+	ENSG00000136002	ARHGEF4	-0.45	1000000000000	0.1	0.08	0.13	0.55	0.5	0.6	(0,0):225,(0,1):66,(1,0):80,(1,1):1075	'0:188,1:1033'	(0,0):423,(0,1):38,(1,0):540,(1,1):1424	'0:1318,1:684'
chr2:160075749-160075872:+@chr2:160076203-160076378:+	ENSG00000115183	TANC1	-0.25	7115	0.12	0.07	0.19	0.37	0.26	0.52	(0,0):676,(0,1):21,(1,0):25,(1,1):1	'0:25,1:22'	(0,0):532,(0,1):17,(1,0):85	'0:85,1:17'
chr2:70528735-70528540:-@chr2:70528112-70527972:-	ENSG00000035141	FAM136A	-0.4	19197.2	0.54	0.37	0.71	0.94	0.84	1	(0,0):1412,(0,1):8,(1,0):87	'0:87,1:8'	(0,0):1371,(1,0):143	'0:143'
chr6:43109910-43110037:+@chr6:43111155-43111358:+	ENSG00000112655	PTK7	-0.22	1000000000000	0.11	0.08	0.15	0.33	0.27	0.4	(0,0):595,(0,1):46,(1,0):153,(1,1):4	'0:153,1:50'	(0,0):1071,(0,1):49,(1,0):574,(1,1):7	'0:577,1:53'
chr6:146276490-146276323:-@chr6:146275989-146275826:-	ENSG00000146414	SHPRH	-0.21	8123.21	0.74	0.64	0.84	0.95	0.89	0.98	(0,0):518,(0,1):12,(1,0):261	'0:261,1:12'	(0,0):572,(0,1):4,(1,0):650	'0:650,1:4'
chr6:44197644-44197783:+@chr6:44198084-44198218:+	ENSG00000112759	SLC29A1	-0.29	1520.43	0.16	0.1	0.24	0.45	0.34	0.58	(0,0):621,(0,1):20,(1,0):41	'0:41,1:20'	(0,0):1052,(0,1):18,(1,0):153	'0:153,1:18'
chr6:32918580-32918296:-@chr6:32917666-32917388:-	ENSG00000204257,ENSG00000248993	HLA-DMA,HLA-DMB	0.25	12.97	0.56	0.45	0.66	0.31	0.2	0.44	(0,0):119,(0,1):20,(1,0):107,(1,1):8	'0:110,1:25'	(0,0):50,(0,1):17,(1,0):30,(1,1):7	'0:35,1:19'
chr6:31732043-31732132:+@chr6:31732213-31732628:+	ENSG00000255152,ENSG00000228727	MSH5-SAPCD1,SAPCD1	0.36	7.66707e+07	0.77	0.66	0.86	0.41	0.33	0.5	(0,0):138,(0,1):12,(1,0):67,(1,1):15	'0:79,1:15'	(0,0):169,(0,1):52,(1,0):66,(1,1):88	'0:110,1:96'
chr6:31938602-31938383:-@chr6:31938255-31938120:-	ENSG00000204348	DOM3Z	0.28	4.73855e+09	0.71	0.64	0.78	0.43	0.35	0.51	(0,0):482,(0,1):33,(1,0):221,(1,1):8	'0:227,1:35'	(0,0):425,(0,1):55,(1,0):106	'0:106,1:55'
chr6:32782378-32782097:-@chr6:32781610-32781500:-	ENSG00000241106	HLA-DOB	0.58	306752	0.79	0.52	0.95	0.21	0.12	0.35	(0,0):39,(1,0):26	'0:26'	(0,0):59,(0,1):13,(1,0):21,(1,1):2	'0:21,1:15'
chr6:26423161-26423505:+@chr6:26423627-26423987:+	ENSG00000124549	BTN2A3P	-0.23	13.78	0.59	0.51	0.68	0.82	0.72	0.91	(0,0):256,(0,1):35,(1,0):90,(1,1):54	'0:119,1:60'	(0,0):102,(0,1):8,(1,0):71,(1,1):45	'0:104,1:20'
chr6:30610545-30610788:+@chr6:30611306-30612456:+	ENSG00000137343	ATAT1	-0.21	83.55	0.65	0.56	0.74	0.86	0.78	0.94	(0,0):61,(0,1):16,(1,0):164,(1,1):375	'0:375,1:180'	(0,0):89,(0,1):7,(1,0):252,(1,1):445	'0:595,1:109'
chr6:32002291-32002374:+@chr6:32002637-32002769:+	ENSG00000224389	C4B	-0.63	63.72	0.08	0.02	0.19	0.71	0.3	0.99	(0,0):91,(0,1):7,(1,0):8	'0:8,1:7'	(0,0):11,(1,0):9	'0:9'
chr6:35436724-35437062:+@chr6:35437158-35437306:+	ENSG00000198755	RPL10A	-0.27	1000000000000	0.33	0.31	0.35	0.6	0.57	0.63	(0,0):24341,(0,1):1024,(1,0):889,(1,1):288	'0:1003,1:1198'	(0,0):41804,(0,1):341,(1,0):861,(1,1):173	'0:972,1:403'
chr6:31503262-31503144:-@chr6:31500688-31500557:-	ENSG00000198563,ENSG00000254870	DDX39B,ATP6V1G2-DDX39B	-0.29	1000000000000	0.34	0.31	0.37	0.63	0.58	0.68	(0,0):10321,(0,1):187,(1,0):16881	'0:16881,1:187'	(0,0):9922,(0,1):90,(1,0):23072	'0:23072,1:90'
chr6:160103670-160103506:-@chr6:160100330-160100096:-	ENSG00000112096	SOD2	-0.38	1000000000000	0.39	0.37	0.41	0.77	0.75	0.79	(0,0):3761,(0,1):652,(1,0):16538,(1,1):11	'0:16541,1:660'	(0,0):4981,(0,1):253,(1,0):30514,(1,1):36	'0:30540,1:263'
chr6:30881982-30882121:+@chr6:30882582-30882814:+	ENSG00000137411	VARS2	0.28	1000000000000	0.43	0.38	0.49	0.15	0.13	0.17	(0,0):707,(0,1):89,(1,0):562,(1,1):17	'0:570,1:98'	(0,0):687,(0,1):196,(1,0):247,(1,1):12	'0:248,1:207'
chr6:30881982-30882121:+@chr6:30882587-30882814:+	ENSG00000137411	VARS2	0.35	1000000000000	0.83	0.74	0.9	0.48	0.4	0.57	(0,0):784,(0,1):12,(1,0):564,(1,1):15	'0:576,1:15'	(0,0):849,(0,1):34,(1,0):250,(1,1):9	'0:254,1:39'
chr6:30610545-30610788:+@chr6:30611306-30612448:+	ENSG00000137343	ATAT1	-0.21	41.69	0.65	0.55	0.75	0.86	0.79	0.92	(0,0):61,(0,1):16,(1,0):164,(1,1):375	'0:420,1:135'	(0,0):89,(0,1):7,(1,0):252,(1,1):445	'0:630,1:74'
chr6:81053381-81053529:+@chr6:81055692-81055971:+	ENSG00000083123	BCKDHB	-0.36	1000000000000	0.2	0.16	0.24	0.56	0.51	0.63	(0,0):157,(0,1):77,(1,0):410	'0:410,1:77'	(0,0):565,(0,1):68,(1,0):1886,(1,1):17	'0:1896,1:75'
chr6:30879461-30879544:+@chr6:30879791-30879923:+	ENSG00000213780,ENSG00000137411	GTF2H4,VARS2	-0.55	2.9732e+08	0.04	0.02	0.07	0.59	0.36	0.81	(0,0):492,(0,1):26,(1,0):22	'0:22,1:26'	(0,0):571,(0,1):3,(1,0):88	'0:88,1:3'
chr6:81053381-81053529:+@chr6:81055692-81055987:+	ENSG00000083123	BCKDHB	-0.37	1000000000000	0.21	0.17	0.24	0.58	0.53	0.64	(0,0):151,(0,1):80,(1,0):412,(1,1):1	'0:412,1:81'	(0,0):556,(0,1):68,(1,0):1890,(1,1):22	'0:1903,1:77'
chr6:71234634-71234894:+@chr6:71235567-71236401:+	ENSG00000082269	FAM135A	-0.45	1000000000000	0.35	0.32	0.37	0.8	0.76	0.83	(0,0):743,(0,1):248,(1,0):630,(1,1):1240	'0:1033,1:1085'	(0,0):819,(0,1):60,(1,0):1245,(1,1):1164	'0:2191,1:278'
chr6:31969554-31969637:+@chr6:31969900-31970032:+	ENSG00000244731	C4A	-0.49	14.25	0.07	0.02	0.18	0.56	0.2	0.96	(0,0):126,(0,1):7,(1,0):8	'0:8,1:7'	(0,0):11,(1,0):9	'0:9'
chr7:23562051-23561751:-@chr7:23561459-23561326:-	ENSG00000164548	TRA2A	-0.36	1000000000000	0.49	0.45	0.53	0.85	0.81	0.89	(0,0):4541,(0,1):133,(1,0):796,(1,1):258	'0:931,1:256'	(0,0):2194,(0,1):31,(1,0):823,(1,1):103	'0:910,1:47'
chr7:23562051-23561740:-@chr7:23561459-23561326:-	ENSG00000164548	TRA2A	-0.37	1000000000000	0.32	0.29	0.34	0.69	0.64	0.74	(0,0):4285,(0,1):389,(1,0):795,(1,1):259	'0:886,1:557'	(0,0):2130,(0,1):95,(1,0):819,(1,1):107	'0:898,1:123'
chr7:150774323-150774188:-@chr7:150774114-150774000:-	ENSG00000164896	FASTK	0.6	794.48	0.74	0.48	0.92	0.14	0.05	0.26	(0,0):941,(0,1):2,(1,0):21	'0:21,1:2'	(0,0):1529,(0,1):14,(1,0):6	'0:6,1:14'
chr7:150774867-150774397:-@chr7:150774323-150774000:-	ENSG00000164896	FASTK	0.2	1000000000000	0.79	0.74	0.84	0.59	0.54	0.64	(0,0):1613,(0,1):41,(1,0):250,(1,1):100	'0:326,1:65'	(0,0):2466,(0,1):150,(1,0):273,(1,1):127	'0:350,1:200'
chr7:75042067-75042210:+@chr7:75044163-75044301:+	ENSG00000223705	NSUN5P1	-0.26	103.54	0.68	0.56	0.78	0.94	0.88	0.98	(0,0):540,(0,1):13,(1,0):2291	'0:2291,1:13'	(0,0):1123,(0,1):4,(1,0):4870	'0:4870,1:4'
chr7:142563715-142564071:+@chr7:142564236-142564360:+	ENSG00000106123	EPHB6	-0.28	10.82	0.09	0.02	0.24	0.37	0.25	0.51	(0,0):38,(0,1):13,(1,0):2,(1,1):2	'0:3,1:14'	(0,0):78,(0,1):19,(1,0):23,(1,1):7	'0:23,1:26'
chr7:1482120-1481828:-@chr7:1480320-1480227:-	ENSG00000164877	MICALL2	-0.64	1000000000000	0.08	0.06	0.1	0.72	0.49	0.92	(0,0):204,(0,1):58,(1,0):118,(1,1):14	'0:118,1:72'	(0,0):118,(0,1):2,(1,0):175,(1,1):6	'0:180,1:3'
chr7:150938739-150938578:-@chr7:150937608-150937511:-	ENSG00000082014	SMARCD3	-0.32	56.12	0.27	0.19	0.37	0.59	0.44	0.74	(0,0):649,(0,1):18,(1,0):339	'0:339,1:18'	(0,0):976,(0,1):8,(1,0):540	'0:540,1:8'
chr7:27163079-27163257:+@chr7:27163950-27164229:+	ENSG00000253552	HOXA-AS2	-0.65	1000000000000	0.29	0.2	0.4	0.94	0.74	1	(0,0):139,(0,1):21,(1,0):59,(1,1):2	'0:59,1:23'	(0,0):62,(1,0):55	'0:55'
chr1:44679125-44679199:+@chr1:44679381-44679530:+	NA	NA	-0.35	22.51	0.35	0.25	0.46	0.7	0.52	0.86	(0,0):336,(0,1):19,(1,0):109	'0:109,1:19'	(0,0):374,(0,1):4,(1,0):113	'0:113,1:4'
chr1:179078576-179078343:-@chr1:179078033-179076853:-	ENSG00000143322	ABL2	-0.26	1000000000000	0.38	0.33	0.43	0.64	0.59	0.69	(0,0):366,(0,1):120,(1,0):198,(1,1):939	'0:555,1:702'	(0,0):471,(0,1):77,(1,0):380,(1,1):1126	'0:1084,1:499'
chr1:155170401-155170242:-@chr1:155169904-155169786:-	ENSG00000169231	THBS3	-0.32	448.88	0.12	0.06	0.21	0.44	0.3	0.63	(0,0):166,(0,1):9,(1,0):12	'0:12,1:9'	(0,0):318,(0,1):11,(1,0):94	'0:94,1:11'
chr1:17742-17606:-@chr1:17368-17233:-	ENSG00000227232	WASH7P	-0.21	1358.53	0.05	0.02	0.1	0.26	0.16	0.39	(0,0):455,(0,1):25,(1,0):11	'0:11,1:25'	(0,0):514,(0,1):14,(1,0):36	'0:36,1:14'
chr1:167400983-167400814:-@chr1:167400250-167399877:-	ENSG00000198821	CD247	-0.39	13.45	0.5	0.34	0.68	0.89	0.69	0.98	(0,0):43,(0,1):9,(1,0):44,(1,1):7	'0:49,1:11'	(0,0):15,(1,0):41,(1,1):1	'0:41,1:1'
chr1:153609048-153609129:+@chr1:153610771-153610924:+	ENSG00000160679	CHTOP	-0.31	1000000000000	0.11	0.09	0.13	0.42	0.34	0.5	(0,0):2556,(0,1):86,(1,0):1537	'0:1537,1:86'	(0,0):2568,(0,1):39,(1,0):3741	'0:3741,1:39'
chr1:205744610-205744401:-@chr1:205744214-205743961:-	NA	NA	-0.2	106.97	0.55	0.46	0.64	0.75	0.69	0.8	(0,0):203,(0,1):39,(1,0):128,(1,1):17	'0:136,1:48'	(0,0):352,(0,1):49,(1,0):346,(1,1):17	'0:362,1:50'
chr1:233122286-233121838:-@chr1:233120223-233119882:-	ENSG00000135749	PCNXL2	-0.31	1000000000000	0.26	0.24	0.29	0.57	0.51	0.63	(0,0):158,(0,1):245,(1,0):555,(1,1):162	'0:597,1:365'	(0,0):105,(0,1):66,(1,0):526,(1,1):72	'0:563,1:101'
chr1:161088924-161089178:+@chr1:161089299-161089402:+	ENSG00000158793	NIT1	0.23	2762.55	0.38	0.28	0.5	0.15	0.1	0.2	(0,0):387,(0,1):25,(1,0):52,(1,1):25	'0:63,1:39'	(0,0):840,(0,1):83,(1,0):35,(1,1):5	'0:36,1:87'
chr1:1328183-1328170:-@chr1:1326955-1326146:-	ENSG00000221978	CCNL2	-0.29	1000000000000	0.71	0.67	0.74	1	0.99	1	(0,0):2764,(0,1):34,(1,0):3933,(1,1):2037	'0:5366,1:638'	(0,0):3672,(1,0):6465,(1,1):2208	'0:8672,1:1'
chr1:1334910-1335069:+@chr1:1335538-1335683:+	ENSG00000224870	RP4-758J18.2	0.42	1000000000000	0.74	0.62	0.86	0.32	0.24	0.42	(0,0):443,(0,1):9,(1,0):365	'0:365,1:9'	(0,0):207,(0,1):28,(1,0):157	'0:157,1:28'
chr1:171673674-171673527:-@chr1:171671224-171669296:-	NA	NA	-0.34	1000000000000	0.36	0.32	0.39	0.7	0.67	0.74	(0,0):289,(0,1):62,(1,0):577,(1,1):1062	'0:964,1:737'	(0,0):994,(0,1):77,(1,0):2649,(1,1):2423	'0:4308,1:841'
chr1:3800071-3800364:+@chr1:3801602-3801993:+	ENSG00000169598	DFFB	-0.22	1000000000000	0.73	0.67	0.79	0.95	0.92	0.97	(0,0):109,(0,1):43,(1,0):669,(1,1):47	'0:706,1:53'	(0,0):227,(0,1):10,(1,0):1102,(1,1):74	'0:1170,1:16'
chr1:94016504-94016662:+@chr1:94017966-94020218:+	ENSG00000137942	FNBP1L	-0.27	1000000000000	0.3	0.28	0.32	0.57	0.55	0.6	(0,0):424,(0,1):173,(1,0):724,(1,1):3222	'0:1619,1:2500'	(0,0):974,(0,1):185,(1,0):2231,(1,1):5103	'0:5283,1:2236'
chr1:43213083-43212924:-@chr1:43212523-43212006:-	ENSG00000117385	LEPRE1	-0.44	1000000000000	0.14	0.11	0.18	0.58	0.51	0.66	(0,0):981,(0,1):60,(1,0):90,(1,1):412	'0:134,1:428'	(0,0):991,(0,1):24,(1,0):310,(1,1):377	'0:540,1:171'
chr1:145699090-145698953:-@chr1:145696600-145695933:-	ENSG00000117281	CD160	-0.6	1000000000000	0.24	0.19	0.3	0.84	0.63	0.99	(0,0):34,(0,1):27,(1,0):119,(1,1):58	'0:127,1:77'	(0,0):9,(1,0):56,(1,1):8	'0:61,1:3'
chr1:212792388-212792608:+@chr1:212792700-212792897:+	ENSG00000162772	ATF3	-0.31	115.03	0.39	0.31	0.49	0.7	0.59	0.82	(0,0):9185,(0,1):4,(1,0):84,(1,1):241	'0:191,1:138'	(0,0):3131,(0,1):11,(1,0):94,(1,1):66	'0:138,1:33'
chr1:179078576-179078343:-@chr1:179078033-179068462:-	ENSG00000143322	ABL2	-0.2	1000000000000	0.37	0.32	0.42	0.57	0.53	0.62	(0,0):715,(0,1):120,(1,0):198,(1,1):10196	'0:4018,1:6496'	(0,0):1611,(0,1):77,(1,0):380,(1,1):14635	'0:9055,1:6037'
chr1:43893201-43893405:+@chr1:43893674-43893789:+	ENSG00000198198	SZT2	-0.63	1.24572e+06	0.01	0	0.04	0.64	0.33	0.95	(0,0):97,(0,1):16	'0:0,1:16'	(0,0):121,(0,1):1,(1,0):9	'0:9,1:1'
chr1:26799974-26800223:+@chr1:26800576-26800626:+	ENSG00000198830	HMGN2	-0.26	210.65	0.72	0.63	0.83	0.98	0.93	1	(0,0):10638,(0,1):13,(1,0):530,(1,1):26	'0:550,1:19'	(0,0):14063,(1,0):1083,(1,1):42	'0:1122,1:3'
chr1:113240909-113241411:+@chr1:113242307-113242432:+	ENSG00000155363	MOV10	-0.23	1.22264e+07	0.63	0.55	0.71	0.86	0.8	0.92	(0,0):1253,(0,1):22,(1,0):283,(1,1):64	'0:326,1:43'	(0,0):1833,(0,1):15,(1,0):913,(1,1):217	'0:1085,1:60'
chr1:155885755-155885664:-@chr1:155884111-155882836:-	ENSG00000132680	KIAA0907	-0.26	1000000000000	0.13	0.13	0.14	0.39	0.38	0.41	(0,0):1936,(0,1):607,(1,0):1682,(1,1):7188	'0:2578,1:6899'	(0,0):1843,(0,1):296,(1,0):4013,(1,1):6075	'0:6518,1:3866'
chr1:32682952-32682860:-@chr1:32682548-32681798:-	ENSG00000160055	TMEM234	-0.22	1.38035e+08	0.12	0.07	0.17	0.34	0.28	0.42	(0,0):140,(0,1):50,(1,0):21,(1,1):150	'0:32,1:189'	(0,0):324,(0,1):50,(1,0):94,(1,1):262	'0:175,1:231'
chr1:155176197-155175984:-@chr1:155175107-155174851:-	ENSG00000169231	THBS3	-0.39	3.30948e+08	0.35	0.27	0.44	0.74	0.61	0.86	(0,0):179,(0,1):28,(1,0):128,(1,1):9	'0:132,1:33'	(0,0):257,(0,1):8,(1,0):213,(1,1):12	'0:220,1:13'
chr1:19638740-19638852:+@chr1:19639223-19639383:+	NA	NA	0.46	11.24	0.87	0.61	0.99	0.41	0.24	0.64	(0,0):66,(1,0):76	'0:76'	(0,0):82,(0,1):5,(1,0):44	'0:44,1:5'
chr1:151342245-151342189:-@chr1:151342030-151341480:-	ENSG00000143416	SELENBP1	-0.4	36.44	0.18	0.05	0.42	0.58	0.47	0.7	(0,0):199,(0,1):8,(1,0):3,(1,1):9	'0:6,1:14'	(0,0):567,(0,1):24,(1,0):63,(1,1):39	'0:79,1:47'
chr1:180080132-180080330:+@chr1:180081572-180082515:+	ENSG00000135837	CEP350	-0.48	1000000000000	0.32	0.3	0.34	0.8	0.76	0.84	(0,0):1047,(0,1):294,(1,0):1267,(1,1):1820	'0:1886,1:1495'	(0,0):789,(0,1):31,(1,0):1750,(1,1):1187	'0:2731,1:237'
chr1:149902857-149902684:-@chr1:149902439-149902257:-	ENSG00000014914	MTMR11	-0.32	991.26	0.23	0.15	0.34	0.55	0.44	0.66	(0,0):133,(0,1):22,(1,0):30,(1,1):1	'0:30,1:23'	(0,0):194,(0,1):19,(1,0):107,(1,1):1	'0:107,1:20'
chr1:110031469-110031722:+@chr1:110032552-110032750:+	ENSG00000162650	ATXN7L2	-0.51	1000000000000	0.15	0.11	0.2	0.66	0.57	0.76	(0,0):301,(0,1):50,(1,0):88,(1,1):19	'0:92,1:65'	(0,0):226,(0,1):21,(1,0):308,(1,1):4	'0:310,1:23'
chr1:94016504-94016662:+@chr1:94017966-94020216:+	ENSG00000137942	FNBP1L	-0.28	1000000000000	0.3	0.28	0.32	0.58	0.55	0.6	(0,0):424,(0,1):173,(1,0):724,(1,1):3222	'0:1670,1:2449'	(0,0):975,(0,1):185,(1,0):2231,(1,1):5102	'0:5249,1:2269'
chr1:205744610-205744502:-@chr1:205744214-205743961:-	NA	NA	-0.24	21.25	0.54	0.43	0.66	0.78	0.69	0.85	(0,0):226,(0,1):16,(1,0):130,(1,1):15	'0:139,1:22'	(0,0):384,(0,1):17,(1,0):347,(1,1):16	'0:357,1:23'
chr1:113240909-113241100:+@chr1:113241337-113241411:+	ENSG00000155363	MOV10	-0.24	2.65707e+11	0.13	0.09	0.18	0.37	0.3	0.45	(0,0):644,(0,1):47,(1,0):63,(1,1):1	'0:63,1:48'	(0,0):945,(0,1):41,(1,0):215,(1,1):2	'0:215,1:43'
chr1:151238480-151238597:+@chr1:151238784-151238915:+	ENSG00000159352	PSMD4	-0.58	713.03	0.16	0.08	0.29	0.74	0.38	0.98	(0,0):5235,(0,1):11,(1,0):14	'0:14,1:11'	(0,0):5309,(1,0):13	'0:13'
chr1:149615765-149616111:+@chr1:149616546-149616786:+	ENSG00000269501,ENSG00000232151	RP11-353N4.6,RP11-277L2.2	-0.27	9416.41	0.52	0.44	0.61	0.79	0.7	0.87	(0,0):266,(0,1):31,(1,0):163,(1,1):77	'0:209,1:62'	(0,0):384,(0,1):14,(1,0):284,(1,1):110	'0:382,1:26'
chr1:1247881-1247820:-@chr1:1247748-1247606:-	ENSG00000127054	CPSF3L	0.53	137.28	0.74	0.52	0.91	0.21	0.1	0.37	(0,0):526,(0,1):2,(1,0):32	'0:32,1:2'	(0,0):498,(0,1):10,(1,0):11	'0:11,1:10'
chr1:25571792-25571641:-@chr1:25570715-25570041:-	ENSG00000117616	C1orf63	-0.2	25465.3	0.74	0.66	0.82	0.94	0.89	0.98	(0,0):1224,(0,1):3,(1,0):660,(1,1):450	'0:997,1:116'	(0,0):1037,(0,1):3,(1,0):1085,(1,1):528	'0:1590,1:26'
chr9:90585812-90585691:-@chr9:90584264-90584109:-	ENSG00000156345	CDK20	-0.55	324536	0.34	0.21	0.54	0.89	0.73	0.99	(0,0):201,(0,1):7,(1,0):207	'0:207,1:7'	(0,0):227,(1,0):359	'0:359'
chr9:125047448-125047566:+@chr9:125048059-125048225:+	ENSG00000148187	MRRF	-0.56	3255.23	0.32	0.16	0.57	0.88	0.74	0.98	(0,0):518,(0,1):6,(1,0):40	'0:40,1:6'	(0,0):813,(0,1):2,(1,0):315	'0:315,1:2'
chr9:139261297-139261252:-@chr9:139259669-139258935:-	ENSG00000187796	CARD9	-0.4	4.5079e+09	0.48	0.42	0.54	0.88	0.74	0.98	(0,0):282,(0,1):11,(1,0):625,(1,1):334	'0:776,1:194'	(0,0):50,(0,1):1,(1,0):152,(1,1):32	'0:178,1:7'
chr9:140508067-140508221:+@chr9:140508484-140508666:+	ENSG00000197070	ARRDC1	0.38	1000000000000	0.47	0.39	0.55	0.09	0.07	0.12	(0,0):589,(0,1):51,(1,0):248,(1,1):1	'0:249,1:51'	(0,0):840,(0,1):111,(1,0):59	'0:59,1:111'
chr9:135977526-135977325:-@chr9:135977149-135975039:-	ENSG00000160271	RALGDS	-0.25	1000000000000	0.13	0.11	0.15	0.38	0.34	0.42	(0,0):3615,(0,1):685,(1,0):132,(1,1):1352	'0:276,1:1893'	(0,0):2167,(0,1):353,(1,0):287,(1,1):1510	'0:884,1:1266'
chr9:34646674-34646783:+@chr9:34647086-34647255:+	ENSG00000213930,ENSG00000258728	GALT	-0.21	44.87	0.13	0.08	0.21	0.34	0.27	0.41	(0,0):256,(0,1):21,(1,0):32	'0:32,1:21'	(0,0):800,(0,1):37,(1,0):191	'0:191,1:37'
chr9:34647489-34647702:+@chr9:34647829-34647958:+	ENSG00000213930,ENSG00000258728	GALT	-0.28	11.68	0.68	0.44	0.86	0.96	0.9	0.99	(0,0):276,(0,1):4,(1,0):25	'0:25,1:4'	(0,0):667,(0,1):1,(1,0):132	'0:132,1:1'
chr9:103109688-103109449:-@chr9:103109160-103108976:-	ENSG00000136891	TEX10	-0.24	1000000000000	0.74	0.7	0.78	0.98	0.96	0.99	(0,0):1273,(0,1):103,(1,0):1167,(1,1):44	'0:1199,1:115'	(0,0):1152,(0,1):6,(1,0):1276,(1,1):49	'0:1323,1:8'
chr9:35808506-35808680:+@chr9:35808752-35808850:+	ENSG00000159899	NPR2	-0.55	250.47	0.31	0.14	0.52	0.86	0.59	0.99	(0,0):228,(0,1):8,(1,0):8	'0:8,1:8'	(0,0):46,(1,0):14	'0:14'
chr9:135977526-135977325:-@chr9:135977149-135973107:-	ENSG00000160271	RALGDS	-0.24	1000000000000	0.11	0.09	0.12	0.35	0.32	0.38	(0,0):5571,(0,1):685,(1,0):132,(1,1):8976	'0:1240,1:8553'	(0,0):3394,(0,1):353,(1,0):287,(1,1):5844	'0:2518,1:3966'
chr13:38211762-38211621:-@chr13:38211368-38210773:-	ENSG00000133107	TRPC4	-0.38	12.59	0.55	0.36	0.77	0.93	0.82	0.99	(0,0):28,(0,1):5,(1,0):24,(1,1):41	'0:51,1:19'	(0,0):77,(0,1):1,(1,0):66,(1,1):51	'0:117,1:1'
chr13:20567203-20567704:+@chr13:20567966-20568059:+	ENSG00000121741	ZMYM2	-0.27	1000000000000	0.11	0.1	0.13	0.38	0.35	0.41	(0,0):2082,(0,1):455,(1,0):282,(1,1):1455	'0:454,1:1738'	(0,0):1883,(0,1):300,(1,0):786,(1,1):1202	'0:1257,1:1031'
chr13:107212005-107211780:-@chr13:107209479-107209396:-	ENSG00000134884	ARGLU1	-0.22	1000000000000	0.53	0.49	0.56	0.75	0.72	0.78	(0,0):5678,(0,1):176,(1,0):16116,(1,1):83	'0:16154,1:221'	(0,0):13210,(0,1):198,(1,0):42232,(1,1):161	'0:42338,1:253'
chr21:33975602-33975471:-@chr21:33974283-33973977:-	ENSG00000265590,ENSG00000159079	C21ORF59,C21orf59	-0.22	1000000000000	0.13	0.11	0.16	0.35	0.31	0.39	(0,0):2970,(0,1):30,(1,0):363,(1,1):214	'0:390,1:217'	(0,0):3864,(0,1):28,(1,0):973,(1,1):253	'0:1045,1:209'
chr21:43414217-43412602:-@chr21:43411998-43406940:-	ENSG00000173276	ZNF295	-0.41	1000000000000	0.42	0.4	0.44	0.83	0.8	0.85	(0,0):1622,(0,1):741,(1,0):1152,(1,1):14376	'0:7125,1:9144'	(0,0):1660,(0,1):107,(1,0):1382,(1,1):10419	'0:9855,1:2053'
chr21:40569341-40568424:-@chr21:40559343-40557404:-	ENSG00000185658	BRWD1	-0.3	1000000000000	0.63	0.6	0.66	0.93	0.91	0.96	(0,0):882,(0,1):34,(1,0):5721,(1,1):2405	'0:7163,1:997'	(0,0):1325,(0,1):11,(1,0):9036,(1,1):2484	'0:11340,1:191'
chr21:46687628-46687505:-@chr21:46685550-46683843:-	ENSG00000186866	POFUT2	-0.24	1000000000000	0.07	0.06	0.08	0.31	0.29	0.34	(0,0):730,(0,1):336,(1,0):301,(1,1):2620	'0:479,1:2778'	(0,0):651,(0,1):143,(1,0):782,(1,1):1558	'0:1221,1:1262'
chr4:1377554-1377728:+@chr4:1379656-1381837:+	ENSG00000163945	UVSSA	-0.28	1000000000000	0.06	0.04	0.07	0.34	0.3	0.37	(0,0):294,(0,1):116,(1,0):70,(1,1):1052	'0:122,1:1116'	(0,0):358,(0,1):61,(1,0):373,(1,1):990	'0:727,1:697'
chr4:2933880-2933772:-@chr4:2933663-2933552:-	ENSG00000109736	MFSD10	0.59	1525.79	0.77	0.44	0.99	0.18	0.05	0.38	(0,0):380,(1,0):12	'0:12'	(0,0):509,(0,1):6,(1,0):6	'0:6,1:6'
chr4:15687859-15688085:+@chr4:15688624-15688771:+	ENSG00000237765	FAM200B	-0.26	1000000000000	0.15	0.12	0.18	0.41	0.36	0.46	(0,0):755,(0,1):126,(1,0):211,(1,1):18	'0:213,1:142'	(0,0):1003,(0,1):91,(1,0):559,(1,1):26	'0:575,1:101'
chr4:2243848-2243778:-@chr4:2243517-2243247:-	ENSG00000214367,ENSG00000130997	HAUS3,POLN	0.31	12.74	0.83	0.66	0.95	0.52	0.42	0.62	(0,0):193,(0,1):3,(1,0):153,(1,1):19	'0:168,1:7'	(0,0):260,(0,1):24,(1,0):170,(1,1):18	'0:180,1:32'
chr11:118899136-118898904:-@chr11:118898582-118898338:-	ENSG00000137700	SLC37A4	-0.24	1000000000000	0.2	0.16	0.24	0.44	0.4	0.48	(0,0):1160,(0,1):115,(1,0):97,(1,1):15	'0:99,1:128'	(0,0):2923,(0,1):205,(1,0):490,(1,1):20	'0:502,1:213'
chr11:65632191-65632616:+@chr11:65632691-65632794:+	ENSG00000172732	MUS81	0.27	14.51	0.45	0.32	0.6	0.18	0.09	0.29	(0,0):503,(0,1):19,(1,0):24,(1,1):15	'0:29,1:29'	(0,0):613,(0,1):35,(1,0):11,(1,1):26	'0:15,1:57'
chr11:803647-803174:-@chr11:802891-802682:-	ENSG00000177595	PIDD	-0.41	1000000000000	0.31	0.28	0.35	0.72	0.67	0.77	(0,0):687,(0,1):193,(1,0):225,(1,1):246	'0:303,1:361'	(0,0):436,(0,1):66,(1,0):386,(1,1):157	'0:486,1:123'
chr11:64533627-64533423:-@chr11:64532990-64532078:-	ENSG00000168066	SF1	-0.31	1000000000000	0.37	0.35	0.39	0.68	0.65	0.71	(0,0):1569,(0,1):60,(1,0):1741,(1,1):8116	'0:4769,1:5148'	(0,0):1043,(0,1):27,(1,0):2079,(1,1):5412	'0:5740,1:1778'
chr11:64533627-64533423:-@chr11:64532990-64532076:-	NA	NA	-0.31	1000000000000	0.37	0.35	0.39	0.68	0.65	0.72	(0,0):1571,(0,1):60,(1,0):1741,(1,1):8116	'0:4760,1:5157'	(0,0):1043,(0,1):27,(1,0):2079,(1,1):5412	'0:5698,1:1820'
chr11:771104-770993:-@chr11:770903-770812:-	ENSG00000177225	PDDC1	0.57	192.01	0.83	0.51	0.98	0.26	0.09	0.51	(0,0):319,(1,0):17	'0:17'	(0,0):700,(0,1):5,(1,0):8	'0:8,1:5'
chr11:117094932-117094794:-@chr11:117094024-117093924:-	ENSG00000160613	PCSK7	-0.27	264.72	0.07	0.04	0.12	0.34	0.19	0.55	(0,0):502,(0,1):12,(1,0):43	'0:43,1:12'	(0,0):361,(0,1):6,(1,0):143	'0:143,1:6'
chr11:7674255-7674431:+@chr11:7674733-7674987:+	ENSG00000166387	PPFIBP2	-0.28	913.05	0.66	0.51	0.8	0.94	0.84	0.99	(0,0):19,(0,1):8,(1,0):61	'0:61,1:8'	(0,0):49,(0,1):1,(1,0):102	'0:102,1:1'
chr11:124955850-124955914:+@chr11:124958015-124959131:+	ENSG00000134955	SLC37A2	-0.35	1000000000000	0.08	0.06	0.11	0.43	0.32	0.56	(0,0):124,(0,1):25,(1,0):44,(1,1):195	'0:56,1:208'	(0,0):40,(0,1):8,(1,0):78,(1,1):57	'0:99,1:44'
chr11:581492-581606:+@chr11:581962-582081:+	ENSG00000070047	PHRF1	-0.51	18.56	0.09	0.04	0.15	0.6	0.21	0.89	(0,0):826,(0,1):14,(1,0):29	'0:29,1:14'	(0,0):514,(0,1):1,(1,0):30	'0:30,1:1'
chr11:9305140-9304918:-@chr11:9302588-9302201:-	ENSG00000166471	TMEM41B	-0.2	1000000000000	0.67	0.63	0.71	0.87	0.84	0.9	(0,0):500,(0,1):94,(1,0):2706,(1,1):148	'0:2797,1:151'	(0,0):959,(0,1):48,(1,0):4775,(1,1):269	'0:5019,1:73'
chr11:65147409-65147338:-@chr11:65144547-65144289:-	ENSG00000162241	SLC25A45	-0.47	10.66	0.21	0.1	0.44	0.68	0.36	0.9	(0,0):101,(0,1):2,(1,0):78,(1,1):5	'0:78,1:7'	(0,0):226,(0,1):1,(1,0):178	'0:178,1:1'

## Sheet: SE
event_name	ensg_id	gsymbol	diff	bayes_factor	MP_12_posterior_mean	MP_12_ci_low	MP_12_ci_high	Mock_posterior_mean	Mock_ci_low	Mock_ci_high	MP_12_counts	MP_12_assigned_counts	Mock_counts	Mock_assigned_counts
chr18:47799047:47799108:-@chr18:47797839:47797910:-@chr18:47795216:47796188:-	ENSG00000141644	MBD1	0.3	120.52	0.6	0.51	0.69	0.3	0.21	0.41	(0,0):2211,(0,1):23,(1,0):110,(1,1):1153	'0:844,1:442'	(0,0):2349,(0,1):6,(1,0):25,(1,1):772	'0:264,1:539'
chr18:21718955:21719082:+@chr18:21723055:21723223:+@chr18:21735665:21736006:+	ENSG00000154040	CABYR	0.35	41.89	0.77	0.65	0.87	0.42	0.27	0.61	(0,0):1254,(0,1):9,(1,0):142,(1,1):81	'0:198,1:34'	(0,0):694,(0,1):6,(1,0):26,(1,1):42	'0:44,1:30'
chr18:34335082:34335274:+@chr18:34340571:34340745:+@chr18:34349228:34349389:+	ENSG00000134775	FHOD3	-0.25	192.06	0.73	0.61	0.85	0.98	0.92	1	(0,0):233,(0,1):8,(1,0):91,(1,1):6	'0:96,1:9'	(0,0):441,(1,0):134,(1,1):2	'0:136'
chr18:14179096:14179596:+@chr18:14183651:14183765:+@chr18:14183928:14184101:+	ENSG00000186481	ANKRD20A5P	0.59	1000000000000	0.78	0.62	0.93	0.19	0.11	0.31	(0,0):42,(0,1):3,(1,0):24,(1,1):12	'0:36,1:3'	(0,0):40,(0,1):35,(1,0):12,(1,1):21	'0:13,1:55'
chr18:47799934:47800233:-@chr18:47799704:47799841:-@chr18:47799194:47799325:-	ENSG00000141644	MBD1	-0.24	1000000000000	0.65	0.59	0.71	0.89	0.84	0.93	(0,0):682,(0,1):62,(1,0):271,(1,1):16	'0:280,1:69'	(0,0):583,(0,1):14,(1,0):267,(1,1):19	'0:284,1:16'
chr18:2574988:2575065:+@chr18:2577235:2577356:+@chr18:2577745:2577868:+	ENSG00000080986	NDC80	0.35	25.14	0.37	0.14	0.65	0.02	0	0.07	(0,0):675,(0,1):2,(1,0):9	'0:9,1:2'	(0,0):960,(0,1):12,(1,0):1	'0:1,1:12'
chr18:19140820:19140951:-@chr18:19120538:19120661:-@chr18:19119881:19119970:-	ENSG00000141446	ESCO1	0.47	91.67	0.56	0.29	0.83	0.09	0.03	0.19	(0,0):555,(0,1):2,(1,0):16	'0:16,1:2'	(0,0):468,(0,1):12,(1,0):6	'0:6,1:12'
chr18:13621116:13621270:+@chr18:13643358:13643411:+@chr18:13645126:13652753:+	ENSG00000168675	LDLRAD4	-0.29	36.76	0.65	0.51	0.78	0.94	0.86	0.99	(0,0):184,(0,1):16,(1,0):37,(1,1):1253	'0:942,1:364'	(0,0):333,(0,1):1,(1,0):55,(1,1):2444	'0:2380,1:120'
chr18:13726704:13726728:+@chr18:13730626:13730754:+@chr18:13731475:13731933:+	ENSG00000101654	RNMT	0.31	1000000000000	0.88	0.84	0.91	0.57	0.53	0.63	(0,0):856,(0,1):31,(1,0):832,(1,1):555	'0:1333,1:85'	(0,0):720,(0,1):81,(1,0):420,(1,1):512	'0:744,1:269'
chr18:13754113:13754146:+@chr18:13759941:13760207:+@chr18:13762038:13762343:+	ENSG00000101654	RNMT	0.53	1000000000000	0.64	0.51	0.79	0.11	0.08	0.15	(0,0):4230,(0,1):1,(1,0):311,(1,1):105	'0:390,1:27'	(0,0):6354,(0,1):8,(1,0):65,(1,1):128	'0:78,1:123'
chr3:186505592:186505671:+@chr3:186506099:186506205:+@chr3:186506914:186507685:+	ENSG00000156976	EIF4A2	0.29	1000000000000	0.32	0.31	0.34	0.03	0.03	0.04	(0,0):13085,(0,1):898,(1,0):1652,(1,1):16618	'0:7236,1:11932'	(0,0):13110,(0,1):2276,(1,0):175,(1,1):14998	'0:682,1:16767'
chr3:51533889:51534018:-@chr3:51530750:51530796:-@chr3:51517735:51517852:-	NA	NA	0.51	80.78	0.84	0.66	0.96	0.33	0.08	0.63	(0,0):208,(0,1):2,(1,0):32	'0:32,1:2'	(0,0):126,(0,1):4,(1,0):4	'0:4,1:4'
chr3:148415658:148415914:+@chr3:148425731:148425814:+@chr3:148458776:148460790:+	ENSG00000144891	AGTR1	0.49	46.81	0.6	0.27	0.99	0.11	0.04	0.22	(0,0):45,(1,0):3,(1,1):85	'0:64,1:24'	(0,0):85,(0,1):33,(1,0):5,(1,1):247	'0:16,1:269'
chr3:37323449:37323763:+@chr3:37327505:37327552:+@chr3:37330726:37330782:+	ENSG00000144674	GOLGA4	0.2	9.27833e+07	0.95	0.9	0.98	0.75	0.67	0.82	(0,0):825,(0,1):3,(1,0):168,(1,1):115	'0:282,1:4'	(0,0):896,(0,1):26,(1,0):147,(1,1):88	'0:222,1:39'
chr3:168830575:168830662:-@chr3:168825714:168825740:-@chr3:168819848:168820014:-	ENSG00000085276	MECOM	0.43	12.47	0.58	0.38	0.8	0.15	0.01	0.38	(0,0):427,(0,1):9,(1,0):19	'0:19,1:9'	(0,0):402,(0,1):6	'0:0,1:6'
chr3:52523352:52523694:+@chr3:52524048:52524247:+@chr3:52524721:52524849:+	ENSG00000010322	NISCH	-0.33	11.91	0.45	0.36	0.55	0.78	0.58	0.98	(0,0):1025,(0,1):25,(1,0):98,(1,1):75	'0:137,1:61'	(0,0):1384,(0,1):1,(1,0):97,(1,1):94	'0:174,1:18'
chr3:56605209:56605330:+@chr3:56606365:56606456:+@chr3:56626998:56627129:+	ENSG00000180376	CCDC66	0.29	207.49	0.39	0.31	0.48	0.1	0.02	0.22	(0,0):1488,(0,1):41,(1,0):91	'0:91,1:41'	(0,0):514,(0,1):10,(1,0):3	'0:3,1:10'
chr3:48338217:48338319:-@chr3:48337609:48337726:-@chr3:48336565:48336725:-	ENSG00000172113	NME6	-0.46	38.9	0.29	0.12	0.49	0.75	0.5	0.97	(0,0):590,(0,1):6,(1,0):8	'0:8,1:6'	(0,0):620,(0,1):1,(1,0):21	'0:21,1:1'
chr3:196594727:196594944:+@chr3:196612022:196613565:+@chr3:196626537:196626642:+	ENSG00000119231	SENP5	-0.2	295.69	0.72	0.64	0.79	0.92	0.86	0.97	(0,0):691,(0,1):25,(1,0):2521	'0:2521,1:25'	(0,0):598,(0,1):7,(1,0):2769	'0:2769,1:7'
chr3:121441109:121441225:-@chr3:121438493:121438615:-@chr3:121437235:121437348:-	ENSG00000173230	GOLGB1	0.51	13.55	0.88	0.66	1	0.37	0.2	0.66	(0,0):1035,(1,0):40	'0:40'	(0,0):1268,(0,1):5,(1,0):16	'0:16,1:5'
chr3:150908504:150908718:+@chr3:150910337:150910441:+@chr3:150911277:150911453:+	ENSG00000144893	MED12L	0.32	62.95	0.51	0.39	0.64	0.19	0.08	0.32	(0,0):209,(0,1):20,(1,0):49,(1,1):9	'0:52,1:26'	(0,0):168,(0,1):20,(1,0):9,(1,1):1	'0:10,1:20'
chr3:105268971:105269103:+@chr3:105270988:105271026:+@chr3:105271312:105271429:+	ENSG00000170017	ALCAM	-0.24	25.28	0.68	0.57	0.79	0.92	0.83	0.97	(0,0):1366,(0,1):17,(1,0):70	'0:70,1:17'	(0,0):1938,(0,1):2,(1,0):64	'0:64,1:2'
chr3:31917925:31918004:-@chr3:31871532:31871723:-@chr3:31789402:31789612:-	ENSG00000144645	OSBPL10	-0.42	106866	0.48	0.34	0.61	0.9	0.74	1	(0,0):195,(0,1):13,(1,0):68,(1,1):2	'0:69,1:14'	(0,0):187,(1,0):67,(1,1):2	'0:69'
chr3:139108311:139108522:-@chr3:139103846:139104042:-@chr3:139102140:139102277:-	ENSG00000184432	COPB2	0.21	43.17	0.68	0.59	0.77	0.47	0.4	0.55	(0,0):3076,(0,1):26,(1,0):218	'0:218,1:26'	(0,0):3310,(0,1):50,(1,0):170	'0:170,1:50'
chr3:100029247:100029386:+@chr3:100030677:100030721:+@chr3:100034943:100035031:+	ENSG00000036054	TBC1D23	-0.46	1000000000000	0.46	0.34	0.58	0.92	0.85	0.97	(0,0):1083,(0,1):20,(1,0):42	'0:42,1:20'	(0,0):1286,(0,1):3,(1,0):119	'0:119,1:3'
chr3:142455221:142455375:+@chr3:142462327:142462428:+@chr3:142467100:142467302:+	ENSG00000144935	TRPC1	0.22	1000000000000	0.29	0.23	0.36	0.07	0.03	0.11	(0,0):476,(0,1):68,(1,0):65,(1,1):7	'0:68,1:72'	(0,0):361,(0,1):59,(1,0):9,(1,1):5	'0:10,1:63'
chr3:9471511:9471735:+@chr3:9475054:9475246:+@chr3:9475529:9475634:+	ENSG00000168137	SETD5	-0.26	93.56	0.55	0.45	0.65	0.81	0.71	0.89	(0,0):780,(0,1):28,(1,0):147,(1,1):3	'0:149,1:29'	(0,0):2316,(0,1):11,(1,0):206,(1,1):1	'0:206,1:12'
chr3:195389442:195389604:+@chr3:195390495:195390638:+@chr3:195390957:195391121:+	ENSG00000242086,ENSG00000215837	AC069513.3,SDHAP2	-0.26	25.86	0.24	0.17	0.33	0.5	0.39	0.63	(0,0):325,(0,1):44,(1,0):44	'0:44,1:44'	(0,0):367,(0,1):20,(1,0):63	'0:63,1:20'
chr3:123679991:123680255:-@chr3:123674690:123674812:-@chr3:123667743:123667979:-	ENSG00000175455	CCDC14	-0.27	107.49	0.57	0.45	0.69	0.84	0.75	0.92	(0,0):5065,(0,1):21,(1,0):61,(1,1):16	'0:69,1:29'	(0,0):13778,(0,1):8,(1,0):93,(1,1):31	'0:118,1:14'
chr3:197350091:197350253:-@chr3:197349058:197349201:-@chr3:197348575:197348739:-	ENSG00000214135	AC024560.3	-0.31	1720.18	0.46	0.37	0.57	0.77	0.68	0.84	(0,0):576,(0,1):31,(1,0):87	'0:87,1:31'	(0,0):855,(0,1):19,(1,0):213,(1,1):3	'0:216,1:19'
chr3:15100876:15100982:-@chr3:15094798:15094974:-@chr3:15090019:15094140:-	NA	NA	0.24	1.05766e+06	0.65	0.56	0.74	0.41	0.36	0.47	(0,0):2688,(0,1):24,(1,0):174,(1,1):4386	'0:3225,1:1359'	(0,0):4877,(0,1):29,(1,0):177,(1,1):8269	'0:3681,1:4794'
chr3:123452534:123453069:-@chr3:123451743:123451949:-@chr3:123444791:123444925:-	ENSG00000065534	MYLK	-0.41	41.95	0.38	0.22	0.58	0.79	0.66	0.89	(0,0):94,(0,1):7,(1,0):12,(1,1):28	'0:24,1:23'	(0,0):201,(0,1):6,(1,0):81,(1,1):102	'0:171,1:18'
chr3:38537763:38538021:+@chr3:38539120:38539175:+@chr3:38542846:38542985:+	ENSG00000157036	EXOG	0.41	81.08	0.77	0.61	0.9	0.36	0.24	0.5	(0,0):510,(0,1):5,(1,0):29,(1,1):2	'0:31,1:5'	(0,0):881,(0,1):23,(1,0):20,(1,1):2	'0:20,1:25'
chr3:48302303:48302429:+@chr3:48309408:48309650:+@chr3:48327736:48329115:+	ENSG00000164048	ZNF589	-0.44	1000000000000	0.17	0.12	0.24	0.61	0.5	0.72	(0,0):3002,(0,1):33,(1,0):24,(1,1):484	'0:98,1:443'	(0,0):5011,(0,1):17,(1,0):58,(1,1):213	'0:180,1:108'
chr3:178789383:178789656:-@chr3:178789115:178789235:-@chr3:178785271:178785597:-	ENSG00000172667	ZMAT3	0.21	5.34383e+10	0.35	0.28	0.41	0.14	0.11	0.18	(0,0):126,(0,1):74,(1,0):78,(1,1):68	'0:90,1:130'	(0,0):130,(0,1):186,(1,0):55,(1,1):94	'0:68,1:267'
chr3:38537763:38538021:+@chr3:38539120:38539269:+@chr3:38542846:38542985:+	ENSG00000157036	EXOG	0.22	27.32	0.89	0.8	0.96	0.67	0.56	0.76	(0,0):412,(0,1):5,(1,0):127,(1,1):2	'0:129,1:5'	(0,0):785,(0,1):23,(1,0):116,(1,1):2	'0:116,1:25'
chr3:11880696:11880788:-@chr3:11874477:11874625:-@chr3:11871188:11871338:-	ENSG00000144559	TAMM41	0.42	292.68	0.48	0.29	0.71	0.06	0.01	0.16	(0,0):370,(0,1):5,(1,0):32	'0:32,1:5'	(0,0):310,(0,1):9,(1,0):2	'0:2,1:9'
chr3:58291972:58292144:+@chr3:58296036:58296133:+@chr3:58296234:58296318:+	NA	NA	0.25	10.32	0.89	0.77	0.97	0.64	0.51	0.76	(0,0):897,(0,1):2,(1,0):82	'0:82,1:2'	(0,0):824,(0,1):15,(1,0):95	'0:95,1:15'
chr3:49058279:49058467:-@chr3:49055833:49055986:-@chr3:49055456:49055751:-	ENSG00000178149	DALRD3	-0.23	256455	0.72	0.61	0.83	0.95	0.91	0.98	(0,0):1276,(0,1):14,(1,0):86,(1,1):7	'0:91,1:16'	(0,0):600,(0,1):3,(1,0):177,(1,1):7	'0:183,1:4'
chr3:130612835:130613181:+@chr3:130613434:130613619:+@chr3:130649260:130649370:+	ENSG00000017260	ATP2C1	-0.27	124.75	0.61	0.51	0.71	0.88	0.81	0.93	(0,0):406,(0,1):28,(1,0):106	'0:106,1:28'	(0,0):612,(0,1):12,(1,0):205,(1,1):1	'0:206,1:12'
chr3:37053502:37053590:+@chr3:37055923:37056035:+@chr3:37067128:37067498:+	ENSG00000076242	MLH1	0.32	1000000000000	0.4	0.32	0.49	0.08	0.04	0.12	(0,0):2880,(0,1):4,(1,0):111,(1,1):320	'0:244,1:191'	(0,0):2698,(1,0):16,(1,1):283	'0:41,1:258'
chr3:98451080:98451376:+@chr3:98487274:98487373:+@chr3:98489723:98489800:+	ENSG00000064225	ST3GAL6	0.42	15.33	0.82	0.56	0.97	0.4	0.28	0.55	(0,0):301,(1,0):11	'0:11'	(0,0):627,(0,1):21,(1,0):29,(1,1):3	'0:31,1:22'
chr3:25770624:25770809:-@chr3:25761621:25761682:-@chr3:25760435:25761126:-	ENSG00000151092	NGLY1	-0.3	1000000000000	0.18	0.13	0.23	0.48	0.41	0.56	(0,0):1446,(0,1):135,(1,0):42,(1,1):269	'0:91,1:355'	(0,0):1957,(0,1):53,(1,0):89,(1,1):398	'0:277,1:263'
chr3:43328004:43328167:+@chr3:43341246:43341307:+@chr3:43344590:43345284:+	ENSG00000163788	SNRK	0.21	1.41115e+06	0.88	0.83	0.92	0.67	0.6	0.73	(0,0):427,(0,1):21,(1,0):221,(1,1):449	'0:600,1:91'	(0,0):271,(0,1):68,(1,0):189,(1,1):440	'0:466,1:231'
chr3:195389442:195389604:+@chr3:195390495:195390703:+@chr3:195390957:195391121:+	ENSG00000242086,ENSG00000215837	AC069513.3,SDHAP2	-0.2	71.33	0.08	0.05	0.13	0.28	0.17	0.4	(0,0):352,(0,1):44,(1,0):17	'0:17,1:44'	(0,0):397,(0,1):20,(1,0):33	'0:33,1:20'
chr3:183353411:183353581:+@chr3:183354009:183354099:+@chr3:183361268:183361330:+	ENSG00000114796	KLHL24	0.49	33.43	0.66	0.43	0.87	0.17	0.04	0.38	(0,0):229,(0,1):3,(1,0):23	'0:23,1:3'	(0,0):380,(0,1):6,(1,0):3	'0:3,1:6'
chr3:132437838:132437988:-@chr3:132436799:132436961:-@chr3:132435601:132435753:-	ENSG00000113971	NPHP3	0.31	79398.5	0.37	0.23	0.53	0.06	0.03	0.12	(0,0):254,(0,1):13,(1,0):30	'0:30,1:13'	(0,0):641,(0,1):34,(1,0):8	'0:8,1:34'
chr3:183897957:183898039:+@chr3:183898433:183898438:+@chr3:183898637:183898772:+	ENSG00000161203,ENSG00000145191	AP2M1,EIF2B5	-0.37	12351.5	0.53	0.37	0.68	0.9	0.81	0.97	(0,0):4960,(0,1):17,(1,0):22	'0:22,1:17'	(0,0):6216,(0,1):4,(1,0):54	'0:54,1:4'
chr3:4345297:4345552:+@chr3:4354582:4355445:+@chr3:4357896:4358949:+	ENSG00000170364	SETMAR	-0.26	60.62	0.7	0.62	0.8	0.96	0.88	1	(0,0):422,(0,1):2,(1,0):411,(1,1):643	'0:840,1:216'	(0,0):452,(1,0):371,(1,1):422	'0:788,1:5'
chr3:123679991:123680255:-@chr3:123674690:123675642:-@chr3:123667743:123667979:-	ENSG00000175455	CCDC14	-0.23	3.69047e+06	0.72	0.63	0.8	0.95	0.91	0.97	(0,0):4660,(0,1):23,(1,0):466,(1,1):14	'0:474,1:29'	(0,0):12737,(0,1):8,(1,0):1134,(1,1):31	'0:1158,1:15'
chr3:165555102:165555253:-@chr3:165547305:165548829:-@chr3:165503933:165504099:-	ENSG00000114200	BCHE	-0.31	15801.8	0.55	0.43	0.67	0.86	0.79	0.93	(0,0):498,(0,1):16,(1,0):744	'0:744,1:16'	(0,0):1680,(0,1):9,(1,0):2222	'0:2222,1:9'
chr3:58849284:58849618:-@chr3:58834758:58835135:-@chr3:58817412:58817615:-	ENSG00000163689	C3orf67	-0.25	17.1	0.6	0.48	0.73	0.85	0.75	0.92	(0,0):85,(0,1):14,(1,0):76,(1,1):11	'0:85,1:16'	(0,0):258,(0,1):9,(1,0):159,(1,1):6	'0:164,1:10'
chr3:196730473:196730841:+@chr3:196730968:196731230:+@chr3:196731365:196731615:+	ENSG00000228109	MFI2-AS1	-0.25	1.74944e+10	0.1	0.05	0.15	0.35	0.28	0.42	(0,0):474,(0,1):47,(1,0):11,(1,1):28	'0:12,1:74'	(0,0):1270,(0,1):71,(1,0):87,(1,1):60	'0:108,1:110'
chr3:170855980:170856168:-@chr3:170846503:170846667:-@chr3:170843701:170843940:-	ENSG00000154310	TNIK	-0.3	8.85647e+11	0.56	0.47	0.64	0.86	0.8	0.91	(0,0):195,(0,1):32,(1,0):112,(1,1):5	'0:113,1:36'	(0,0):417,(0,1):19,(1,0):282,(1,1):1	'0:283,1:19'
chr3:152165409:152165562:+@chr3:152173331:152173366:+@chr3:152174056:152174150:+	ENSG00000152601	MBNL1	0.39	22.71	0.94	0.79	1	0.55	0.35	0.73	(0,0):651,(1,0):20	'0:20'	(0,0):1323,(0,1):7,(1,0):17	'0:17,1:7'
chr3:195594232:195595580:-@chr3:195594040:195594129:-@chr3:195593760:195593887:-	ENSG00000061938	TNK2	-0.38	98.04	0.2	0.09	0.32	0.58	0.42	0.75	(0,0):406,(0,1):11,(1,0):10,(1,1):520	'0:90,1:451'	(0,0):565,(0,1):4,(1,0):37,(1,1):719	'0:488,1:272'
chr3:186505592:186505671:+@chr3:186506099:186506209:+@chr3:186506914:186507685:+	ENSG00000156976	EIF4A2	0.44	1000000000000	0.5	0.48	0.52	0.06	0.05	0.07	(0,0):11835,(0,1):898,(1,0):2902,(1,1):16618	'0:10917,1:9501'	(0,0):12927,(0,1):2276,(1,0):358,(1,1):14998	'0:1237,1:16395'
chr3:57582801:57583215:-@chr3:57569625:57569734:-@chr3:57563043:57563114:-	ENSG00000168374	ARF4	0.22	371.52	0.46	0.37	0.56	0.24	0.19	0.3	(0,0):4785,(0,1):1,(1,0):115,(1,1):341	'0:268,1:189'	(0,0):6042,(1,0):90,(1,1):594	'0:237,1:447'
chr3:129599152:129599402:-@chr3:129579783:129579855:-@chr3:129576093:129576248:-	ENSG00000172765	TMCC1	-0.33	20.92	0.05	0.01	0.14	0.38	0.18	0.63	(0,0):195,(0,1):12,(1,0):1,(1,1):23	'0:1,1:35'	(0,0):264,(0,1):6,(1,0):7,(1,1):10	'0:10,1:13'
chr3:98241386:98241910:-@chr3:98240497:98240562:-@chr3:98239977:98240286:-	ENSG00000080822,ENSG00000080819	CLDND1,CPOX	0.3	13.39	0.46	0.29	0.64	0.16	0.07	0.3	(0,0):1741,(0,1):5,(1,0):19,(1,1):229	'0:138,1:115'	(0,0):2835,(0,1):6,(1,0):8,(1,1):374	'0:74,1:314'
chr3:113775582:113775711:+@chr3:113775846:113775953:+@chr3:113784084:113784304:+	ENSG00000151576	QTRTD1	0.2	1.4994e+08	0.57	0.52	0.62	0.37	0.31	0.43	(0,0):1329,(0,1):121,(1,0):395,(1,1):23	'0:405,1:134'	(0,0):734,(0,1):108,(1,0):152,(1,1):11	'0:157,1:114'
chr3:185655613:185655924:-@chr3:185649365:185649640:-@chr3:185644389:185644522:-	ENSG00000136527	TRA2B	0.32	1000000000000	0.5	0.48	0.52	0.18	0.16	0.19	(0,0):9648,(0,1):835,(1,0):2811,(1,1):26	'0:2822,1:850'	(0,0):8956,(0,1):969,(1,0):660,(1,1):64	'0:674,1:1019'
chr3:19992298:19992553:+@chr3:20012040:20012209:+@chr3:20017093:20017244:+	ENSG00000144566	RAB5A	0.21	1000000000000	0.25	0.22	0.28	0.04	0.03	0.05	(0,0):1850,(0,1):320,(1,0):314,(1,1):55	'0:323,1:366'	(0,0):1560,(0,1):394,(1,0):44,(1,1):36	'0:46,1:428'
chr3:9475529:9475634:+@chr3:9475729:9475865:+@chr3:9475961:9476169:+	ENSG00000168137	SETD5	-0.29	1000000000000	0.05	0.02	0.09	0.34	0.24	0.46	(0,0):729,(0,1):46,(1,0):7,(1,1):4	'0:7,1:50'	(0,0):894,(0,1):24,(1,0):40	'0:40,1:24'
chr3:15643255:15643401:+@chr3:15643644:15643817:+@chr3:15676931:15677195:+	ENSG00000169814	BTD	0.25	561789	0.31	0.22	0.43	0.06	0.03	0.09	(0,0):184,(0,1):25,(1,0):31,(1,1):4	'0:31,1:29'	(0,0):156,(0,1):72,(1,0):12,(1,1):14	'0:12,1:86'
chr3:119155638:119155825:-@chr3:119154602:119154782:-@chr3:119153609:119153729:-	ENSG00000176142	TMEM39A	0.25	1.53097e+11	0.3	0.21	0.41	0.05	0.03	0.09	(0,0):645,(0,1):26,(1,0):50,(1,1):2	'0:51,1:27'	(0,0):782,(0,1):42,(1,0):11,(1,1):8	'0:11,1:50'
chr3:58116468:58116635:+@chr3:58117654:58117746:+@chr3:58118535:58118658:+	ENSG00000136068	FLNB	-0.27	13.02	0.44	0.28	0.6	0.71	0.6	0.8	(0,0):772,(0,1):15,(1,0):31	'0:31,1:15'	(0,0):1705,(0,1):17,(1,0):113	'0:113,1:17'
chr3:139346458:139346606:-@chr3:139297714:139297897:-@chr3:139279023:139280234:-	ENSG00000163864	NMNAT3	-0.44	27.62	0.09	0.01	0.3	0.53	0.32	0.86	(0,0):344,(1,1):92	'0:5,1:87'	(0,0):914,(0,1):1,(1,0):18,(1,1):187	'0:132,1:74'
chr3:184032283:184032462:+@chr3:184033277:184033333:+@chr3:184035109:184035285:+	ENSG00000114867,ENSG00000145191	EIF4G1,EIF2B5	-0.25	21.35	0.18	0.12	0.25	0.43	0.29	0.58	(0,0):3475,(0,1):76,(1,0):26	'0:26,1:76'	(0,0):2514,(0,1):15,(1,0):19,(1,1):2	'0:19,1:17'
chr3:37055923:37056035:+@chr3:37061801:37061954:+@chr3:37067128:37067498:+	ENSG00000076242	MLH1	-0.3	1000000000000	0.56	0.5	0.61	0.86	0.77	0.93	(0,0):1979,(0,1):73,(1,0):370,(1,1):320	'0:551,1:212'	(0,0):1903,(0,1):6,(1,0):303,(1,1):283	'0:557,1:35'
chr3:93698983:93699326:+@chr3:93722503:93722752:+@chr3:93754175:93754280:+	ENSG00000169379	ARL13B	-0.23	29.04	0.54	0.45	0.64	0.77	0.68	0.86	(0,0):1571,(0,1):19,(1,0):187,(1,1):108	'0:247,1:67'	(0,0):1452,(0,1):12,(1,0):242,(1,1):88	'0:321,1:21'
chr3:121441109:121441225:-@chr3:121438493:121438600:-@chr3:121437235:121437348:-	ENSG00000173230	GOLGB1	0.51	11.92	0.87	0.61	0.99	0.36	0.19	0.6	(0,0):1050,(1,0):25	'0:25'	(0,0):1270,(0,1):5,(1,0):14	'0:14,1:5'
chr20:17950444:17951013:+@chr20:17956327:17956546:+@chr20:17968809:17968941:+	ENSG00000125871	C20orf72	-0.23	1000000000000	0.68	0.65	0.71	0.91	0.88	0.94	(0,0):3959,(0,1):176,(1,0):1299,(1,1):1701	'0:2465,1:711'	(0,0):2064,(0,1):26,(1,0):916,(1,1):947	'0:1768,1:121'
chr20:39830697:39833706:-@chr20:39829926:39830024:-@chr20:39807089:39813841:-	ENSG00000174306	ZHX3	0.2	2.5526e+06	0.31	0.23	0.4	0.11	0.07	0.15	(0,0):1020,(0,1):63,(1,0):42,(1,1):2959	'0:911,1:2153'	(0,0):2279,(0,1):181,(1,0):30,(1,1):7133	'0:874,1:6470'
chr20:34328746:34328809:-@chr20:34328447:34328519:-@chr20:34327025:34327469:-	ENSG00000131051	RBM39	0.59	1000000000000	0.95	0.89	0.98	0.36	0.26	0.48	(0,0):5597,(0,1):4,(1,0):227,(1,1):218	'0:437,1:12'	(0,0):6648,(1,0):46,(1,1):352	'0:145,1:253'
chr20:57226309:57227194:+@chr20:57234679:57234690:+@chr20:57242546:57242653:+	NA	NA	0.23	75.55	0.57	0.48	0.66	0.34	0.27	0.42	(0,0):2118,(0,1):36,(1,0):82,(1,1):3091	'0:1890,1:1319'	(0,0):3227,(0,1):63,(1,0):59,(1,1):4392	'0:1672,1:2842'
chr20:42682939:42683166:+@chr20:42694352:42694747:+@chr20:42695370:42695497:+	ENSG00000124191	TOX2	0.6	2.26996e+06	0.8	0.51	1	0.2	0.12	0.29	(0,0):374,(1,0):19,(1,1):1	'0:20'	(0,0):869,(0,1):17,(1,0):32,(1,1):5	'0:34,1:20'
chr20:3996084:3996216:-@chr20:3954979:3955047:-@chr20:3944522:3944671:-	ENSG00000101236	RNF24	0.6	869.03	0.77	0.43	0.98	0.17	0.06	0.33	(0,0):1940,(1,0):6	'0:6'	(0,0):152,(0,1):13,(1,0):5	'0:5,1:13'
chr20:60701360:60701495:+@chr20:60702641:60702757:+@chr20:60704841:60705008:+	ENSG00000149657	LSM14B	-0.32	7.71468e+08	0.37	0.28	0.47	0.69	0.6	0.77	(0,0):1926,(0,1):33,(1,0):61,(1,1):3	'0:62,1:35'	(0,0):3922,(0,1):25,(1,0):176,(1,1):2	'0:178,1:25'
chr20:34252724:34252878:-@chr20:34243124:34243266:-@chr20:34220717:34220845:-	ENSG00000214078,ENSG00000244005	CPNE1,NFS1	0.26	1000000000000	0.27	0.19	0.36	0.01	0	0.03	(0,0):17910,(0,1):29,(1,0):43	'0:43,1:29'	(0,0):29836,(0,1):39,(1,0):1	'0:1,1:39'
chr20:3102030:3103230:-@chr20:3095951:3096112:-@chr20:3088219:3090960:-	ENSG00000185019	UBOX5	-0.24	9.045e+06	0.42	0.35	0.48	0.66	0.58	0.73	(0,0):552,(0,1):84,(1,0):90,(1,1):1127	'0:573,1:728'	(0,0):433,(0,1):43,(1,0):111,(1,1):871	'0:670,1:355'
chr20:40246979:40247133:-@chr20:40179944:40179999:-@chr20:40161689:40162209:-	ENSG00000124177	CHD6	0.24	1000000000000	0.91	0.87	0.95	0.67	0.62	0.72	(0,0):561,(0,1):20,(1,0):297,(1,1):324	'0:597,1:44'	(0,0):566,(0,1):107,(1,0):302,(1,1):490	'0:616,1:283'
chr20:42839722:42839996:+@chr20:42843528:42843643:+@chr20:42853461:42854667:+	ENSG00000223891	RP5-995J12.2	-0.31	2.37376e+10	0.1	0.04	0.17	0.41	0.3	0.52	(0,0):492,(0,1):37,(1,0):7,(1,1):306	'0:34,1:316'	(0,0):440,(0,1):30,(1,0):43,(1,1):448	'0:242,1:279'
chr20:43160436:43160619:+@chr20:43211226:43211372:+@chr20:43218438:43218507:+	ENSG00000168734	PKIG	0.45	99.87	0.58	0.3	0.85	0.13	0.05	0.24	(0,0):304,(0,1):2,(1,0):16	'0:16,1:2'	(0,0):274,(0,1):11,(1,0):7	'0:7,1:11'
chr20:34086424:34086545:+@chr20:34087878:34087998:+@chr20:34089672:34089793:+	ENSG00000126001	CEP250	-0.3	26.86	0.65	0.47	0.81	0.95	0.84	1	(0,0):393,(0,1):6,(1,0):56	'0:56,1:6'	(0,0):496,(1,0):114	'0:114'
chr20:42843528:42843643:+@chr20:42846007:42846322:+@chr20:42853461:42854667:+	ENSG00000223891	RP5-995J12.2	0.37	599.93	0.65	0.5	0.78	0.28	0.2	0.38	(0,0):261,(0,1):3,(1,0):69,(1,1):296	'0:294,1:74'	(0,0):323,(0,1):16,(1,0):46,(1,1):440	'0:146,1:356'
chr20:62562204:62562375:+@chr20:62562462:62562535:+@chr20:62562818:62567384:+	ENSG00000101152	DNAJC5	-0.3	1000000000000	0.22	0.18	0.26	0.52	0.47	0.57	(0,0):1696,(0,1):144,(1,0):104,(1,1):16601	'0:3364,1:13485'	(0,0):2409,(0,1):96,(1,0):265,(1,1):16643	'0:9327,1:7677'
chr17:30536369:30536464:+@chr17:30538135:30538257:+@chr17:30551635:30552746:+	ENSG00000126858	RHOT1	0.22	3.02948e+07	0.52	0.46	0.59	0.3	0.25	0.35	(0,0):580,(0,1):53,(1,0):161,(1,1):1282	'0:746,1:750'	(0,0):1429,(0,1):69,(1,0):147,(1,1):2788	'0:936,1:2068'
chr17:55074323:55074416:+@chr17:55075746:55075859:+@chr17:55078216:55078353:+	ENSG00000121064	SCPEP1	-0.21	60.34	0.76	0.61	0.88	0.97	0.92	1	(0,0):557,(0,1):4,(1,0):88	'0:88,1:4'	(0,0):1204,(1,0):221	'0:221'
chr17:30535126:30535328:+@chr17:30536369:30536464:+@chr17:30538135:30538257:+	ENSG00000126858	RHOT1	0.26	20.41	0.8	0.68	0.9	0.54	0.42	0.65	(0,0):584,(0,1):9,(1,0):87,(1,1):1	'0:88,1:9'	(0,0):1236,(0,1):25,(1,0):71,(1,1):3	'0:73,1:26'
chr17:4613789:4614039:+@chr17:4618308:4618338:+@chr17:4619268:4619328:+	ENSG00000141480	ARRB2	-0.33	10.68	0.4	0.2	0.59	0.73	0.57	0.87	(0,0):920,(0,1):9,(1,0):8	'0:8,1:9'	(0,0):1608,(0,1):7,(1,0):32,(1,1):9	'0:38,1:10'
chr17:80397507:80398210:+@chr17:80398349:80398489:+@chr17:80398873:80398951:+	ENSG00000169660	HEXDC	-0.29	40.45	0.18	0.08	0.32	0.47	0.36	0.6	(0,0):267,(0,1):3,(1,0):6,(1,1):103	'0:29,1:83'	(0,0):690,(0,1):14,(1,0):51,(1,1):253	'0:152,1:166'
chr17:33353393:33353580:-@chr17:33348390:33348800:-@chr17:33344542:33344625:-	ENSG00000092871,ENSG00000267618	RFFL,RAD51L3-RFFL	-0.37	47.33	0.57	0.4	0.73	0.94	0.8	0.99	(0,0):343,(0,1):6,(1,0):135	'0:135,1:6'	(0,0):265,(1,0):216	'0:216'
chr17:40054002:40054092:-@chr17:40052873:40052902:-@chr17:40049286:40049427:-	ENSG00000131473	ACLY	0.2	22.45	0.83	0.75	0.9	0.63	0.54	0.72	(0,0):3417,(0,1):13,(1,0):123	'0:123,1:13'	(0,0):4052,(0,1):35,(1,0):112	'0:112,1:35'
chr17:79817057:79817263:-@chr17:79813329:79813381:-@chr17:79813018:79813155:-	ENSG00000185624	P4HB	-0.2	1000000000000	0.78	0.71	0.85	0.98	0.95	1	(0,0):14329,(0,1):29,(1,0):187,(1,1):36	'0:210,1:42'	(0,0):11550,(1,0):171,(1,1):27	'0:197,1:1'
chr17:11887430:11887514:-@chr17:11886614:11886721:-@chr17:11880762:11882061:-	ENSG00000154957	ZNF18	-0.43	133.86	0.49	0.32	0.68	0.92	0.77	0.99	(0,0):115,(0,1):3,(1,0):25,(1,1):438	'0:195,1:271'	(0,0):218,(1,0):71,(1,1):600	'0:655,1:16'
chr17:63533442:63533953:-@chr17:63532987:63533181:-@chr17:63532438:63532671:-	ENSG00000168646	AXIN2	-0.36	1000000000000	0.36	0.31	0.42	0.72	0.64	0.8	(0,0):266,(0,1):106,(1,0):128,(1,1):226	'0:204,1:256'	(0,0):199,(0,1):27,(1,0):127,(1,1):70	'0:174,1:50'
chr17:60558482:60558567:+@chr17:60584742:60584810:+@chr17:60585769:60585914:+	ENSG00000146872	TLK2	0.29	22.98	0.34	0.21	0.5	0.05	0	0.17	(0,0):454,(0,1):17,(1,0):27	'0:27,1:17'	(0,0):263,(0,1):7	'0:0,1:7'
chr17:7983087:7983259:-@chr17:7982714:7982857:-@chr17:7980308:7980511:-	ENSG00000179477	ALOX12B	-0.41	11.65	0.22	0.09	0.39	0.63	0.38	0.84	(0,0):98,(0,1):11,(1,0):7	'0:7,1:11'	(0,0):184,(0,1):2,(1,0):12	'0:12,1:2'
chr17:58037429:58037529:-@chr17:58035985:58036062:-@chr17:58035652:58035805:-	ENSG00000189050	RNFT1	0.3	32.23	0.39	0.2	0.59	0.09	0.02	0.19	(0,0):736,(0,1):6,(1,0):10	'0:10,1:6'	(0,0):1192,(0,1):18,(1,0):4	'0:4,1:18'
chr17:11887430:11887514:-@chr17:11886614:11886724:-@chr17:11880762:11882061:-	ENSG00000154957	ZNF18	-0.27	10.2	0.67	0.5	0.84	0.94	0.82	1	(0,0):101,(0,1):3,(1,0):39,(1,1):438	'0:362,1:118'	(0,0):216,(1,0):73,(1,1):600	'0:642,1:31'
chr17:77020251:77020576:+@chr17:77040037:77040205:+@chr17:77042637:77042776:+	ENSG00000173918	C1QTNF1	-0.34	28.25	0.45	0.32	0.58	0.79	0.64	0.9	(0,0):212,(0,1):18,(1,0):43,(1,1):20	'0:47,1:34'	(0,0):280,(0,1):5,(1,0):49,(1,1):5	'0:53,1:6'
chr17:53038480:53038687:-@chr17:53031022:53031120:-@chr17:53029259:53029473:-	NA	NA	0.31	1000000000000	0.4	0.31	0.49	0.09	0.04	0.16	(0,0):3663,(0,1):37,(1,0):50,(1,1):5	'0:50,1:42'	(0,0):4796,(0,1):34,(1,0):7,(1,1):13	'0:8,1:46'
chr17:48453427:48453554:+@chr17:48455961:48456042:+@chr17:48456135:48456256:+	ENSG00000154920	EME1	-0.68	867474	0.18	0.08	0.31	0.86	0.55	0.99	(0,0):976,(0,1):10,(1,0):6	'0:6,1:10'	(0,0):1310,(1,0):14	'0:14'
chr17:72860946:72861053:-@chr17:72860602:72860686:-@chr17:72860270:72860469:-	ENSG00000161513	FDXR	-0.23	40037.8	0.73	0.63	0.82	0.96	0.92	0.99	(0,0):685,(0,1):19,(1,0):125	'0:125,1:19'	(0,0):551,(0,1):2,(1,0):191,(1,1):3	'0:194,1:2'
chr17:42264354:42264477:+@chr17:42265044:42265111:+@chr17:42266390:42266956:+	ENSG00000168591	TMUB2	-0.27	143.26	0.15	0.07	0.25	0.42	0.3	0.56	(0,0):798,(0,1):25,(1,0):9,(1,1):170	'0:39,1:165'	(0,0):1370,(0,1):21,(1,0):32,(1,1):188	'0:101,1:140'
chr17:25621106:25621461:+@chr17:25630393:25630661:+@chr17:25631806:25631937:+	ENSG00000109046	WSB1	-0.21	48.31	0.76	0.64	0.87	0.97	0.92	1	(0,0):2325,(0,1):3,(1,0):297,(1,1):200	'0:459,1:41'	(0,0):3860,(0,1):1,(1,0):564,(1,1):267	'0:825,1:7'
chr17:74553846:74553939:+@chr17:74555027:74555125:+@chr17:74557370:74557480:+	NA	NA	0.33	6.48865e+06	0.8	0.67	0.92	0.47	0.39	0.54	(0,0):2421,(0,1):6,(1,0):205	'0:205,1:6'	(0,0):3462,(0,1):49,(1,0):323	'0:323,1:49'
chr17:48453427:48453554:+@chr17:48455956:48456042:+@chr17:48456135:48456256:+	ENSG00000154920	EME1	-0.39	379.8	0.57	0.42	0.73	0.96	0.86	0.99	(0,0):936,(0,1):10,(1,0):46	'0:46,1:10'	(0,0):1230,(1,0):94	'0:94'
chr17:76089701:76089844:+@chr17:76093826:76093942:+@chr17:76094424:76094618:+	ENSG00000078687	TNRC6C	-0.28	45.78	0.55	0.45	0.66	0.83	0.71	0.93	(0,0):516,(0,1):27,(1,0):87,(1,1):1	'0:87,1:28'	(0,0):276,(0,1):6,(1,0):89	'0:89,1:6'
chr17:28937907:28937960:+@chr17:28958773:28958913:+@chr17:28960116:28960408:+	ENSG00000214719	AC005562.1	0.41	27.54	0.71	0.49	0.89	0.3	0.18	0.47	(0,0):1911,(0,1):1,(1,0):61,(1,1):40	'0:87,1:15'	(0,0):2294,(0,1):1,(1,0):26,(1,1):46	'0:36,1:37'
chr17:55074323:55074416:+@chr17:55075735:55075859:+@chr17:55078216:55078353:+	ENSG00000121064	SCPEP1	-0.55	47.76	0.37	0.17	0.65	0.92	0.7	1	(0,0):634,(0,1):4,(1,0):11	'0:11,1:4'	(0,0):1379,(1,0):46	'0:46'
chr17:79167726:79167927:-@chr17:79166536:79166643:-@chr17:79166276:79166393:-	ENSG00000141577	AZI1	-0.31	1000000000000	0.66	0.55	0.77	0.97	0.93	0.99	(0,0):694,(0,1):17,(1,0):93,(1,1):3	'0:95,1:18'	(0,0):1296,(0,1):1,(1,0):208,(1,1):4	'0:212,1:1'
chr17:65955657:65955991:+@chr17:65959449:65959622:+@chr17:65960328:65960520:+	ENSG00000171634	BPTF	-0.2	1000000000000	0.52	0.49	0.55	0.72	0.69	0.76	(0,0):1207,(0,1):312,(1,0):710,(1,1):67	'0:733,1:356'	(0,0):1152,(0,1):143,(1,0):722,(1,1):42	'0:749,1:158'
chr17:42265044:42265111:+@chr17:42265275:42265377:+@chr17:42266303:42266956:+	ENSG00000168591	TMUB2	-0.23	17.48	0.29	0.2	0.39	0.52	0.41	0.64	(0,0):516,(0,1):19,(1,0):27,(1,1):230	'0:84,1:192'	(0,0):807,(0,1):14,(1,0):58,(1,1):292	'0:197,1:167'
chr17:79412380:79412707:+@chr17:79413764:79413856:+@chr17:79414062:79414874:+	ENSG00000171282	BAHCC1	-0.2	27.47	0.19	0.11	0.28	0.39	0.32	0.46	(0,0):44,(0,1):51,(1,0):16,(1,1):188	'0:49,1:206'	(0,0):172,(0,1):76,(1,0):76,(1,1):425	'0:248,1:329'
chr17:15995177:15995372:-@chr17:15990486:15990659:-@chr17:15989596:15989756:-	ENSG00000141027	NCOR1	0.37	1000000000000	0.82	0.75	0.88	0.45	0.37	0.52	(0,0):984,(0,1):18,(1,0):297	'0:297,1:18'	(0,0):793,(0,1):56,(1,0):154,(1,1):4	'0:154,1:60'
chr17:8279218:8280029:-@chr17:8274627:8275399:-@chr17:8271973:8273704:-	ENSG00000263809,ENSG00000184619	RPL26,KRBA2	0.24	7.26989e+06	0.5	0.42	0.6	0.26	0.2	0.32	(0,0):293,(0,1):25,(1,0):92,(1,1):330	'0:269,1:178'	(0,0):80,(0,1):60,(1,0):72,(1,1):498	'0:202,1:428'
chr17:57955464:57955695:-@chr17:57943970:57944110:-@chr17:57941025:57941208:-	ENSG00000108423	TUBD1	-0.2	23.17	0.71	0.61	0.8	0.91	0.83	0.97	(0,0):1635,(0,1):10,(1,0):121,(1,1):28	'0:129,1:30'	(0,0):1263,(0,1):4,(1,0):135,(1,1):18	'0:152,1:5'
chr8:67986478:67986586:+@chr8:67987041:67987158:+@chr8:67988717:67988816:+	ENSG00000104218	CSPP1	0.69	1000000000000	0.74	0.5	0.91	0.05	0.01	0.15	(0,0):749,(0,1):2,(1,0):57	'0:57,1:2'	(0,0):294,(0,1):7,(1,0):1	'0:1,1:7'
chr8:1824737:1824900:+@chr8:1828214:1828330:+@chr8:1830801:1830915:+	ENSG00000104728	ARHGEF10	-0.3	11407.2	0.23	0.17	0.31	0.53	0.42	0.64	(0,0):469,(0,1):48,(1,0):51,(1,1):1	'0:52,1:48'	(0,0):292,(0,1):23,(1,0):93	'0:93,1:23'
chr8:41909419:41909505:-@chr8:41907094:41907225:-@chr8:41905896:41906820:-	ENSG00000083168	KAT6A	0.29	1000000000000	0.65	0.61	0.68	0.36	0.32	0.41	(0,0):1143,(0,1):176,(1,0):682,(1,1):2288	'0:2189,1:957'	(0,0):506,(0,1):175,(1,0):204,(1,1):1256	'0:731,1:904'
chr8:95738559:95738669:+@chr8:95750597:95750687:+@chr8:95751641:95751762:+	ENSG00000156162	DPY19L4	-0.35	24.87	0.59	0.39	0.8	0.94	0.81	0.99	(0,0):907,(0,1):5,(1,0):33	'0:33,1:5'	(0,0):1071,(1,0):75	'0:75'
chr8:22447109:22447254:+@chr8:22449064:22449181:+@chr8:22458395:22458870:+	ENSG00000248235	AC037459.4	-0.46	10.1	0.32	0.17	0.54	0.78	0.53	0.98	(0,0):949,(0,1):1,(1,0):11,(1,1):86	'0:33,1:65'	(0,0):2053,(1,0):27,(1,1):87	'0:95,1:19'
chr8:82630417:82630459:-@chr8:82629484:82629523:-@chr8:82627222:82627349:-	ENSG00000104231	ZFAND1	0.48	15	0.8	0.42	0.99	0.32	0.15	0.57	(0,0):929,(1,0):18	'0:18'	(0,0):2221,(0,1):5,(1,0):15	'0:15,1:5'
chr8:94929175:94929446:+@chr8:94930139:94930173:+@chr8:94934244:94938296:+	NA	NA	0.48	218.82	0.81	0.6	0.98	0.33	0.17	0.5	(0,0):350,(1,0):26,(1,1):3060	'0:2759,1:327'	(0,0):791,(0,1):3,(1,0):11,(1,1):3659	'0:595,1:3078'
chr8:26196406:26196503:+@chr8:26197419:26197489:+@chr8:26211984:26212149:+	ENSG00000221914	PPP2R2A	0.21	2.72893e+11	0.28	0.22	0.34	0.07	0.03	0.11	(0,0):3015,(0,1):77,(1,0):76,(1,1):1	'0:77,1:77'	(0,0):2303,(0,1):62,(1,0):10	'0:10,1:62'
chr8:95907995:95908155:+@chr8:95957711:95957847:+@chr8:95970223:95970407:+	ENSG00000156170	NDUFAF6	0.33	570.06	0.36	0.25	0.49	0.03	0	0.13	(0,0):4836,(0,1):25,(1,0):41,(1,1):2	'0:42,1:26'	(0,0):4893,(0,1):14	'0:0,1:14'
chr8:133811018:133811106:+@chr8:133811341:133811418:+@chr8:133816064:133816277:+	ENSG00000129292	PHF20L1	0.22	270.91	0.28	0.2	0.38	0.06	0.02	0.12	(0,0):1186,(0,1):41,(1,0):39,(1,1):11	'0:43,1:48'	(0,0):1190,(0,1):47,(1,0):6,(1,1):7	'0:7,1:53'
chr8:144679518:144679845:-@chr8:144671161:144672251:-@chr8:144668899:144669022:-	ENSG00000104529	EEF1D	0.22	1000000000000	0.75	0.71	0.8	0.53	0.49	0.57	(0,0):16378,(0,1):68,(1,0):2265,(1,1):20	'0:2281,1:72'	(0,0):13387,(0,1):149,(1,0):1584,(1,1):17	'0:1591,1:159'
chr8:22459713:22459825:+@chr8:22460074:22460156:+@chr8:22460708:22461662:+	ENSG00000241852	C8orf58	-0.32	11.96	0.27	0.17	0.39	0.59	0.42	0.74	(0,0):145,(0,1):16,(1,0):16,(1,1):337	'0:80,1:289'	(0,0):143,(0,1):8,(1,0):33,(1,1):324	'0:249,1:116'
chr8:38250131:38250513:+@chr8:38251616:38251759:+@chr8:38257790:38257927:+	ENSG00000165046	LETM2	-0.42	202.19	0.42	0.3	0.56	0.84	0.64	0.96	(0,0):708,(0,1):7,(1,0):38,(1,1):86	'0:64,1:67'	(0,0):697,(0,1):1,(1,0):45,(1,1):54	'0:94,1:6'
chr8:42176788:42176939:+@chr8:42177103:42177164:+@chr8:42178253:42178362:+	ENSG00000104365	IKBKB	-0.42	132.12	0.5	0.34	0.65	0.92	0.75	0.99	(0,0):668,(0,1):12,(1,0):28	'0:28,1:12'	(0,0):1404,(1,0):27	'0:27'
chr8:94929083:94929307:+@chr8:94930139:94930173:+@chr8:94934244:94938296:+	NA	NA	0.3	968272	0.56	0.46	0.65	0.26	0.19	0.34	(0,0):283,(0,1):35,(1,0):58,(1,1):3060	'0:1737,1:1416'	(0,0):657,(0,1):96,(1,0):45,(1,1):3666	'0:932,1:2875'
chr8:87519224:87519341:-@chr8:87517529:87517608:-@chr8:87500781:87500868:-	ENSG00000176623	FAM82B	0.3	34.74	0.31	0.11	0.61	0.01	0	0.04	(0,0):623,(0,1):4,(1,0):8	'0:8,1:4'	(0,0):652,(0,1):19	'0:0,1:19'
chr8:117778742:117779030:+@chr8:117798742:117798888:+@chr8:117861127:117861318:+	NA	NA	0.4	403.64	0.48	0.36	0.61	0.08	0.01	0.22	(0,0):30213,(0,1):11,(1,0):55,(1,1):62	'0:78,1:50'	(0,0):38138,(0,1):4,(1,0):1,(1,1):34	'0:1,1:38'
chr8:102803090:102803205:-@chr8:102792152:102792207:-@chr8:102731480:102731876:-	ENSG00000104490	NCALD	0.65	4.39804e+07	0.71	0.46	0.91	0.06	0.02	0.1	(0,0):103,(0,1):2,(1,0):11,(1,1):13	'0:24,1:2'	(0,0):139,(0,1):75,(1,0):6,(1,1):55	'0:10,1:126'
chr8:17838100:17838264:+@chr8:17840742:17840798:+@chr8:17842956:17843128:+	ENSG00000078674	PCM1	0.34	1.67819e+09	0.52	0.43	0.61	0.18	0.1	0.27	(0,0):1267,(0,1):41,(1,0):76,(1,1):2	'0:77,1:42'	(0,0):1039,(0,1):40,(1,0):14,(1,1):1	'0:14,1:41'
chr8:67579787:67579936:+@chr8:67589877:67590189:+@chr8:67591956:67592259:+	NA	NA	-0.25	1000000000000	0.11	0.08	0.14	0.36	0.28	0.46	(0,0):1067,(0,1):114,(1,0):50,(1,1):14	'0:52,1:126'	(0,0):1510,(0,1):40,(1,0):73,(1,1):2	'0:74,1:41'
chr8:99076750:99076955:+@chr8:99101304:99102257:+@chr8:99105449:99105838:+	ENSG00000177459	C8orf47	0.23	1000000000000	0.96	0.92	0.99	0.73	0.65	0.79	(0,0):104,(0,1):2,(1,0):492,(1,1):46	'0:536,1:4'	(0,0):131,(0,1):27,(1,0):473,(1,1):60	'0:518,1:42'
chr8:95952088:95952448:-@chr8:95944298:95944335:-@chr8:95938200:95942956:-	ENSG00000164938	TP53INP1	0.27	1.2772e+08	0.79	0.72	0.84	0.52	0.45	0.59	(0,0):518,(0,1):32,(1,0):169,(1,1):2971	'0:2533,1:639'	(0,0):759,(0,1):75,(1,0):107,(1,1):3306	'0:1900,1:1588'
chr8:59323823:59324028:+@chr8:59325858:59325930:+@chr8:59329409:59329512:+	ENSG00000215114	UBXN2B	0.49	13467.5	0.9	0.71	0.99	0.41	0.22	0.63	(0,0):183,(1,0):21	'0:21'	(0,0):205,(0,1):9,(1,0):13	'0:13,1:9'
chr8:141958765:141958822:-@chr8:141935760:141935848:-@chr8:141900642:141900868:-	ENSG00000169398	PTK2	0.48	167062	0.81	0.65	0.95	0.33	0.21	0.47	(0,0):896,(0,1):2,(1,0):44,(1,1):12	'0:52,1:6'	(0,0):1029,(0,1):11,(1,0):26,(1,1):22	'0:32,1:27'
chr8:33370600:33370703:-@chr8:33370478:33370522:-@chr8:33369485:33370230:-	ENSG00000129696	TTI2	0.21	1000000000000	0.26	0.2	0.34	0.05	0.02	0.08	(0,0):529,(0,1):67,(1,0):42,(1,1):711	'0:301,1:519'	(0,0):387,(0,1):96,(1,0):6,(1,1):529	'0:16,1:615'
chr8:70541739:70541914:+@chr8:70550737:70550879:+@chr8:70550970:70551093:+	ENSG00000137573	SULF1	-0.38	654.2	0.57	0.35	0.76	0.95	0.86	1	(0,0):140,(0,1):6,(1,0):30	'0:30,1:6'	(0,0):214,(1,0):69	'0:69'
chr8:109455853:109455927:+@chr8:109458391:109458530:+@chr8:109462052:109462165:+	ENSG00000104412	EMC2	0.57	27.56	0.58	0.18	1	0.01	0	0.03	(0,0):397,(1,0):3	'0:3'	(0,0):941,(0,1):13,(1,0):1	'0:1,1:13'
chr8:141993941:141994254:-@chr8:141935760:141935848:-@chr8:141900642:141900868:-	ENSG00000169398	PTK2	0.5	1000000000000	0.92	0.82	0.98	0.42	0.3	0.54	(0,0):934,(0,1):2,(1,0):48,(1,1):12	'0:60,1:2'	(0,0):1061,(0,1):30,(1,0):35,(1,1):32	'0:54,1:43'
chr8:22459713:22459825:+@chr8:22460050:22460156:+@chr8:22460708:22461662:+	ENSG00000241852	C8orf58	-0.32	23.93	0.27	0.17	0.41	0.59	0.44	0.72	(0,0):142,(0,1):16,(1,0):19,(1,1):337	'0:134,1:238'	(0,0):136,(0,1):8,(1,0):40,(1,1):324	'0:228,1:144'
chr8:145690192:145690479:-@chr8:145689843:145689995:-@chr8:145678605:145678843:-	ENSG00000187954	CYHR1	-0.68	1000000000000	0.3	0.19	0.43	0.98	0.92	1	(0,0):6888,(0,1):19,(1,0):22,(1,1):27	'0:29,1:39'	(0,0):5344,(1,0):109,(1,1):37	'0:146'
chr8:142437039:142437169:+@chr8:142437850:142437924:+@chr8:142441027:142441620:+	ENSG00000184489	PTP4A3	-0.22	47.32	0.75	0.61	0.87	0.97	0.94	0.99	(0,0):56,(0,1):7,(1,0):33,(1,1):30	'0:61,1:9'	(0,0):272,(0,1):2,(1,0):137,(1,1):148	'0:278,1:9'
chr8:93115085:93115454:-@chr8:93088193:93088365:-@chr8:93029454:93029591:-	ENSG00000079102	RUNX1T1	0.28	13.89	0.67	0.52	0.82	0.39	0.28	0.51	(0,0):184,(0,1):9,(1,0):46,(1,1):10	'0:52,1:13'	(0,0):203,(0,1):28,(1,0):39,(1,1):16	'0:47,1:36'
chr8:144659439:144659569:-@chr8:144659232:144659347:-@chr8:144658816:144659012:-	ENSG00000147813	NAPRT1	-0.21	50.58	0.77	0.65	0.89	0.98	0.92	1	(0,0):503,(0,1):8,(1,0):76,(1,1):3	'0:78,1:9'	(0,0):786,(1,0):129	'0:129'
chr8:145734552:145735398:+@chr8:145735743:145735890:+@chr8:145735981:145736105:+	ENSG00000167700	MFSD3	-0.34	1000000000000	0.59	0.53	0.65	0.93	0.91	0.96	(0,0):834,(0,1):73,(1,0):241,(1,1):811	'0:745,1:380'	(0,0):2387,(0,1):22,(1,0):797,(1,1):1878	'0:2562,1:135'
chr19:46003714:46003819:+@chr19:46003939:46003968:+@chr19:46005275:46005764:+	ENSG00000213889	PPM1N	-0.34	13.35	0.59	0.36	0.8	0.93	0.79	0.99	(0,0):194,(0,1):4,(1,0):7,(1,1):15	'0:17,1:9'	(0,0):292,(1,0):14,(1,1):24	'0:36,1:2'
chr19:54692071:54692200:-@chr19:54691043:54691169:-@chr19:54687404:54687563:-	ENSG00000125505	MBOAT7	-0.2	2.97506e+10	0.79	0.71	0.87	0.99	0.96	1	(0,0):954,(0,1):14,(1,0):204	'0:204,1:14'	(0,0):964,(1,0):411	'0:411'
chr19:19144387:19144739:+@chr19:19144940:19145047:+@chr19:19148361:19148516:+	ENSG00000105676	ARMC6	-0.31	11.77	0.65	0.46	0.82	0.96	0.85	1	(0,0):434,(0,1):4,(1,0):28,(1,1):37	'0:52,1:17'	(0,0):304,(1,0):52,(1,1):26	'0:78'
chr19:11031726:11031803:+@chr19:11032051:11032119:+@chr19:11032291:11033448:+	ENSG00000142453	CARM1	-0.29	1000000000000	0.44	0.41	0.48	0.73	0.7	0.76	(0,0):2294,(0,1):356,(1,0):386,(1,1):2298	'0:1471,1:1569'	(0,0):2449,(0,1):198,(1,0):737,(1,1):2647	'0:2656,1:926'
chr19:55853162:55853414:+@chr19:55853583:55853748:+@chr19:55854110:55854219:+	ENSG00000267531,ENSG00000133247	SUV420H2	-0.28	1000000000000	0.36	0.3	0.42	0.64	0.56	0.71	(0,0):768,(0,1):74,(1,0):186,(1,1):77	'0:212,1:125'	(0,0):963,(0,1):44,(1,0):279,(1,1):30	'0:295,1:58'
chr19:40791088:40791302:-@chr19:40771166:40771258:-@chr19:40762833:40762961:-	ENSG00000105221	AKT2	-0.24	26.43	0.28	0.19	0.39	0.52	0.43	0.62	(0,0):5114,(0,1):33,(1,0):26	'0:26,1:33'	(0,0):14433,(0,1):32,(1,0):76,(1,1):2	'0:77,1:33'
chr19:8274217:8274378:+@chr19:8275567:8275746:+@chr19:8315960:8316133:+	ENSG00000090661	CERS4	-0.61	43.4	0.13	0.06	0.26	0.74	0.34	1	(0,0):429,(0,1):11,(1,0):6,(1,1):2	'0:7,1:12'	(0,0):637,(1,0):9	'0:9'
chr19:6039991:6040252:-@chr19:6026174:6026248:-@chr19:6016101:6016282:-	ENSG00000087903	RFX2	0.32	61.54	0.79	0.62	0.93	0.47	0.35	0.59	(0,0):392,(0,1):3,(1,0):33,(1,1):6	'0:35,1:7'	(0,0):619,(0,1):19,(1,0):34,(1,1):11	'0:37,1:27'
chr19:5681035:5681282:+@chr19:5684830:5685130:+@chr19:5690042:5690338:+	ENSG00000130255	RPL36	-0.42	14.2	0.49	0.3	0.72	0.91	0.74	0.99	(0,0):3374,(0,1):5,(1,0):20,(1,1):15	'0:29,1:11'	(0,0):3578,(1,0):32,(1,1):7	'0:36,1:3'
chr19:58144535:58144804:+@chr19:58145391:58145429:+@chr19:58145997:58146123:+	ENSG00000121417	ZNF211	-0.31	16.45	0.44	0.34	0.54	0.75	0.57	0.87	(0,0):354,(0,1):40,(1,0):44,(1,1):18	'0:51,1:51'	(0,0):349,(0,1):6,(1,0):29,(1,1):6	'0:32,1:9'
chr19:14501736:14501891:+@chr19:14507154:14507285:+@chr19:14508470:14508616:+	ENSG00000123146	CD97	0.43	1000000000000	0.83	0.72	0.92	0.4	0.32	0.49	(0,0):575,(0,1):8,(1,0):146	'0:146,1:8'	(0,0):644,(0,1):45,(1,0):100	'0:100,1:45'
chr19:57946693:57946961:+@chr19:57953253:57953379:+@chr19:57954659:57957191:+	NA	NA	0.25	2.93578e+09	0.72	0.65	0.79	0.47	0.4	0.54	(0,0):763,(0,1):32,(1,0):151,(1,1):1565	'0:1351,1:397'	(0,0):942,(0,1):77,(1,0):111,(1,1):1692	'0:850,1:1030'
chr19:9728767:9728855:-@chr19:9728297:9728434:-@chr19:9727721:9727847:-	ENSG00000171469	ZNF561	0.47	252.48	0.64	0.42	0.85	0.17	0.08	0.3	(0,0):900,(0,1):3,(1,0):48	'0:48,1:3'	(0,0):800,(0,1):8,(1,0):13	'0:13,1:8'
chr19:58331099:58331313:+@chr19:58331862:58331917:+@chr19:58350391:58350517:+	ENSG00000268750,ENSG00000269343	CTD-2583A14.10,ZNF587B	0.35	12413.4	0.79	0.7	0.87	0.44	0.34	0.55	(0,0):360,(0,1):11,(1,0):75,(1,1):1	'0:76,1:11'	(0,0):321,(0,1):36,(1,0):48,(1,1):2	'0:49,1:37'
chr19:18548670:18548798:-@chr19:18547494:18547687:-@chr19:18547140:18547289:-	ENSG00000105655	ISYNA1	-0.2	10.44	0.78	0.62	0.92	0.98	0.91	1	(0,0):2600,(0,1):3,(1,0):83	'0:83,1:3'	(0,0):5833,(1,0):250	'0:250'
chr19:37956215:37956375:-@chr19:37945736:37945975:-@chr19:37935809:37935866:-	ENSG00000196437	ZNF569	0.37	64.64	0.41	0.19	0.73	0.04	0.01	0.08	(0,0):246,(0,1):2,(1,0):28,(1,1):1	'0:29,1:2'	(0,0):193,(0,1):13,(1,0):7	'0:7,1:13'
chr19:52505066:52505161:-@chr19:52503512:52503631:-@chr19:52494587:52498090:-	ENSG00000197619	ZNF615	-0.2	550.35	0.07	0.03	0.12	0.27	0.19	0.37	(0,0):420,(0,1):16,(1,0):7,(1,1):2720	'0:256,1:2487'	(0,0):656,(0,1):19,(1,0):30,(1,1):2337	'0:626,1:1760'
chr19:58144535:58144804:+@chr19:58145081:58145273:+@chr19:58145391:58145429:+	ENSG00000121417	ZNF211	-0.4	44.8	0.18	0.1	0.31	0.58	0.39	0.79	(0,0):158,(0,1):7,(1,0):18,(1,1):18	'0:19,1:24'	(0,0):128,(0,1):5,(1,0):47,(1,1):6	'0:50,1:8'
chr19:32836514:32836689:+@chr19:32838151:32838244:+@chr19:32843735:32845863:+	ENSG00000168813	ZNF507	0.2	1000000000000	0.9	0.88	0.92	0.7	0.65	0.74	(0,0):931,(0,1):57,(1,0):822,(1,1):5057	'0:5385,1:551'	(0,0):746,(0,1):119,(1,0):422,(1,1):3607	'0:2906,1:1242'
chr19:44717243:44717397:+@chr19:44721944:44722005:+@chr19:44732599:44732725:+	ENSG00000131115	ZNF227	0.38	1000000000000	0.86	0.79	0.93	0.48	0.39	0.57	(0,0):847,(0,1):10,(1,0):146	'0:146,1:10'	(0,0):967,(0,1):42,(1,0):81	'0:81,1:42'
chr19:52505066:52505161:-@chr19:52503599:52503631:-@chr19:52494587:52498090:-	ENSG00000197619	ZNF615	0.23	11.77	0.81	0.73	0.89	0.58	0.43	0.71	(0,0):331,(0,1):16,(1,0):96,(1,1):2720	'0:2236,1:596'	(0,0):646,(0,1):19,(1,0):40,(1,1):2337	'0:1353,1:1043'
chr19:52511394:52511483:-@chr19:52510546:52510583:-@chr19:52506950:52507153:-	ENSG00000197619	ZNF615	0.5	1000000000000	0.73	0.57	0.87	0.23	0.14	0.35	(0,0):197,(0,1):7,(1,0):32	'0:32,1:7'	(0,0):173,(0,1):32,(1,0):14,(1,1):1	'0:14,1:33'
chr19:8274217:8274378:+@chr19:8275590:8275746:+@chr19:8315960:8316133:+	ENSG00000090661	CERS4	-0.39	3114.09	0.57	0.4	0.72	0.96	0.88	1	(0,0):385,(0,1):11,(1,0):50,(1,1):2	'0:50,1:13'	(0,0):573,(1,0):73	'0:73'
chr19:58145997:58146123:+@chr19:58151280:58151435:+@chr19:58152072:58154147:+	ENSG00000121417	ZNF211	-0.25	1000000000000	0.3	0.26	0.33	0.55	0.49	0.61	(0,0):426,(0,1):234,(1,0):208,(1,1):4077	'0:1424,1:3095'	(0,0):370,(0,1):64,(1,0):154,(1,1):1545	'0:1049,1:714'
chr19:8275590:8275746:+@chr19:8315994:8316133:+@chr19:8319383:8319500:+	ENSG00000090661	CERS4	0.5	141.49	0.86	0.63	0.99	0.36	0.2	0.58	(0,0):564,(1,0):18	'0:18'	(0,0):812,(0,1):6,(1,0):12	'0:12,1:6'
chr19:805013:805187:+@chr19:805492:805569:+@chr19:806408:806556:+	ENSG00000011304	PTBP1	-0.22	1000000000000	0.43	0.39	0.46	0.65	0.62	0.68	(0,0):6463,(0,1):388,(1,0):597	'0:597,1:388'	(0,0):9438,(0,1):251,(1,0):997,(1,1):3	'0:998,1:253'
chr19:46274826:46274923:-@chr19:46274229:46274318:-@chr19:46272976:46273898:-	ENSG00000104936	DMPK	-0.51	1000000000000	0.21	0.17	0.25	0.72	0.6	0.83	(0,0):973,(0,1):137,(1,0):68,(1,1):1039	'0:274,1:970'	(0,0):823,(0,1):9,(1,0):75,(1,1):536	'0:489,1:131'
chr19:47735772:47736023:-@chr19:47731415:47731703:-@chr19:47729821:47730011:-	ENSG00000105327	BBC3	-0.56	1000000000000	0.39	0.26	0.52	0.95	0.83	1	(0,0):2878,(0,1):18,(1,0):42,(1,1):4	'0:44,1:20'	(0,0):965,(1,0):56,(1,1):3	'0:59'
chr19:37957986:37958339:-@chr19:37957641:37957706:-@chr19:37956215:37956375:-	ENSG00000196437	ZNF569	0.33	1000000000000	0.34	0.23	0.5	0.01	0	0.04	(0,0):169,(0,1):20,(1,0):17,(1,1):26	'0:28,1:35'	(0,0):152,(0,1):60,(1,1):29	'0:1,1:88'
chr19:8478187:8478304:+@chr19:8483421:8483691:+@chr19:8486673:8486900:+	ENSG00000099785	2019-03-02	0.36	134.38	0.72	0.55	0.88	0.36	0.28	0.45	(0,0):568,(0,1):4,(1,0):83,(1,1):7	'0:88,1:6'	(0,0):497,(0,1):33,(1,0):108,(1,1):10	'0:110,1:41'
chr19:50194365:50194597:+@chr19:50195078:50195146:+@chr19:50195496:50195650:+	ENSG00000169169	CPT1C	-0.26	660.31	0.6	0.5	0.7	0.86	0.78	0.93	(0,0):359,(0,1):28,(1,0):78,(1,1):9	'0:80,1:35'	(0,0):136,(0,1):10,(1,0):114,(1,1):6	'0:119,1:11'
chr19:50194365:50194597:+@chr19:50195078:50195210:+@chr19:50195496:50195650:+	ENSG00000169169	CPT1C	-0.39	13516.5	0.29	0.2	0.4	0.68	0.55	0.81	(0,0):405,(0,1):28,(1,0):32,(1,1):9	'0:32,1:37'	(0,0):191,(0,1):10,(1,0):59,(1,1):6	'0:64,1:11'
chr19:54963830:54963931:+@chr19:54964725:54964835:+@chr19:54965609:54965861:+	ENSG00000167615	LENG8	-0.27	1.85689e+10	0.63	0.54	0.72	0.9	0.85	0.93	(0,0):836,(0,1):29,(1,0):129,(1,1):8	'0:135,1:31'	(0,0):1829,(0,1):18,(1,0):401,(1,1):15	'0:416,1:18'
chr19:54609241:54609318:+@chr19:54610118:54610285:+@chr19:54611747:54612034:+	ENSG00000170906	NDUFA3	-0.34	10.23	0.47	0.36	0.6	0.81	0.62	0.95	(0,0):2802,(0,1):10,(1,0):84,(1,1):58	'0:112,1:40'	(0,0):3197,(0,1):2,(1,0):63,(1,1):17	'0:76,1:6'
chr15:65578591:65579018:-@chr15:65563273:65563410:-@chr15:65555487:65555658:-	ENSG00000138617	PARP16	-0.21	14.01	0.76	0.62	0.89	0.97	0.92	1	(0,0):698,(0,1):6,(1,0):52,(1,1):49	'0:92,1:15'	(0,0):864,(1,0):107,(1,1):77	'0:180,1:4'
chr15:74317198:74317268:+@chr15:74324913:74325056:+@chr15:74325497:74325755:+	ENSG00000140464	PML	0.21	14.53	0.76	0.68	0.84	0.55	0.44	0.66	(0,0):1152,(0,1):18,(1,0):240,(1,1):29	'0:258,1:29'	(0,0):556,(0,1):18,(1,0):104,(1,1):26	'0:110,1:38'
chr15:65993389:65993530:-@chr15:65992882:65993010:-@chr15:65989605:65989721:-	ENSG00000174485	DENND4A	-0.36	29.24	0.15	0.07	0.28	0.51	0.32	0.69	(0,0):337,(0,1):17,(1,0):12	'0:12,1:17'	(0,0):303,(0,1):6,(1,0):26	'0:26,1:6'
chr15:85189415:85189579:-@chr15:85189204:85189316:-@chr15:85188702:85189067:-	ENSG00000177082	WDR73	-0.31	1000000000000	0.13	0.11	0.14	0.44	0.39	0.48	(0,0):1907,(0,1):616,(1,0):168,(1,1):268	'0:202,1:850'	(0,0):1286,(0,1):181,(1,0):265,(1,1):120	'0:309,1:257'
chr15:85752617:85752805:-@chr15:85752426:85752521:-@chr15:85752256:85752346:-	ENSG00000229212	RP11-561C5.4	-0.25	10.26	0.72	0.54	0.88	0.97	0.89	1	(0,0):598,(0,1):5,(1,0):42,(1,1):2	'0:43,1:6'	(0,0):1699,(1,0):105,(1,1):10	'0:114,1:1'
chr15:43886243:43886565:+@chr15:43887077:43887368:+@chr15:43887572:43887667:+	ENSG00000237289	CKMT1B	-0.25	3.81554e+06	0.24	0.2	0.3	0.49	0.41	0.59	(0,0):746,(0,1):52,(1,0):137,(1,1):102	'0:158,1:133'	(0,0):1172,(0,1):10,(1,0):218,(1,1):145	'0:305,1:68'
chr15:76630119:76630308:+@chr15:76630593:76632454:+@chr15:76632617:76632900:+	ENSG00000159556	ISL2	-0.37	1000000000000	0.53	0.45	0.62	0.9	0.82	0.96	(0,0):1198,(0,1):25,(1,0):630,(1,1):31	'0:646,1:40'	(0,0):1485,(0,1):6,(1,0):1073,(1,1):31	'0:1102,1:8'
chr15:23033894:23034392:-@chr15:23033278:23033413:-@chr15:23021198:23021429:-	ENSG00000140157	NIPA2	-0.37	1.77571e+08	0.56	0.46	0.67	0.93	0.83	0.98	(0,0):1549,(0,1):31,(1,0):73,(1,1):93	'0:131,1:66'	(0,0):1702,(0,1):2,(1,0):78,(1,1):83	'0:155,1:8'
chr15:43739564:43739683:-@chr15:43738964:43739112:-@chr15:43738585:43738788:-	ENSG00000067369	TP53BP1	0.4	3.61518e+11	0.48	0.35	0.64	0.08	0.04	0.14	(0,0):609,(0,1):15,(1,0):47	'0:47,1:15'	(0,0):567,(0,1):37,(1,0):10,(1,1):3	'0:11,1:39'
chr15:81271107:81271481:-@chr15:81262803:81263000:-@chr15:81244300:81244637:-	ENSG00000117899	MESDC2	0.42	1000000000000	0.56	0.46	0.67	0.14	0.08	0.21	(0,0):5108,(0,1):12,(1,0):108,(1,1):286	'0:265,1:141'	(0,0):4824,(0,1):2,(1,0):17,(1,1):251	'0:59,1:211'
chr15:69733107:69733418:+@chr15:69737150:69737380:+@chr15:69738348:69738430:+	ENSG00000137807	KIF23	0.26	655.19	0.96	0.87	1	0.7	0.58	0.82	(0,0):2034,(1,0):179,(1,1):45	'0:224'	(0,0):3425,(0,1):5,(1,0):284,(1,1):148	'0:376,1:61'
chr15:74979432:74979520:-@chr15:74969282:74969363:-@chr15:74967302:74967483:-	ENSG00000179151	EDC3	0.56	32.63	0.73	0.41	0.96	0.17	0.07	0.31	(0,0):1828,(0,1):1,(1,0):12,(1,1):1	'0:13,1:1'	(0,0):1276,(0,1):10,(1,0):6,(1,1):6	'0:6,1:16'
chr15:82555186:82555529:+@chr15:82557910:82558089:+@chr15:82563944:82564143:+	ENSG00000188659	FAM154B	0.43	753549	0.96	0.89	0.99	0.53	0.33	0.73	(0,0):446,(1,0):74,(1,1):24	'0:97,1:1'	(0,0):247,(0,1):4,(1,0):18,(1,1):26	'0:35,1:13'
chr15:75641225:75641680:+@chr15:75644452:75644571:+@chr15:75644665:75644728:+	ENSG00000140398	NEIL1	-0.46	5895.71	0.32	0.2	0.48	0.78	0.61	0.95	(0,0):1039,(0,1):7,(1,0):20,(1,1):73	'0:44,1:56'	(0,0):1917,(0,1):1,(1,0):68,(1,1):133	'0:172,1:30'
chr15:69732647:69732826:+@chr15:69733107:69733418:+@chr15:69737129:69737380:+	ENSG00000137807	KIF23	-0.21	1000000000000	0.4	0.36	0.43	0.61	0.58	0.64	(0,0):1774,(0,1):293,(1,0):765,(1,1):23	'0:774,1:307'	(0,0):2705,(0,1):259,(1,0):1536,(1,1):49	'0:1565,1:279'
chr15:99789622:99789815:-@chr15:99781570:99781764:-@chr15:99768738:99768937:-	ENSG00000103852	TTC23	0.29	41.82	0.69	0.55	0.81	0.4	0.3	0.51	(0,0):542,(0,1):10,(1,0):73	'0:73,1:10'	(0,0):832,(0,1):27,(1,0):64,(1,1):10	'0:65,1:36'
chr15:67652185:67652223:+@chr15:67663766:67663871:+@chr15:67664449:67665000:+	ENSG00000103599	IQCH	0.54	1000000000000	0.7	0.58	0.82	0.16	0.05	0.32	(0,0):257,(0,1):9,(1,0):85,(1,1):185	'0:205,1:74'	(0,0):73,(0,1):10,(1,0):5,(1,1):46	'0:15,1:46'
chr15:37390168:37390400:-@chr15:37388490:37388631:-@chr15:37387765:37387815:-	ENSG00000134138	MEIS2	-0.48	31.86	0.34	0.19	0.55	0.82	0.56	0.99	(0,0):198,(0,1):7,(1,0):17,(1,1):4	'0:20,1:8'	(0,0):278,(1,0):50,(1,1):16	'0:66'
chr15:74277659:74277854:-@chr15:74277000:74277209:-@chr15:74275559:74276471:-	ENSG00000067221	STOML1	-0.31	4.42665e+11	0.65	0.57	0.73	0.96	0.89	1	(0,0):162,(0,1):39,(1,0):153,(1,1):337	'0:355,1:174'	(0,0):116,(0,1):1,(1,0):116,(1,1):195	'0:305,1:7'
chr15:28900419:28900566:+@chr15:28900641:28900837:+@chr15:28900942:28901172:+	ENSG00000206149	HERC2P9	-0.37	6586.68	0.2	0.12	0.28	0.57	0.4	0.73	(0,0):168,(0,1):31,(1,0):26,(1,1):3	'0:27,1:33'	(0,0):142,(0,1):9,(1,0):38	'0:38,1:9'
chr15:65756099:65756244:-@chr15:65748563:65748709:-@chr15:65744298:65744440:-	ENSG00000074603	DPP8	0.3	32.72	0.96	0.88	1	0.66	0.5	0.82	(0,0):1770,(1,0):115	'0:115'	(0,0):1069,(0,1):7,(1,0):60	'0:60,1:7'
chr15:85632569:85632647:+@chr15:85633949:85634146:+@chr15:85634275:85634412:+	ENSG00000073417	PDE8A	-0.53	10.37	0.07	0.02	0.17	0.6	0.19	0.91	(0,0):676,(0,1):8,(1,0):7	'0:7,1:8'	(0,0):518,(1,0):8	'0:8'
chr15:43886243:43886565:+@chr15:43887170:43887368:+@chr15:43887572:43887667:+	ENSG00000237289	CKMT1B	-0.24	1000000000000	0.72	0.66	0.77	0.96	0.94	0.98	(0,0):355,(0,1):52,(1,0):528,(1,1):102	'0:600,1:82'	(0,0):374,(0,1):10,(1,0):1016,(1,1):145	'0:1158,1:13'
chr15:82555186:82555529:+@chr15:82557910:82558061:+@chr15:82563944:82564143:+	ENSG00000188659	FAM154B	0.53	2.07969e+06	0.95	0.84	1	0.42	0.23	0.65	(0,0):466,(1,0):54,(1,1):24	'0:78'	(0,0):253,(0,1):4,(1,0):12,(1,1):26	'0:22,1:20'
chr15:99789376:99789815:-@chr15:99781570:99781764:-@chr15:99768738:99768937:-	ENSG00000103852	TTC23	0.24	23.85	0.59	0.47	0.7	0.35	0.27	0.45	(0,0):475,(0,1):17,(1,0):66,(1,1):67	'0:104,1:46'	(0,0):744,(0,1):38,(1,0):53,(1,1):98	'0:93,1:96'
chr15:83698888:83699080:-@chr15:83697368:83697480:-@chr15:83689427:83689514:-	ENSG00000064726	BTBD1	0.43	1000000000000	0.51	0.43	0.59	0.08	0.06	0.12	(0,0):2553,(0,1):50,(1,0):183,(1,1):4	'0:186,1:51'	(0,0):1897,(0,1):81,(1,0):26,(1,1):12	'0:27,1:92'
chr15:74277659:74277854:-@chr15:74277000:74277212:-@chr15:74275559:74276471:-	ENSG00000067221	STOML1	-0.29	1000000000000	0.68	0.61	0.75	0.97	0.91	1	(0,0):145,(0,1):39,(1,0):170,(1,1):337	'0:406,1:140'	(0,0):103,(0,1):1,(1,0):129,(1,1):195	'0:324,1:1'
chr15:85174691:85175529:+@chr15:85177055:85177612:+@chr15:85180578:85180651:+	ENSG00000176700	SCAND2	0.25	90.92	0.61	0.51	0.72	0.36	0.28	0.44	(0,0):364,(0,1):8,(1,0):172,(1,1):254	'0:330,1:104'	(0,0):288,(0,1):7,(1,0):104,(1,1):296	'0:205,1:202'
chr15:101827113:101827215:-@chr15:101826419:101826498:-@chr15:101825931:101826006:-	ENSG00000131876	SNRPA1	-0.38	77.3	0.5	0.36	0.65	0.88	0.73	0.97	(0,0):6014,(0,1):12,(1,0):153	'0:153,1:12'	(0,0):8954,(0,1):1,(1,0):211	'0:211,1:1'
chr15:67811338:67811440:-@chr15:67758832:67759049:-@chr15:67752030:67752313:-	ENSG00000259673	IQCH-AS1	0.37	12.07	0.48	0.27	0.74	0.11	0	0.34	(0,0):1086,(0,1):5,(1,0):17,(1,1):1	'0:18,1:5'	(0,0):314,(0,1):4,(1,1):2	'0:0,1:6'
chr15:75198928:75199462:-@chr15:75198665:75198706:-@chr15:75197495:75197572:-	ENSG00000178761	FAM219B	-0.59	1000000000000	0.18	0.09	0.29	0.77	0.68	0.86	(0,0):413,(0,1):40,(1,0):11,(1,1):58	'0:22,1:87'	(0,0):1061,(0,1):16,(1,0):70,(1,1):30	'0:97,1:19'
chr15:75198928:75199462:-@chr15:75198619:75198706:-@chr15:75197495:75197572:-	ENSG00000178761	FAM219B	-0.3	1000000000000	0.64	0.55	0.72	0.94	0.91	0.96	(0,0):318,(0,1):40,(1,0):106,(1,1):58	'0:135,1:69'	(0,0):771,(0,1):16,(1,0):360,(1,1):30	'0:389,1:17'
chr15:83423381:83423536:+@chr15:83425482:83425537:+@chr15:83425656:83425958:+	ENSG00000250988	RP11-752G15.6	-0.24	41.92	0.46	0.36	0.56	0.7	0.61	0.78	(0,0):1757,(0,1):40,(1,0):55,(1,1):41	'0:68,1:68'	(0,0):1540,(0,1):29,(1,0):103,(1,1):28	'0:122,1:38'
chr15:43690236:43690377:+@chr15:43691310:43691372:+@chr15:43692242:43692419:+	ENSG00000137822	TUBGCP4	0.26	452.12	0.31	0.18	0.46	0.05	0.02	0.1	(0,0):507,(0,1):20,(1,0):15,(1,1):1	'0:15,1:21'	(0,0):539,(0,1):64,(1,0):6	'0:6,1:64'
chr10:102257424:102257550:-@chr10:102256892:102257037:-@chr10:102256015:102256188:-	ENSG00000075826	SEC31B	-0.38	1000000000000	0.58	0.46	0.71	0.96	0.89	1	(0,0):478,(0,1):18,(1,0):94	'0:94,1:18'	(0,0):385,(1,0):120	'0:120'
chr10:31676053:31676195:+@chr10:31676649:31676727:+@chr10:31749966:31750166:+	ENSG00000148516	ZEB1	0.46	1000000000000	0.5	0.35	0.67	0.04	0.01	0.1	(0,0):651,(0,1):14,(1,0):28,(1,1):4	'0:30,1:16'	(0,0):1009,(0,1):27,(1,0):1,(1,1):7	'0:1,1:34'
chr10:28822927:28822963:+@chr10:28823163:28823275:+@chr10:28824491:28824686:+	ENSG00000095787	WAC	0.2	2870.15	0.23	0.15	0.34	0.03	0.01	0.07	(0,0):1659,(0,1):20,(1,0):35,(1,1):6	'0:36,1:25'	(0,0):1201,(0,1):21,(1,0):3,(1,1):1	'0:3,1:22'
chr10:75910943:75911101:+@chr10:75934174:75934376:+@chr10:75960522:75960596:+	NA	NA	-0.51	52.42	0.03	0.01	0.08	0.54	0.21	0.89	(0,0):677,(0,1):13,(1,0):3	'0:3,1:13'	(0,0):807,(0,1):1,(1,0):9	'0:9,1:1'
chr10:134015450:134015620:+@chr10:134016150:134016329:+@chr10:134017266:134017431:+	ENSG00000151640	DPYSL4	-0.28	43.54	0.54	0.42	0.67	0.82	0.73	0.9	(0,0):227,(0,1):14,(1,0):73,(1,1):2	'0:73,1:16'	(0,0):764,(0,1):12,(1,0):212	'0:212,1:12'
chr10:1068577:1068723:+@chr10:1081230:1081362:+@chr10:1081754:1081916:+	NA	NA	0.48	11.38	0.63	0.37	0.91	0.15	0.01	0.47	(0,0):2942,(0,1):2,(1,0):12	'0:12,1:2'	(0,0):27,(0,1):2	'0:0,1:2'
chr10:69583072:69583150:-@chr10:69575798:69575891:-@chr10:69571282:69571421:-	ENSG00000108176	DNAJC12	0.3	83.3	0.37	0.2	0.58	0.07	0.03	0.14	(0,0):1181,(0,1):8,(1,0):22	'0:22,1:8'	(0,0):1949,(0,1):19,(1,0):6	'0:6,1:19'
chr10:94243012:94243094:-@chr10:94240550:94240673:-@chr10:94239034:94239178:-	ENSG00000119912	IDE	0.33	979.37	0.38	0.21	0.59	0.05	0.02	0.1	(0,0):968,(0,1):7,(1,0):25	'0:25,1:7'	(0,0):1000,(0,1):20,(1,0):5	'0:5,1:20'
chr10:35415769:35416121:+@chr10:35437296:35437419:+@chr10:35495823:35495979:+	ENSG00000095794	CREM	0.26	1000000000000	0.89	0.82	0.94	0.63	0.57	0.69	(0,0):4261,(0,1):10,(1,0):158,(1,1):18	'0:176,1:10'	(0,0):3207,(0,1):66,(1,0):217,(1,1):38	'0:236,1:85'
chr10:103347961:103348027:-@chr10:103346879:103346957:-@chr10:103345619:103345913:-	ENSG00000166169	POLL	0.6	57.59	0.7	0.44	0.88	0.1	0.02	0.27	(0,0):1047,(0,1):2,(1,0):16,(1,1):10	'0:21,1:7'	(0,0):1586,(0,1):1,(1,0):1,(1,1):21	'0:7,1:16'
chr10:81067162:81067328:+@chr10:81070681:81070941:+@chr10:81072399:81076285:+	NA	NA	-0.22	15353.4	0.54	0.47	0.62	0.76	0.71	0.82	(0,0):410,(0,1):13,(1,0):164,(1,1):3843	'0:2542,1:1478'	(0,0):910,(0,1):18,(1,0):410,(1,1):6527	'0:5267,1:1688'
chr10:30722950:30723307:+@chr10:30726105:30726335:+@chr10:30727845:30728203:+	ENSG00000107968	MAP3K8	0.27	49326.8	0.58	0.5	0.65	0.31	0.24	0.38	(0,0):391,(0,1):55,(1,0):138,(1,1):46	'0:167,1:72'	(0,0):576,(0,1):86,(1,0):70,(1,1):60	'0:94,1:122'
chr10:73862608:73862725:-@chr10:73862092:73862170:-@chr10:73855790:73857208:-	NA	NA	0.2	28.96	0.32	0.23	0.44	0.12	0.07	0.18	(0,0):554,(0,1):22,(1,0):30,(1,1):956	'0:253,1:755'	(0,0):731,(0,1):42,(1,0):18,(1,1):1519	'0:190,1:1389'
chr10:35415769:35416121:+@chr10:35426710:35426807:+@chr10:35467817:35467914:+	ENSG00000095794	CREM	0.2	74582.2	0.28	0.2	0.36	0.08	0.04	0.13	(0,0):1901,(0,1):56,(1,0):40,(1,1):18	'0:45,1:69'	(0,0):1394,(0,1):67,(1,0):10,(1,1):31	'0:11,1:97'
chr10:15139179:15139765:+@chr10:15144217:15144335:+@chr10:15145304:15146256:+	NA	NA	-0.21	1000000000000	0.38	0.33	0.42	0.59	0.54	0.65	(0,0):670,(0,1):171,(1,0):201,(1,1):2207	'0:1011,1:1568'	(0,0):683,(0,1):91,(1,0):250,(1,1):1624	'0:1208,1:757'
chr10:102267665:102267808:-@chr10:102267182:102267324:-@chr10:102266078:102266177:-	ENSG00000075826,ENSG00000255339	SEC31B,NDUFB8	-0.44	94.57	0.43	0.3	0.61	0.87	0.69	0.98	(0,0):302,(0,1):14,(1,0):64	'0:64,1:14'	(0,0):211,(0,1):1,(1,0):68	'0:68,1:1'
chr10:124615161:124615302:-@chr10:124608753:124608955:-@chr10:124605278:124605736:-	ENSG00000138161	CUZD1	-0.43	13.32	0.44	0.37	0.51	0.87	0.57	1	(0,0):1090,(0,1):63,(1,0):120,(1,1):95	'0:159,1:119'	(0,0):1384,(1,0):15,(1,1):9	'0:24'
chr10:79796952:79797062:+@chr10:79808739:79808983:+@chr10:79814289:79816571:+	NA	NA	0.28	6037.8	0.87	0.8	0.93	0.59	0.48	0.71	(0,0):19199,(0,1):10,(1,0):232,(1,1):1498	'0:1566,1:174'	(0,0):30259,(0,1):15,(1,0):52,(1,1):378	'0:299,1:146'
chr10:51370854:51371331:-@chr10:51364705:51364771:-@chr10:51362801:51363787:-	ENSG00000244393	RP11-592B15.3	0.62	1000000000000	0.67	0.52	0.81	0.05	0.01	0.12	(0,0):1236,(0,1):4,(1,0):61,(1,1):1277	'0:1028,1:314'	(0,0):965,(0,1):13,(1,0):2,(1,1):702	'0:27,1:690'
chr10:13150138:13150289:+@chr10:13150962:13151015:+@chr10:13151112:13151288:+	ENSG00000123240	OPTN	0.4	20.64	0.64	0.45	0.82	0.24	0.11	0.4	(0,0):485,(0,1):6,(1,0):19	'0:19,1:6'	(0,0):532,(0,1):16,(1,0):8,(1,1):1	'0:9,1:16'
chr10:124615161:124615302:-@chr10:124609940:124610066:-@chr10:124608610:124608955:-	ENSG00000213185,ENSG00000138161	FAM24B,CUZD1	-0.21	70.81	0.59	0.51	0.68	0.8	0.72	0.87	(0,0):742,(0,1):41,(1,0):127,(1,1):34	'0:146,1:56'	(0,0):1171,(0,1):20,(1,0):151,(1,1):17	'0:167,1:21'
chr10:99229403:99229480:-@chr10:99228723:99228861:-@chr10:99228009:99228163:-	ENSG00000155229	MMS19	-0.22	11.71	0.75	0.58	0.88	0.97	0.92	0.99	(0,0):1219,(0,1):5,(1,0):111	'0:111,1:5'	(0,0):2345,(1,0):268	'0:268'
chr10:38383264:38383418:+@chr10:38383859:38384152:+@chr10:38384466:38384561:+	ENSG00000075407	ZNF37A	-0.37	254.64	0.55	0.4	0.72	0.92	0.8	0.98	(0,0):360,(0,1):9,(1,0):161	'0:161,1:9'	(0,0):487,(0,1):1,(1,0):292	'0:292,1:1'
chr10:123279493:123279683:-@chr10:123278196:123278343:-@chr10:123276833:123276977:-	ENSG00000066468	FGFR2	0.46	22.86	0.49	0.15	0.86	0.03	0	0.08	(0,0):268,(0,1):1,(1,0):4,(1,1):1	'0:4,1:2'	(0,0):767,(0,1):26,(1,0):2,(1,1):1	'0:2,1:27'
chr10:105156166:105156270:-@chr10:105155503:105155789:-@chr10:105152128:105152223:-	NA	NA	0.35	1145.45	0.92	0.77	0.99	0.57	0.45	0.71	(0,0):3130,(1,0):657	'0:657'	(0,0):4037,(0,1):13,(1,0):715	'0:715,1:13'
chr10:33247073:33247293:-@chr10:33242521:33242737:-@chr10:33224420:33224486:-	ENSG00000150093	ITGB1	-0.4	13339.7	0.08	0.04	0.14	0.48	0.29	0.7	(0,0):953,(0,1):21,(1,0):11,(1,1):2	'0:11,1:23'	(0,0):1420,(0,1):5,(1,0):28	'0:28,1:5'
chr10:31609476:31609627:+@chr10:31676053:31676195:+@chr10:31749966:31750166:+	ENSG00000148516	ZEB1	-0.52	38.66	0.3	0.16	0.47	0.82	0.56	0.96	(0,0):1069,(0,1):12,(1,0):14,(1,1):4	'0:14,1:16'	(0,0):1313,(0,1):1,(1,0):28,(1,1):7	'0:32,1:4'
chr10:74806683:74806859:-@chr10:74804739:74804809:-@chr10:74803645:74803715:-	ENSG00000122884	P4HA1	0.34	1000000000000	0.42	0.32	0.52	0.08	0.05	0.13	(0,0):1551,(0,1):33,(1,0):70,(1,1):1	'0:70,1:34'	(0,0):2952,(0,1):95,(1,0):25,(1,1):6	'0:25,1:101'
chr10:35484055:35484142:+@chr10:35490379:35490414:+@chr10:35495823:35495979:+	ENSG00000095794	CREM	0.24	22.74	0.3	0.19	0.45	0.06	0.02	0.15	(0,0):908,(0,1):22,(1,0):17	'0:17,1:22'	(0,0):690,(0,1):25,(1,0):2	'0:2,1:25'
chr10:14920865:14920959:+@chr10:14923499:14923644:+@chr10:14938845:14939516:+	ENSG00000152455	SUV39H2	0.22	8.15005e+10	0.73	0.66	0.79	0.51	0.46	0.56	(0,0):1592,(0,1):11,(1,0):414,(1,1):1506	'0:1512,1:419'	(0,0):1336,(0,1):43,(1,0):342,(1,1):1732	'0:1318,1:799'
chr12:111956053:111956231:-@chr12:111953958:111954167:-@chr12:111951161:111951343:-	ENSG00000204842	ATXN2	-0.4	1000000000000	0.51	0.44	0.58	0.91	0.85	0.95	(0,0):794,(0,1):54,(1,0):254,(1,1):13	'0:257,1:64'	(0,0):723,(0,1):10,(1,0):409,(1,1):5	'0:414,1:10'
chr12:133660052:133660147:+@chr12:133677573:133677639:+@chr12:133682096:133684258:+	NA	NA	0.31	1000000000000	0.53	0.46	0.59	0.22	0.15	0.3	(0,0):714,(0,1):74,(1,0):136,(1,1):2699	'0:1598,1:1311'	(0,0):573,(0,1):57,(1,0):25,(1,1):1328	'0:318,1:1092'
chr12:75784618:75784681:-@chr12:75784102:75784161:-@chr12:75764859:75765262:-	ENSG00000180881	CAPS2	0.36	2339.59	0.48	0.31	0.64	0.12	0.03	0.24	(0,0):142,(0,1):14,(1,0):19,(1,1):10	'0:23,1:20'	(0,0):184,(0,1):18,(1,0):3,(1,1):13	'0:6,1:28'
chr12:57486846:57486978:+@chr12:57487190:57487381:+@chr12:57488395:57489259:+	ENSG00000166886	NAB2	-0.56	1000000000000	0.36	0.29	0.43	0.92	0.87	0.96	(0,0):217,(0,1):60,(1,0):94,(1,1):484	'0:254,1:384'	(0,0):418,(0,1):9,(1,0):345,(1,1):802	'0:1074,1:82'
chr12:32890039:32890095:+@chr12:32890799:32890876:+@chr12:32892998:32893174:+	ENSG00000087470	DNM1L	-0.44	1670.12	0.22	0.13	0.34	0.66	0.46	0.85	(0,0):2451,(0,1):19,(1,0):20,(1,1):5	'0:22,1:22'	(0,0):4010,(0,1):4,(1,0):35,(1,1):3	'0:36,1:6'
chr12:9840498:9840757:+@chr12:9845424:9846544:+@chr12:9847356:9852151:+	NA	NA	-0.61	1000000000000	0.37	0.29	0.47	0.98	0.95	1	(0,0):396,(0,1):3,(1,0):70,(1,1):783	'0:411,1:445'	(0,0):799,(1,0):207,(1,1):420	'0:619,1:8'
chr12:50040669:50040792:-@chr12:50040422:50040536:-@chr12:50031724:50039686:-	ENSG00000161791	FMNL3	-0.25	1.05564e+07	0.68	0.57	0.79	0.93	0.88	0.98	(0,0):546,(0,1):19,(1,0):58,(1,1):1625	'0:1145,1:557'	(0,0):1075,(0,1):7,(1,0):154,(1,1):2536	'0:2575,1:122'
chr12:7019054:7019190:+@chr12:7021894:7022191:+@chr12:7023055:7023406:+	ENSG00000010626	LRRC23	-0.23	3870.66	0.71	0.63	0.79	0.94	0.86	0.99	(0,0):461,(0,1):29,(1,0):280,(1,1):47	'0:310,1:46'	(0,0):334,(0,1):2,(1,0):152,(1,1):21	'0:173,1:2'
chr12:99038301:99038829:-@chr12:99028074:99028191:-@chr12:99007182:99008118:-	NA	NA	0.27	1000000000000	0.74	0.71	0.77	0.47	0.44	0.49	(0,0):5321,(0,1):209,(1,0):940,(1,1):1744	'0:2213,1:680'	(0,0):3183,(0,1):570,(1,0):664,(1,1):1900	'0:1497,1:1637'
chr12:7261706:7261869:-@chr12:7260847:7261075:-@chr12:7254494:7254683:-	ENSG00000139178	C1RL	-0.37	1.4351e+06	0.61	0.45	0.75	0.98	0.94	1	(0,0):255,(0,1):9,(1,0):59	'0:59,1:9'	(0,0):627,(1,0):239,(1,1):1	'0:240'
chr12:27167011:27167339:-@chr12:27149675:27149795:-@chr12:27148170:27148341:-	NA	NA	0.33	109.97	0.87	0.72	0.97	0.54	0.44	0.65	(0,0):1763,(0,1):1,(1,0):63,(1,1):71	'0:122,1:13'	(0,0):1871,(0,1):23,(1,0):72,(1,1):78	'0:116,1:57'
chr12:123005932:123005975:-@chr12:123005051:123005128:-@chr12:123003386:123003598:-	ENSG00000111011	RSRC2	0.68	1000000000000	0.92	0.85	0.97	0.24	0.1	0.46	(0,0):4958,(0,1):4,(1,0):205,(1,1):21	'0:225,1:5'	(0,0):4417,(1,0):9,(1,1):23	'0:21,1:11'
chr12:133764458:133764658:+@chr12:133768494:133768589:+@chr12:133778730:133783697:+	ENSG00000090612	ZNF268	0.44	5164.1	0.85	0.72	0.94	0.41	0.27	0.55	(0,0):1134,(0,1):1,(1,0):104,(1,1):5316	'0:4546,1:875'	(0,0):711,(0,1):5,(1,0):26,(1,1):2945	'0:1004,1:1972'
chr12:109683984:109684253:+@chr12:109685411:109685508:+@chr12:109687789:109687909:+	ENSG00000076555	ACACB	0.27	119.63	0.92	0.83	0.98	0.65	0.49	0.79	(0,0):329,(0,1):2,(1,0):75,(1,1):7	'0:82,1:2'	(0,0):301,(0,1):10,(1,0):37,(1,1):2	'0:39,1:10'
chr12:72300802:72300918:+@chr12:72301643:72301769:+@chr12:72307606:72307706:+	ENSG00000121749	TBC1D15	0.21	11.23	0.26	0.14	0.43	0.05	0.01	0.14	(0,0):2307,(0,1):10,(1,0):25	'0:25,1:10'	(0,0):2310,(0,1):9,(1,0):1	'0:1,1:9'
chr12:99093186:99093347:+@chr12:99097149:99097277:+@chr12:99100263:99100388:+	ENSG00000120868	APAF1	0.2	33.54	0.89	0.83	0.95	0.69	0.6	0.77	(0,0):889,(0,1):10,(1,0):323	'0:323,1:10'	(0,0):627,(0,1):25,(1,0):201	'0:201,1:25'
chr12:102576327:102576405:+@chr12:102589090:102589225:+@chr12:102589729:102591298:+	ENSG00000185480	PARPBP	-0.24	1000000000000	0.47	0.4	0.53	0.71	0.65	0.77	(0,0):306,(0,1):62,(1,0):149,(1,1):1830	'0:1059,1:982'	(0,0):785,(0,1):29,(1,0):342,(1,1):3621	'0:2910,1:1082'
chr12:133266849:133266962:+@chr12:133277836:133277955:+@chr12:133281205:133281380:+	ENSG00000176894,ENSG00000256632	PXMP2	0.31	1399.46	0.86	0.76	0.94	0.55	0.43	0.68	(0,0):2238,(0,1):4,(1,0):104	'0:104,1:4'	(0,0):3017,(0,1):19,(1,0):79	'0:79,1:19'
chr12:95645716:95645847:+@chr12:95656682:95656857:+@chr12:95660133:95660408:+	ENSG00000028203	VEZT	-0.21	1.48595e+11	0.78	0.7	0.86	0.99	0.97	1	(0,0):1808,(0,1):17,(1,0):208,(1,1):29	'0:233,1:21'	(0,0):3073,(1,0):354,(1,1):73	'0:427'
chr12:31227154:31227261:+@chr12:31230879:31231222:+@chr12:31231324:31231471:+	ENSG00000013573	DDX11	0.21	10.1	0.37	0.24	0.53	0.16	0.11	0.23	(0,0):677,(0,1):10,(1,0):97	'0:97,1:10'	(0,0):964,(0,1):22,(1,0):65	'0:65,1:22'
chr12:102559507:102559661:+@chr12:102576327:102576405:+@chr12:102589729:102591298:+	ENSG00000185480	PARPBP	0.32	1000000000000	0.53	0.44	0.61	0.21	0.15	0.26	(0,0):947,(0,1):38,(1,0):100,(1,1):1830	'0:925,1:1043'	(0,0):2190,(0,1):40,(1,0):52,(1,1):3621	'0:720,1:2993'
chr12:49498529:49498668:-@chr12:49498231:49498334:-@chr12:49497470:49497596:-	ENSG00000139636	LMBR1L	-0.27	16.43	0.69	0.52	0.85	0.96	0.86	1	(0,0):326,(0,1):5,(1,0):44	'0:44,1:5'	(0,0):1132,(1,0):86	'0:86'
chr12:97301382:97301634:+@chr12:97311399:97311515:+@chr12:97313763:97313903:+	ENSG00000139350	NEDD1	-0.32	13.57	0.51	0.37	0.69	0.83	0.71	0.93	(0,0):1203,(0,1):4,(1,0):47,(1,1):64	'0:83,1:32'	(0,0):2162,(0,1):3,(1,0):132,(1,1):93	'0:212,1:16'
chr12:132464242:132464338:+@chr12:132466034:132466141:+@chr12:132466638:132467023:+	ENSG00000183495	EP400	0.27	86185.8	0.77	0.68	0.86	0.5	0.4	0.6	(0,0):277,(0,1):15,(1,0):100,(1,1):23	'0:117,1:21'	(0,0):263,(0,1):33,(1,0):64,(1,1):28	'0:76,1:49'
chr12:21654397:21654603:-@chr12:21654104:21654306:-@chr12:21652489:21652549:-	ENSG00000004700	RECQL	-0.4	88.01	0.51	0.35	0.67	0.91	0.76	0.99	(0,0):1651,(0,1):10,(1,0):71	'0:71,1:10'	(0,0):1558,(1,0):101,(1,1):3	'0:104'
chr12:32890039:32890095:+@chr12:32891198:32891230:+@chr12:32892998:32893174:+	ENSG00000087470	DNM1L	-0.26	31.25	0.64	0.52	0.75	0.9	0.81	0.96	(0,0):2402,(0,1):19,(1,0):69,(1,1):5	'0:72,1:21'	(0,0):3962,(0,1):4,(1,0):83,(1,1):3	'0:86,1:4'
chr12:6958729:6959022:-@chr12:6958487:6958577:-@chr12:6957972:6958362:-	ENSG00000111665,ENSG00000237240	CDCA3,U47924.25	-0.21	1000000000000	0.6	0.54	0.66	0.81	0.77	0.85	(0,0):760,(0,1):84,(1,0):211,(1,1):167	'0:307,1:155'	(0,0):1556,(0,1):53,(1,0):422,(1,1):327	'0:683,1:119'
chr12:133448871:133448980:-@chr12:133447310:133447369:-@chr12:133438053:133438220:-	ENSG00000072609	CHFR	0.75	2.5497e+09	0.87	0.69	0.97	0.12	0.01	0.35	(0,0):538,(0,1):1,(1,0):32	'0:32,1:1'	(0,0):564,(0,1):4,(1,1):2	'0:0,1:6'
chr12:9845424:9845527:+@chr12:9846421:9846544:+@chr12:9847356:9852151:+	NA	NA	-0.47	248.77	0.12	0.04	0.24	0.59	0.38	0.79	(0,0):285,(0,1):9,(1,0):3,(1,1):783	'0:148,1:647'	(0,0):451,(0,1):5,(1,0):14,(1,1):419	'0:250,1:188'
chr12:6788112:6788349:-@chr12:6787829:6787876:-@chr12:6787293:6787626:-	ENSG00000126746	ZNF384	-0.24	1000000000000	0.42	0.39	0.45	0.66	0.62	0.7	(0,0):1459,(0,1):243,(1,0):348,(1,1):394	'0:466,1:519'	(0,0):1260,(0,1):85,(1,0):397,(1,1):231	'0:496,1:217'
chr12:7014749:7014923:+@chr12:7015009:7015118:+@chr12:7015573:7015826:+	ENSG00000010626	LRRC23	-0.24	123867	0.32	0.26	0.38	0.56	0.47	0.66	(0,0):366,(0,1):87,(1,0):95,(1,1):23	'0:97,1:108'	(0,0):218,(0,1):31,(1,0):93,(1,1):15	'0:97,1:42'
chr12:7015573:7015826:+@chr12:7016479:7016609:+@chr12:7023055:7023406:+	ENSG00000010626	LRRC23	-0.3	9876.14	0.64	0.55	0.73	0.94	0.84	0.99	(0,0):1301,(0,1):25,(1,0):94,(1,1):57	'0:131,1:45'	(0,0):861,(1,0):58,(1,1):32	'0:89,1:1'
chr12:39724548:39724713:-@chr12:39724044:39724064:-@chr12:39720066:39720126:-	ENSG00000139116	KIF21A	0.37	50.79	0.46	0.25	0.75	0.09	0	0.25	(0,0):332,(0,1):6,(1,0):8	'0:8,1:6'	(0,0):905,(0,1):12,(1,0):1	'0:1,1:12'
chr12:21654347:21654603:-@chr12:21654104:21654149:-@chr12:21652489:21652549:-	ENSG00000004700	RECQL	0.35	7327.64	0.84	0.71	0.94	0.49	0.34	0.64	(0,0):1674,(0,1):5,(1,0):47,(1,1):6	'0:52,1:6'	(0,0):1593,(0,1):17,(1,0):33,(1,1):19	'0:44,1:25'
chr12:9845630:9845711:+@chr12:9846012:9846544:+@chr12:9847356:9852151:+	NA	NA	-0.69	1000000000000	0.19	0.13	0.28	0.88	0.78	0.95	(0,0):194,(0,1):8,(1,0):19,(1,1):783	'0:126,1:684'	(0,0):324,(0,1):3,(1,0):73,(1,1):419	'0:446,1:49'
chr12:6658922:6659062:-@chr12:6658642:6658650:-@chr12:6657834:6657991:-	ENSG00000010295	IFFO1	-0.32	12.9	0.38	0.26	0.52	0.7	0.51	0.85	(0,0):629,(0,1):25,(1,0):16	'0:16,1:25'	(0,0):897,(0,1):6,(1,0):18	'0:18,1:6'
chr12:123694603:123694709:-@chr12:123687797:123687922:-@chr12:123687171:123687631:-	ENSG00000051825	MPHOSPH9	0.24	1000000000000	0.83	0.78	0.88	0.59	0.53	0.64	(0,0):702,(0,1):29,(1,0):332,(1,1):210	'0:493,1:78'	(0,0):903,(0,1):103,(1,0):294,(1,1):257	'0:458,1:196'
chr12:9840498:9840682:+@chr12:9845424:9846544:+@chr12:9847356:9852151:+	NA	NA	-0.59	1000000000000	0.37	0.29	0.45	0.96	0.92	0.99	(0,0):379,(0,1):12,(1,0):78,(1,1):783	'0:410,1:463'	(0,0):779,(0,1):3,(1,0):225,(1,1):419	'0:619,1:28'
chr12:100649827:100650004:-@chr12:100647267:100647493:-@chr12:100646172:100646314:-	ENSG00000166153	DEPDC4	-0.55	1000000000000	0.23	0.12	0.38	0.78	0.63	0.93	(0,0):49,(0,1):12,(1,0):18	'0:18,1:12'	(0,0):199,(0,1):4,(1,0):87	'0:87,1:4'
chr12:133319740:133319862:-@chr12:133318395:133318477:-@chr12:133318005:133318071:-	ENSG00000176915,ENSG00000177084	ANKLE2,POLE	0.75	1000000000000	0.8	0.6	0.95	0.05	0.01	0.12	(0,0):1302,(0,1):2,(1,0):81	'0:81,1:2'	(0,0):1411,(0,1):10,(1,0):3	'0:3,1:10'
chr12:123712010:123712163:-@chr12:123710835:123710898:-@chr12:123707585:123707674:-	ENSG00000051825	MPHOSPH9	0.53	15.34	0.69	0.39	0.92	0.16	0.04	0.37	(0,0):362,(0,1):1,(1,0):11	'0:11,1:1'	(0,0):460,(0,1):6,(1,0):2	'0:2,1:6'
chr12:8332805:8333348:+@chr12:8340328:8340821:+@chr12:8341068:8341241:+	ENSG00000226711	FAM66C	0.34	3.18459e+09	0.4	0.27	0.55	0.06	0.03	0.11	(0,0):280,(0,1):9,(1,0):35,(1,1):44	'0:46,1:42'	(0,0):312,(0,1):25,(1,0):9,(1,1):85	'0:17,1:102'
chr12:6765893:6765964:-@chr12:6764804:6765079:-@chr12:6762396:6762562:-	ENSG00000111653	ING4	0.34	1000000000000	0.39	0.27	0.53	0.05	0.03	0.09	(0,0):643,(0,1):13,(1,0):129	'0:129,1:13'	(0,0):765,(0,1):21,(1,0):16	'0:16,1:21'
chr12:53898482:53898599:+@chr12:53898919:53899046:+@chr12:53899433:53899634:+	ENSG00000139546	TARBP2	-0.3	1000000000000	0.59	0.52	0.66	0.89	0.82	0.94	(0,0):645,(0,1):50,(1,0):220,(1,1):2	'0:220,1:52'	(0,0):503,(0,1):7,(1,0):201,(1,1):6	'0:207,1:7'
chr12:53400062:53400280:+@chr12:53402381:53402427:+@chr12:53410257:53410394:+	ENSG00000063046	EIF4B	0.28	49.28	0.31	0.15	0.53	0.03	0	0.1	(0,0):2288,(0,1):12,(1,0):7	'0:7,1:12'	(0,0):2801,(0,1):33	'0:0,1:33'
chr12:123297817:123297966:+@chr12:123307913:123308006:+@chr12:123310969:123311927:+	ENSG00000130783	CCDC62	0.61	10.26	0.81	0.65	0.93	0.2	0.01	0.67	(0,0):373,(0,1):6,(1,0):39,(1,1):72	'0:94,1:23'	(0,0):23,(0,1):2,(1,1):6	'0:3,1:5'
chr12:104359294:104359473:-@chr12:104350409:104350526:-@chr12:104347192:104347312:-	ENSG00000204954	C12orf73	0.35	10.1	0.93	0.77	0.99	0.58	0.33	0.81	(0,0):1668,(1,0):43	'0:43'	(0,0):1910,(0,1):3,(1,0):14	'0:14,1:3'
chr12:123005932:123005975:-@chr12:123005051:123005128:-@chr12:123003386:123003576:-	ENSG00000111011	RSRC2	0.46	1000000000000	0.53	0.44	0.63	0.07	0.04	0.11	(0,0):5002,(0,1):32,(1,0):144,(1,1):10	'0:149,1:37'	(0,0):4372,(0,1):43,(1,0):14,(1,1):20	'0:16,1:61'
chr12:124826369:124826620:-@chr12:124825148:124825240:-@chr12:124824840:124824989:-	ENSG00000196498	NCOR2	-0.35	53122.1	0.44	0.33	0.56	0.79	0.67	0.9	(0,0):453,(0,1):29,(1,0):48,(1,1):13	'0:56,1:34'	(0,0):528,(0,1):6,(1,0):64,(1,1):17	'0:78,1:9'
chr12:1219358:1219513:+@chr12:1221381:1221464:+@chr12:1225032:1225199:+	ENSG00000082805	ERC1	0.26	90.74	0.83	0.75	0.9	0.57	0.47	0.68	(0,0):675,(0,1):11,(1,0):134	'0:134,1:11'	(0,0):607,(0,1):30,(1,0):92,(1,1):1	'0:92,1:31'
chr12:53677842:53677951:+@chr12:53679708:53680696:+@chr12:53681756:53682125:+	ENSG00000135476	ESPL1	-0.28	1000000000000	0.55	0.51	0.59	0.83	0.79	0.88	(0,0):1294,(0,1):85,(1,0):2057,(1,1):327	'0:2247,1:222'	(0,0):1786,(0,1):22,(1,0):3056,(1,1):451	'0:3433,1:96'
chr12:88510810:88510922:-@chr12:88509255:88509347:-@chr12:88508875:88508959:-	ENSG00000198707	CEP290	-0.51	23.68	0.05	0.01	0.13	0.56	0.22	0.92	(0,0):274,(0,1):8,(1,0):2	'0:2,1:8'	(0,0):356,(0,1):1,(1,0):9	'0:9,1:1'
chr12:48189990:48190081:-@chr12:48189689:48189799:-@chr12:48189370:48189550:-	ENSG00000061273	HDAC7	-0.55	79.04	0.22	0.08	0.47	0.77	0.59	0.93	(0,0):140,(0,1):4,(1,0):2	'0:2,1:4'	(0,0):368,(0,1):3,(1,0):39	'0:39,1:3'
chr16:15199972:15200007:-@chr16:15199406:15199675:-@chr16:15198370:15198615:-	ENSG00000188599	NPIPP1	-0.38	8257.35	0.12	0.05	0.26	0.5	0.34	0.68	(0,0):393,(0,1):7,(1,0):11,(1,1):5	'0:11,1:12'	(0,0):609,(0,1):10,(1,0):89,(1,1):1	'0:89,1:11'
chr16:21868580:21868737:-@chr16:21865405:21865742:-@chr16:21863236:21863367:-	ENSG00000185864	61E3.4	0.41	18.3	0.78	0.58	0.95	0.37	0.23	0.54	(0,0):1259,(0,1):2,(1,0):102	'0:102,1:2'	(0,0):888,(0,1):10,(1,0):52	'0:52,1:10'
chr16:29606208:29606709:-@chr16:29580592:29580649:-@chr16:29577407:29577570:-	NA	NA	0.3	11.36	0.72	0.61	0.82	0.42	0.23	0.61	(0,0):687,(0,1):16,(1,0):55,(1,1):35	'0:83,1:23'	(0,0):164,(0,1):9,(1,0):9,(1,1):27	'0:24,1:21'
chr16:21531149:21531765:-@chr16:21498899:21498937:-@chr16:21495693:21495856:-	ENSG00000180747	CTD-2547E10.2	0.28	45.84	0.76	0.69	0.84	0.48	0.31	0.64	(0,0):1115,(0,1):22,(1,0):123,(1,1):518	'0:545,1:118'	(0,0):339,(0,1):13,(1,0):16,(1,1):81	'0:58,1:52'
chr16:31711934:31712059:+@chr16:31713856:31714002:+@chr16:31714477:31714688:+	ENSG00000131797	KIAA0664L3	-0.29	62.72	0.61	0.51	0.71	0.9	0.77	0.98	(0,0):163,(0,1):22,(1,0):109	'0:109,1:22'	(0,0):209,(0,1):2,(1,0):108,(1,1):9	'0:116,1:3'
chr16:8722587:8722967:+@chr16:8728896:8728936:+@chr16:8729025:8729169:+	ENSG00000067365	METTL22	-0.22	77.85	0.36	0.29	0.43	0.58	0.5	0.67	(0,0):594,(0,1):79,(1,0):64,(1,1):118	'0:110,1:151'	(0,0):746,(0,1):43,(1,0):89,(1,1):147	'0:181,1:98'
chr16:16427504:16427741:+@chr16:16429909:16429994:+@chr16:16434163:16434291:+	ENSG00000183889	PKD1P1	-0.22	968.71	0.31	0.25	0.37	0.53	0.46	0.6	(0,0):2247,(0,1):98,(1,0):88,(1,1):9	'0:93,1:102'	(0,0):2961,(0,1):66,(1,0):144,(1,1):2	'0:145,1:67'
chr16:30064785:30064820:+@chr16:30066493:30066648:+@chr16:30075050:30075569:+	ENSG00000149925	ALDOA	-0.32	4790.07	0.59	0.51	0.68	0.91	0.77	1	(0,0):951,(0,1):27,(1,0):154,(1,1):205	'0:281,1:105'	(0,0):653,(1,0):72,(1,1):91	'0:153,1:10'
chr16:22448329:22448813:+@chr16:22462941:22462979:+@chr16:22466023:22466186:+	ENSG00000237296	SMG1P1	0.53	1000000000000	0.79	0.68	0.89	0.26	0.1	0.44	(0,0):398,(0,1):10,(1,0):64,(1,1):97	'0:123,1:48'	(0,0):217,(0,1):11,(1,0):5,(1,1):35	'0:17,1:34'
chr16:53670351:53670424:-@chr16:53656131:53656268:-@chr16:53652937:53653120:-	ENSG00000103494	RPGRIP1L	-0.53	47.2	0.14	0.08	0.22	0.67	0.33	0.95	(0,0):297,(0,1):22,(1,0):17,(1,1):1	'0:17,1:23'	(0,0):442,(0,1):1,(1,0):10	'0:10,1:1'
chr16:21436300:21436457:-@chr16:21430956:21431087:-@chr16:21426278:21426406:-	ENSG00000169246	NPIPL3	-0.48	19.2	0.21	0.08	0.41	0.69	0.43	0.93	(0,0):2812,(0,1):7,(1,0):6	'0:6,1:7'	(0,0):1278,(0,1):1,(1,0):13	'0:13,1:1'
chr16:30006424:30006538:-@chr16:30005969:30006164:-@chr16:30004961:30005129:-	ENSG00000149929	HIRIP3	-0.21	18834.1	0.37	0.32	0.43	0.58	0.51	0.66	(0,0):10156,(0,1):84,(1,0):300,(1,1):2	'0:301,1:85'	(0,0):10928,(0,1):42,(1,0):350	'0:350,1:42'
chr16:67514860:67515089:-@chr16:67478431:67478609:-@chr16:67477002:67477081:-	ENSG00000159720	ATP6V0D1	0.4	51.56	0.76	0.57	0.93	0.36	0.22	0.55	(0,0):2357,(0,1):2,(1,0):85,(1,1):20	'0:103,1:4'	(0,0):1300,(0,1):2,(1,0):38,(1,1):27	'0:46,1:21'
chr16:66586466:66586696:+@chr16:66596975:66597120:+@chr16:66599789:66600190:+	NA	NA	0.23	190.89	0.87	0.79	0.94	0.64	0.57	0.71	(0,0):803,(0,1):1,(1,0):95,(1,1):19	'0:106,1:9'	(0,0):1793,(0,1):47,(1,0):142,(1,1):35	'0:160,1:64'
chr16:70147529:70148343:+@chr16:70148724:70148833:+@chr16:70154364:70154622:+	ENSG00000090857	PDPR	-0.41	2189.74	0.24	0.12	0.37	0.65	0.51	0.78	(0,0):247,(0,1):29,(1,0):10,(1,1):9	'0:11,1:37'	(0,0):274,(0,1):12,(1,0):29,(1,1):8	'0:33,1:16'
chr16:4526341:4526488:+@chr16:4533638:4533755:+@chr16:4555485:4555611:+	ENSG00000103415	HMOX2	0.65	90198.1	0.84	0.53	0.99	0.19	0.11	0.3	(0,0):1485,(1,0):11	'0:11'	(0,0):418,(0,1):20,(1,0):16	'0:16,1:20'
chr16:89661775:89662011:+@chr16:89662239:89662332:+@chr16:89662892:89663654:+	ENSG00000178773	CPNE7	-0.21	1.81573e+06	0.07	0.04	0.1	0.28	0.2	0.36	(0,0):584,(0,1):139,(1,0):17,(1,1):559	'0:69,1:646'	(0,0):936,(0,1):43,(1,0):35,(1,1):438	'0:156,1:360'
chr16:31711934:31712059:+@chr16:31712984:31713179:+@chr16:31713856:31714002:+	ENSG00000131797	KIAA0664L3	-0.58	9.12119e+06	0.17	0.09	0.28	0.75	0.52	0.96	(0,0):138,(0,1):15,(1,0):19	'0:19,1:15'	(0,0):169,(0,1):1,(1,0):32	'0:32,1:1'
chr16:69166387:69166493:-@chr16:69154956:69155073:-@chr16:69151912:69154552:-	NA	NA	0.31	1000000000000	0.9	0.81	0.96	0.59	0.52	0.65	(0,0):1604,(0,1):1,(1,0):251,(1,1):5370	'0:5437,1:185'	(0,0):1749,(0,1):20,(1,0):251,(1,1):7836	'0:5156,1:2951'
chr16:90110910:90111031:-@chr16:90110522:90110641:-@chr16:90109310:90110397:-	ENSG00000222019	AC133919.6	-0.22	71.18	0.02	0	0.09	0.24	0.14	0.35	(0,0):1050,(0,1):2,(1,1):404	'0:0,1:406'	(0,0):691,(0,1):19,(1,0):17,(1,1):369	'0:75,1:330'
chr16:90099126:90099332:+@chr16:90102041:90102095:+@chr16:90102789:90102994:+	ENSG00000141013	GAS8	-0.21	5.44753e+07	0.7	0.64	0.77	0.91	0.85	0.95	(0,0):1430,(0,1):55,(1,0):220,(1,1):18	'0:226,1:67'	(0,0):988,(0,1):11,(1,0):189,(1,1):9	'0:196,1:13'
chr16:169125:169254:-@chr16:167300:167374:-@chr16:162621:162774:-	ENSG00000103148	NPRL3	-0.25	10.36	0.54	0.43	0.66	0.79	0.67	0.9	(0,0):360,(0,1):21,(1,0):61	'0:61,1:21'	(0,0):551,(0,1):6,(1,0):62	'0:62,1:6'
chr16:69154956:69155073:-@chr16:69154010:69154111:-@chr16:69152025:69152428:-	ENSG00000168802	CHTF8	0.32	1000000000000	0.39	0.32	0.47	0.07	0.04	0.1	(0,0):6214,(0,1):6,(1,0):132,(1,1):581	'0:348,1:371'	(0,0):8790,(0,1):2,(1,0):24,(1,1):707	'0:67,1:666'
chr16:3355433:3355643:+@chr16:3358313:3358836:+@chr16:3361753:3361948:+	ENSG00000162086	ZNF75A	-0.32	1000000000000	0.62	0.55	0.68	0.94	0.88	0.98	(0,0):1935,(0,1):56,(1,0):613,(1,1):1	'0:613,1:57'	(0,0):1286,(0,1):3,(1,0):403	'0:403,1:3'
chr16:22441117:22441269:-@chr16:22437534:22437687:-@chr16:22430867:22431915:-	ENSG00000257122,ENSG00000140743	RRN3P3,CDR2	-0.54	745.06	0.13	0.04	0.28	0.67	0.4	0.94	(0,0):329,(0,1):11,(1,0):3,(1,1):103	'0:10,1:107'	(0,0):354,(1,0):9,(1,1):68	'0:57,1:20'
chr16:28883855:28884026:+@chr16:28884491:28884590:+@chr16:28884768:28885534:+	NA	NA	-0.28	38.12	0.54	0.42	0.67	0.82	0.73	0.91	(0,0):475,(0,1):4,(1,0):73,(1,1):768	'0:554,1:291'	(0,0):396,(0,1):2,(1,0):149,(1,1):773	'0:789,1:135'
chr16:18937272:18937726:-@chr16:18911309:18911366:-@chr16:18908115:18908278:-	ENSG00000157106	SMG1	0.21	19.48	0.42	0.33	0.51	0.21	0.12	0.31	(0,0):308,(0,1):59,(1,0):56,(1,1):53	'0:82,1:86'	(0,0):161,(0,1):42,(1,0):15,(1,1):33	'0:22,1:68'
chr16:279278:279449:-@chr16:278332:278401:-@chr16:277241:277335:-	ENSG00000007392	LUC7L	0.25	31.59	0.65	0.55	0.76	0.4	0.29	0.51	(0,0):2132,(0,1):20,(1,0):98,(1,1):5	'0:99,1:24'	(0,0):4541,(0,1):27,(1,0):46,(1,1):3	'0:46,1:30'
chr16:22525085:22525242:+@chr16:22528086:22528423:+@chr16:22530459:22530590:+	ENSG00000243716	61E3.4	0.47	6203.51	0.85	0.67	0.96	0.38	0.25	0.56	(0,0):1560,(0,1):2,(1,0):152	'0:152,1:2'	(0,0):889,(0,1):10,(1,0):59	'0:59,1:10'
chr16:583946:583998:+@chr16:586029:586142:+@chr16:596817:598287:+	ENSG00000103326	SOLH	0.21	1000000000000	0.28	0.23	0.33	0.07	0.04	0.1	(0,0):7352,(0,1):47,(1,0):92,(1,1):2806	'0:738,1:2207'	(0,0):7949,(0,1):54,(1,0):20,(1,1):2739	'0:140,1:2673'
chr16:23652431:23652678:-@chr16:23649780:23649913:-@chr16:23649391:23649450:-	NA	NA	0.22	88.44	0.26	0.14	0.41	0.04	0.01	0.1	(0,0):419,(0,1):11,(1,0):14,(1,1):4	'0:15,1:14'	(0,0):208,(0,1):21,(1,0):2,(1,1):5	'0:2,1:26'
chr16:278700:279164:-@chr16:278332:278401:-@chr16:277241:277335:-	ENSG00000007392	LUC7L	0.74	1000000000000	0.86	0.72	0.96	0.12	0.04	0.28	(0,0):1815,(0,1):2,(1,0):38,(1,1):54	'0:80,1:14'	(0,0):4092,(1,0):3,(1,1):108	'0:22,1:89'
chr16:88017666:88017865:+@chr16:88037088:88037169:+@chr16:88037901:88038017:+	ENSG00000172530	BANP	0.3	135.62	0.33	0.15	0.59	0.03	0	0.08	(0,0):357,(0,1):6,(1,0):6	'0:6,1:6'	(0,0):232,(0,1):13,(1,1):4	'0:0,1:17'
chr16:2049497:2050257:-@chr16:2048966:2049122:-@chr16:2048703:2048853:-	ENSG00000167962	ZNF598	-0.49	1000000000000	0.35	0.29	0.41	0.84	0.7	0.99	(0,0):765,(0,1):56,(1,0):130,(1,1):950	'0:485,1:651'	(0,0):728,(1,0):174,(1,1):824	'0:841,1:157'
chr16:57486713:57486848:+@chr16:57492158:57492262:+@chr16:57493477:57493632:+	ENSG00000088682	COQ9	-0.37	11.78	0.52	0.34	0.73	0.89	0.72	0.99	(0,0):1843,(0,1):7,(1,0):22	'0:22,1:7'	(0,0):2446,(1,0):29	'0:29'
chrX:138820075:138820228:-@chrX:138813810:138813914:-@chrX:138808505:138811121:-	ENSG00000101974	ATP11C	-0.27	1000000000000	0.36	0.31	0.41	0.63	0.6	0.66	(0,0):1209,(0,1):123,(1,0):143,(1,1):4403	'0:1822,1:2847'	(0,0):4860,(0,1):216,(1,0):756,(1,1):12992	'0:8694,1:5270'
chrX:48398075:48398308:+@chrX:48399673:48399830:+@chrX:48417285:48417412:+	ENSG00000068354	TBC1D25	0.52	15.32	0.67	0.35	0.89	0.15	0.08	0.26	(0,0):441,(0,1):1,(1,0):12,(1,1):1	'0:13,1:1'	(0,0):634,(0,1):19,(1,0):10,(1,1):3	'0:10,1:22'
chrX:7023661:7023879:-@chrX:6995261:6995490:-@chrX:6966961:6968513:-	ENSG00000130021	HDHD1	0.28	8.8638e+11	0.97	0.9	1	0.69	0.59	0.77	(0,0):56,(1,0):81,(1,1):183	'0:260,1:4'	(0,0):83,(0,1):25,(1,0):103,(1,1):362	'0:389,1:101'
chrX:123095556:123095706:+@chrX:123155217:123155281:+@chrX:123156381:123156521:+	ENSG00000101972	STAG2	0.31	1000000000000	0.67	0.58	0.75	0.36	0.3	0.41	(0,0):2890,(0,1):34,(1,0):142	'0:142,1:34'	(0,0):3352,(0,1):122,(1,0):141	'0:141,1:122'
chrX:131516206:131516300:-@chrX:131515387:131515460:-@chrX:131503343:131513705:-	NA	NA	0.27	1.91049e+10	0.49	0.4	0.57	0.22	0.17	0.28	(0,0):535,(0,1):47,(1,0):72,(1,1):7447	'0:3946,1:3620'	(0,0):2135,(0,1):64,(1,0):47,(1,1):17805	'0:3478,1:14438'
chrX:99661449:99665271:-@chrX:99658522:99658662:-@chrX:99657522:99657849:-	ENSG00000165194	PCDH19	0.28	1000000000000	0.31	0.24	0.38	0.03	0.02	0.05	(0,0):262,(0,1):79,(1,0):50,(1,1):1202	'0:412,1:919'	(0,0):966,(0,1):500,(1,0):21,(1,1):4354	'0:153,1:4722'
chrX:154298969:154299547:-@chrX:154294181:154294332:-@chrX:154293894:154294064:-	ENSG00000182712,ENSG00000214827	CMC4,MTCP1	0.36	1000000000000	0.41	0.3	0.52	0.05	0.03	0.08	(0,0):1225,(0,1):10,(1,0):49,(1,1):268	'0:152,1:175'	(0,0):1581,(0,1):19,(1,0):14,(1,1):765	'0:48,1:750'
chrX:17755592:17755800:+@chrX:17762191:17762339:+@chrX:17764135:17764218:+	ENSG00000047634	SCML1	0.27	1000000000000	0.41	0.33	0.5	0.14	0.11	0.17	(0,0):6792,(0,1):35,(1,0):114,(1,1):13	'0:119,1:43'	(0,0):15549,(0,1):107,(1,0):83,(1,1):34	'0:89,1:135'
chrX:69674946:69675113:+@chrX:69675637:69675952:+@chrX:69699000:69699114:+	ENSG00000082458	DLG3	0.42	12.7	0.82	0.53	0.98	0.4	0.25	0.57	(0,0):273,(1,0):34	'0:34'	(0,0):584,(0,1):9,(1,0):59	'0:59,1:9'
chrX:70678091:70678216:+@chrX:70679000:70679101:+@chrX:70679402:70679558:+	ENSG00000147133	TAF1	-0.22	63.43	0.09	0.04	0.16	0.31	0.21	0.45	(0,0):587,(0,1):29,(1,0):7	'0:7,1:29'	(0,0):474,(0,1):21,(1,0):27	'0:27,1:21'
chrX:19362011:19362212:+@chrX:19364628:19364741:+@chrX:19367430:19367489:+	ENSG00000131828	PDHA1	0.23	27.91	0.34	0.22	0.52	0.11	0.06	0.17	(0,0):1195,(0,1):13,(1,0):26	'0:26,1:13'	(0,0):1475,(0,1):36,(1,0):15,(1,1):1	'0:16,1:36'
chrX:24226335:24226487:+@chrX:24227017:24227216:+@chrX:24228310:24234372:+	ENSG00000005889	ZFX	0.33	1000000000000	0.68	0.63	0.74	0.35	0.3	0.41	(0,0):5623,(0,1):10,(1,0):561,(1,1):23137	'0:15512,1:8196'	(0,0):3294,(0,1):2,(1,0):169,(1,1):14123	'0:4213,1:10081'
chrX:44949968:44950109:+@chrX:44965787:44965894:+@chrX:44966655:44966781:+	ENSG00000147050	KDM6A	0.24	1000000000000	0.32	0.26	0.38	0.08	0.05	0.13	(0,0):2919,(0,1):79,(1,0):130	'0:130,1:79'	(0,0):1584,(0,1):52,(1,0):16	'0:16,1:52'
chrX:47028714:47028897:+@chrX:47030427:47030657:+@chrX:47032527:47032596:+	ENSG00000182872	RBM10	-0.3	2.09933e+10	0.67	0.57	0.77	0.97	0.89	1	(0,0):1541,(0,1):15,(1,0):370,(1,1):9	'0:376,1:18'	(0,0):1382,(1,0):435,(1,1):1	'0:436'
chrX:106358582:106358786:-@chrX:106356627:106356698:-@chrX:106331666:106332069:-	ENSG00000089682	RBM41	-0.26	1000000000000	0.46	0.4	0.52	0.72	0.68	0.76	(0,0):800,(0,1):106,(1,0):143,(1,1):146	'0:203,1:192'	(0,0):1245,(0,1):89,(1,0):394,(1,1):310	'0:593,1:200'
chrX:100306806:100307105:-@chrX:100306633:100306722:-@chrX:100297031:100297301:-	ENSG00000188917	TRMT2B	-0.21	43.22	0.17	0.11	0.27	0.38	0.31	0.45	(0,0):475,(0,1):32,(1,0):15,(1,1):64	'0:22,1:89'	(0,0):1093,(0,1):78,(1,0):88,(1,1):145	'0:137,1:174'
chrX:123094475:123094716:+@chrX:123155217:123155281:+@chrX:123156381:123156521:+	ENSG00000101972	STAG2	0.2	1000000000000	0.42	0.37	0.47	0.22	0.18	0.27	(0,0):2983,(0,1):170,(1,0):210,(1,1):23	'0:224,1:179'	(0,0):3630,(0,1):184,(1,0):90,(1,1):26	'0:94,1:206'
chrX:149924161:149924337:+@chrX:149931038:149931210:+@chrX:149932985:149933575:+	ENSG00000063601	MTMR1	-0.23	13.21	0.63	0.54	0.72	0.86	0.75	0.95	(0,0):10473,(0,1):16,(1,0):181,(1,1):559	'0:519,1:237'	(0,0):9483,(0,1):3,(1,0):158,(1,1):391	'0:490,1:62'
chrX:153227673:153227757:-@chrX:153226993:153227099:-@chrX:153225686:153225865:-	ENSG00000172534	HCFC1	-0.2	498990	0.78	0.67	0.86	0.98	0.95	1	(0,0):861,(0,1):10,(1,0):137,(1,1):1	'0:138,1:10'	(0,0):1081,(1,0):236,(1,1):1	'0:237'
chr14:45606272:45606444:+@chr14:45609835:45609912:+@chr14:45618040:45618198:+	ENSG00000187790	FANCM	0.41	1000000000000	0.97	0.9	1	0.56	0.43	0.69	(0,0):272,(1,0):79,(1,1):4	'0:82,1:1'	(0,0):390,(0,1):19,(1,0):49	'0:49,1:19'
chr14:23538685:23538826:-@chr14:23536523:23537880:-@chr14:23535175:23535217:-	ENSG00000100813	ACIN1	-0.31	11.19	0.18	0.1	0.32	0.49	0.32	0.72	(0,0):5695,(0,1):10,(1,0):1236	'0:1236,1:10'	(0,0):7565,(0,1):5,(1,0):2681	'0:2681,1:5'
chr14:95606996:95607096:-@chr14:95600698:95600840:-@chr14:95599652:95599840:-	ENSG00000100697	DICER1	0.25	2.65963e+08	0.32	0.23	0.42	0.07	0.03	0.13	(0,0):521,(0,1):27,(1,0):55,(1,1):7	'0:56,1:33'	(0,0):436,(0,1):24,(1,0):6,(1,1):3	'0:6,1:27'
chr14:31404369:31404510:-@chr14:31382730:31382863:-@chr14:31381213:31381388:-	ENSG00000196792	STRN3	-0.25	1000000000000	0.73	0.65	0.81	0.98	0.95	1	(0,0):2194,(0,1):25,(1,0):227,(1,1):1	'0:227,1:26'	(0,0):1667,(1,0):270	'0:270'
chr14:57052479:57052630:+@chr14:57059833:57060035:+@chr14:57070533:57070710:+	ENSG00000070269	C14orf101	0.3	15649.4	0.37	0.23	0.53	0.07	0.03	0.13	(0,0):370,(0,1):13,(1,0):32	'0:32,1:13'	(0,0):359,(0,1):26,(1,0):7	'0:7,1:26'
chr14:60743723:60743809:+@chr14:60744031:60744083:+@chr14:60749402:60750255:+	ENSG00000100614	PPM1A	0.49	1000000000000	0.5	0.41	0.59	0.01	0	0.03	(0,0):1200,(0,1):16,(1,0):93,(1,1):1751	'0:947,1:913'	(0,0):1235,(0,1):28,(1,0):2,(1,1):2251	'0:28,1:2253'
chr14:55312486:55312570:-@chr14:55310719:55310861:-@chr14:55308724:55309772:-	NA	NA	0.29	9.11096e+11	0.46	0.4	0.53	0.17	0.12	0.24	(0,0):2132,(0,1):8,(1,0):198,(1,1):2292	'0:1338,1:1160'	(0,0):1703,(0,1):1,(1,0):31,(1,1):1064	'0:194,1:902'
chr14:75413082:75413111:-@chr14:75412916:75412978:-@chr14:75408533:75409436:-	NA	NA	-0.26	16.87	0.46	0.35	0.55	0.72	0.59	0.84	(0,0):298,(0,1):36,(1,0):60,(1,1):557	'0:290,1:363'	(0,0):112,(0,1):10,(1,0):42,(1,1):190	'0:179,1:63'
chr14:65569022:65569227:-@chr14:65568264:65568290:-@chr14:65560426:65560533:-	ENSG00000125952	MAX	0.25	1.13939e+06	0.45	0.36	0.54	0.2	0.14	0.26	(0,0):465,(0,1):50,(1,0):57,(1,1):8	'0:63,1:52'	(0,0):444,(0,1):93,(1,0):31,(1,1):11	'0:34,1:101'
chr14:68162347:68162510:-@chr14:68159651:68159769:-@chr14:68156929:68157138:-	ENSG00000072042	RDH11	-0.34	24.04	0.51	0.36	0.66	0.85	0.72	0.94	(0,0):3797,(0,1):10,(1,0):44,(1,1):29	'0:54,1:29'	(0,0):5361,(0,1):4,(1,0):87,(1,1):17	'0:103,1:5'
chr14:92515947:92516158:-@chr14:92514240:92514433:-@chr14:92511119:92511302:-	ENSG00000261372	RP11-529H20.6	-0.52	34.39	0.21	0.12	0.32	0.73	0.37	0.98	(0,0):296,(0,1):17,(1,0):17,(1,1):5	'0:17,1:22'	(0,0):177,(1,0):4	'0:4'
chr14:100842597:100842680:-@chr14:100841620:100841740:-@chr14:100835424:100835595:-	ENSG00000140105	WARS	0.21	75175.7	0.4	0.33	0.48	0.19	0.14	0.25	(0,0):1375,(0,1):44,(1,0):142,(1,1):8	'0:145,1:49'	(0,0):683,(0,1):44,(1,0):46,(1,1):1	'0:47,1:44'
chr14:102661275:102661457:+@chr14:102674940:102676199:+@chr14:102689167:102690010:+	ENSG00000140153	WDR20	-0.2	1000000000000	0.7	0.65	0.74	0.9	0.87	0.93	(0,0):1619,(0,1):73,(1,0):799,(1,1):250	'0:978,1:144'	(0,0):1977,(0,1):34,(1,0):1173,(1,1):210	'0:1360,1:57'
chr14:53570401:53570574:-@chr14:53569749:53569769:-@chr14:53560034:53560162:-	ENSG00000100523	DDHD1	0.32	19.49	0.36	0.18	0.58	0.04	0	0.15	(0,0):946,(0,1):11,(1,0):8,(1,1):1	'0:8,1:12'	(0,0):1116,(0,1):21	'0:0,1:21'
chr14:100842597:100842680:-@chr14:100841620:100841743:-@chr14:100835424:100835595:-	ENSG00000140105	WARS	0.2	168.25	0.4	0.32	0.48	0.2	0.15	0.28	(0,0):1375,(0,1):44,(1,0):142,(1,1):8	'0:143,1:51'	(0,0):678,(0,1):44,(1,0):51,(1,1):1	'0:51,1:45'
chr14:100841848:100841944:-@chr14:100841620:100841687:-@chr14:100828045:100828258:-	ENSG00000140105	WARS	0.21	10.71	0.33	0.24	0.44	0.12	0.05	0.23	(0,0):4224,(0,1):1,(1,0):36,(1,1):111	'0:81,1:67'	(0,0):2296,(1,0):6,(1,1):58	'0:11,1:53'
chr14:24711347:24711880:-@chr14:24710881:24710982:-@chr14:24709625:24710081:-	ENSG00000092330	TINF2	0.44	1.51466e+08	0.53	0.37	0.71	0.09	0.03	0.19	(0,0):1048,(0,1):5,(1,0):33,(1,1):333	'0:229,1:142'	(0,0):1331,(1,0):5,(1,1):455	'0:45,1:415'
chr14:53066831:53067059:+@chr14:53080389:53080436:+@chr14:53098878:53099027:+	ENSG00000180998	GPR137C	0.41	59.1	0.46	0.23	0.7	0.05	0.02	0.1	(0,0):554,(0,1):8,(1,0):9	'0:9,1:8'	(0,0):1142,(0,1):61,(1,0):4,(1,1):8	'0:4,1:69'
chr14:55493844:55494189:+@chr14:55498581:55498709:+@chr14:55509670:55516206:+	NA	NA	0.35	1000000000000	0.66	0.62	0.7	0.31	0.27	0.34	(0,0):1070,(0,1):159,(1,0):488,(1,1):10246	'0:7270,1:3623'	(0,0):1250,(0,1):354,(1,0):238,(1,1):11885	'0:3919,1:8558'
chr14:100842597:100842680:-@chr14:100841620:100841687:-@chr14:100835424:100835595:-	ENSG00000140105	WARS	0.26	1000000000000	0.31	0.24	0.4	0.05	0.02	0.09	(0,0):1461,(0,1):44,(1,0):56,(1,1):8	'0:58,1:50'	(0,0):724,(0,1):44,(1,0):5,(1,1):1	'0:5,1:45'
chr5:162891729:162891808:+@chr5:162894707:162894754:+@chr5:162896647:162896835:+	ENSG00000072571	HMMR	0.29	1000000000000	0.68	0.6	0.76	0.39	0.32	0.45	(0,0):1377,(0,1):27,(1,0):115	'0:115,1:27'	(0,0):2142,(0,1):91,(1,0):113,(1,1):4	'0:115,1:93'
chr5:102355494:102355547:+@chr5:102360835:102361038:+@chr5:102364591:102366808:+	ENSG00000145730	PAM	-0.26	295306	0.61	0.53	0.72	0.87	0.81	0.92	(0,0):1769,(0,1):10,(1,0):142,(1,1):1917	'0:1115,1:954'	(0,0):3665,(0,1):11,(1,0):370,(1,1):3062	'0:2996,1:447'
chr5:170814708:170815010:+@chr5:170817079:170817134:+@chr5:170818309:170818428:+	ENSG00000181163	NPM1	-0.21	112.69	0.49	0.41	0.57	0.7	0.62	0.77	(0,0):70136,(0,1):58,(1,0):82,(1,1):5	'0:84,1:61'	(0,0):78540,(0,1):36,(1,0):123,(1,1):6	'0:127,1:38'
chr5:92889467:92889569:-@chr5:92774409:92774447:-@chr5:92745065:92747215:-	NA	NA	0.26	310.37	0.35	0.24	0.48	0.09	0.04	0.17	(0,0):684,(0,1):35,(1,0):20,(1,1):220	'0:99,1:176'	(0,0):708,(0,1):61,(1,0):6,(1,1):265	'0:26,1:306'
chr5:153830651:153830773:+@chr5:153832016:153832059:+@chr5:153832962:153833060:+	ENSG00000164576	SAP30L	0.64	939.28	0.77	0.45	0.99	0.13	0.04	0.27	(0,0):519,(1,0):7	'0:7'	(0,0):1124,(0,1):11,(1,0):3	'0:3,1:11'
chr5:175788605:175788809:-@chr5:175786465:175786570:-@chr5:175782574:175782752:-	ENSG00000122203	KIAA1191	0.21	27.66	0.24	0.11	0.37	0.03	0.01	0.07	(0,0):4320,(0,1):4,(1,0):11,(1,1):18	'0:12,1:21'	(0,0):4933,(0,1):9,(1,0):2,(1,1):50	'0:2,1:59'
chr5:869360:869519:-@chr5:868722:869234:-@chr5:865529:865696:-	ENSG00000028310	BRD9	-0.41	89.54	0.28	0.17	0.43	0.69	0.47	0.86	(0,0):774,(0,1):11,(1,0):45	'0:45,1:11'	(0,0):1104,(0,1):2,(1,0):63,(1,1):1	'0:64,1:2'
chr5:64863340:64863442:+@chr5:64864745:64864821:+@chr5:64865459:64865559:+	ENSG00000113593	PPWD1	0.77	19094.6	0.8	0.33	0.98	0.03	0	0.08	(0,0):1329,(1,0):8	'0:8'	(0,0):1713,(0,1):12,(1,0):1	'0:1,1:12'
chr5:65449291:65449424:+@chr5:65454637:65454760:+@chr5:65455047:65455162:+	ENSG00000153914	SREK1	0.2	1799.48	0.33	0.24	0.44	0.13	0.08	0.19	(0,0):3707,(0,1):28,(1,0):66	'0:66,1:28'	(0,0):4296,(0,1):37,(1,0):25	'0:25,1:37'
chr5:145838447:145838900:+@chr5:145841581:145841659:+@chr5:145843114:145843356:+	ENSG00000113649	TCERG1	0.22	1000000000000	0.26	0.23	0.3	0.04	0.03	0.05	(0,0):1531,(0,1):376,(1,0):222,(1,1):540	'0:335,1:803'	(0,0):1826,(0,1):605,(1,0):33,(1,1):555	'0:51,1:1142'
chr5:179047893:179048036:-@chr5:179046270:179046361:-@chr5:179045146:179045324:-	ENSG00000169045	HNRNPH1	-0.28	1000000000000	0.37	0.35	0.4	0.65	0.62	0.68	(0,0):44085,(0,1):662,(1,0):974,(1,1):103	'0:1022,1:717'	(0,0):49553,(0,1):278,(1,0):1307,(1,1):104	'0:1373,1:316'
chr5:94903594:94903753:+@chr5:94916596:94916646:+@chr5:94918620:94918902:+	ENSG00000164291	ARSK	0.28	1000000000000	0.31	0.24	0.38	0.03	0.01	0.06	(0,0):328,(0,1):90,(1,0):55,(1,1):19	'0:59,1:105'	(0,0):299,(0,1):144,(1,0):5,(1,1):17	'0:5,1:161'
chr5:112073556:112073622:+@chr5:112074050:112074157:+@chr5:112090570:112090722:+	ENSG00000134982	APC	0.33	17.25	0.38	0.16	0.67	0.05	0.01	0.12	(0,0):250,(0,1):3,(1,0):8	'0:8,1:3'	(0,0):227,(0,1):7,(1,0):1	'0:1,1:7'
chr5:176959444:176959642:-@chr5:176958954:176959132:-@chr5:176958283:176958522:-	ENSG00000146067	FAM193B	-0.26	7.9344e+07	0.33	0.27	0.39	0.59	0.52	0.67	(0,0):629,(0,1):77,(1,0):105,(1,1):18	'0:113,1:87'	(0,0):1104,(0,1):47,(1,0):171,(1,1):12	'0:180,1:50'
chr5:140071018:140071341:+@chr5:140073076:140073250:+@chr5:140075323:140075430:+	ENSG00000112855	HARS2	-0.38	128.07	0.11	0.03	0.25	0.49	0.3	0.75	(0,0):1544,(0,1):1,(1,0):3,(1,1):25	'0:7,1:22'	(0,0):1873,(0,1):2,(1,0):31,(1,1):39	'0:54,1:18'
chr5:157073645:157073824:-@chr5:157065238:157065730:-@chr5:157052687:157053729:-	ENSG00000039600	SOX30	0.57	15.92	0.9	0.78	0.98	0.33	0.11	0.78	(0,0):115,(0,1):1,(1,0):144,(1,1):244	'0:365,1:24'	(0,0):4,(1,0):2,(1,1):17	'0:7,1:12'
chr5:171433462:171433877:-@chr5:171423894:171424055:-@chr5:171341347:171341409:-	ENSG00000072803	FBXW11	-0.38	2257.46	0.32	0.22	0.45	0.7	0.59	0.81	(0,0):631,(0,1):27,(1,0):31,(1,1):13	'0:36,1:35'	(0,0):440,(0,1):17,(1,0):93,(1,1):20	'0:109,1:21'
chr5:135468536:135468651:+@chr5:135483521:135483595:+@chr5:135489281:135489852:+	ENSG00000113658	SMAD5	0.24	1000000000000	0.63	0.58	0.67	0.39	0.36	0.42	(0,0):991,(0,1):117,(1,0):370,(1,1):957	'0:925,1:519'	(0,0):1378,(0,1):319,(1,0):396,(1,1):1980	'0:1168,1:1527'
chr5:137495758:137495862:-@chr5:137495244:137495288:-@chr5:137492573:137492956:-	ENSG00000112983	BRD8	-0.23	1000000000000	0.43	0.4	0.46	0.66	0.62	0.71	(0,0):1764,(0,1):405,(1,0):442,(1,1):443	'0:624,1:666'	(0,0):1551,(0,1):123,(1,0):360,(1,1):318	'0:587,1:214'
chr5:141353148:141353307:+@chr5:141354369:141354520:+@chr5:141359688:141359916:+	ENSG00000013561	RNF14	-0.33	8331.1	0.64	0.53	0.77	0.97	0.91	1	(0,0):3008,(0,1):18,(1,0):89,(1,1):4	'0:91,1:20'	(0,0):3859,(1,0):129,(1,1):20	'0:149'
chr5:82807922:82808215:+@chr5:82815168:82818128:+@chr5:82841356:82841469:+	ENSG00000038427	VCAN	0.33	126.02	0.72	0.55	0.87	0.39	0.31	0.47	(0,0):9569,(0,1):2,(1,0):768,(1,1):24	'0:789,1:5'	(0,0):20827,(0,1):12,(1,0):925,(1,1):63	'0:953,1:47'
chr5:43479992:43480089:-@chr5:43476216:43476360:-@chr5:43453760:43454145:-	ENSG00000151881	C5orf28	0.4	1000000000000	0.58	0.47	0.7	0.18	0.1	0.27	(0,0):965,(0,1):11,(1,0):88,(1,1):104	'0:135,1:68'	(0,0):661,(0,1):4,(1,0):20,(1,1):130	'0:48,1:106'
chr5:132362189:132362240:-@chr5:132358533:132358598:-@chr5:132342451:132342612:-	ENSG00000155329	ZCCHC10	0.32	185.12	0.48	0.31	0.66	0.16	0.08	0.26	(0,0):317,(0,1):10,(1,0):36,(1,1):1	'0:36,1:11'	(0,0):294,(0,1):18,(1,0):11	'0:11,1:18'
chr5:1036372:1036499:+@chr5:1037635:1037813:+@chr5:1037920:1038927:+	ENSG00000145506	NKD2	-0.21	1000000000000	0.08	0.05	0.12	0.29	0.26	0.33	(0,0):319,(0,1):173,(1,0):28,(1,1):483	'0:71,1:613'	(0,0):808,(0,1):237,(1,0):178,(1,1):891	'0:467,1:839'
chr5:133657482:133657594:-@chr5:133644265:133644418:-@chr5:133643829:133644157:-	ENSG00000006837	CDKL3	0.33	137.41	0.96	0.88	1	0.63	0.43	0.83	(0,0):1243,(1,0):195,(1,1):105	'0:295,1:5'	(0,0):477,(0,1):1,(1,0):32,(1,1):38	'0:52,1:19'
chr5:94987841:94988035:+@chr5:94988821:94988918:+@chr5:94989765:94989940:+	ENSG00000175449	RFESD	0.3	38.93	0.73	0.59	0.84	0.43	0.35	0.52	(0,0):114,(0,1):4,(1,0):57,(1,1):11	'0:63,1:9'	(0,0):235,(0,1):40,(1,0):82,(1,1):22	'0:88,1:56'
chr5:154173155:154173283:+@chr5:154173360:154173482:+@chr5:154173660:154173822:+	ENSG00000155506	LARP1	-0.37	1000000000000	0.61	0.51	0.71	0.98	0.93	1	(0,0):4202,(0,1):28,(1,0):153,(1,1):3	'0:155,1:29'	(0,0):4543,(1,0):157,(1,1):3	'0:160'
chr5:127418427:127419299:-@chr5:127417665:127417883:-@chr5:127412639:127412785:-	NA	NA	-0.44	60233.5	0.29	0.19	0.42	0.73	0.53	0.9	(0,0):197,(0,1):18,(1,0):22,(1,1):139	'0:69,1:110'	(0,0):158,(0,1):3,(1,0):31,(1,1):88	'0:111,1:11'
chr5:122435349:122435656:+@chr5:122491578:122491705:+@chr5:122506460:122506802:+	ENSG00000061455	PRDM6	-0.35	22.73	0.41	0.3	0.53	0.76	0.58	0.88	(0,0):485,(0,1):24,(1,0):31,(1,1):31	'0:39,1:47'	(0,0):753,(0,1):5,(1,0):34,(1,1):38	'0:64,1:13'
chr5:70363123:70363475:-@chr5:70360952:70361049:-@chr5:70358535:70358623:-	ENSG00000145736	GTF2H2	-0.25	14.06	0.08	0.02	0.18	0.33	0.16	0.52	(0,0):1028,(0,1):18,(1,0):3,(1,1):23	'0:5,1:39'	(0,0):1104,(0,1):9,(1,0):8,(1,1):6	'0:10,1:13'
chr5:153418417:153418497:-@chr5:153417853:153417994:-@chr5:153414304:153414527:-	NA	NA	0.33	4.12359e+08	0.64	0.52	0.75	0.31	0.24	0.38	(0,0):383,(0,1):14,(1,0):115,(1,1):16	'0:124,1:21'	(0,0):365,(0,1):52,(1,0):97,(1,1):19	'0:100,1:68'
chr5:153418417:153418497:-@chr5:153417948:153417994:-@chr5:153414304:153414527:-	NA	NA	0.25	193.05	0.29	0.15	0.44	0.04	0.01	0.09	(0,0):486,(0,1):14,(1,0):12,(1,1):16	'0:19,1:23'	(0,0):458,(0,1):52,(1,0):4,(1,1):19	'0:4,1:71'
chr5:153418387:153418496:-@chr5:153417948:153417994:-@chr5:153414304:153414527:-	ENSG00000055147	FAM114A2	0.47	15.64	0.7	0.39	0.96	0.23	0.08	0.49	(0,0):501,(0,1):1,(1,0):10,(1,1):16	'0:18,1:9'	(0,0):508,(0,1):3,(1,0):3,(1,1):19	'0:6,1:19'
chr5:56531793:56531859:+@chr5:56532940:56532999:+@chr5:56542127:56542311:+	ENSG00000062194	GPBP1	0.3	2266.88	0.88	0.81	0.94	0.58	0.45	0.72	(0,0):6678,(0,1):8,(1,0):173,(1,1):7	'0:180,1:8'	(0,0):6281,(0,1):16,(1,0):57,(1,1):4	'0:60,1:17'
chr5:1632759:1632866:-@chr5:1630524:1630681:-@chr5:1628870:1629745:-	ENSG00000188002	RP11-43F13.1	0.25	45.94	0.4	0.29	0.53	0.15	0.1	0.21	(0,0):278,(0,1):9,(1,0):35,(1,1):287	'0:129,1:202'	(0,0):531,(0,1):29,(1,0):29,(1,1):643	'0:104,1:597'
chr5:127418427:127419299:-@chr5:127417665:127417886:-@chr5:127412639:127412785:-	NA	NA	-0.36	16.86	0.25	0.16	0.36	0.61	0.41	0.81	(0,0):200,(0,1):18,(1,0):19,(1,1):139	'0:58,1:118'	(0,0):165,(0,1):3,(1,0):24,(1,1):88	'0:85,1:30'
chr5:65364705:65364848:+@chr5:65367997:65368119:+@chr5:65370852:65371058:+	ENSG00000112851	ERBB2IP	0.51	26.61	0.83	0.59	0.95	0.32	0.14	0.57	(0,0):488,(0,1):1,(1,0):25,(1,1):3	'0:28,1:1'	(0,0):553,(0,1):2,(1,0):7,(1,1):13	'0:10,1:12'
chr5:176959444:176959642:-@chr5:176958954:176959201:-@chr5:176958283:176958522:-	ENSG00000146067	FAM193B	-0.3	1000000000000	0.43	0.37	0.49	0.73	0.67	0.79	(0,0):530,(0,1):81,(1,0):204,(1,1):14	'0:209,1:90'	(0,0):875,(0,1):47,(1,0):400,(1,1):12	'0:407,1:52'
chr5:102355494:102355547:+@chr5:102360838:102361038:+@chr5:102364591:102366808:+	ENSG00000145730	PAM	-0.24	1578.07	0.38	0.3	0.47	0.62	0.54	0.7	(0,0):1829,(0,1):10,(1,0):82,(1,1):1917	'0:766,1:1243'	(0,0):3820,(0,1):11,(1,0):215,(1,1):3062	'0:1977,1:1311'
chr5:133643829:133644157:-@chr5:133642300:133642393:-@chr5:133640096:133640258:-	ENSG00000006837	CDKL3	-0.25	12.67	0.64	0.6	0.69	0.89	0.73	0.99	(0,0):665,(0,1):100,(1,0):354,(1,1):114	'0:427,1:141'	(0,0):112,(0,1):1,(1,0):41,(1,1):38	'0:77,1:3'
chr5:112200154:112200225:+@chr5:112200318:112200429:+@chr5:112227300:112228776:+	ENSG00000153037	SRP19	-0.3	75.07	0.41	0.33	0.49	0.71	0.54	0.85	(0,0):11707,(0,1):22,(1,0):95,(1,1):2110	'0:937,1:1290'	(0,0):18368,(0,1):4,(1,0):41,(1,1):451	'0:334,1:162'
chr5:137503623:137503767:-@chr5:137502207:137502416:-@chr5:137501517:137501797:-	ENSG00000112983	BRD8	-0.22	1000000000000	0.47	0.44	0.51	0.69	0.64	0.74	(0,0):3002,(0,1):224,(1,0):767,(1,1):189	'0:874,1:306'	(0,0):2067,(0,1):78,(1,0):675,(1,1):147	'0:773,1:127'
chr5:87566343:87566402:+@chr5:87705890:87706011:+@chr5:87732090:87732491:+	ENSG00000247828	TMEM161B-AS1	0.37	3235.91	0.79	0.64	0.91	0.42	0.32	0.52	(0,0):2057,(0,1):6,(1,0):59,(1,1):15	'0:74,1:6'	(0,0):4022,(0,1):34,(1,0):50,(1,1):17	'0:56,1:45'
chr5:74696030:74696122:-@chr5:74695135:74695212:-@chr5:74685417:74685512:-	ENSG00000113163	COL4A3BP	0.47	215.68	0.54	0.27	0.8	0.07	0.03	0.15	(0,0):446,(0,1):2,(1,0):18	'0:18,1:2'	(0,0):358,(0,1):12,(1,0):6	'0:6,1:12'
chr5:147805085:147805264:+@chr5:147806776:147807510:+@chr5:147812987:147813087:+	ENSG00000145868	FBXO38	-0.41	1000000000000	0.44	0.37	0.5	0.85	0.75	0.93	(0,0):1493,(0,1):52,(1,0):1204,(1,1):1	'0:1205,1:52'	(0,0):1035,(0,1):6,(1,0):1018	'0:1018,1:6'
chr5:162891729:162891808:+@chr5:162894710:162894754:+@chr5:162896647:162896835:+	ENSG00000072571	HMMR	0.22	19.69	0.37	0.25	0.5	0.15	0.1	0.2	(0,0):1464,(0,1):27,(1,0):28	'0:28,1:27'	(0,0):2226,(0,1):91,(1,0):29,(1,1):4	'0:31,1:93'
chr5:147805085:147805264:+@chr5:147806776:147807285:+@chr5:147812987:147813087:+	ENSG00000145868	FBXO38	-0.42	1000000000000	0.42	0.36	0.49	0.84	0.72	0.93	(0,0):1939,(0,1):52,(1,0):758,(1,1):1	'0:759,1:52'	(0,0):1418,(0,1):6,(1,0):635	'0:635,1:6'
chr5:133909335:133909452:+@chr5:133912458:133912586:+@chr5:133914184:133915164:+	ENSG00000043143	PHF15	-0.33	1000000000000	0.5	0.44	0.56	0.83	0.74	0.9	(0,0):470,(0,1):87,(1,0):168,(1,1):763	'0:574,1:444'	(0,0):297,(0,1):12,(1,0):119,(1,1):379	'0:426,1:84'
chr5:137295305:137295452:-@chr5:137292166:137292231:-@chr5:137289855:137290065:-	ENSG00000031003	FAM13B	0.24	2.47014e+07	0.35	0.28	0.41	0.11	0.05	0.18	(0,0):960,(0,1):94,(1,0):85,(1,1):1	'0:85,1:95'	(0,0):376,(0,1):46,(1,0):9	'0:9,1:46'
chr5:133909335:133909452:+@chr5:133912458:133912586:+@chr5:133914187:133918918:+	ENSG00000043143	PHF15	-0.26	112.49	0.62	0.54	0.69	0.88	0.76	0.95	(0,0):831,(0,1):45,(1,0):128,(1,1):3054	'0:1953,1:1274'	(0,0):493,(0,1):5,(1,0):76,(1,1):1430	'0:1376,1:135'
chr5:69366468:69366578:+@chr5:69372348:69372401:+@chr5:69372846:69373422:+	ENSG00000205571	SMN2	0.22	1000000000000	0.67	0.63	0.7	0.45	0.42	0.49	(0,0):1015,(0,1):172,(1,0):510,(1,1):1056	'0:1235,1:503'	(0,0):1966,(0,1):387,(1,0):458,(1,1):1375	'0:1062,1:1158'
chr5:121786228:121787296:+@chr5:121788620:121788690:+@chr5:121799186:121799794:+	ENSG00000064692	SNCAIP	0.21	38.75	0.39	0.28	0.51	0.18	0.13	0.24	(0,0):59,(0,1):23,(1,0):24,(1,1):204	'0:107,1:144'	(0,0):184,(0,1):111,(1,0):31,(1,1):403	'0:85,1:460'
chr22:41265003:41265119:+@chr22:41266052:41266143:+@chr22:41277774:41278181:+	ENSG00000196236	XPNPEP3	0.21	629777	0.36	0.29	0.43	0.15	0.1	0.21	(0,0):525,(0,1):69,(1,0):79,(1,1):122	'0:126,1:144'	(0,0):405,(0,1):66,(1,0):23,(1,1):115	'0:39,1:165'
chr22:21983597:21983696:-@chr22:21983299:21983476:-@chr22:21982378:21983076:-	ENSG00000161179	YDJC	-0.23	1000000000000	0.53	0.47	0.58	0.76	0.71	0.81	(0,0):479,(0,1):67,(1,0):321,(1,1):1054	'0:888,1:554'	(0,0):843,(0,1):27,(1,0):657,(1,1):1931	'0:2157,1:458'
chr22:29682912:29683123:+@chr22:29684595:29687588:+@chr22:29688126:29688158:+	ENSG00000182944	EWSR1	-0.35	323.04	0.58	0.45	0.72	0.93	0.8	1	(0,0):9359,(0,1):1,(1,0):6903,(1,1):49	'0:6939,1:14'	(0,0):9889,(1,0):8741,(1,1):30	'0:8769,1:2'
chr22:24032423:24032543:-@chr22:24028977:24029182:-@chr22:24025912:24026054:-	ENSG00000228315	GUSBP11	-0.4	23.15	0.12	0.03	0.25	0.52	0.27	0.83	(0,0):654,(0,1):7,(1,0):5	'0:5,1:7'	(0,0):541,(0,1):2,(1,0):18	'0:18,1:2'
chr22:38035057:38035853:+@chr22:38037133:38037175:+@chr22:38037381:38037485:+	ENSG00000100092	SH3BP1	-0.2	42.02	0.76	0.64	0.86	0.96	0.91	0.99	(0,0):155,(0,1):11,(1,0):42,(1,1):46	'0:76,1:23'	(0,0):190,(0,1):3,(1,0):93,(1,1):18	'0:111,1:3'
chr22:18165980:18166087:+@chr22:18171752:18171908:+@chr22:18209443:18213621:+	NA	NA	-0.27	1000000000000	0.21	0.17	0.26	0.48	0.41	0.56	(0,0):3362,(0,1):8,(1,0):84,(1,1):9985	'0:2973,1:7104'	(0,0):3053,(0,1):18,(1,0):167,(1,1):7919	'0:3972,1:4132'
chr22:50686319:50686574:-@chr22:50686121:50686205:-@chr22:50685304:50685395:-	ENSG00000100429,ENSG00000188130	HDAC10,MAPK12	-0.3	16.23	0.33	0.2	0.47	0.63	0.5	0.75	(0,0):549,(0,1):12,(1,0):19,(1,1):24	'0:29,1:26'	(0,0):875,(0,1):12,(1,0):59,(1,1):27	'0:75,1:23'
chr22:31998593:31998771:+@chr22:31999730:31999805:+@chr22:32000295:32000390:+	ENSG00000198089	SFI1	-0.4	60.07	0.52	0.32	0.74	0.92	0.69	0.99	(0,0):266,(0,1):6,(1,0):17,(1,1):2	'0:18,1:7'	(0,0):385,(1,0):35	'0:35'
chr22:24224946:24225056:+@chr22:24225959:24226616:+@chr22:24236959:24237131:+	NA	NA	0.39	30.89	0.42	0.16	0.75	0.03	0.02	0.05	(0,0):21097,(0,1):2,(1,0):27,(1,1):1	'0:28,1:2'	(0,0):39618,(1,0):26,(1,1):40	'0:29,1:37'
chr22:24032423:24032543:-@chr22:24029018:24029182:-@chr22:24025912:24026054:-	ENSG00000228315	GUSBP11	-0.43	24.14	0.28	0.13	0.49	0.71	0.47	0.92	(0,0):645,(0,1):7,(1,0):14	'0:14,1:7'	(0,0):523,(0,1):2,(1,0):36	'0:36,1:2'
chr22:20748405:20748952:+@chr22:20754922:20755048:+@chr22:20759667:20762753:+	NA	NA	0.22	32.28	0.46	0.35	0.58	0.24	0.16	0.32	(0,0):918,(0,1):6,(1,0):48,(1,1):2479	'0:1125,1:1408'	(0,0):1544,(0,1):13,(1,0):31,(1,1):3069	'0:1000,1:2113'
chr22:40820210:40820385:-@chr22:40819540:40819689:-@chr22:40816851:40817104:-	ENSG00000196588	MKL1	-0.22	12123.5	0.65	0.57	0.72	0.87	0.8	0.93	(0,0):548,(0,1):36,(1,0):175,(1,1):7	'0:176,1:42'	(0,0):381,(0,1):11,(1,0):182,(1,1):7	'0:189,1:11'
chr22:20043466:20043536:+@chr22:20050861:20050965:+@chr22:20052065:20053447:+	ENSG00000183597	C22orf25	0.49	397399	0.85	0.69	0.96	0.36	0.21	0.52	(0,0):523,(0,1):1,(1,0):36,(1,1):282	'0:293,1:26'	(0,0):811,(0,1):6,(1,0):19,(1,1):479	'0:177,1:327'
chr22:22336811:22337147:-@chr22:22330277:22330559:-@chr22:22330012:22330179:-	ENSG00000100038	TOP3B	-0.43	244.25	0.13	0.08	0.2	0.56	0.34	0.85	(0,0):1312,(0,1):31,(1,0):16,(1,1):18	'0:17,1:48'	(0,0):1062,(0,1):3,(1,0):20,(1,1):12	'0:23,1:12'
chr22:42084798:42084913:-@chr22:42078360:42078591:-@chr22:42076248:42076368:-	ENSG00000100138	NHP2L1	0.23	23584.6	0.37	0.27	0.48	0.14	0.1	0.19	(0,0):1486,(0,1):21,(1,0):158	'0:158,1:21'	(0,0):2074,(0,1):43,(1,0):89	'0:89,1:43'
chr22:44224940:44225078:-@chr22:44223394:44223520:-@chr22:44220387:44221993:-	NA	NA	0.41	1000000000000	0.95	0.89	0.99	0.54	0.43	0.66	(0,0):547,(0,1):4,(1,0):169,(1,1):985	'0:1077,1:81'	(0,0):2186,(0,1):4,(1,0):78,(1,1):1544	'0:1028,1:598'
chr22:24942882:24942973:-@chr22:24939810:24939922:-@chr22:24938389:24939065:-	ENSG00000138867	GUCD1	-0.22	353.52	0.73	0.65	0.81	0.95	0.88	0.99	(0,0):1163,(0,1):24,(1,0):167,(1,1):428	'0:504,1:115'	(0,0):1375,(0,1):3,(1,0):216,(1,1):600	'0:757,1:62'
chr22:46751341:46751485:+@chr22:46751887:46751969:+@chr22:46752739:46753237:+	ENSG00000100416	TRMU	-0.31	1000000000000	0.61	0.56	0.66	0.92	0.88	0.95	(0,0):1223,(0,1):128,(1,0):336,(1,1):456	'0:600,1:320'	(0,0):1225,(0,1):14,(1,0):298,(1,1):378	'0:663,1:27'
chr2:86684106:86684194:+@chr2:86687902:86687954:+@chr2:86691176:86691339:+	ENSG00000115548	KDM3A	0.22	1000000000000	0.24	0.17	0.33	0.02	0	0.06	(0,0):877,(0,1):36,(1,0):25	'0:25,1:36'	(0,0):1390,(0,1):34	'0:0,1:34'
chr2:39745724:39745851:+@chr2:39815589:39815707:+@chr2:39826506:39828484:+	ENSG00000231312	AC007246.3	0.52	1000000000000	0.59	0.47	0.73	0.07	0.02	0.15	(0,0):823,(0,1):15,(1,0):36,(1,1):320	'0:231,1:140'	(0,0):178,(0,1):30,(1,0):3,(1,1):229	'0:25,1:237'
chr2:27716256:27716345:-@chr2:27715533:27715657:-@chr2:27714750:27715345:-	ENSG00000115226	FNDC4	-0.21	657182	0.76	0.68	0.83	0.97	0.92	0.99	(0,0):180,(0,1):24,(1,0):187,(1,1):302	'0:420,1:93'	(0,0):356,(0,1):2,(1,0):235,(1,1):379	'0:606,1:10'
chr2:71357310:71357394:-@chr2:71356847:71356947:-@chr2:71351336:71351673:-	NA	NA	0.26	66795.3	0.47	0.36	0.59	0.21	0.16	0.27	(0,0):572,(0,1):23,(1,0):54,(1,1):40	'0:71,1:46'	(0,0):508,(0,1):74,(1,0):44,(1,1):49	'0:57,1:110'
chr2:198285152:198285266:-@chr2:198283620:198283675:-@chr2:198283233:198283312:-	ENSG00000115524	SF3B1	0.28	3.34398e+06	0.29	0.17	0.44	0.01	0	0.05	(0,0):3079,(0,1):15,(1,0):27	'0:27,1:15'	(0,0):3637,(0,1):20	'0:0,1:20'
chr2:677289:677439:-@chr2:675758:676238:-@chr2:675510:675630:-	ENSG00000151353	TMEM18	-0.21	63	0.23	0.17	0.3	0.44	0.35	0.54	(0,0):386,(0,1):30,(1,0):177	'0:177,1:30'	(0,0):608,(0,1):28,(1,0):421	'0:421,1:28'
chr2:191125882:191125960:-@chr2:191125126:191125237:-@chr2:191116888:191117033:-	ENSG00000198130	HIBCH	0.34	10.07	0.36	0.12	0.72	0.02	0	0.05	(0,0):292,(0,1):2,(1,0):4	'0:4,1:2'	(0,0):714,(0,1):28,(1,0):3	'0:3,1:28'
chr2:3581703:3581845:-@chr2:3580698:3580780:-@chr2:3579574:3579900:-	ENSG00000242282,ENSG00000255767	AC108488.4,RP13-512J5.1	-0.29	93.25	0.02	0	0.07	0.31	0.14	0.52	(0,0):240,(0,1):31,(1,0):1,(1,1):32	'0:1,1:63'	(0,0):272,(0,1):8,(1,0):5,(1,1):5	'0:5,1:13'
chr2:39222264:39222528:-@chr2:39216411:39216455:-@chr2:39214614:39214732:-	ENSG00000115904	SOS1	0.2	36.31	0.61	0.53	0.69	0.41	0.32	0.49	(0,0):1099,(0,1):44,(1,0):105,(1,1):29	'0:126,1:52'	(0,0):1920,(0,1):59,(1,0):62,(1,1):29	'0:71,1:79'
chr2:175957789:175957995:-@chr2:175957271:175957344:-@chr2:175945388:175945493:-	ENSG00000115966	ATF2	0.3	1000000000000	0.43	0.37	0.5	0.13	0.08	0.19	(0,0):1517,(0,1):77,(1,0):126,(1,1):8	'0:128,1:83'	(0,0):1516,(0,1):67,(1,0):21,(1,1):8	'0:22,1:74'
chr2:20166485:20166670:-@chr2:20160315:20160375:-@chr2:20153595:20153739:-	ENSG00000118965	WDR35	-0.27	1000000000000	0.65	0.59	0.7	0.92	0.88	0.95	(0,0):1356,(0,1):74,(1,0):242	'0:242,1:74'	(0,0):1591,(0,1):17,(1,0):360	'0:360,1:17'
chr2:114195268:114195599:+@chr2:114196597:114196694:+@chr2:114198928:114199014:+	ENSG00000136682	CBWD2	0.29	1000000000000	0.64	0.58	0.7	0.35	0.3	0.4	(0,0):948,(0,1):76,(1,0):262,(1,1):17	'0:275,1:80'	(0,0):956,(0,1):123,(1,0):128,(1,1):26	'0:136,1:141'
chr2:106015427:106015575:-@chr2:106013104:106013154:-@chr2:106002818:106002997:-	ENSG00000115641	FHL2	0.51	13.96	0.84	0.54	1	0.33	0.14	0.6	(0,0):2102,(1,0):5	'0:5'	(0,0):569,(0,1):8,(1,0):6,(1,1):3	'0:9,1:8'
chr2:48541795:48541953:+@chr2:48555700:48555841:+@chr2:48573340:48573890:+	ENSG00000170802	FOXN2	0.31	1000000000000	0.38	0.33	0.45	0.07	0.04	0.1	(0,0):680,(0,1):75,(1,0):130,(1,1):439	'0:315,1:329'	(0,0):215,(0,1):108,(1,0):17,(1,1):262	'0:37,1:350'
chr2:27805893:27806009:+@chr2:27806525:27806583:+@chr2:27820934:27821121:+	NA	NA	0.29	73730.4	0.73	0.62	0.83	0.44	0.37	0.51	(0,0):1163,(0,1):17,(1,0):87	'0:87,1:17'	(0,0):1717,(0,1):73,(1,0):112,(1,1):8	'0:115,1:78'
chr2:220422545:220422832:-@chr2:220422065:220422340:-@chr2:220421176:220421445:-	ENSG00000124006	OBSL1	-0.43	1000000000000	0.22	0.15	0.3	0.65	0.55	0.73	(0,0):487,(0,1):44,(1,0):32,(1,1):20	'0:37,1:59'	(0,0):942,(0,1):27,(1,0):118,(1,1):17	'0:129,1:33'
chr2:58275962:58276102:+@chr2:58285487:58285623:+@chr2:58311224:58311273:+	ENSG00000028116	VRK2	0.46	17.66	0.53	0.2	0.86	0.07	0.02	0.17	(0,0):463,(0,1):1,(1,0):13	'0:13,1:1'	(0,0):565,(0,1):6,(1,0):5	'0:5,1:6'
chr2:29052014:29052185:+@chr2:29063038:29063335:+@chr2:29072716:29073475:+	ENSG00000163806	SPDYA	0.89	1000000000000	0.91	0.84	0.97	0.02	0	0.08	(0,0):860,(0,1):4,(1,0):251,(1,1):376	'0:605,1:26'	(0,0):417,(1,1):119	'0:5,1:114'
chr2:216930035:216930200:-@chr2:216923618:216923699:-@chr2:216916172:216916268:-	ENSG00000115425	PECR	-0.29	200.65	0.69	0.51	0.85	0.98	0.95	1	(0,0):281,(0,1):5,(1,0):33,(1,1):2	'0:34,1:6'	(0,0):585,(1,0):167	'0:167'
chr2:178990711:178990911:+@chr2:178998588:178998627:+@chr2:179001190:179001531:+	ENSG00000155636	RBM45	-0.48	14.58	0.25	0.06	0.5	0.73	0.48	0.91	(0,0):761,(0,1):7,(1,0):2,(1,1):8	'0:5,1:12'	(0,0):1062,(0,1):2,(1,0):8,(1,1):1	'0:9,1:2'
chr2:111881310:111881446:+@chr2:111907621:111907724:+@chr2:111921710:111926022:+	ENSG00000153094	BCL2L11	0.32	2.67291e+11	0.97	0.91	0.99	0.65	0.55	0.78	(0,0):2702,(0,1):1,(1,0):342,(1,1):10994	'0:11144,1:193'	(0,0):3123,(0,1):1,(1,0):141,(1,1):8576	'0:6245,1:2473'
chr2:33540211:33540336:+@chr2:33567905:33568030:+@chr2:33572434:33572577:+	ENSG00000049323	LTBP1	-0.37	272.18	0.43	0.29	0.58	0.8	0.69	0.9	(0,0):497,(0,1):15,(1,0):46	'0:46,1:15'	(0,0):615,(0,1):8,(1,0):139	'0:139,1:8'
chr2:86667770:86668085:+@chr2:86668395:86668567:+@chr2:86669141:86669356:+	ENSG00000115548	KDM3A	-0.45	1.39536e+08	0.49	0.31	0.66	0.94	0.84	1	(0,0):437,(0,1):10,(1,0):23,(1,1):12	'0:27,1:18'	(0,0):421,(1,0):41,(1,1):7	'0:47,1:1'
chr2:3405548:3405664:+@chr2:3425471:3425557:+@chr2:3425652:3425765:+	ENSG00000171853	TRAPPC12	0.22	133.74	0.24	0.11	0.42	0.02	0	0.06	(0,0):445,(0,1):8,(1,0):8	'0:8,1:8'	(0,0):343,(0,1):12	'0:0,1:12'
chr2:99790378:99790479:-@chr2:99789877:99789965:-@chr2:99787973:99788109:-	ENSG00000158411	MITD1	0.23	414.77	0.33	0.23	0.45	0.1	0.06	0.16	(0,0):1278,(0,1):23,(1,0):41	'0:41,1:23'	(0,0):1377,(0,1):39,(1,0):15	'0:15,1:39'
chr2:198669426:198670063:+@chr2:198866676:198866732:+@chr2:198948482:198950956:+	ENSG00000115896	PLCL1	0.34	23.45	0.43	0.23	0.65	0.09	0.02	0.2	(0,0):308,(0,1):9,(1,0):13,(1,1):535	'0:216,1:341'	(0,0):155,(0,1):16,(1,0):2,(1,1):666	'0:57,1:627'
chr2:74776496:74776710:-@chr2:74763836:74764055:-@chr2:74763418:74763598:-	ENSG00000115318	LOXL3	-0.5	658.8	0.16	0.07	0.25	0.66	0.48	0.83	(0,0):783,(0,1):20,(1,0):11	'0:11,1:20'	(0,0):173,(0,1):6,(1,0):37	'0:37,1:6'
chr2:238977938:238978118:+@chr2:238982424:238982488:+@chr2:238990350:238990477:+	ENSG00000132330,ENSG00000258984	SCLY,UBE2F	0.22	124167	0.33	0.26	0.42	0.11	0.06	0.18	(0,0):1407,(0,1):59,(1,0):61,(1,1):11	'0:65,1:66'	(0,0):1049,(0,1):62,(1,0):14	'0:14,1:62'
chr2:220423947:220424219:-@chr2:220422906:220423181:-@chr2:220422545:220422832:-	ENSG00000124006	OBSL1	-0.46	1000000000000	0.49	0.43	0.56	0.95	0.92	0.97	(0,0):371,(0,1):82,(1,0):189,(1,1):15	'0:196,1:90'	(0,0):510,(0,1):10,(1,0):469,(1,1):29	'0:496,1:12'
chr2:153497305:153497428:+@chr2:153501948:153502041:+@chr2:153504310:153506348:+	ENSG00000157827	FMNL2	-0.24	1000000000000	0.65	0.59	0.72	0.89	0.86	0.92	(0,0):1751,(0,1):49,(1,0):199,(1,1):3009	'0:2011,1:1246'	(0,0):1667,(0,1):40,(1,0):569,(1,1):4541	'0:4653,1:497'
chr2:122513236:122513529:+@chr2:122514816:122515010:+@chr2:122516286:122516382:+	ENSG00000211460	TSN	0.43	10.87	0.59	0.38	0.79	0.16	0.06	0.38	(0,0):2898,(0,1):2,(1,0):37,(1,1):23	'0:55,1:7'	(0,0):2446,(0,1):3,(1,0):5,(1,1):16	'0:6,1:18'
chr2:113175261:113175491:-@chr2:113174770:113174915:-@chr2:113170008:113170203:-	ENSG00000169629	RGPD8	-0.23	304.53	0.56	0.5	0.63	0.79	0.7	0.86	(0,0):1514,(0,1):64,(1,0):226,(1,1):40	'0:250,1:80'	(0,0):994,(0,1):18,(1,0):168,(1,1):23	'0:185,1:24'
chr2:98088548:98088677:-@chr2:98088032:98088252:-@chr2:98081676:98082014:-	ENSG00000230606	AC159540.1	-0.26	196499	0.12	0.07	0.19	0.38	0.29	0.48	(0,0):460,(0,1):49,(1,0):18,(1,1):4	'0:18,1:53'	(0,0):486,(0,1):43,(1,0):64,(1,1):1	'0:64,1:44'
chr2:219524460:219524523:+@chr2:219525030:219525144:+@chr2:219525662:219526030:+	ENSG00000074582	BCS1L	0.2	12.67	0.5	0.41	0.61	0.3	0.22	0.38	(0,0):3310,(0,1):4,(1,0):129,(1,1):252	'0:241,1:144'	(0,0):2112,(0,1):8,(1,0):65,(1,1):219	'0:125,1:167'
chr2:207460775:207460886:+@chr2:207474634:207474724:+@chr2:207482303:207482679:+	ENSG00000114948	ADAM23	-0.26	81.5	0.58	0.47	0.69	0.84	0.77	0.89	(0,0):736,(0,1):22,(1,0):70,(1,1):62	'0:111,1:43'	(0,0):2052,(0,1):19,(1,0):227,(1,1):158	'0:361,1:43'
chr2:96068448:96068620:+@chr2:96071025:96071150:+@chr2:96071301:96071551:+	NA	NA	-0.2	66688.4	0.18	0.14	0.23	0.38	0.33	0.43	(0,0):547,(0,1):107,(1,0):58,(1,1):45	'0:63,1:147'	(0,0):1336,(0,1):144,(1,0):215,(1,1):58	'0:230,1:187'
chr2:114384817:114384977:+@chr2:114385433:114385587:+@chr2:114386127:114386290:+	ENSG00000144134	RABL2A	0.27	12.86	0.34	0.17	0.55	0.07	0.02	0.17	(0,0):168,(0,1):7,(1,0):11	'0:11,1:7'	(0,0):179,(0,1):15,(1,0):3	'0:3,1:15'
chr2:160284822:160284930:-@chr2:160284452:160284553:-@chr2:160268846:160269056:-	ENSG00000123636	BAZ2B	0.29	13.58	0.93	0.85	0.97	0.64	0.49	0.79	(0,0):343,(0,1):3,(1,0):115,(1,1):1	'0:116,1:3'	(0,0):257,(0,1):10,(1,0):51,(1,1):4	'0:53,1:12'
chr2:219523703:219523853:-@chr2:219523424:219523599:-@chr2:219520873:219521186:-	ENSG00000115568	ZNF142	-0.2	9.33375e+07	0.78	0.7	0.85	0.98	0.94	1	(0,0):693,(0,1):23,(1,0):300,(1,1):108	'0:388,1:43'	(0,0):420,(0,1):1,(1,0):245,(1,1):55	'0:300,1:1'
chr2:122168442:122168545:-@chr2:122166600:122166623:-@chr2:122165047:122165291:-	ENSG00000074054	CLASP1	0.32	1000000000000	0.44	0.36	0.52	0.12	0.07	0.17	(0,0):953,(0,1):68,(1,0):76,(1,1):83	'0:122,1:105'	(0,0):882,(0,1):98,(1,0):17,(1,1):35	'0:20,1:130'
chr2:113410279:113410375:+@chr2:113410466:113410524:+@chr2:113414699:113414818:+	ENSG00000144136	SLC20A1	0.26	1.25404e+09	0.29	0.21	0.38	0.03	0.01	0.1	(0,0):5794,(0,1):35,(1,0):46	'0:46,1:35'	(0,0):4390,(0,1):19,(1,0):1	'0:1,1:19'
chr2:228205008:228205096:+@chr2:228207461:228207535:+@chr2:228211942:228212100:+	ENSG00000168958	MFF	0.46	213.05	0.67	0.43	0.88	0.21	0.13	0.32	(0,0):1211,(0,1):3,(1,0):21	'0:21,1:3'	(0,0):2716,(0,1):22,(1,0):16	'0:16,1:22'
chr2:179341789:179341940:-@chr2:179337756:179337869:-@chr2:179334379:179334512:-	ENSG00000079150	FKBP7	0.36	2.81425e+08	0.44	0.3	0.6	0.08	0.03	0.13	(0,0):539,(0,1):15,(1,0):37	'0:37,1:15'	(0,0):480,(0,1):37,(1,0):9	'0:9,1:37'
chr2:27805893:27806009:+@chr2:27806293:27806583:+@chr2:27820934:27821121:+	NA	NA	0.33	1000000000000	0.39	0.28	0.51	0.06	0.04	0.08	(0,0):1165,(0,1):17,(1,0):85	'0:85,1:17'	(0,0):1793,(0,1):73,(1,0):36,(1,1):8	'0:36,1:81'
chr2:102988413:102988578:+@chr2:102990397:102990453:+@chr2:102992367:102992523:+	ENSG00000115604	IL18R1	0.59	37.01	0.76	0.47	0.94	0.17	0.02	0.59	(0,0):131,(0,1):1,(1,0):9	'0:9,1:1'	(0,0):221,(0,1):3	'0:0,1:3'
chr2:74089330:74089431:+@chr2:74097270:74097479:+@chr2:74100479:74100786:+	ENSG00000124356	STAMBP	0.52	7091.37	0.97	0.93	0.99	0.45	0.23	0.72	(0,0):3764,(0,1):1,(1,0):306,(1,1):23	'0:329,1:1'	(0,0):5905,(0,1):5,(1,0):16,(1,1):5	'0:19,1:7'
chr2:27481029:27481175:-@chr2:27480773:27480926:-@chr2:27480022:27480220:-	ENSG00000115194	SLC30A3	-0.41	4.15896e+07	0.53	0.37	0.68	0.94	0.86	0.98	(0,0):158,(0,1):9,(1,0):33,(1,1):2	'0:35,1:9'	(0,0):311,(0,1):1,(1,0):92,(1,1):2	'0:94,1:1'
chr2:111881627:111881716:+@chr2:111911357:111911481:+@chr2:111921710:111926022:+	ENSG00000153094	BCL2L11	0.22	2429.02	0.67	0.6	0.74	0.45	0.38	0.53	(0,0):2242,(0,1):21,(1,0):274,(1,1):10994	'0:7289,1:4000'	(0,0):2692,(0,1):15,(1,0):129,(1,1):8576	'0:4774,1:3946'
chr2:96068469:96068740:+@chr2:96071025:96071150:+@chr2:96071301:96071551:+	NA	NA	-0.21	148.4	0.29	0.22	0.38	0.5	0.44	0.57	(0,0):618,(0,1):38,(1,0):40,(1,1):61	'0:59,1:80'	(0,0):1423,(0,1):87,(1,0):166,(1,1):77	'0:210,1:120'
chr2:122204913:122205083:-@chr2:122203025:122203072:-@chr2:122187649:122187753:-	ENSG00000074054	CLASP1	0.29	1.08269e+06	0.37	0.27	0.48	0.08	0.03	0.15	(0,0):758,(0,1):30,(1,0):34	'0:34,1:30'	(0,0):690,(0,1):43,(1,0):6	'0:6,1:43'
chr2:219523703:219523853:-@chr2:219523424:219523524:-@chr2:219520873:219521186:-	ENSG00000115568	ZNF142	-0.33	1.02369e+09	0.62	0.52	0.72	0.95	0.87	0.99	(0,0):882,(0,1):23,(1,0):111,(1,1):108	'0:179,1:63'	(0,0):573,(0,1):1,(1,0):92,(1,1):55	'0:146,1:2'
chr2:220081086:220081187:-@chr2:220080719:220080902:-@chr2:220079683:220079804:-	ENSG00000115657,ENSG00000198925	ABCB6,ATG9A	-0.32	24.07	0.61	0.45	0.8	0.93	0.8	1	(0,0):647,(0,1):5,(1,0):105	'0:105,1:5'	(0,0):1117,(1,0):186	'0:186'
chr2:190648995:190649097:-@chr2:190647740:190647849:-@chr2:190647148:190647328:-	ENSG00000128699	ORMDL1	0.38	5.95091e+09	0.58	0.46	0.7	0.2	0.13	0.27	(0,0):1493,(0,1):18,(1,0):88,(1,1):5	'0:92,1:19'	(0,0):1959,(0,1):39,(1,0):31,(1,1):2	'0:31,1:41'
chr2:24787164:24787299:+@chr2:24807345:24807429:+@chr2:24866835:24866991:+	ENSG00000084676	NCOA1	0.23	13.55	0.96	0.89	1	0.73	0.58	0.87	(0,0):314,(1,0):79	'0:79'	(0,0):206,(0,1):7,(1,0):51	'0:51,1:7'
chr2:27885046:27885148:-@chr2:27883851:27884468:-@chr2:27880212:27880536:-	ENSG00000119760	SUPT7L	-0.28	1000000000000	0.7	0.63	0.76	0.98	0.95	1	(0,0):2568,(0,1):23,(1,0):1340,(1,1):233	'0:1507,1:89'	(0,0):2305,(1,0):1120,(1,1):159	'0:1278,1:1'
chr2:64800080:64800202:+@chr2:64806620:64808407:+@chr2:64812556:64812679:+	ENSG00000119844	AFTPH	-0.57	81.43	0.06	0.03	0.13	0.63	0.24	0.98	(0,0):990,(0,1):9,(1,0):60	'0:60,1:9'	(0,0):775,(0,1):1,(1,0):113	'0:113,1:1'
chr2:229966:230044:-@chr2:224864:224920:-@chr2:218136:219001:-	ENSG00000035115	SH3YL1	0.59	1000000000000	0.76	0.65	0.86	0.17	0.11	0.24	(0,0):566,(0,1):11,(1,0):85,(1,1):613	'0:553,1:156'	(0,0):590,(0,1):53,(1,0):23,(1,1):740	'0:154,1:662'
chr6:90142897:90143094:+@chr6:90276553:90276815:+@chr6:90305635:90305733:+	ENSG00000135299	ANKRD6	-0.3	1.03856e+08	0.66	0.54	0.77	0.96	0.89	1	(0,0):763,(0,1):10,(1,0):170,(1,1):6	'0:175,1:11'	(0,0):450,(1,0):235,(1,1):5	'0:239,1:1'
chr6:44191296:44191378:+@chr6:44193798:44193904:+@chr6:44195000:44195079:+	ENSG00000112759	SLC29A1	-0.54	13.43	0.05	0.02	0.17	0.59	0.23	0.91	(0,0):212,(0,1):6,(1,0):14	'0:14,1:6'	(0,0):499,(1,0):21	'0:21'
chr6:30658619:30658906:-@chr6:30657053:30657229:-@chr6:30655824:30656719:-	ENSG00000137404	NRM	0.21	258979	0.83	0.76	0.89	0.62	0.56	0.68	(0,0):926,(0,1):14,(1,0):203,(1,1):677	'0:735,1:159'	(0,0):1472,(0,1):49,(1,0):308,(1,1):1669	'0:1306,1:720'
chr6:146273485:146273614:-@chr6:146272927:146273059:-@chr6:146271400:146271618:-	ENSG00000146414	SHPRH	0.22	1000000000000	0.25	0.2	0.31	0.03	0.02	0.05	(0,0):880,(0,1):76,(1,0):71,(1,1):4	'0:72,1:79'	(0,0):1022,(0,1):130,(1,0):12,(1,1):13	'0:12,1:143'
chr6:158919701:158919844:+@chr6:158922710:158925210:+@chr6:158927610:158932856:+	ENSG00000130338	TULP4	0.24	1000000000000	0.77	0.73	0.81	0.53	0.49	0.56	(0,0):477,(0,1):17,(1,0):1456,(1,1):3622	'0:4184,1:911'	(0,0):661,(0,1):16,(1,0):1134,(1,1):4287	'0:3392,1:2045'
chr6:31730197:31730347:+@chr6:31730567:31730945:+@chr6:31731192:31731332:+	ENSG00000255152,ENSG00000204410	MSH5-SAPCD1,MSH5	-0.54	41.42	0.31	0.14	0.55	0.85	0.62	0.97	(0,0):320,(0,1):3,(1,0):13	'0:13,1:3'	(0,0):706,(1,0):65	'0:65'
chr6:28303607:28303911:-@chr6:28297080:28297491:-@chr6:28295160:28295310:-	ENSG00000235109	ZNF323	0.36	47.28	0.94	0.84	0.99	0.58	0.34	0.81	(0,0):326,(1,0):77	'0:77'	(0,0):129,(0,1):4,(1,0):20	'0:20,1:4'
chr6:33048457:33048555:-@chr6:33041248:33041549:-@chr6:33037418:33037663:-	NA	NA	-0.2	11.63	0.75	0.64	0.86	0.95	0.88	0.99	(0,0):655,(0,1):9,(1,0):231,(1,1):16	'0:244,1:12'	(0,0):1151,(0,1):2,(1,0):469,(1,1):29	'0:498,1:2'
chr6:83777385:83777498:+@chr6:83806450:83806542:+@chr6:83806644:83806834:+	ENSG00000083097	DOPEY1	0.28	61.14	0.9	0.78	0.97	0.62	0.5	0.74	(0,0):571,(0,1):2,(1,0):75	'0:75,1:2'	(0,0):352,(0,1):18,(1,0):79,(1,1):4	'0:81,1:20'
chr6:16486203:16486340:-@chr6:16326625:16328701:-@chr6:16299343:16307090:-	ENSG00000124788	ATXN1	0.37	1000000000000	0.93	0.84	0.99	0.56	0.5	0.64	(0,0):538,(1,0):324,(1,1):1194	'0:1391,1:127'	(0,0):424,(0,1):1,(1,0):276,(1,1):1789	'0:1155,1:911'
chr6:170033043:170033164:-@chr6:170013655:170013752:-@chr6:170002315:170002417:-	ENSG00000184465	WDR27	0.56	130.6	0.62	0.24	0.98	0.06	0.01	0.16	(0,0):1475,(1,0):4	'0:4'	(0,0):824,(0,1):9,(1,0):2	'0:2,1:9'
chr6:71191704:71191857:+@chr6:71195870:71195947:+@chr6:71200737:71200786:+	ENSG00000082269	FAM135A	-0.41	20.61	0.44	0.24	0.69	0.85	0.63	0.99	(0,0):558,(0,1):5,(1,0):21	'0:21,1:5'	(0,0):927,(1,0):41	'0:41'
chr6:26368218:26368278:+@chr6:26368411:26368495:+@chr6:26368793:26369140:+	ENSG00000186470	BTN3A2	-0.31	449.92	0.12	0.04	0.22	0.43	0.31	0.55	(0,0):234,(0,1):14,(1,0):5,(1,1):28	'0:9,1:38'	(0,0):431,(0,1):20,(1,0):38,(1,1):36	'0:48,1:46'
chr6:56857176:56857353:+@chr6:56879260:56879323:+@chr6:56879931:56880151:+	ENSG00000151917	BEND6	0.39	44.8	0.49	0.33	0.65	0.1	0.02	0.24	(0,0):370,(0,1):15,(1,0):22	'0:22,1:15'	(0,0):243,(0,1):16,(1,0):2,(1,1):5	'0:2,1:21'
chr6:116892583:116892818:+@chr6:116894021:116894148:+@chr6:116895221:116895334:+	ENSG00000111832	RWDD1	0.23	281	0.49	0.4	0.59	0.26	0.2	0.33	(0,0):924,(0,1):34,(1,0):96,(1,1):11	'0:104,1:37'	(0,0):1033,(0,1):56,(1,0):65,(1,1):28	'0:73,1:76'
chr6:32904949:32905233:-@chr6:32903313:32903429:-@chr6:32902406:32902764:-	ENSG00000242574	HLA-DMB	-0.35	13.93	0.1	0.01	0.26	0.45	0.29	0.61	(0,0):262,(0,1):7,(1,1):10	'0:1,1:16'	(0,0):469,(0,1):8,(1,0):19,(1,1):33	'0:26,1:34'
chr6:41046768:41046903:+@chr6:41048550:41048636:+@chr6:41051785:41051931:+	ENSG00000001167	NFYA	-0.22	22.95	0.12	0.06	0.19	0.34	0.24	0.46	(0,0):395,(0,1):36,(1,0):12	'0:12,1:36'	(0,0):820,(0,1):29,(1,0):39	'0:39,1:29'
chr6:111136212:111136412:-@chr6:111095079:111095140:-@chr6:111067329:111067404:-	ENSG00000155111	CDK19	0.45	3393.79	0.52	0.3	0.78	0.07	0.02	0.15	(0,0):559,(0,1):6,(1,0):12	'0:12,1:6'	(0,0):1268,(0,1):22,(1,0):3,(1,1):3	'0:4,1:24'
chr6:127774992:127775246:-@chr6:127772427:127772462:-@chr6:127771135:127771497:-	ENSG00000189367,ENSG00000255330,ENSG00000214338	KIAA0408,SOGA3	0.33	1000000000000	0.36	0.31	0.4	0.03	0.01	0.06	(0,0):420,(0,1):228,(1,0):163,(1,1):157	'0:203,1:345'	(0,0):278,(0,1):160,(1,0):6,(1,1):83	'0:9,1:240'
chr6:144281606:144281679:-@chr6:144269122:144269597:-@chr6:144261437:144263800:-	ENSG00000118495	PLAGL1	-0.2	149123	0.51	0.46	0.56	0.71	0.64	0.78	(0,0):855,(0,1):42,(1,0):409,(1,1):3089	'0:1946,1:1594'	(0,0):927,(0,1):23,(1,0):380,(1,1):1959	'0:1743,1:619'
chr6:30525927:30525989:+@chr6:30529105:30529285:+@chr6:30529611:30529901:+	ENSG00000204576	PRR3	0.31	1691.94	0.93	0.84	0.98	0.62	0.49	0.77	(0,0):1232,(0,1):3,(1,0):224,(1,1):24	'0:246,1:5'	(0,0):1384,(0,1):9,(1,0):84,(1,1):23	'0:100,1:16'
chr6:110499801:110499945:-@chr6:110481838:110481935:-@chr6:110448672:110448832:-	ENSG00000112290	WASF1	-0.25	16.34	0.41	0.32	0.52	0.66	0.56	0.77	(0,0):1358,(0,1):37,(1,0):66	'0:66,1:37'	(0,0):1435,(0,1):20,(1,0):102	'0:102,1:20'
chr6:111631056:111631302:-@chr6:111629217:111629448:-@chr6:111628564:111628773:-	ENSG00000009413	REV3L	0.26	1000000000000	0.27	0.25	0.29	0.01	0	0.02	(0,0):1789,(0,1):533,(1,0):570,(1,1):43	'0:584,1:562'	(0,0):427,(0,1):120,(1,0):1,(1,1):13	'0:1,1:133'
chr6:41037815:41037873:-@chr6:41036580:41036692:-@chr6:41034531:41035176:-	ENSG00000124596	OARD1	-0.38	1000000000000	0.58	0.5	0.66	0.96	0.92	0.98	(0,0):393,(0,1):34,(1,0):157,(1,1):520	'0:460,1:251'	(0,0):665,(0,1):5,(1,0):370,(1,1):709	'0:1060,1:24'
chr6:125574863:125574901:+@chr6:125578244:125578304:+@chr6:125583980:125584644:+	ENSG00000111907	TPD52L1	-0.23	53.79	0.41	0.33	0.51	0.64	0.55	0.74	(0,0):871,(0,1):6,(1,0):76,(1,1):1028	'0:455,1:655'	(0,0):2019,(0,1):10,(1,0):162,(1,1):1420	'0:983,1:609'
chr6:30657824:30658020:-@chr6:30657053:30657247:-@chr6:30655824:30656719:-	ENSG00000137404	NRM	0.2	198.73	0.82	0.73	0.9	0.62	0.56	0.68	(0,0):667,(0,1):10,(1,0):205,(1,1):677	'0:758,1:134'	(0,0):1317,(0,1):32,(1,0):327,(1,1):1669	'0:1416,1:612'
chr6:130370427:130370538:+@chr6:130370901:130370975:+@chr6:130372394:130372553:+	ENSG00000198945,ENSG00000260527	L3MBTL3,RP11-73O6.4	-0.26	127.52	0.11	0.05	0.21	0.37	0.27	0.49	(0,0):436,(0,1):23,(1,0):6	'0:6,1:23'	(0,0):774,(0,1):27,(1,0):40	'0:40,1:27'
chr6:119282926:119283128:-@chr6:119281934:119282028:-@chr6:119280996:119281349:-	ENSG00000111879	FAM184A	0.28	1000000000000	0.36	0.3	0.42	0.08	0.05	0.11	(0,0):426,(0,1):98,(1,0):106,(1,1):85	'0:120,1:169'	(0,0):785,(0,1):181,(1,0):22,(1,1):49	'0:25,1:227'
chr6:42016239:42016610:-@chr6:41997747:41997928:-@chr6:41908108:41908323:-	ENSG00000112576	CCND3	-0.31	26.75	0.06	0.02	0.14	0.37	0.19	0.57	(0,0):1179,(0,1):23,(1,0):3,(1,1):28	'0:4,1:50'	(0,0):1058,(0,1):6,(1,0):9,(1,1):16	'0:15,1:16'
chr6:32121229:32121413:+@chr6:32121776:32122181:+@chr6:32122364:32122554:+	ENSG00000221988	PPT2	-0.29	1000000000000	0.56	0.47	0.64	0.85	0.79	0.92	(0,0):698,(0,1):37,(1,0):304,(1,1):1	'0:304,1:38'	(0,0):601,(0,1):13,(1,0):516,(1,1):5	'0:520,1:14'
chr6:46702917:46703151:-@chr6:46690520:46690662:-@chr6:46684712:46684833:-	ENSG00000146070	PLA2G7	-0.47	97.49	0.22	0.08	0.44	0.69	0.48	0.86	(0,0):42,(0,1):6,(1,0):4,(1,1):1	'0:4,1:7'	(0,0):140,(0,1):4,(1,0):28,(1,1):1	'0:29,1:4'
chr6:138768138:138768330:-@chr6:138763120:138763251:-@chr6:138751530:138754817:-	ENSG00000135540	NHSL1	0.2	1.43335e+08	0.84	0.8	0.88	0.64	0.58	0.7	(0,0):634,(0,1):30,(1,0):293,(1,1):2154	'0:2104,1:373'	(0,0):859,(0,1):66,(1,0):191,(1,1):2141	'0:1541,1:857'
chr6:30524486:30525227:+@chr6:30529105:30529285:+@chr6:30529611:30529901:+	NA	NA	0.42	1000000000000	0.81	0.76	0.86	0.39	0.33	0.46	(0,0):1491,(0,1):42,(1,0):321,(1,1):406	'0:682,1:87'	(0,0):1550,(0,1):118,(1,0):118,(1,1):248	'0:212,1:272'
chr6:13925098:13925254:+@chr6:13974441:13974595:+@chr6:13977140:13980240:+	ENSG00000180537	RNF182	0.2	30764	0.93	0.88	0.97	0.73	0.65	0.81	(0,0):120,(0,1):4,(1,0):125,(1,1):1101	'0:1180,1:50'	(0,0):228,(0,1):20,(1,0):130,(1,1):1904	'0:1443,1:611'
chr6:119256056:119256327:-@chr6:119253772:119253905:-@chr6:119252585:119252903:-	ENSG00000111877	MCM9	-0.21	19.6	0.53	0.45	0.61	0.74	0.64	0.84	(0,0):190,(0,1):50,(1,0):108,(1,1):72	'0:148,1:82'	(0,0):109,(0,1):18,(1,0):91,(1,1):33	'0:121,1:21'
chr6:32121229:32121413:+@chr6:32121973:32122181:+@chr6:32122364:32122554:+	ENSG00000221988	PPT2	-0.29	8.41026e+09	0.58	0.5	0.67	0.87	0.8	0.93	(0,0):812,(0,1):37,(1,0):190,(1,1):1	'0:191,1:37'	(0,0):792,(0,1):13,(1,0):325,(1,1):5	'0:330,1:13'
chr7:156685622:156685902:-@chr7:156626433:156626486:-@chr7:156619299:156619438:-	ENSG00000105983	LMBR1	0.37	21.84	0.48	0.25	0.76	0.11	0.04	0.21	(0,0):1227,(0,1):2,(1,0):11,(1,1):44	'0:33,1:24'	(0,0):2193,(0,1):10,(1,0):4,(1,1):69	'0:9,1:74'
chr7:74982816:74982902:-@chr7:74982537:74982649:-@chr7:74981057:74981240:-	ENSG00000174368	PMS2P2	0.28	36.5	0.91	0.81	0.97	0.63	0.48	0.78	(0,0):194,(0,1):3,(1,0):147,(1,1):1	'0:148,1:3'	(0,0):158,(0,1):11,(1,0):69,(1,1):1	'0:70,1:11'
chr7:100464950:100465228:+@chr7:100465533:100465610:+@chr7:100465730:100465855:+	ENSG00000087077	TRIP6	-0.26	7.87495e+06	0.69	0.62	0.75	0.95	0.88	0.99	(0,0):2073,(0,1):43,(1,0):184,(1,1):41	'0:216,1:52'	(0,0):2276,(0,1):2,(1,0):136,(1,1):43	'0:179,1:2'
chr7:23571408:23571656:-@chr7:23561740:23562051:-@chr7:23561326:23561459:-	ENSG00000164548	TRA2A	0.31	1000000000000	0.61	0.57	0.64	0.3	0.27	0.33	(0,0):10617,(0,1):229,(1,0):1910,(1,1):67	'0:1958,1:248'	(0,0):9187,(0,1):263,(1,0):568,(1,1):43	'0:582,1:292'
chr7:72425164:72425302:-@chr7:72422691:72422834:-@chr7:72420597:72420735:-	ENSG00000106133	NSUN5P2	0.52	85	0.6	0.26	0.9	0.08	0.03	0.16	(0,0):1508,(0,1):1,(1,0):8	'0:8,1:1'	(0,0):2594,(0,1):13,(1,0):4	'0:4,1:13'
chr7:75042067:75042210:+@chr7:75043918:75044076:+@chr7:75044163:75044301:+	ENSG00000223705	NSUN5P1	-0.47	670.71	0.22	0.1	0.37	0.69	0.48	0.86	(0,0):2816,(0,1):13,(1,0):15	'0:15,1:13'	(0,0):5952,(0,1):4,(1,0):41	'0:41,1:4'
chr7:64275296:64275422:+@chr7:64275954:64276031:+@chr7:64291829:64294059:+	NA	NA	0.27	60.89	0.57	0.44	0.71	0.3	0.24	0.36	(0,0):501,(0,1):9,(1,0):61,(1,1):2188	'0:1219,1:1039'	(0,0):1041,(0,1):38,(1,0):68,(1,1):4579	'0:1752,1:2933'
chr7:150831487:150831655:+@chr7:150837066:150837203:+@chr7:150838985:150839139:+	ENSG00000133612	AGAP3	-0.25	262.41	0.28	0.22	0.34	0.53	0.42	0.63	(0,0):3380,(0,1):68,(1,0):82,(1,1):2	'0:83,1:69'	(0,0):5130,(0,1):27,(1,0):94	'0:94,1:27'
chr7:5401528:5401664:-@chr7:5401225:5401353:-@chr7:5399029:5399200:-	ENSG00000182095	TNRC18	-0.22	1000000000000	0.69	0.61	0.76	0.91	0.87	0.94	(0,0):717,(0,1):42,(1,0):299	'0:299,1:42'	(0,0):972,(0,1):16,(1,0):547,(1,1):1	'0:548,1:16'
chr7:128041069:128041170:-@chr7:128040886:128040945:-@chr7:128040387:128040593:-	ENSG00000106348	IMPDH1	-0.56	439337	0.32	0.23	0.42	0.88	0.72	0.98	(0,0):2376,(0,1):39,(1,0):40,(1,1):19	'0:53,1:45'	(0,0):2412,(0,1):1,(1,0):36,(1,1):15	'0:46,1:6'
chr7:91974292:91974380:+@chr7:91977261:91977330:+@chr7:91980264:91980408:+	ENSG00000001629	ANKIB1	0.43	3.92262e+07	0.46	0.27	0.66	0.03	0.01	0.07	(0,0):1131,(0,1):6,(1,0):17	'0:17,1:6'	(0,0):1419,(0,1):21,(1,0):1	'0:1,1:21'
chr7:23571408:23571656:-@chr7:23561751:23562051:-@chr7:23561326:23561459:-	ENSG00000164548	TRA2A	0.29	1000000000000	0.57	0.54	0.61	0.28	0.25	0.31	(0,0):10909,(0,1):229,(1,0):1618,(1,1):67	'0:1658,1:256'	(0,0):9264,(0,1):263,(1,0):491,(1,1):43	'0:503,1:294'
chr7:72992303:72992677:-@chr7:72990871:72991031:-@chr7:72988713:72988843:-	ENSG00000106638	TBL2	-0.48	20.67	0.37	0.21	0.59	0.85	0.57	0.99	(0,0):825,(0,1):7,(1,0):10,(1,1):11	'0:13,1:15'	(0,0):1203,(1,0):10,(1,1):2	'0:12'
chr7:65439282:65439428:-@chr7:65435269:65435353:-@chr7:65432718:65432894:-	ENSG00000169919	GUSB	-0.26	1000000000000	0.65	0.6	0.71	0.91	0.88	0.94	(0,0):1852,(0,1):81,(1,0):351,(1,1):17	'0:361,1:88'	(0,0):2243,(0,1):26,(1,0):612,(1,1):18	'0:629,1:27'
chr7:43679048:43679280:-@chr7:43670783:43671381:-@chr7:43648055:43649240:-	ENSG00000106603	COA1	0.37	1000000000000	0.7	0.65	0.74	0.33	0.3	0.37	(0,0):10644,(0,1):89,(1,0):566,(1,1):631	'0:991,1:295'	(0,0):11832,(0,1):220,(1,0):333,(1,1):916	'0:636,1:833'
chr7:21468295:21468410:+@chr7:21468941:21470461:+@chr7:21516697:21516925:+	ENSG00000105866	SP4	-0.22	12.07	0.74	0.61	0.85	0.96	0.87	1	(0,0):746,(0,1):11,(1,0):1118,(1,1):6	'0:1124,1:11'	(0,0):356,(1,0):939,(1,1):9	'0:948'
chr7:143533733:143533810:-@chr7:143530340:143530976:-@chr7:143509061:143510872:-	ENSG00000253882	RP11-61L23.2	0.38	28	0.78	0.56	0.98	0.4	0.31	0.5	(0,0):98,(1,0):31,(1,1):89	'0:120'	(0,0):380,(0,1):15,(1,0):64,(1,1):309	'0:175,1:213'
chr7:129251555:129251665:+@chr7:129269919:129270009:+@chr7:129297183:129297414:+	ENSG00000106459	NRF1	0.33	1000000000000	0.36	0.25	0.48	0.03	0	0.09	(0,0):1356,(0,1):26,(1,0):31,(1,1):3	'0:32,1:28'	(0,0):1034,(0,1):31,(1,0):1,(1,1):4	'0:1,1:35'
chr7:21468295:21468410:+@chr7:21468907:21470461:+@chr7:21516697:21516925:+	ENSG00000105866	SP4	-0.21	275.37	0.75	0.65	0.85	0.96	0.89	1	(0,0):632,(0,1):11,(1,0):1232,(1,1):6	'0:1236,1:13'	(0,0):296,(1,0):999,(1,1):9	'0:1007,1:1'
chr7:27163079:27163257:+@chr7:27163950:27164229:+@chr7:27167819:27168379:+	ENSG00000253552	HOXA-AS2	0.72	2.87558e+08	0.83	0.66	0.96	0.11	0.01	0.35	(0,0):669,(0,1):2,(1,0):51,(1,1):46	'0:94,1:5'	(0,0):471,(0,1):3,(1,1):12	'0:3,1:12'
chr7:65445211:65445396:-@chr7:65444386:65444528:-@chr7:65441002:65441189:-	ENSG00000169919	GUSB	-0.2	58.05	0.69	0.6	0.76	0.89	0.82	0.95	(0,0):2904,(0,1):26,(1,0):191,(1,1):17	'0:201,1:33'	(0,0):3934,(0,1):6,(1,0):212,(1,1):5	'0:214,1:9'
chr7:100033471:100033687:-@chr7:100033254:100033390:-@chr7:100032905:100033156:-	ENSG00000160813	PPP1R35	-0.26	1000000000000	0.59	0.54	0.64	0.85	0.82	0.88	(0,0):818,(0,1):105,(1,0):371,(1,1):54	'0:390,1:140'	(0,0):1051,(0,1):73,(1,0):928,(1,1):60	'0:970,1:91'
chr7:6475993:6476164:-@chr7:6474393:6474651:-@chr7:6472468:6472590:-	ENSG00000164535	DAGLB	-0.37	1000000000000	0.52	0.44	0.61	0.89	0.8	0.96	(0,0):745,(0,1):33,(1,0):281,(1,1):2	'0:281,1:35'	(0,0):410,(0,1):4,(1,0):291	'0:291,1:4'
chr7:99699503:99699591:+@chr7:99699869:99700016:+@chr7:99700298:99700404:+	ENSG00000221838	AP4M1	-0.58	346.08	0.02	0.01	0.05	0.6	0.24	0.92	(0,0):280,(0,1):15,(1,0):4	'0:4,1:15'	(0,0):263,(1,0):3	'0:3'
chr7:107211590:107211711:+@chr7:107214149:107214266:+@chr7:107215633:107215755:+	ENSG00000105865	DUS4L	-0.25	13	0.71	0.56	0.86	0.96	0.89	0.99	(0,0):636,(0,1):5,(1,0):66	'0:66,1:5'	(0,0):920,(1,0):143	'0:143'
chr7:129710349:129710649:+@chr7:129736761:129736847:+@chr7:129756285:129756506:+	NA	NA	0.27	420.86	0.86	0.78	0.93	0.59	0.5	0.68	(0,0):850,(0,1):8,(1,0):88,(1,1):15	'0:101,1:10'	(0,0):978,(0,1):35,(1,0):79,(1,1):31	'0:91,1:54'
chr7:64275296:64275422:+@chr7:64275950:64276031:+@chr7:64291829:64294059:+	NA	NA	0.31	107728	0.65	0.53	0.78	0.34	0.28	0.42	(0,0):487,(0,1):9,(1,0):75,(1,1):2188	'0:1349,1:923'	(0,0):1027,(0,1):38,(1,0):82,(1,1):4579	'0:1659,1:3040'
chr7:75508317:75508578:+@chr7:75510683:75510804:+@chr7:75511147:75511554:+	ENSG00000005486	RHBDD2	0.2	1000000000000	0.39	0.37	0.42	0.19	0.17	0.21	(0,0):1900,(0,1):637,(1,0):834,(1,1):640	'0:981,1:1130'	(0,0):1414,(0,1):851,(1,0):314,(1,1):460	'0:373,1:1252'
chr7:92132355:92132509:-@chr7:92131204:92131393:-@chr7:92130821:92130987:-	ENSG00000127980	PEX1	-0.28	1000000000000	0.69	0.6	0.78	0.97	0.92	0.99	(0,0):535,(0,1):23,(1,0):226	'0:226,1:23'	(0,0):777,(0,1):1,(1,0):342,(1,1):2	'0:344,1:1'
chr7:64363620:64363797:+@chr7:64377408:64377496:+@chr7:64377959:64378085:+	ENSG00000198039	ZNF273	0.26	52.5	0.59	0.48	0.72	0.33	0.24	0.44	(0,0):199,(0,1):20,(1,0):72	'0:72,1:20'	(0,0):260,(0,1):34,(1,0):41	'0:41,1:34'
chr7:6485584:6485735:-@chr7:6474393:6474651:-@chr7:6472468:6472590:-	ENSG00000164535	DAGLB	-0.36	96.91	0.57	0.42	0.74	0.93	0.8	0.99	(0,0):1556,(0,1):10,(1,0):124	'0:124,1:10'	(0,0):813,(1,0):138	'0:138'
chr7:99820220:99820343:-@chr7:99810646:99810756:-@chr7:99809017:99809617:-	ENSG00000239521,ENSG00000160844	GATS	-0.43	18.47	0.12	0.03	0.33	0.55	0.32	0.79	(0,0):1531,(1,0):2,(1,1):85	'0:12,1:75'	(0,0):3471,(0,1):1,(1,0):17,(1,1):112	'0:84,1:46'
chr7:73151892:73152065:-@chr7:73151259:73151550:-@chr7:73150425:73151021:-	ENSG00000106077	ABHD11	-0.29	1.86216e+09	0.51	0.44	0.57	0.8	0.72	0.88	(0,0):649,(0,1):50,(1,0):223,(1,1):397	'0:442,1:228'	(0,0):859,(0,1):6,(1,0):313,(1,1):528	'0:750,1:97'
chr7:48092297:48092520:+@chr7:48094192:48094203:+@chr7:48099823:48100894:+	ENSG00000164746	C7orf57	-0.36	90.19	0.1	0.02	0.23	0.46	0.3	0.67	(0,0):128,(0,1):24,(1,0):2,(1,1):85	'0:5,1:106'	(0,0):115,(0,1):8,(1,0):8,(1,1):68	'0:44,1:40'
chr7:91874216:91874485:-@chr7:91873316:91873463:-@chr7:91871348:91871451:-	ENSG00000001631	KRIT1	-0.42	1000000000000	0.45	0.34	0.57	0.87	0.8	0.93	(0,0):423,(0,1):25,(1,0):60,(1,1):6	'0:62,1:29'	(0,0):837,(0,1):12,(1,0):258,(1,1):24	'0:279,1:15'
chr7:64838768:64838913:+@chr7:64853719:64853814:+@chr7:64863254:64865998:+	ENSG00000146757	ZNF92	0.24	1000000000000	0.79	0.74	0.84	0.55	0.49	0.6	(0,0):1992,(0,1):45,(1,0):476,(1,1):9891	'0:8272,1:2140'	(0,0):1814,(0,1):97,(1,0):283,(1,1):7828	'0:4816,1:3392'
chr7:99647417:99647464:+@chr7:99649101:99649233:+@chr7:99654534:99655028:+	ENSG00000166529	ZSCAN21	-0.2	408.72	0.35	0.28	0.42	0.55	0.47	0.63	(0,0):832,(0,1):49,(1,0):107,(1,1):281	'0:195,1:242'	(0,0):507,(0,1):47,(1,0):169,(1,1):249	'0:306,1:159'
chr7:23571408:23571656:-@chr7:23561973:23562051:-@chr7:23561326:23561459:-	ENSG00000164548	TRA2A	0.29	1000000000000	0.41	0.37	0.45	0.12	0.09	0.15	(0,0):12226,(0,1):229,(1,0):301,(1,1):67	'0:330,1:267'	(0,0):9686,(0,1):263,(1,0):69,(1,1):43	'0:77,1:298'
chr7:73151892:73152065:-@chr7:73151259:73151440:-@chr7:73150425:73151021:-	ENSG00000106077	ABHD11	-0.32	1000000000000	0.61	0.54	0.68	0.93	0.87	0.97	(0,0):656,(0,1):50,(1,0):216,(1,1):397	'0:466,1:197'	(0,0):850,(0,1):6,(1,0):322,(1,1):528	'0:824,1:32'
chr7:114268595:114268732:+@chr7:114269647:114269697:+@chr7:114269860:114270060:+	ENSG00000128573	FOXP2	0.3	11.22	0.36	0.18	0.55	0.06	0.01	0.16	(0,0):185,(0,1):9,(1,0):8,(1,1):1	'0:8,1:10'	(0,0):189,(0,1):22,(1,0):1	'0:1,1:22'
chr7:66233818:66234012:+@chr7:66235310:66235454:+@chr7:66236870:66237065:+	ENSG00000154710,ENSG00000243335	RABGEF1,KCTD7	0.35	2.25544e+08	0.46	0.34	0.58	0.11	0.05	0.19	(0,0):713,(0,1):19,(1,0):45,(1,1):8	'0:48,1:24'	(0,0):400,(0,1):32,(1,0):11,(1,1):11	'0:14,1:40'
chr7:99158156:99158318:+@chr7:99169311:99169415:+@chr7:99169868:99174076:+	ENSG00000197343	ZNF655	0.23	1000000000000	0.61	0.54	0.67	0.38	0.34	0.42	(0,0):2589,(0,1):52,(1,0):199,(1,1):7355	'0:4389,1:3217'	(0,0):4450,(0,1):157,(1,0):209,(1,1):11189	'0:4520,1:7035'
chr7:91509369:91509427:-@chr7:91506192:91506292:-@chr7:91502021:91504078:-	ENSG00000127989,ENSG00000242870	MTERF,CTB-104F4.2	0.29	1000000000000	0.39	0.33	0.47	0.1	0.06	0.15	(0,0):421,(0,1):66,(1,0):93,(1,1):2221	'0:996,1:1384'	(0,0):495,(0,1):64,(1,0):17,(1,1):1874	'0:232,1:1723'
chr7:99117450:99117532:+@chr7:99117792:99117927:+@chr7:99123436:99124041:+	ENSG00000196652	ZKSCAN5	0.24	874.15	0.81	0.74	0.87	0.57	0.47	0.68	(0,0):770,(0,1):14,(1,0):237,(1,1):473	'0:628,1:96'	(0,0):501,(0,1):23,(1,0):91,(1,1):228	'0:226,1:116'
chr7:99110076:99110214:+@chr7:99117450:99117532:+@chr7:99123436:99124041:+	ENSG00000196652	ZKSCAN5	-0.25	6198.86	0.21	0.16	0.27	0.46	0.37	0.55	(0,0):1254,(0,1):65,(1,0):40,(1,1):473	'0:92,1:486'	(0,0):680,(0,1):54,(1,0):74,(1,1):228	'0:194,1:162'
chr7:102920280:102920913:-@chr7:102918692:102918793:-@chr7:102918061:102918085:-	NA	NA	0.46	118.78	0.69	0.47	0.87	0.23	0.14	0.34	(0,0):328,(0,1):3,(1,0):31,(1,1):104	'0:100,1:38'	(0,0):947,(0,1):12,(1,0):15,(1,1):148	'0:44,1:131'
chr7:86974621:86974831:-@chr7:86974359:86974549:-@chr7:86970839:86971000:-	ENSG00000182165	TP53TG1	0.24	1.9918e+06	0.55	0.45	0.64	0.31	0.26	0.36	(0,0):481,(0,1):27,(1,0):144,(1,1):7	'0:144,1:34'	(0,0):1001,(0,1):129,(1,0):191,(1,1):2	'0:191,1:131'
chr1:162560113:162560301:+@chr1:162562522:162562572:+@chr1:162567582:162567648:+	ENSG00000117143	UAP1	-0.32	5.4563e+09	0.51	0.42	0.6	0.83	0.76	0.89	(0,0):1719,(0,1):43,(1,0):97,(1,1):2	'0:99,1:43'	(0,0):2727,(0,1):18,(1,0):206,(1,1):6	'0:210,1:20'
chr1:21112679:21113124:-@chr1:21106848:21107033:-@chr1:21106305:21106404:-	ENSG00000127483	HP1BP3	0.31	899.52	0.94	0.84	0.99	0.63	0.52	0.74	(0,0):1296,(1,0):90,(1,1):65	'0:153,1:2'	(0,0):1847,(0,1):14,(1,0):85,(1,1):83	'0:141,1:41'
chr1:6885152:6885270:+@chr1:6946300:6946406:+@chr1:6947714:6948261:+	ENSG00000171735	CAMTA1	0.2	34.93	0.34	0.24	0.46	0.14	0.07	0.22	(0,0):1769,(0,1):9,(1,0):40,(1,1):310	'0:145,1:214'	(0,0):2482,(0,1):10,(1,0):15,(1,1):310	'0:65,1:270'
chr1:53387225:53387591:-@chr1:53379567:53379767:-@chr1:53377395:53377462:-	ENSG00000121310	ECHDC2	-0.46	9707.24	0.43	0.29	0.58	0.89	0.72	0.98	(0,0):526,(0,1):13,(1,0):28,(1,1):2	'0:28,1:15'	(0,0):890,(0,1):1,(1,0):35,(1,1):4	'0:37,1:3'
chr1:207646117:207646524:+@chr1:207646890:207647066:+@chr1:207647146:207647230:+	ENSG00000117322	CR2	-0.25	11.58	0.09	0.05	0.14	0.34	0.17	0.52	(0,0):103,(0,1):38,(1,0):11,(1,1):39	'0:13,1:75'	(0,0):87,(0,1):8,(1,0):14,(1,1):19	'0:20,1:21'
chr1:162560113:162560301:+@chr1:162562525:162562572:+@chr1:162567582:162567648:+	ENSG00000117143	UAP1	-0.31	546099	0.28	0.2	0.36	0.59	0.47	0.73	(0,0):1782,(0,1):43,(1,0):34,(1,1):2	'0:34,1:45'	(0,0):2874,(0,1):18,(1,0):59,(1,1):6	'0:61,1:22'
chr1:24738:24891:-@chr1:18268:18369:-@chr1:17915:18061:-	ENSG00000227232	WASH7P	-0.49	3.89339e+11	0.37	0.27	0.47	0.86	0.68	0.97	(0,0):3224,(0,1):29,(1,0):47	'0:47,1:29'	(0,0):6450,(0,1):1,(1,0):36	'0:36,1:1'
chr1:231752390:231752652:+@chr1:231753699:231753805:+@chr1:231829572:231830551:+	ENSG00000270106	NA	0.64	3.97865e+10	0.85	0.77	0.92	0.21	0.05	0.48	(0,0):318,(0,1):11,(1,0):102,(1,1):224	'0:264,1:73'	(0,0):228,(1,0):4,(1,1):207	'0:38,1:173'
chr1:155103815:155104110:+@chr1:155105979:155106044:+@chr1:155106206:155106256:+	ENSG00000169242	EFNA1	0.3	31.46	0.93	0.83	0.99	0.63	0.48	0.77	(0,0):379,(0,1):1,(1,0):70,(1,1):29	'0:95,1:5'	(0,0):427,(0,1):10,(1,0):33,(1,1):8	'0:39,1:12'
chr1:25780750:25780873:+@chr1:25783064:25783322:+@chr1:25784882:25785383:+	ENSG00000204178	TMEM57	-0.27	1000000000000	0.68	0.61	0.76	0.95	0.87	0.99	(0,0):1105,(0,1):25,(1,0):328,(1,1):365	'0:542,1:176'	(0,0):1118,(0,1):1,(1,0):345,(1,1):359	'0:691,1:14'
chr1:41626547:41626570:-@chr1:41617286:41617356:-@chr1:41608550:41608784:-	ENSG00000010803	SCMH1	-0.65	1000000000000	0.31	0.16	0.5	0.96	0.88	1	(0,0):794,(0,1):4,(1,0):13,(1,1):16	'0:18,1:15'	(0,0):1470,(1,0):87,(1,1):14	'0:100,1:1'
chr1:24738:24891:-@chr1:18268:18366:-@chr1:17915:18061:-	ENSG00000227232	WASH7P	-0.26	2.987e+06	0.7	0.61	0.78	0.96	0.88	0.99	(0,0):3087,(0,1):29,(1,0):184	'0:184,1:29'	(0,0):6380,(0,1):1,(1,0):106	'0:106,1:1'
chr1:151414557:151414681:-@chr1:151413404:151413562:-@chr1:151403142:151403317:-	ENSG00000143442	POGZ	0.21	12363.2	0.89	0.84	0.93	0.68	0.62	0.75	(0,0):932,(0,1):19,(1,0):645	'0:645,1:19'	(0,0):701,(0,1):49,(1,0):448	'0:448,1:49'
chr1:70694105:70694238:+@chr1:70696240:70696301:+@chr1:70696778:70697511:+	ENSG00000116754	SRSF11	0.27	5.1017e+09	0.43	0.34	0.53	0.16	0.11	0.21	(0,0):10576,(0,1):14,(1,0):81,(1,1):1406	'0:708,1:793'	(0,0):16994,(0,1):7,(1,0):42,(1,1):2347	'0:354,1:2042'
chr1:182823165:182823313:+@chr1:182824712:182824848:+@chr1:182825667:182825713:+	ENSG00000135829	DHX9	0.2	87.64	0.38	0.3	0.47	0.18	0.12	0.26	(0,0):3811,(0,1):33,(1,0):297	'0:297,1:33'	(0,0):3748,(0,1):25,(1,0):80	'0:80,1:25'
chr1:53741303:53741425:-@chr1:53738276:53738314:-@chr1:53736899:53737018:-	ENSG00000157193	LRP8	-0.5	10.04	0.26	0.04	0.56	0.76	0.52	0.93	(0,0):315,(0,1):5,(1,0):2	'0:2,1:5'	(0,0):626,(0,1):1,(1,0):9	'0:9,1:1'
chr1:24738:24891:-@chr1:18268:18379:-@chr1:17915:18061:-	ENSG00000227232	WASH7P	-0.48	3.31383e+11	0.43	0.33	0.54	0.91	0.79	0.98	(0,0):3207,(0,1):29,(1,0):64	'0:64,1:29'	(0,0):6423,(0,1):1,(1,0):63	'0:63,1:1'
chr1:26772807:26772923:+@chr1:26774050:26774160:+@chr1:26784282:26784396:+	ENSG00000117682	DHDDS	-0.46	24.42	0.37	0.22	0.55	0.83	0.57	0.98	(0,0):540,(0,1):8,(1,0):23	'0:23,1:8'	(0,0):400,(1,0):18	'0:18'
chr1:91317040:91317175:-@chr1:91303107:91303322:-@chr1:91295104:91297753:-	NA	NA	0.43	1000000000000	0.69	0.57	0.8	0.26	0.2	0.33	(0,0):271,(0,1):17,(1,0):53,(1,1):181	'0:176,1:75'	(0,0):1209,(0,1):101,(1,0):50,(1,1):513	'0:182,1:482'
chr1:94883933:94884144:+@chr1:94921289:94921360:+@chr1:94924163:94924199:+	ENSG00000117528	ABCD3	0.41	16.58	0.48	0.25	0.79	0.07	0.01	0.2	(0,0):582,(0,1):4,(1,0):10,(1,1):1	'0:11,1:4'	(0,0):477,(0,1):11,(1,0):1,(1,1):1	'0:1,1:12'
chr1:116961081:116961244:-@chr1:116953883:116953937:-@chr1:116947336:116948770:-	NA	NA	0.27	996.6	0.3	0.16	0.47	0.03	0	0.1	(0,0):290,(0,1):18,(1,0):9,(1,1):77	'0:19,1:85'	(0,0):232,(0,1):31,(1,1):149	'0:1,1:179'
chr1:205548879:205549077:+@chr1:205549789:205550049:+@chr1:205553083:205553251:+	ENSG00000174514	MFSD4	-0.5	45140.2	0.43	0.2	0.69	0.93	0.82	1	(0,0):157,(0,1):4,(1,0):13	'0:13,1:4'	(0,0):108,(0,1):1,(1,0):104,(1,1):2	'0:106,1:1'
chr1:146714291:146714480:+@chr1:146731491:146731572:+@chr1:146737591:146737746:+	ENSG00000131778	CHD1L	0.35	10.49	0.43	0.21	0.67	0.08	0	0.25	(0,0):3515,(0,1):5,(1,0):7,(1,1):3	'0:8,1:7'	(0,0):7737,(0,1):9	'0:0,1:9'
chr1:153603487:153603587:-@chr1:153599959:153600074:-@chr1:153598796:153599009:-	ENSG00000189171	S100A13	-0.23	2.57812e+06	0.75	0.63	0.86	0.98	0.95	1	(0,0):2709,(0,1):10,(1,0):130,(1,1):26	'0:145,1:21'	(0,0):2762,(1,0):276,(1,1):35	'0:311'
chr1:33546989:33547109:+@chr1:33547779:33547955:+@chr1:33557651:33557823:+	ENSG00000142920	ADC	-0.48	10.34	0.16	0.06	0.34	0.64	0.32	0.94	(0,0):233,(0,1):8,(1,0):5	'0:5,1:8'	(0,0):441,(0,1):1,(1,0):10	'0:10,1:1'
chr1:183495731:183495902:+@chr1:183496761:183496866:+@chr1:183497091:183497162:+	ENSG00000116698	SMG7	0.22	6.7154e+07	0.29	0.2	0.39	0.07	0.03	0.11	(0,0):1299,(0,1):25,(1,0):42	'0:42,1:25'	(0,0):825,(0,1):30,(1,0):8	'0:8,1:30'
chr1:167734820:167734986:+@chr1:167742473:167742605:+@chr1:167757057:167761156:+	ENSG00000197965	MPZL1	0.21	1000000000000	0.5	0.44	0.55	0.29	0.25	0.32	(0,0):3366,(0,1):59,(1,0):195,(1,1):7789	'0:4620,1:3423'	(0,0):7052,(0,1):165,(1,0):245,(1,1):17880	'0:5062,1:13228'
chr1:221915323:221915516:-@chr1:221912276:221913129:-@chr1:221879437:221879808:-	ENSG00000143507	DUSP10	-0.29	1000000000000	0.43	0.37	0.49	0.72	0.63	0.8	(0,0):113,(0,1):86,(1,0):382,(1,1):45	'0:399,1:114'	(0,0):123,(0,1):23,(1,0):323,(1,1):24	'0:343,1:27'
chr1:155058353:155058418:+@chr1:155058604:155058681:+@chr1:155058889:155060014:+	ENSG00000143590	EFNA3	-0.28	277509	0.56	0.43	0.67	0.84	0.79	0.9	(0,0):80,(0,1):24,(1,0):52,(1,1):392	'0:271,1:197'	(0,0):302,(0,1):16,(1,0):175,(1,1):1033	'0:1077,1:147'
chr1:41625397:41625605:-@chr1:41617286:41617356:-@chr1:41608550:41608784:-	ENSG00000010803	SCMH1	-0.38	2.27975e+09	0.32	0.22	0.44	0.7	0.63	0.77	(0,0):715,(0,1):30,(1,0):26,(1,1):20	'0:28,1:48'	(0,0):1280,(0,1):35,(1,0):153,(1,1):23	'0:168,1:43'
chr1:192990227:192990325:-@chr1:192989437:192989586:-@chr1:192981496:192985525:-	NA	NA	0.21	1000000000000	0.45	0.41	0.49	0.24	0.21	0.26	(0,0):2327,(0,1):331,(1,0):371,(1,1):4831	'0:2369,1:3164'	(0,0):4560,(0,1):570,(1,0):270,(1,1):9412	'0:2102,1:8150'
chr1:11714914:11715009:+@chr1:11715385:11715756:+@chr1:11715863:11716157:+	ENSG00000132879	FBXO44	-0.29	3.80324e+09	0.17	0.12	0.24	0.46	0.39	0.55	(0,0):89,(0,1):36,(1,0):45,(1,1):8	'0:45,1:44'	(0,0):256,(0,1):37,(1,0):203,(1,1):22	'0:211,1:51'
chr1:167973771:167974031:+@chr1:167985019:167985189:+@chr1:167988783:167989199:+	ENSG00000143164	DCAF6	-0.35	8527.3	0.17	0.1	0.26	0.52	0.35	0.7	(0,0):974,(0,1):33,(1,0):16,(1,1):80	'0:30,1:99'	(0,0):1403,(0,1):6,(1,0):33,(1,1):98	'0:74,1:63'
chr1:155239279:155239507:-@chr1:155238499:155238586:-@chr1:155238084:155238150:-	ENSG00000176444	CLK2	-0.37	1000000000000	0.6	0.53	0.67	0.97	0.92	0.99	(0,0):3729,(0,1):49,(1,0):214,(1,1):29	'0:234,1:58'	(0,0):3710,(0,1):2,(1,0):245,(1,1):7	'0:252,1:2'
chr1:147438786:147438895:+@chr1:147440564:147440660:+@chr1:147441107:147441195:+	ENSG00000188092	GPR89B	0.2	69.3	0.21	0.1	0.38	0.01	0	0.05	(0,0):915,(0,1):7,(1,0):13	'0:13,1:7'	(0,0):988,(0,1):13	'0:0,1:13'
chr1:32201181:32201266:-@chr1:32200784:32200882:-@chr1:32198573:32198744:-	ENSG00000121753	BAI2	-0.61	3817.53	0.1	0	0.32	0.71	0.46	0.91	(0,0):226,(0,1):5	'0:0,1:5'	(0,0):659,(0,1):2,(1,0):21	'0:21,1:2'
chr1:113084573:113084712:-@chr1:113083401:113083494:-@chr1:113066141:113068733:-	ENSG00000007341	ST7L	0.43	1000000000000	0.71	0.66	0.77	0.28	0.17	0.4	(0,0):775,(0,1):65,(1,0):198,(1,1):1028	'0:889,1:402'	(0,0):649,(0,1):29,(1,0):16,(1,1):470	'0:119,1:396'
chr1:100476921:100477089:+@chr1:100480858:100480976:+@chr1:100487942:100489006:+	ENSG00000117620	SLC35A3	0.29	13392.4	0.81	0.71	0.91	0.52	0.44	0.61	(0,0):1372,(0,1):6,(1,0):123,(1,1):849	'0:808,1:170'	(0,0):2108,(0,1):20,(1,0):141,(1,1):1687	'0:892,1:956'
chr1:21771441:21771712:+@chr1:21795181:21795390:+@chr1:21797125:21797227:+	ENSG00000142794	NBPF3	0.39	17.72	0.88	0.67	1	0.49	0.32	0.67	(0,0):849,(1,0):41,(1,1):6	'0:47'	(0,0):1311,(0,1):5,(1,0):40,(1,1):19	'0:50,1:14'
chr1:43312244:43312328:+@chr1:43314962:43315084:+@chr1:43316621:43318146:+	NA	NA	0.43	1000000000000	0.6	0.48	0.73	0.17	0.12	0.23	(0,0):814,(0,1):12,(1,0):70,(1,1):866	'0:666,1:282'	(0,0):1146,(0,1):49,(1,0):32,(1,1):1390	'0:268,1:1203'
chr1:185276146:185276271:-@chr1:185275617:185275757:-@chr1:185274668:185274775:-	ENSG00000116679	IVNS1ABP	0.64	1000000000000	0.68	0.58	0.79	0.04	0.03	0.06	(0,0):3326,(0,1):17,(1,0):254	'0:254,1:17'	(0,0):4726,(0,1):107,(1,0):31	'0:31,1:107'
chr1:234529392:234529583:-@chr1:234529108:234529222:-@chr1:234528162:234528298:-	ENSG00000059588	TARBP1	-0.2	131.31	0.64	0.55	0.73	0.84	0.78	0.91	(0,0):1899,(0,1):27,(1,0):147,(1,1):19	'0:158,1:35'	(0,0):3343,(0,1):16,(1,0):294,(1,1):42	'0:329,1:23'
chr1:150990288:150990380:+@chr1:150991033:150991145:+@chr1:150997087:150997271:+	ENSG00000143363	PRUNE	-0.28	17.02	0.62	0.43	0.8	0.9	0.78	0.97	(0,0):737,(0,1):5,(1,0):30	'0:30,1:5'	(0,0):1277,(0,1):2,(1,0):93	'0:93,1:2'
chr1:110036701:110036909:+@chr1:110037142:110037245:+@chr1:110037765:110037802:+	ENSG00000174151	CYB561D1	0.56	12.25	0.77	0.39	0.99	0.21	0.07	0.43	(0,0):71,(1,0):16,(1,1):3	'0:19'	(0,0):93,(0,1):3,(1,0):7,(1,1):7	'0:7,1:10'
chr1:28898379:28898412:+@chr1:28901101:28901230:+@chr1:28904012:28905057:+	NA	NA	-0.2	180.52	0.06	0.03	0.11	0.26	0.15	0.4	(0,0):736,(0,1):57,(1,0):8,(1,1):402	'0:30,1:437'	(0,0):716,(0,1):20,(1,0):17,(1,1):223	'0:89,1:171'
chr1:145897085:145897194:+@chr1:145898863:145898959:+@chr1:145899406:145899494:+	ENSG00000196644	GPR89C	0.21	22.17	0.22	0.08	0.41	0.01	0	0.06	(0,0):892,(0,1):7,(1,0):13	'0:13,1:7'	(0,0):1010,(0,1):13	'0:0,1:13'
chr1:46072154:46072263:+@chr1:46072993:46074009:+@chr1:46078841:46078920:+	ENSG00000132780	NASP	-0.37	1.41308e+09	0.61	0.49	0.75	0.98	0.94	1	(0,0):12649,(0,1):12,(1,0):7296	'0:7296,1:12'	(0,0):21220,(1,0):19039	'0:19039'
chr1:154241233:154241430:+@chr1:154241838:154241888:+@chr1:154243357:154243986:+	ENSG00000143569	UBAP2L	0.29	1000000000000	0.35	0.3	0.41	0.06	0.02	0.13	(0,0):2782,(0,1):139,(1,0):119,(1,1):715	'0:356,1:617'	(0,0):2381,(0,1):46,(1,0):4,(1,1):190	'0:8,1:232'
chr1:32381496:32381588:-@chr1:32377297:32377427:-@chr1:32372022:32374561:-	ENSG00000269967,ENSG00000184007	PTP4A2	0.28	1000000000000	0.69	0.61	0.76	0.41	0.36	0.46	(0,0):5950,(0,1):9,(1,0):261,(1,1):6225	'0:4208,1:2287'	(0,0):7584,(0,1):17,(1,0):255,(1,1):10477	'0:4828,1:5921'
chr1:170502605:170502792:+@chr1:170505451:170505562:+@chr1:170508351:170508708:+	ENSG00000120370	GORAB	0.36	556.11	0.86	0.81	0.9	0.5	0.36	0.67	(0,0):1338,(0,1):32,(1,0):429,(1,1):209	'0:590,1:80'	(0,0):654,(0,1):10,(1,0):33,(1,1):79	'0:74,1:48'
chr1:151299747:151300191:-@chr1:151288049:151288148:-@chr1:151280050:151280277:-	ENSG00000143393	PI4KB	-0.43	1000000000000	0.43	0.36	0.5	0.86	0.78	0.92	(0,0):6748,(0,1):79,(1,0):106,(1,1):165	'0:159,1:191'	(0,0):7921,(0,1):9,(1,0):134,(1,1):189	'0:297,1:35'
chr1:114447915:114448397:+@chr1:114449618:114449783:+@chr1:114450631:114450813:+	ENSG00000118655	DCLRE1B	-0.22	1000000000000	0.59	0.54	0.64	0.81	0.77	0.86	(0,0):470,(0,1):112,(1,0):368,(1,1):353	'0:579,1:254'	(0,0):310,(0,1):40,(1,0):352,(1,1):230	'0:550,1:72'
chr1:25571641:25571792:-@chr1:25570945:25570989:-@chr1:25570041:25570124:-	ENSG00000117616	C1orf63	0.52	21.74	0.71	0.49	0.91	0.19	0.02	0.53	(0,0):2319,(0,1):2,(1,0):16	'0:16,1:2'	(0,0):2651,(0,1):2	'0:0,1:2'
chr1:155239279:155239507:-@chr1:155238499:155238583:-@chr1:155238084:155238150:-	ENSG00000176444	CLK2	-0.52	1000000000000	0.38	0.31	0.46	0.9	0.8	0.97	(0,0):3854,(0,1):49,(1,0):89,(1,1):29	'0:99,1:68'	(0,0):3872,(0,1):2,(1,0):83,(1,1):7	'0:90,1:2'
chr1:16560107:16560259:-@chr1:16559388:16559512:-@chr1:16559005:16559141:-	ENSG00000132881	RSG1	-0.46	10.34	0.24	0.08	0.43	0.7	0.39	0.94	(0,0):75,(0,1):6,(1,0):6	'0:6,1:6'	(0,0):77,(0,1):1,(1,0):11	'0:11,1:1'
chr1:21112679:21113124:-@chr1:21106843:21107033:-@chr1:21106305:21106404:-	ENSG00000127483	HP1BP3	0.26	73.07	0.95	0.86	0.99	0.69	0.58	0.8	(0,0):1283,(1,0):103,(1,1):65	'0:166,1:2'	(0,0):1823,(0,1):14,(1,0):109,(1,1):83	'0:166,1:40'
chr1:151867484:151867670:-@chr1:151862459:151862690:-@chr1:151861690:151861849:-	ENSG00000159445	THEM4	-0.31	3.98042e+09	0.24	0.18	0.29	0.55	0.45	0.65	(0,0):900,(0,1):79,(1,0):114,(1,1):3	'0:115,1:81'	(0,0):1054,(0,1):25,(1,0):149,(1,1):6	'0:153,1:27'
chr1:109238899:109238959:+@chr1:109240569:109240639:+@chr1:109241226:109241449:+	ENSG00000134186	PRPF38B	0.24	1000000000000	0.3	0.24	0.35	0.06	0.03	0.09	(0,0):3077,(0,1):88,(1,0):123,(1,1):100	'0:154,1:157'	(0,0):4337,(0,1):101,(1,0):19,(1,1):85	'0:26,1:179'
chr1:40209496:40209596:+@chr1:40211086:40211170:+@chr1:40214575:40214760:+	ENSG00000084072	PPIE	-0.31	12.02	0.64	0.5	0.78	0.95	0.79	1	(0,0):2864,(0,1):11,(1,0):59,(1,1):6	'0:65,1:11'	(0,0):2970,(1,0):43,(1,1):4	'0:47'
chr1:231696874:231697001:+@chr1:231752390:231752652:+@chr1:231829572:231830551:+	ENSG00000270106	NA	0.36	9.71385e+09	0.42	0.32	0.52	0.06	0.02	0.14	(0,0):21161,(0,1):23,(1,0):53,(1,1):218	'0:152,1:142'	(0,0):23277,(0,1):2,(1,0):3,(1,1):207	'0:7,1:205'
chr1:46152665:46152818:-@chr1:46151248:46151292:-@chr1:46125856:46126897:-	NA	NA	0.25	1000000000000	0.63	0.59	0.66	0.38	0.34	0.41	(0,0):1729,(0,1):223,(1,0):507,(1,1):3499	'0:2750,1:1479'	(0,0):1527,(0,1):358,(1,0):287,(1,1):3127	'0:1434,1:2338'
chr1:110881945:110884890:+@chr1:110888161:110888271:+@chr1:110888930:110889303:+	NA	NA	0.21	1000000000000	0.59	0.56	0.62	0.38	0.34	0.43	(0,0):4216,(0,1):331,(1,0):723,(1,1):7141	'0:4941,1:3254'	(0,0):6896,(0,1):173,(1,0):178,(1,1):4595	'0:1838,1:3108'
chr1:184023862:184023997:+@chr1:184039750:184039866:+@chr1:184041291:184041432:+	ENSG00000198860	TSEN15	0.39	41.5	0.52	0.28	0.75	0.13	0.07	0.19	(0,0):649,(0,1):4,(1,0):14	'0:14,1:4'	(0,0):1713,(0,1):34,(1,0):16	'0:16,1:34'
chr1:46153655:46153785:-@chr1:46151248:46151292:-@chr1:46125856:46126897:-	NA	NA	0.36	1000000000000	0.83	0.79	0.87	0.47	0.42	0.52	(0,0):2174,(0,1):47,(1,0):400,(1,1):3499	'0:3247,1:699'	(0,0):1880,(0,1):125,(1,0):193,(1,1):3127	'0:1620,1:1825'
chr1:82450943:82451039:+@chr1:82452973:82453025:+@chr1:82456075:82458107:+	ENSG00000117114	LPHN2	0.23	1000000000000	0.42	0.37	0.48	0.19	0.16	0.23	(0,0):744,(0,1):129,(1,0):153,(1,1):4477	'0:2064,1:2695'	(0,0):1642,(0,1):296,(1,0):115,(1,1):7559	'0:1540,1:6430'
chr1:203096836:203097056:+@chr1:203097406:203097560:+@chr1:203097913:203098310:+	ENSG00000163485	ADORA1	-0.3	20.32	0.08	0.02	0.19	0.38	0.22	0.55	(0,0):14,(0,1):20,(1,0):2,(1,1):9	'0:2,1:29'	(0,0):32,(0,1):12,(1,0):11,(1,1):6	'0:13,1:16'
chr1:148346582:148346791:-@chr1:148344640:148344742:-@chr1:148343594:148343808:-	ENSG00000203832	NBPF20	-0.27	39.55	0.57	0.45	0.68	0.84	0.74	0.92	(0,0):184,(0,1):13,(1,0):53,(1,1):15	'0:58,1:23'	(0,0):186,(0,1):3,(1,0):71,(1,1):5	'0:72,1:7'
chr1:3645891:3646012:+@chr1:3648027:3648120:+@chr1:3649311:3652765:+	ENSG00000078900	TP73	-0.39	304.41	0.51	0.38	0.66	0.9	0.74	0.99	(0,0):645,(0,1):10,(1,0):39,(1,1):1969	'0:1170,1:848'	(0,0):500,(1,0):37,(1,1):1065	'0:968,1:134'
chr1:231064683:231064839:-@chr1:231063802:231063917:-@chr1:231061263:231061393:-	ENSG00000143643	TTC13	0.2	1000000000000	0.24	0.18	0.31	0.04	0.01	0.07	(0,0):1222,(0,1):54,(1,0):55	'0:55,1:54'	(0,0):1283,(0,1):61,(1,0):7	'0:7,1:61'
chr1:151299747:151300191:-@chr1:151298648:151298849:-@chr1:151280050:151280277:-	ENSG00000143393	PI4KB	-0.3	1000000000000	0.65	0.6	0.7	0.95	0.92	0.97	(0,0):6521,(0,1):90,(1,0):333,(1,1):154	'0:437,1:140'	(0,0):7608,(0,1):11,(1,0):447,(1,1):187	'0:628,1:17'
chr1:26104596:26104815:+@chr1:26107431:26107603:+@chr1:26109076:26109191:+	ENSG00000117643	MAN1C1	-0.34	249.42	0.61	0.43	0.81	0.95	0.86	1	(0,0):96,(0,1):6,(1,0):37	'0:37,1:6'	(0,0):133,(1,0):85	'0:85'
chr9:124801551:124801647:-@chr9:124794002:124794135:-@chr9:124751474:124752049:-	ENSG00000175764	TTLL11	0.2	26.64	0.41	0.32	0.5	0.21	0.14	0.29	(0,0):298,(0,1):30,(1,0):72,(1,1):261	'0:175,1:188'	(0,0):295,(0,1):49,(1,0):27,(1,1):142	'0:52,1:166'
chr9:92070803:92070868:-@chr9:92032971:92033033:-@chr9:92020266:92020614:-	ENSG00000187764	SEMA4D	0.33	1.94074e+07	0.59	0.5	0.69	0.26	0.16	0.37	(0,0):829,(0,1):33,(1,0):87,(1,1):44	'0:112,1:52'	(0,0):200,(0,1):34,(1,0):21,(1,1):31	'0:28,1:58'
chr9:32989757:32989893:-@chr9:32988081:32988127:-@chr9:32987542:32987844:-	ENSG00000137074	APTX	-0.32	20.79	0.53	0.4	0.67	0.85	0.7	0.95	(0,0):1008,(0,1):16,(1,0):29,(1,1):25	'0:43,1:27'	(0,0):1424,(0,1):4,(1,0):42,(1,1):33	'0:67,1:12'
chr9:134367556:134367647:+@chr9:134369792:134369873:+@chr9:134371127:134375575:+	ENSG00000130723	PRRC2B	-0.24	1000000000000	0.32	0.3	0.33	0.56	0.53	0.59	(0,0):4068,(0,1):1050,(1,0):796,(1,1):48454	'0:16779,1:33521'	(0,0):5454,(0,1):330,(1,0):826,(1,1):37876	'0:21752,1:17280'
chr9:3330259:3330517:-@chr9:3301546:3301620:-@chr9:3293077:3293258:-	ENSG00000080298	RFX3	0.37	1.39755e+10	0.8	0.7	0.89	0.43	0.34	0.52	(0,0):166,(0,1):7,(1,0):86,(1,1):20	'0:97,1:16'	(0,0):147,(0,1):39,(1,0):55,(1,1):18	'0:59,1:53'
chr9:86523367:86523567:-@chr9:86517975:86518933:-@chr9:86514576:86514719:-	ENSG00000165115	KIF27	-0.52	3.9993e+11	0.22	0.17	0.28	0.74	0.55	0.94	(0,0):375,(0,1):44,(1,0):235,(1,1):1	'0:235,1:45'	(0,0):204,(0,1):3,(1,0):181,(1,1):3	'0:184,1:3'
chr9:14112998:14113080:-@chr9:14102421:14102509:-@chr9:14081842:14088325:-	ENSG00000147862	NFIB	0.52	1000000000000	0.89	0.79	0.97	0.37	0.23	0.52	(0,0):768,(0,1):3,(1,0):65,(1,1):2686	'0:2249,1:505'	(0,0):1055,(0,1):6,(1,0):24,(1,1):4066	'0:1293,1:2803'
chr9:14120439:14120623:-@chr9:14102421:14102509:-@chr9:14081842:14088325:-	ENSG00000147862	NFIB	0.34	1000000000000	0.55	0.46	0.63	0.21	0.14	0.28	(0,0):954,(0,1):46,(1,0):78,(1,1):2688	'0:1557,1:1255'	(0,0):1246,(0,1):64,(1,0):29,(1,1):4068	'0:722,1:3439'
chr9:117835882:117836145:-@chr9:117819432:117819704:-@chr9:117808689:117808961:-	ENSG00000041982	TNC	0.28	1000000000000	0.8	0.78	0.82	0.52	0.48	0.55	(0,0):34827,(0,1):212,(1,0):2666,(1,1):548	'0:3108,1:318'	(0,0):20286,(0,1):210,(1,0):747,(1,1):387	'0:957,1:387'
chr9:115248670:115248956:-@chr9:115247210:115247443:-@chr9:115246722:115246904:-	ENSG00000230185	C9orf147	-0.28	32.81	0.08	0.04	0.14	0.36	0.22	0.52	(0,0):145,(0,1):31,(1,0):7,(1,1):10	'0:7,1:41'	(0,0):155,(0,1):12,(1,0):18,(1,1):5	'0:22,1:13'
chr9:118969735:118969880:+@chr9:118973918:118974211:+@chr9:118982216:118982408:+	ENSG00000182752	PAPPA	-0.52	14.97	0.32	0.15	0.57	0.84	0.49	1	(0,0):11,(0,1):4,(1,0):10	'0:10,1:4'	(0,0):28,(1,0):15	'0:15'
chr9:136321665:136321841:+@chr9:136323032:136323216:+@chr9:136324096:136324508:+	ENSG00000160323	ADAMTS13	-0.21	35.03	0.57	0.46	0.67	0.78	0.73	0.84	(0,0):259,(0,1):25,(1,0):73,(1,1):32	'0:89,1:41'	(0,0):745,(0,1):38,(1,0):288,(1,1):104	'0:373,1:57'
chr9:24851:25004:-@chr9:18381:18492:-@chr9:18028:18174:-	ENSG00000181404	XXyac-YRM2039.2	-0.48	1000000000000	0.44	0.33	0.55	0.92	0.81	0.99	(0,0):3239,(0,1):29,(1,0):67	'0:67,1:29'	(0,0):7632,(0,1):1,(1,0):63	'0:63,1:1'
chr9:98728844:98728996:+@chr9:98729741:98729907:+@chr9:98732858:98732938:+	ENSG00000182150	ERCC6L2	0.54	1000000000000	0.66	0.52	0.8	0.12	0.04	0.26	(0,0):771,(0,1):8,(1,0):128	'0:128,1:8'	(0,0):490,(0,1):6,(1,0):6	'0:6,1:6'
chr9:116750601:116750860:+@chr9:116760539:116760634:+@chr9:116764276:116764353:+	ENSG00000157657	ZNF618	0.22	13.01	0.39	0.28	0.51	0.17	0.1	0.27	(0,0):586,(0,1):27,(1,0):40,(1,1):6	'0:43,1:30'	(0,0):697,(0,1):37,(1,0):18,(1,1):12	'0:21,1:46'
chr9:33262700:33262828:-@chr9:33262103:33262244:-@chr9:33261085:33261167:-	ENSG00000107262	BAG1	0.27	35.56	0.34	0.22	0.5	0.07	0.03	0.16	(0,0):1530,(0,1):11,(1,0):54	'0:54,1:11'	(0,0):1049,(0,1):9,(1,0):5	'0:5,1:9'
chr9:130495664:130495839:-@chr9:130494843:130494970:-@chr9:130493803:130494557:-	ENSG00000160404	TOR2A	-0.28	1000000000000	0.57	0.52	0.63	0.85	0.8	0.9	(0,0):374,(0,1):94,(1,0):235,(1,1):566	'0:548,1:347'	(0,0):498,(0,1):23,(1,0):301,(1,1):601	'0:835,1:90'
chr9:132255698:132255874:+@chr9:132264676:132265418:+@chr9:132265602:132265951:+	ENSG00000204054	RP11-492E3.1	-0.25	5.4076e+09	0.23	0.18	0.29	0.48	0.41	0.57	(0,0):360,(0,1):53,(1,0):106,(1,1):30	'0:110,1:79'	(0,0):450,(0,1):41,(1,0):220,(1,1):27	'0:231,1:57'
chr9:90585691:90585812:-@chr9:90584711:90584834:-@chr9:90584109:90584264:-	ENSG00000156345	CDK20	-0.5	10.03	0.17	0.05	0.36	0.67	0.28	0.94	(0,0):404,(0,1):7,(1,0):4	'0:4,1:7'	(0,0):581,(1,0):5	'0:5'
chr9:115336337:115337531:+@chr9:115380151:115380234:+@chr9:115407930:115408102:+	ENSG00000165185	KIAA1958	0.21	1.92236e+08	0.41	0.33	0.48	0.2	0.16	0.24	(0,0):8290,(0,1):64,(1,0):94,(1,1):1387	'0:649,1:896'	(0,0):15608,(0,1):147,(1,0):83,(1,1):2418	'0:685,1:1963'
chr9:117835882:117836145:-@chr9:117808689:117808961:-@chr9:117804498:117804620:-	ENSG00000041982	TNC	0.3	1000000000000	0.48	0.45	0.51	0.18	0.17	0.2	(0,0):39937,(0,1):263,(1,0):1576,(1,1):325	'0:1736,1:428'	(0,0):23532,(0,1):643,(1,0):751,(1,1):288	'0:814,1:868'
chr9:5304370:5304580:-@chr9:5304096:5304196:-@chr9:5299868:5300444:-	ENSG00000107014	RLN2	-0.28	515741	0.66	0.55	0.76	0.94	0.88	0.97	(0,0):45,(0,1):17,(1,0):52,(1,1):73	'0:109,1:33'	(0,0):132,(0,1):4,(1,0):147,(1,1):240	'0:370,1:21'
chr9:128305338:128305447:-@chr9:128268589:128268696:-@chr9:128246722:128246862:-	ENSG00000119487	MAPKAP1	0.31	7.24475e+07	0.8	0.7	0.88	0.49	0.41	0.58	(0,0):2150,(0,1):11,(1,0):200	'0:200,1:11'	(0,0):2108,(0,1):35,(1,0):139	'0:139,1:35'
chr9:140008317:140008480:-@chr9:140007658:140007739:-@chr9:140007405:140007571:-	ENSG00000176978	DPP7	-0.42	7.58119e+06	0.54	0.4	0.68	0.96	0.84	1	(0,0):1729,(0,1):16,(1,0):42,(1,1):1	'0:42,1:17'	(0,0):2004,(1,0):43	'0:43'
chr9:102587941:102588114:+@chr9:102589012:102589083:+@chr9:102590323:102591275:+	ENSG00000119508	NR4A3	0.4	22.47	0.52	0.31	0.74	0.12	0.02	0.31	(0,0):33,(0,1):7,(1,0):11,(1,1):46	'0:31,1:33'	(0,0):68,(0,1):6,(1,0):1,(1,1):57	'0:3,1:61'
chr9:139971953:139972273:+@chr9:139972502:139972706:+@chr9:139972954:139973129:+	ENSG00000197355	UAP1L1	-0.33	8.42955e+11	0.46	0.38	0.54	0.79	0.69	0.89	(0,0):319,(0,1):47,(1,0):125,(1,1):57	'0:152,1:77'	(0,0):463,(0,1):9,(1,0):176,(1,1):113	'0:263,1:35'
chr9:128469250:128469513:-@chr9:128432097:128432186:-@chr9:128419930:128420078:-	ENSG00000119487	MAPKAP1	0.27	6392.73	0.89	0.82	0.94	0.62	0.53	0.71	(0,0):3698,(0,1):11,(1,0):161,(1,1):9	'0:170,1:11'	(0,0):3769,(0,1):36,(1,0):111,(1,1):13	'0:117,1:43'
chr9:24851:25004:-@chr9:18381:18479:-@chr9:18028:18174:-	ENSG00000181404	XXyac-YRM2039.2	-0.49	20839.2	0.37	0.27	0.47	0.86	0.64	0.99	(0,0):3260,(0,1):29,(1,0):46	'0:46,1:29'	(0,0):7659,(0,1):1,(1,0):36	'0:36,1:1'
chr13:36871774:36871992:-@chr13:36869915:36869994:-@chr13:36857729:36857839:-	NA	NA	0.34	43.92	0.58	0.42	0.73	0.24	0.16	0.34	(0,0):82,(0,1):9,(1,0):28,(1,1):3	'0:30,1:10'	(0,0):137,(0,1):42,(1,0):28,(1,1):1	'0:28,1:43'
chr13:33091994:33092140:-@chr13:33054727:33054774:-@chr13:33016525:33018263:-	ENSG00000244754	N4BP2L2	0.34	57.35	0.61	0.53	0.7	0.27	0.14	0.43	(0,0):1583,(0,1):42,(1,0):106,(1,1):1942	'0:1244,1:846'	(0,0):2400,(0,1):16,(1,0):10,(1,1):542	'0:190,1:378'
chr13:114144982:114145023:-@chr13:114138155:114138371:-@chr13:114134890:114135058:-	ENSG00000150401	DCUN1D2	0.33	12.47	0.93	0.78	0.99	0.6	0.41	0.78	(0,0):2763,(1,0):237	'0:237'	(0,0):2332,(0,1):6,(1,0):170	'0:170,1:6'
chr13:50656307:50656693:+@chr13:50657278:50657330:+@chr13:50678840:50679433:+	ENSG00000176124	DLEU1	0.3	1000000000000	0.73	0.68	0.78	0.43	0.39	0.47	(0,0):148,(0,1):58,(1,0):246,(1,1):313	'0:460,1:157'	(0,0):163,(0,1):273,(1,0):261,(1,1):452	'0:439,1:547'
chr13:79928574:79928705:-@chr13:79927288:79927359:-@chr13:79918804:79918929:-	ENSG00000139746	RBM26	0.24	31486.7	0.31	0.22	0.41	0.07	0.04	0.12	(0,0):1914,(0,1):40,(1,0):48	'0:48,1:40'	(0,0):1854,(0,1):56,(1,0):11	'0:11,1:56'
chr13:49829975:49830049:+@chr13:49833482:49833659:+@chr13:49841626:49842195:+	ENSG00000102543	CDADC1	-0.24	563.71	0.73	0.59	0.86	0.97	0.93	1	(0,0):371,(0,1):5,(1,0):77,(1,1):128	'0:187,1:23'	(0,0):617,(0,1):1,(1,0):167,(1,1):109	'0:270,1:7'
chr13:47361156:47361244:-@chr13:47359784:47359854:-@chr13:47358387:47358485:-	ENSG00000139684	ESD	0.59	102.21	0.69	0.37	0.96	0.1	0.03	0.23	(0,0):1448,(1,0):8	'0:8'	(0,0):3099,(0,1):8,(1,0):4	'0:4,1:8'
chr13:42793822:42793930:+@chr13:42795298:42795530:+@chr13:42803235:42803891:+	ENSG00000102780	DGKH	-0.22	101.03	0.12	0.06	0.21	0.34	0.24	0.46	(0,0):121,(0,1):16,(1,0):10,(1,1):117	'0:23,1:120'	(0,0):153,(0,1):13,(1,0):30,(1,1):117	'0:77,1:83'
chr13:107211780:107212005:-@chr13:107209907:107209964:-@chr13:107209396:107209479:-	ENSG00000134884	ARGLU1	0.26	1000000000000	0.3	0.26	0.35	0.04	0.02	0.06	(0,0):21631,(0,1):176,(1,0):163,(1,1):83	'0:192,1:230'	(0,0):55424,(0,1):198,(1,0):18,(1,1):161	'0:21,1:356'
chr13:103301758:103301836:+@chr13:103303709:103303747:+@chr13:103309406:103309557:+	ENSG00000134900	TPP2	0.24	16.9	0.39	0.26	0.53	0.15	0.07	0.24	(0,0):1287,(0,1):23,(1,0):30	'0:30,1:23'	(0,0):2572,(0,1):31,(1,0):10	'0:10,1:31'
chr13:50018429:50018993:+@chr13:50025689:50026045:+@chr13:50034243:50034368:+	ENSG00000136169	SETDB2	-0.27	2463.58	0.63	0.53	0.74	0.9	0.82	0.96	(0,0):120,(0,1):17,(1,0):100,(1,1):63	'0:137,1:43'	(0,0):140,(0,1):6,(1,0):170,(1,1):67	'0:235,1:8'
chr21:40177895:40178044:+@chr21:40178375:40178732:+@chr21:40181959:40182030:+	ENSG00000157557	ETS2	-0.52	18.01	0.1	0.03	0.23	0.62	0.21	0.95	(0,0):450,(0,1):4,(1,0):8	'0:8,1:4'	(0,0):639,(1,0):19	'0:19'
chr21:40719305:40719409:-@chr21:40717756:40719218:-@chr21:40717072:40717200:-	ENSG00000205581	HMGN1	-0.28	47.67	0.32	0.24	0.41	0.6	0.53	0.68	(0,0):7523,(0,1):27,(1,0):1746	'0:1746,1:27'	(0,0):16597,(0,1):34,(1,0):6513	'0:6513,1:34'
chr21:34956896:34957074:-@chr21:34954471:34954552:-@chr21:34954257:34954361:-	ENSG00000159147	DONSON	0.37	165333	0.82	0.72	0.9	0.45	0.32	0.58	(0,0):4802,(0,1):8,(1,0):117,(1,1):8	'0:124,1:9'	(0,0):5110,(0,1):18,(1,0):38,(1,1):1	'0:38,1:19'
chr21:47611795:47611873:-@chr21:47610990:47611149:-@chr21:47608360:47608735:-	ENSG00000160285	LSS	-0.37	37.74	0.56	0.4	0.76	0.93	0.81	0.99	(0,0):6060,(0,1):4,(1,0):34,(1,1):35	'0:52,1:21'	(0,0):11891,(0,1):1,(1,0):91,(1,1):30	'0:119,1:3'
chr21:33784752:33785321:+@chr21:33825620:33825816:+@chr21:33840004:33840156:+	ENSG00000166979	EVA1C	-0.27	35.91	0.29	0.2	0.4	0.56	0.41	0.71	(0,0):422,(0,1):41,(1,0):31,(1,1):44	'0:48,1:68'	(0,0):699,(0,1):14,(1,0):31,(1,1):20	'0:42,1:23'
chr21:33984415:33984918:-@chr21:33982148:33982264:-@chr21:33979959:33980026:-	ENSG00000159079	C21orf59	0.34	1000000000000	0.85	0.76	0.94	0.51	0.44	0.58	(0,0):2788,(0,1):3,(1,0):253,(1,1):514	'0:703,1:67'	(0,0):3392,(0,1):8,(1,0):242,(1,1):993	'0:731,1:512'
chr21:40720218:40720265:-@chr21:40719305:40719409:-@chr21:40717072:40717200:-	ENSG00000205581	HMGN1	0.22	29.99	0.28	0.15	0.48	0.06	0.04	0.09	(0,0):11148,(0,1):7,(1,0):50	'0:50,1:7'	(0,0):28208,(0,1):42,(1,0):57	'0:57,1:42'
chr21:34941277:34941393:+@chr21:34944857:34944936:+@chr21:34945614:34945761:+	ENSG00000159140	SON	0.23	1000000000000	0.28	0.24	0.32	0.05	0.03	0.07	(0,0):9354,(0,1):167,(1,0):184	'0:184,1:167'	(0,0):7359,(0,1):179,(1,0):23	'0:23,1:179'
chr21:48069487:48069651:+@chr21:48078657:48078832:+@chr21:48084207:48085155:+	NA	NA	-0.35	3.32057e+07	0.38	0.3	0.47	0.73	0.6	0.84	(0,0):5124,(0,1):26,(1,0):64,(1,1):533	'0:330,1:293'	(0,0):9257,(0,1):5,(1,0):120,(1,1):644	'0:535,1:234'
chr21:33975471:33975602:-@chr21:33974582:33974677:-@chr21:33954510:33954725:-	ENSG00000265590	C21ORF59	-0.46	1000000000000	0.29	0.22	0.37	0.75	0.62	0.86	(0,0):3975,(0,1):59,(1,0):54,(1,1):3	'0:55,1:61'	(0,0):5347,(0,1):10,(1,0):65	'0:65,1:10'
chr21:47611795:47611873:-@chr21:47610980:47611149:-@chr21:47608360:47608735:-	ENSG00000160285	LSS	-0.56	1.39064e+10	0.35	0.21	0.53	0.91	0.74	0.99	(0,0):6073,(0,1):4,(1,0):21,(1,1):35	'0:38,1:22'	(0,0):11918,(0,1):1,(1,0):64,(1,1):30	'0:91,1:4'
chr21:47722399:47722490:-@chr21:47721911:47722068:-@chr21:47720344:47720708:-	ENSG00000160298	C21orf58	-0.26	16.4	0.03	0	0.12	0.29	0.18	0.42	(0,0):918,(0,1):7,(1,1):22	'0:1,1:28'	(0,0):1798,(0,1):11,(1,0):22,(1,1):42	'0:34,1:41'
chr21:30380716:30380942:-@chr21:30380561:30380628:-@chr21:30380082:30380444:-	ENSG00000156253	RWDD2B	-0.25	1000000000000	0.33	0.29	0.37	0.58	0.53	0.63	(0,0):995,(0,1):281,(1,0):209,(1,1):164	'0:246,1:408'	(0,0):800,(0,1):104,(1,0):230,(1,1):98	'0:276,1:156'
chr4:75023829:75023998:+@chr4:75025772:75025805:+@chr4:75040223:75040407:+	ENSG00000163738	MTHFD2L	0.32	36.72	0.71	0.61	0.8	0.39	0.22	0.55	(0,0):1868,(0,1):19,(1,0):72,(1,1):10	'0:76,1:25'	(0,0):2081,(0,1):12,(1,0):10	'0:10,1:12'
chr4:170477083:170477246:-@chr4:170476871:170477002:-@chr4:170458960:170459062:-	ENSG00000137601	NEK1	-0.39	1126.43	0.25	0.16	0.35	0.64	0.48	0.81	(0,0):804,(0,1):29,(1,0):40	'0:40,1:29'	(0,0):870,(0,1):6,(1,0):51	'0:51,1:6'
chr4:20715055:20715162:+@chr4:20726431:20726511:+@chr4:20728908:20729980:+	ENSG00000163138	PACRGL	0.29	1.53658e+08	0.53	0.44	0.62	0.24	0.18	0.31	(0,0):347,(0,1):45,(1,0):68,(1,1):237	'0:172,1:178'	(0,0):481,(0,1):108,(1,0):49,(1,1):482	'0:172,1:467'
chr4:166238978:166239121:+@chr4:166242464:166242527:+@chr4:166243184:166244308:+	ENSG00000109466	KLHL2	0.29	1000000000000	0.45	0.4	0.49	0.16	0.12	0.19	(0,0):535,(0,1):232,(1,0):241,(1,1):1273	'0:854,1:892'	(0,0):566,(0,1):271,(1,0):65,(1,1):1148	'0:215,1:1269'
chr4:103635595:103635718:-@chr4:103612037:103612114:-@chr4:103611753:103611928:-	ENSG00000109323	MANBA	0.44	246.38	0.59	0.43	0.76	0.15	0.04	0.29	(0,0):412,(0,1):9,(1,0):30	'0:30,1:9'	(0,0):566,(0,1):12,(1,0):4	'0:4,1:12'
chr4:52928386:52928498:+@chr4:52935987:52936082:+@chr4:52938083:52938322:+	ENSG00000163071	SPATA18	0.51	4451.79	0.76	0.62	0.87	0.25	0.11	0.44	(0,0):359,(0,1):7,(1,0):61,(1,1):11	'0:71,1:8'	(0,0):192,(0,1):10,(1,0):7,(1,1):1	'0:7,1:11'
chr4:83905314:83906029:-@chr4:83891480:83891622:-@chr4:83867411:83867627:-	ENSG00000189308	LIN54	0.32	2038.69	0.81	0.72	0.89	0.49	0.39	0.6	(0,0):1304,(0,1):10,(1,0):135,(1,1):400	'0:473,1:72'	(0,0):965,(0,1):14,(1,0):68,(1,1):454	'0:342,1:194'
chr4:15008929:15009210:+@chr4:15009962:15010051:+@chr4:15018812:15018902:+	ENSG00000137449	CPEB2	0.25	13.49	0.56	0.44	0.68	0.31	0.22	0.42	(0,0):375,(0,1):19,(1,0):55,(1,1):15	'0:63,1:26'	(0,0):870,(0,1):34,(1,0):33,(1,1):14	'0:38,1:43'
chr4:122257962:122258023:-@chr4:122255644:122255774:-@chr4:122253976:122254211:-	ENSG00000186867	QRFPR	0.26	16.3	0.36	0.21	0.54	0.1	0.04	0.17	(0,0):306,(0,1):10,(1,0):19,(1,1):3	'0:21,1:11'	(0,0):698,(0,1):15,(1,0):7,(1,1):11	'0:9,1:24'
chr4:83828938:83829088:+@chr4:83831850:83831964:+@chr4:83838097:83841284:+	NA	NA	0.46	1000000000000	0.66	0.6	0.73	0.2	0.14	0.28	(0,0):587,(0,1):63,(1,0):185,(1,1):2069	'0:1630,1:687'	(0,0):486,(0,1):76,(1,0):31,(1,1):1484	'0:349,1:1242'
chr4:466364:466490:-@chr4:431235:431300:-@chr4:419224:420762:-	ENSG00000251595	ABCA11P	-0.23	66.07	0.46	0.39	0.54	0.69	0.58	0.79	(0,0):16131,(0,1):51,(1,0):108,(1,1):2730	'0:1365,1:1524'	(0,0):8578,(0,1):14,(1,0):75,(1,1):1187	'0:839,1:437'
chr4:120375938:120376288:+@chr4:120379126:120379325:+@chr4:120381338:120381397:+	NA	NA	0.21	1000000000000	0.22	0.17	0.29	0.01	0	0.03	(0,0):271,(0,1):48,(1,0):57,(1,1):37	'0:67,1:75'	(0,0):328,(0,1):79,(1,0):2,(1,1):25	'0:2,1:104'
chr4:466364:466490:-@chr4:429559:429668:-@chr4:419604:420908:-	ENSG00000251595,ENSG00000182903	ABCA11P,ZNF721	-0.21	534652	0.02	0.01	0.05	0.23	0.14	0.34	(0,0):16394,(1,0):3,(1,1):1830	'0:18,1:1815'	(0,0):8644,(0,1):3,(1,0):17,(1,1):767	'0:185,1:602'
chr4:152069074:152069338:-@chr4:152065372:152065440:-@chr4:152065062:152065202:-	ENSG00000109686	SH3D19	0.23	3.37418e+09	0.43	0.34	0.52	0.2	0.15	0.24	(0,0):380,(0,1):62,(1,0):77,(1,1):8	'0:79,1:68'	(0,0):407,(0,1):159,(1,0):62,(1,1):8	'0:63,1:166'
chr4:153456093:153456185:-@chr4:153333632:153333681:-@chr4:153332455:153333024:-	NA	NA	0.24	153.32	0.56	0.48	0.65	0.32	0.24	0.4	(0,0):887,(0,1):47,(1,0):100,(1,1):338	'0:285,1:200'	(0,0):477,(0,1):52,(1,0):41,(1,1):289	'0:159,1:223'
chr4:52917593:52917957:+@chr4:52935987:52936082:+@chr4:52938083:52938322:+	ENSG00000163071	SPATA18	0.38	1000000000000	0.43	0.32	0.55	0.05	0.01	0.11	(0,0):706,(0,1):25,(1,0):38,(1,1):73	'0:67,1:69'	(0,0):403,(0,1):28,(1,0):2,(1,1):25	'0:3,1:52'
chr4:103987484:103987664:-@chr4:103978958:103979128:-@chr4:103971397:103971539:-	ENSG00000164038	SLC9B2	-0.2	14.65	0.44	0.37	0.52	0.64	0.55	0.72	(0,0):879,(0,1):48,(1,0):153,(1,1):4	'0:155,1:50'	(0,0):1582,(0,1):26,(1,0):182,(1,1):2	'0:183,1:27'
chr4:1952799:1952930:+@chr4:1953726:1953958:+@chr4:1955051:1955251:+	ENSG00000109685	WHSC1	-0.49	1000000000000	0.4	0.31	0.49	0.89	0.74	0.98	(0,0):2068,(0,1):35,(1,0):142,(1,1):17	'0:148,1:46'	(0,0):1948,(0,1):1,(1,0):166,(1,1):32	'0:198,1:1'
chr4:6784459:6784568:+@chr4:6806250:6806333:+@chr4:6825912:6826411:+	ENSG00000170871	KIAA0232	0.21	1000000000000	0.24	0.17	0.31	0.03	0.01	0.07	(0,0):554,(0,1):60,(1,0):37,(1,1):187	'0:86,1:198'	(0,0):369,(0,1):55,(1,0):3,(1,1):164	'0:8,1:214'
chr4:140221756:140222364:-@chr4:140218539:140218597:-@chr4:140216886:140217114:-	ENSG00000109390	NDUFC1	0.25	1000000000000	0.27	0.2	0.36	0.02	0	0.05	(0,0):1568,(0,1):52,(1,0):36,(1,1):371	'0:115,1:344'	(0,0):861,(0,1):85,(1,0):2,(1,1):343	'0:9,1:421'
chr4:120375938:120376288:+@chr4:120379126:120379232:+@chr4:120381338:120381397:+	NA	NA	0.21	1000000000000	0.24	0.17	0.33	0.03	0.01	0.06	(0,0):291,(0,1):48,(1,0):37,(1,1):37	'0:51,1:71'	(0,0):326,(0,1):79,(1,0):4,(1,1):25	'0:4,1:104'
chr4:54265897:54266006:+@chr4:54280782:54280889:+@chr4:54292039:54292132:+	ENSG00000145216	FIP1L1	0.29	65.77	0.67	0.55	0.78	0.38	0.28	0.49	(0,0):1456,(0,1):10,(1,0):174	'0:174,1:10'	(0,0):1115,(0,1):22,(1,0):112	'0:112,1:22'
chr4:186379280:186381392:-@chr4:186378316:186378483:-@chr4:186366338:186366696:-	ENSG00000168491	CCDC110	0.21	97.53	0.24	0.11	0.41	0.03	0.01	0.06	(0,0):151,(0,1):12,(1,0):8,(1,1):247	'0:67,1:200'	(0,0):309,(0,1):67,(1,0):3,(1,1):848	'0:23,1:895'
chr4:925831:926174:-@chr4:907395:907456:-@chr4:898425:898567:-	NA	NA	0.22	122890	0.7	0.64	0.76	0.48	0.41	0.56	(0,0):1980,(0,1):48,(1,0):206,(1,1):158	'0:310,1:102'	(0,0):1229,(0,1):70,(1,0):110,(1,1):122	'0:169,1:133'
chr4:83821230:83821376:-@chr4:83816845:83816927:-@chr4:83814605:83816000:-	ENSG00000138674	SEC31A	0.36	1000000000000	0.77	0.74	0.8	0.41	0.37	0.45	(0,0):8170,(0,1):135,(1,0):1028,(1,1):10231	'0:8688,1:2706'	(0,0):11769,(0,1):188,(1,0):332,(1,1):6840	'0:3178,1:4182'
chr4:83276457:83276554:-@chr4:83276048:83276154:-@chr4:83274467:83275307:-	ENSG00000138668	HNRNPD	0.22	1000000000000	0.22	0.21	0.23	0	0	0.01	(0,0):9356,(0,1):3445,(1,0):1244,(1,1):2351	'0:1737,1:5303'	(0,0):17434,(0,1):6739,(1,0):33,(1,1):4211	'0:58,1:10925'
chr4:40075075:40075171:+@chr4:40098847:40099189:+@chr4:40103695:40104838:+	ENSG00000078177	N4BP2	0.28	4.44241e+07	0.93	0.87	0.97	0.65	0.56	0.75	(0,0):453,(0,1):4,(1,0):211,(1,1):345	'0:528,1:32'	(0,0):300,(0,1):14,(1,0):133,(1,1):408	'0:397,1:158'
chr4:83347190:83347282:-@chr4:83346716:83346820:-@chr4:83343717:83346036:-	ENSG00000152795	HNRPDL	0.39	1000000000000	0.54	0.52	0.56	0.15	0.13	0.16	(0,0):8278,(0,1):942,(1,0):1309,(1,1):5049	'0:4076,1:3224'	(0,0):23203,(0,1):1528,(1,0):349,(1,1):10732	'0:1744,1:10865'
chr4:20706283:20706437:+@chr4:20709426:20709493:+@chr4:20714411:20714545:+	ENSG00000163138	PACRGL	0.41	22.63	0.86	0.65	0.99	0.45	0.32	0.6	(0,0):564,(1,0):13	'0:13'	(0,0):851,(0,1):15,(1,0):27	'0:27,1:15'
chr4:39699664:39700010:+@chr4:39747372:39747430:+@chr4:39757277:39757359:+	ENSG00000078140	UBE2K	-0.39	62.66	0.05	0	0.19	0.44	0.23	0.67	(0,0):4479,(1,1):41	'0:1,1:40'	(0,0):4593,(0,1):1,(1,0):11,(1,1):59	'0:25,1:46'
chr11:129784599:129784913:-@chr11:129782019:129782120:-@chr11:129780371:129780551:-	ENSG00000170325	PRDM10	-0.49	1.61703e+06	0.47	0.24	0.69	0.96	0.88	1	(0,0):126,(0,1):4,(1,0):12,(1,1):16	'0:17,1:15'	(0,0):197,(1,0):56,(1,1):6	'0:61,1:1'
chr11:63670533:63670630:+@chr11:63671458:63671625:+@chr11:63672258:63672515:+	ENSG00000072518	MARK2	-0.24	3.74889e+07	0.08	0.05	0.11	0.32	0.23	0.43	(0,0):970,(0,1):93,(1,0):28,(1,1):25	'0:30,1:116'	(0,0):807,(0,1):24,(1,0):49,(1,1):19	'0:58,1:34'
chr11:407062:407164:-@chr11:406843:406993:-@chr11:406349:406538:-	ENSG00000185187	SIGIRR	-0.27	7235.51	0.43	0.35	0.52	0.7	0.62	0.77	(0,0):362,(0,1):44,(1,0):138	'0:138,1:44'	(0,0):555,(0,1):33,(1,0):319	'0:319,1:33'
chr11:75111738:75111868:+@chr11:75112684:75113490:+@chr11:75115064:75115251:+	ENSG00000149273	RPS3	-0.2	13.42	0.78	0.67	0.89	0.98	0.95	1	(0,0):90819,(0,1):2,(1,0):2241,(1,1):135	'0:2359,1:19'	(0,0):171813,(1,0):4471,(1,1):178	'0:4649'
chr11:66436086:66436762:-@chr11:66433743:66433964:-@chr11:66432470:66433049:-	ENSG00000173914	RBM4B	0.23	1000000000000	0.38	0.31	0.45	0.15	0.11	0.2	(0,0):1492,(0,1):69,(1,0):108,(1,1):624	'0:297,1:504'	(0,0):2832,(0,1):89,(1,0):40,(1,1):605	'0:144,1:590'
chr11:129764254:129764333:-@chr11:129763192:129763280:-@chr11:129762610:129762765:-	ENSG00000170322	NFRKB	-0.39	10.46	0.22	0.11	0.36	0.61	0.37	0.84	(0,0):688,(0,1):15,(1,0):14	'0:14,1:15'	(0,0):1254,(0,1):3,(1,0):21	'0:21,1:3'
chr11:62474581:62474796:-@chr11:62472773:62473030:-@chr11:62469940:62470021:-	ENSG00000168000,ENSG00000234857	BSCL2,RP11-831H9.16	-0.5	1000000000000	0.42	0.33	0.55	0.92	0.76	1	(0,0):2707,(0,1):7,(1,0):156,(1,1):45	'0:178,1:30'	(0,0):906,(1,0):97,(1,1):2	'0:98,1:1'
chr11:31392263:31392406:+@chr11:31429003:31429090:+@chr11:31429657:31429877:+	ENSG00000170946	DNAJC24	0.68	1.47169e+09	0.85	0.63	0.97	0.17	0.03	0.38	(0,0):556,(1,0):12	'0:12'	(0,0):651,(0,1):8,(1,0):2	'0:2,1:8'
chr11:63993522:63993726:-@chr11:63993258:63993341:-@chr11:63992971:63993052:-	ENSG00000149743	TRPT1	-0.64	29185.9	0.3	0.08	0.62	0.94	0.85	1	(0,0):148,(0,1):4,(1,0):3	'0:3,1:4'	(0,0):230,(0,1):1,(1,0):76	'0:76,1:1'
chr11:27680718:27680775:+@chr11:27697124:27697687:+@chr11:27698529:27699350:+	ENSG00000245573	BDNF-AS	0.47	2745.76	0.81	0.61	0.96	0.34	0.23	0.48	(0,0):114,(0,1):1,(1,0):40,(1,1):35	'0:69,1:7'	(0,0):97,(0,1):13,(1,0):27,(1,1):45	'0:46,1:39'
chr11:64121187:64121285:+@chr11:64121476:64121642:+@chr11:64122666:64122872:+	ENSG00000168071	CCDC88B	-0.56	13.87	0.21	0.11	0.36	0.77	0.36	0.98	(0,0):134,(0,1):15,(1,0):15	'0:15,1:15'	(0,0):22,(1,0):12	'0:12'
chr11:61188862:61189080:-@chr11:61187942:61188002:-@chr11:61187421:61187566:-	ENSG00000149532	CPSF7	-0.26	188.82	0.66	0.54	0.78	0.92	0.85	0.98	(0,0):3165,(0,1):17,(1,0):56,(1,1):4	'0:58,1:19'	(0,0):2815,(0,1):3,(1,0):90,(1,1):7	'0:97,1:3'
chr11:777578:777695:+@chr11:778113:778218:+@chr11:783530:784180:+	NA	NA	-0.4	29.48	0.1	0.02	0.31	0.5	0.36	0.66	(0,0):1096,(0,1):3,(1,0):1,(1,1):70	'0:5,1:69'	(0,0):1939,(0,1):8,(1,0):26,(1,1):155	'0:98,1:91'
chr11:65338357:65338441:+@chr11:65338862:65339250:+@chr11:65339914:65340363:+	ENSG00000173465	SSSCA1	-0.2	35193.8	0.53	0.47	0.59	0.73	0.66	0.81	(0,0):2421,(0,1):43,(1,0):511,(1,1):341	'0:723,1:172'	(0,0):2002,(0,1):7,(1,0):613,(1,1):430	'0:949,1:101'
chr11:45241121:45241308:+@chr11:45245768:45246394:+@chr11:45247546:45256675:+	NA	NA	0.3	39.25	0.87	0.78	0.93	0.57	0.41	0.74	(0,0):132,(0,1):7,(1,0):149,(1,1):1524	'0:1593,1:87'	(0,0):58,(0,1):4,(1,0):33,(1,1):641	'0:490,1:188'
chr11:3398847:3399130:-@chr11:3394807:3394886:-@chr11:3392807:3392933:-	ENSG00000005801	ZNF195	0.44	15.47	0.62	0.4	0.83	0.18	0.05	0.41	(0,0):507,(0,1):4,(1,0):13,(1,1):2	'0:14,1:5'	(0,0):412,(0,1):6,(1,0):2,(1,1):5	'0:5,1:8'
chr11:118898904:118899136:-@chr11:118898338:118898582:-@chr11:118897647:118897805:-	ENSG00000137700	SLC37A4	-0.31	1000000000000	0.63	0.54	0.71	0.94	0.9	0.98	(0,0):1541,(0,1):31,(1,0):224,(1,1):15	'0:234,1:36'	(0,0):4084,(0,1):5,(1,0):403,(1,1):20	'0:423,1:5'
chr11:63670533:63670630:+@chr11:63671458:63671619:+@chr11:63672258:63672515:+	ENSG00000072518	MARK2	-0.43	1000000000000	0.23	0.19	0.28	0.66	0.56	0.75	(0,0):899,(0,1):93,(1,0):99,(1,1):25	'0:104,1:113'	(0,0):679,(0,1):24,(1,0):177,(1,1):19	'0:187,1:33'
chr11:46563495:46564531:-@chr11:46534277:46534363:-@chr11:46529741:46529920:-	ENSG00000110497	AMBRA1	0.21	3.17469e+09	0.52	0.48	0.56	0.31	0.25	0.37	(0,0):775,(0,1):174,(1,0):311,(1,1):1737	'0:1217,1:1005'	(0,0):448,(0,1):103,(1,0):76,(1,1):786	'0:361,1:604'
chr11:117233120:117233254:+@chr11:117234145:117234222:+@chr11:117241796:117242182:+	ENSG00000110274	CEP164	0.36	1000000000000	0.61	0.54	0.69	0.25	0.19	0.31	(0,0):573,(0,1):53,(1,0):155,(1,1):133	'0:234,1:107'	(0,0):556,(0,1):102,(1,0):57,(1,1):130	'0:84,1:205'
chr11:94965754:94965838:+@chr11:94966044:94966083:+@chr11:94966618:94967268:+	ENSG00000245552	RP11-712B9.2	0.43	13.39	0.87	0.65	0.96	0.44	0.23	0.68	(0,0):36,(1,0):14,(1,1):35	'0:49'	(0,0):74,(0,1):6,(1,0):6,(1,1):40	'0:21,1:31'
chr11:10830252:10830582:-@chr11:10828802:10828866:-@chr11:10828367:10828432:-	ENSG00000110321	EIF4G2	-0.47	9.44439e+09	0.07	0.03	0.13	0.54	0.35	0.74	(0,0):4834,(0,1):38,(1,0):5,(1,1):41	'0:6,1:78'	(0,0):3822,(0,1):5,(1,0):20,(1,1):36	'0:41,1:20'
chr11:1464719:1464865:+@chr11:1466201:1466232:+@chr11:1466524:1466688:+	ENSG00000174672	BRSK2	-0.28	12.32	0.69	0.49	0.9	0.97	0.89	1	(0,0):167,(0,1):5,(1,0):16	'0:16,1:5'	(0,0):268,(1,0):41	'0:41'
chr11:93454478:93454578:+@chr11:93455120:93455216:+@chr11:93456207:93456455:+	ENSG00000166004	KIAA1731	-0.2	52198.8	0.75	0.68	0.81	0.95	0.9	0.98	(0,0):1293,(0,1):33,(1,0):233,(1,1):17	'0:245,1:38'	(0,0):842,(0,1):4,(1,0):204,(1,1):8	'0:210,1:6'
chr11:65307716:65307853:-@chr11:65307484:65307624:-@chr11:65307191:65307352:-	ENSG00000168056	LTBP3	-0.44	1.62923e+10	0.32	0.23	0.42	0.76	0.63	0.87	(0,0):951,(0,1):30,(1,0):52	'0:52,1:30'	(0,0):1046,(0,1):9,(1,0):118	'0:118,1:9'
chr11:57529234:57529518:+@chr11:57558857:57559145:+@chr11:57561482:57561553:+	ENSG00000198561	CTNND1	-0.22	57.71	0.3	0.23	0.39	0.52	0.43	0.62	(0,0):1388,(0,1):32,(1,0):97,(1,1):18	'0:105,1:42'	(0,0):1761,(0,1):28,(1,0):202,(1,1):23	'0:216,1:37'
chr11:3400268:3400452:-@chr11:3394807:3394886:-@chr11:3392807:3392933:-	NA	NA	0.35	47.66	0.55	0.37	0.74	0.2	0.1	0.32	(0,0):501,(0,1):9,(1,0):23	'0:23,1:9'	(0,0):404,(0,1):20,(1,0):10	'0:10,1:20'
chr11:59423972:59424073:-@chr11:59423429:59423518:-@chr11:59422996:59423213:-	ENSG00000166889	PATL1	-0.31	795.09	0.58	0.45	0.73	0.89	0.8	0.96	(0,0):471,(0,1):14,(1,0):46	'0:46,1:14'	(0,0):701,(0,1):5,(1,0):116,(1,1):3	'0:119,1:5'
chr11:33369398:33369559:+@chr11:33369712:33369774:+@chr11:33370068:33370364:+	ENSG00000110422	HIPK3	0.2	361.64	0.38	0.33	0.44	0.18	0.12	0.25	(0,0):654,(0,1):126,(1,0):136,(1,1):84	'0:157,1:189'	(0,0):293,(0,1):66,(1,0):25,(1,1):33	'0:30,1:94'
chr11:47256124:47256223:+@chr11:47256308:47256485:+@chr11:47256821:47256963:+	ENSG00000134574	DDB2	-0.23	18.65	0.73	0.57	0.87	0.96	0.89	1	(0,0):1028,(0,1):6,(1,0):138	'0:138,1:6'	(0,0):967,(1,0):228	'0:228'
chr11:31392263:31392406:+@chr11:31429657:31429877:+@chr11:31436358:31436496:+	ENSG00000170946	DNAJC24	0.21	325170	0.28	0.2	0.38	0.07	0.04	0.1	(0,0):904,(0,1):21,(1,0):55	'0:55,1:21'	(0,0):1143,(0,1):58,(1,0):27	'0:27,1:58'
chr11:76169227:76169402:+@chr11:76170980:76171129:+@chr11:76174865:76175124:+	ENSG00000158636	C11orf30	0.23	16.76	0.68	0.59	0.76	0.45	0.33	0.56	(0,0):650,(0,1):25,(1,0):148,(1,1):27	'0:167,1:33'	(0,0):400,(0,1):28,(1,0):56,(1,1):11	'0:61,1:34'
chr11:43911275:43911378:+@chr11:43918745:43918904:+@chr11:43923066:43923275:+	ENSG00000166199	ALKBH3	0.4	1000000000000	0.41	0.28	0.56	0.01	0	0.03	(0,0):1953,(0,1):16,(1,0):43,(1,1):3	'0:44,1:18'	(0,0):1657,(0,1):22,(1,1):7	'0:0,1:29'
chr11:47754089:47754222:-@chr11:47753669:47753771:-@chr11:47752926:47753113:-	ENSG00000109920	FNBP4	0.4	1000000000000	0.67	0.63	0.71	0.27	0.22	0.33	(0,0):3518,(0,1):140,(1,0):732,(1,1):10	'0:740,1:142'	(0,0):3111,(0,1):87,(1,0):83,(1,1):7	'0:86,1:91'
chr11:77790625:77791265:-@chr11:77784044:77784118:-@chr11:77726761:77728316:-	NA	NA	0.38	20732.5	0.53	0.38	0.69	0.15	0.07	0.26	(0,0):5862,(0,1):8,(1,0):41,(1,1):1493	'0:833,1:709'	(0,0):8439,(1,0):8,(1,1):1433	'0:279,1:1162'
chr11:67169199:67169376:-@chr11:67168539:67168703:-@chr11:67168160:67168390:-	ENSG00000172531	PPP1CA	-0.21	1000000000000	0.69	0.63	0.74	0.9	0.86	0.94	(0,0):3838,(0,1):77,(1,0):513,(1,1):54	'0:552,1:92'	(0,0):4334,(0,1):22,(1,0):587,(1,1):49	'0:632,1:26'
chr11:118307205:118307659:+@chr11:118309739:118309837:+@chr11:118339490:118339559:+	ENSG00000118058	MLL	0.59	33909.9	0.74	0.47	0.92	0.15	0.03	0.37	(0,0):472,(0,1):2,(1,0):16,(1,1):14	'0:28,1:4'	(0,0):514,(0,1):12,(1,0):3,(1,1):18	'0:3,1:30'
chr11:27680718:27680775:+@chr11:27696844:27697687:+@chr11:27698529:27699350:+	ENSG00000245573	BDNF-AS	0.42	56.52	0.65	0.44	0.88	0.23	0.14	0.34	(0,0):115,(0,1):1,(1,0):39,(1,1):35	'0:59,1:16'	(0,0):100,(0,1):13,(1,0):24,(1,1):45	'0:38,1:44'
chr11:85339622:85339732:+@chr11:85340176:85340306:+@chr11:85342731:85342852:+	NA	NA	0.23	13.89	0.38	0.24	0.57	0.15	0.09	0.21	(0,0):1495,(0,1):11,(1,0):39	'0:39,1:11'	(0,0):2004,(0,1):32,(1,0):34	'0:34,1:32'
chr11:101818762:101818873:+@chr11:101826523:101827674:+@chr11:101828899:101829097:+	ENSG00000110318	KIAA1377	0.56	54.05	0.74	0.41	0.98	0.18	0.12	0.27	(0,0):215,(1,0):64	'0:64'	(0,0):668,(0,1):19,(1,0):124,(1,1):2	'0:124,1:21'
chr11:36631631:36631789:+@chr11:36654834:36654988:+@chr11:36669566:36669705:+	ENSG00000166352	C11orf74	0.2	662.61	0.38	0.29	0.47	0.18	0.15	0.22	(0,0):1533,(0,1):31,(1,0):84,(1,1):7	'0:88,1:34'	(0,0):2710,(0,1):136,(1,0):123	'0:123,1:136'
